# Supplementary material for: Identification of Pou5f1, Sox2, and Nanog downstream target genes with statistical confidence by applying a novel algorithm to time course microarray and genome-wide chromatin immunoprecipitation data
Source: BMC Genomics. 2008 Jun 3;9:269. doi: 10.1186/1471-2164-9-269 (PMC2424064; doi:10.1186/1471-2164-9-269)
Supplement: Additional file 2 — Log-transformed gene expression data for non-redundant genes in ZHBTc4 cell line after suppression of Pou5f1. The time series was combined from 2 data sets: (1) data for 0, 3, 6, 12, and 24 hr after adding tetracycline analyzed with NIA 44 k array (probe names in the 1st column), and (2) data for 0, 24, 48, 72, 96, and 120 hr are from the experiment of [2] analyzed with NIA 22 k Dev-2 array (probe names are in column 24). [file 1471-2164-9-269-S2.xls]

## Sheet: Sheet1
Table S1. Log-transformed gene expression data for non-redundant genes in ZHBTc4 cell line after suppression of Pou5f1
The time series was combined from 2 data sets: (1) data for 0, 3, 6, 12, and 24 hr after adding tetracycline analyzed with NIA 44k array (probe names in the 1st column), and (2) data for 0, 24, 48, 72, 96, and 120 hr are from the experiment of (Matoba et al. 2006) analyzed with NIA 22k Dev-2 array (probe names are in column 24).
FeatureID(array1)	Oct4KO_0hr_rep1	Oct4KO_0hr_rep2	Oct4KO_3hr_rep1	Oct4KO_3hr_rep2	Oct4KO_6hr_rep1	Oct4KO_6hr_rep2	Oct4KO_12hr_rep1	Oct4KO_12hr_rep2	Oct4KO_24hr_rep1	Oct4KO_24hr_rep2	Oct4KO_48hr_rep1	Oct4KO_48hr_rep2	Oct4KO_48hr_rep3	Oct4KO_72hr_rep1	Oct4KO_72hr_rep2	Oct4KO_72hr_rep3	Oct4KO_90hr_rep1	Oct4KO_90hr_rep2	Oct4KO_90hr_rep3	Oct4KO_120hr_rep1	Oct4KO_120hr_rep2	Oct4KO_120hr_rep3	FeatureID(array2)	Array1	Array2	geneSymbol	Annotation
Z00000225-1	4.0774	4.0591	4.0793	4.0307	4.0077	4.0259	3.9618	3.9226	3.8468	3.8238	3.5595	3.5911	3.6252	3.5217	3.6003	3.5742	3.4983	3.5421	3.602	3.3923	3.5053	3.5314	Z00000225-1	44k	Dev2	Wdr74	WD repeat domain 74
Z00000231-1	3.0306	3.0464	3.0665	3.1082	3.0299	3.0595	3.0247	2.8983	2.8363	3.0763	2.9174	2.9545	2.938	2.9248	2.8911	2.9382	2.9465	2.8605	2.9725	2.9095	2.8075	2.8438	Z00000231-1	44k	Dev2	D11Ertd497e	DNA segment, Chr 11, ERATO Doi 497, expressed
Z00000233-1	3.4856	3.3928	3.503	3.4886	3.5209	3.4647	3.5353	3.4296	3.4559	3.5875	3.6712	3.7097	3.6597	3.5996	3.599	3.7392	3.4849	3.5511	3.6537	3.4953	3.5832	3.577	Z00000233-1	44k	Dev2	Tro	trophinin
Z00000235-1	3.1003	3.1061	3.0317	3.045	3.0194	3.104	3.1406	2.9742	3.1291	3.0853	3.1862	3.2441	3.2384	3.0974	3.1994	3.1614	3.1633	3.1969	3.1936	3.1068	3.1929	3.1883	Z00000235-1	44k	Dev2	EG433230	predicted gene, EG433230
Z00000238-1	4.383	4.3404	4.3543	4.3126	4.3015	4.3018	4.3245	4.2918	4.4117	4.3887	4.3831	4.4299	4.4629	4.3461	4.4671	4.4712	4.3992	4.4551	4.434	4.3751	4.4545	4.4469	Z00000238-1	44k	Dev2	Edf1	endothelial differentiation-related factor 1
Z00000244-1	3.5678	3.5061	3.5744	3.4634	3.4253	3.3696	3.5415	3.4349	3.6719	3.7821	3.6848	3.7231	3.7194	3.7574	3.7983	3.7634	3.8357	3.8381	3.8484	3.8252	3.8535	3.8448	Z00000244-1	44k	Dev2	Rabep1	rabaptin, RAB GTPase binding effector protein 1
Z00000245-1	3.6485	3.7076	3.6153	3.6376	3.6537	3.6906	3.7102	3.633	3.5453	3.5242	3.4411	3.3736	3.3728	3.5733	3.5565	3.544	3.745	3.6871	3.7143	3.817	3.8084	3.8085	Z00000245-1	44k	Dev2	Pvrl2	poliovirus receptor-related 2
Z00000250-1	3.4279	3.4744	3.5479	3.4254	3.3098	3.5876	3.575	3.4298	3.4568	3.4654	3.3194	3.3728	3.386	3.2825	3.3802	3.3589	3.2551	3.3074	3.335	3.1561	3.2475	3.2672	Z00000250-1	44k	Dev2	D030070L09Rik	RIKEN cDNA D030070L09 gene
Z00000259-1	4.0573	4.1631	4.0661	4.0772	4.0718	4.0608	4.1379	4.0568	4.1601	4.2234	4.0487	4.0967	4.0773	4.0267	4.0996	4.0639	3.9887	4.0456	4.0645	3.8732	4.0158	3.9944	Z00000259-1	44k	Dev2	Cdc45l	cell division cycle 45 homolog (S. cerevisiae)-like
Z00000260-1	3.4359	3.443	3.4174	3.3884	3.3198	3.3725	3.3613	3.3207	3.3487	3.3083	3.2065	3.2639	3.2961	3.2294	3.2974	3.3323	3.2404	3.3244	3.3307	3.2241	3.2898	3.304	Z00000260-1	44k	Dev2	Gmppb	GDP-mannose pyrophosphorylase B
Z00000268-1	2.5914	2.6208	2.5431	2.5667	2.541	2.5793	2.5774	2.5316	2.751	2.7051	2.8274	2.801	2.8079	3.0908	3.1584	3.1238	3.2017	3.2414	3.2768	3.2275	3.3611	3.3649	Z00000268-1	44k	Dev2	C1qtnf6	C1q and tumor necrosis factor related protein 6
Z00000269-1	2.3111	2.2511	2.2726	2.2179	2.2346	2.1162	2.2745	2.215	2.3454	2.2186	2.3605	2.3394	2.3668	2.3644	2.3523	2.3717	2.4357	2.4807	2.4954	2.525	2.6078	2.6071	Z00000269-1	44k	Dev2	Irs3	insulin receptor substrate 3
Z00000270-1	2.5401	2.5965	2.5075	2.5436	2.4668	2.5357	2.5306	2.4266	2.4628	2.451	2.3947	2.3179	2.3851	2.4054	2.3812	2.3766	2.3755	2.3339	2.3229	2.3608	2.3631	2.3127	Z00000270-1	44k	Dev2	Cubn	cubilin (intrinsic factor-cobalamin receptor)
Z00000275-1	4.7202	4.8161	4.7674	4.7785	4.7603	4.8091	4.8172	4.8171	4.6688	4.6066	4.6097	4.6681	4.6854	4.7377	4.7603	4.7838	4.8062	4.8065	4.8079	4.7891	4.7793	4.7817	Z00000275-1	44k	Dev2	Txnrd1	thioredoxin reductase 1
Z00000280-1	3.4023	3.4974	3.439	3.4829	3.4337	3.4707	3.4819	3.3435	3.3437	3.3042	3.2351	3.2492	3.2576	3.2302	3.2732	3.3075	3.2881	3.3699	3.3414	3.2708	3.3419	3.3408	Z00000280-1	44k	Dev2	Arl5a	ADP-ribosylation factor-like 5A
Z00000281-1	4.1753	4.1012	4.21	4.2627	4.3488	4.185	4.0923	4.0034	3.9403	4.1126	3.9841	3.9283	3.962	3.9955	3.955	3.9384	3.9113	3.8081	3.8425	3.8151	3.7572	3.7609	Z00000281-1	44k	Dev2	Mrpl21	mitochondrial ribosomal protein L21
Z00000300-1	4.0054	3.9751	4.0372	3.9447	3.9241	3.9454	3.9281	3.9568	3.962	3.8822	3.9063	3.9219	3.9357	3.9532	3.958	3.9162	3.9435	3.9042	3.9154	3.8932	3.8804	3.8671	Z00000300-1	44k	Dev2	Cmpk	cytidylate kinase
Z00000302-1	3.9511	3.9131	3.9513	3.8297	3.8266	3.8441	3.848	3.81	3.7997	3.8135	3.7228	3.7111	3.7282	3.7257	3.7716	3.7532	3.6759	3.6486	3.674	3.5967	3.6254	3.6269	Z00000302-1	44k	Dev2	2410017P09Rik	RIKEN cDNA 2410017P09 gene
Z00000306-1	4.3043	4.3161	4.3047	4.1947	4.4075	4.2783	4.2881	4.2613	4.1476	4.209	4.2003	4.2595	4.2913	4.2969	4.3527	4.3531	4.3431	4.2999	4.3548	4.3242	4.3036	4.3258	Z00000306-1	44k	Dev2	BC003965	cDNA sequence BC003965
Z00000308-1	2.6093	2.4948	2.573	2.4604	2.4195	2.3604	2.4321	2.4601	2.6626	2.5842	2.6877	2.6502	2.6165	2.7607	2.8039	2.7613	2.7959	2.7321	2.7325	2.8541	2.8595	2.8693	Z00000308-1	44k	Dev2	Cxcr4	chemokine (C-X-C motif) receptor 4
Z00000311-1	4.8471	5.0149	5.0582	4.9906	5.0302	4.9589	4.9709	4.9531	4.9994	4.9009	4.8725	4.9075	4.9348	4.9212	4.9459	4.9662	4.9768	4.9582	4.9949	4.9603	4.9287	4.9549	Z00000311-1	44k	Dev2	Cyc1	cytochrome c-1
Z00000312-1	2.9459	2.9079	2.9061	3.036	2.9199	2.8466	2.8888	2.7985	2.7929	2.7173	2.585	2.6466	2.6901	2.5853	2.6652	2.5968	2.5833	2.5629	2.6325	2.4989	2.5952	2.5652	Z00000312-1	44k	Dev2	Safb2	scaffold attachment factor B2
Z00000314-1	2.7445	2.7126	2.8028	2.8634	2.8727	2.8674	2.7495	2.8196	2.586	2.8281	2.8753	2.8901	2.9173	3.1381	3.1707	3.1335	3.2798	3.2809	3.3388	3.3475	3.4378	3.4545	Z00000314-1	44k	Dev2	Erbb2ip	Erbb2 interacting protein
Z00000315-1	3.3469	3.3271	3.3594	3.2967	3.2506	3.1773	3.3506	3.2264	3.3971	3.5135	3.4961	3.5482	3.5428	3.4746	3.5375	3.5343	3.4744	3.5008	3.5142	3.4539	3.5171	3.5059	Z00000315-1	44k	Dev2	Dlst	dihydrolipoamide S-succinyltransferase (E2 component of 2-oxo-glutarate complex)
Z00000316-1	3.5034	3.5898	3.5068	3.5318	3.5309	3.5219	3.5743	3.4958	3.5264	3.5004	3.4724	3.4636	3.4725	3.562	3.6069	3.5868	3.7866	3.7724	3.7892	3.8998	3.8983	3.9186	Z00000316-1	44k	Dev2	Aco1	aconitase 1
Z00000317-1	3.5699	3.4963	3.5108	3.5621	3.6339	3.5203	3.607	3.5501	3.4825	3.5303	3.5622	3.5371	3.5542	3.5575	3.572	3.5484	3.5026	3.4652	3.4905	3.4	3.4351	3.421	Z00000317-1	44k	Dev2	Ube2v2	ubiquitin-conjugating enzyme E2 variant 2
Z00000319-1	3.5773	3.6287	3.5512	3.5621	3.5559	3.5925	3.5877	3.5527	3.5518	3.439	3.4313	3.4612	3.4564	3.3778	3.3952	3.4126	3.3408	3.3502	3.3995	3.3322	3.3541	3.3688	Z00000319-1	44k	Dev2	Oprs1	opioid receptor, sigma 1
Z00000321-1	4.1681	4.1174	4.0209	4.0424	4.0259	4.0787	4.0932	4.0568	4.0081	4.0781	4.041	4.0661	4.0955	4.0531	4.1016	4.0652	4.0442	4.0139	4.031	4.0678	4.0942	4.1037	Z00000321-1	44k	Dev2	Igbp1	immunoglobulin (CD79A) binding protein 1
Z00000322-1	3.7692	3.7151	3.7832	3.718	3.7025	3.6456	3.6854	3.6532	3.7941	3.8439	3.829	3.8109	3.8426	3.8473	3.9095	3.8624	3.9416	3.9083	3.9642	3.9335	3.9912	3.9851	Z00000322-1	44k	Dev2	Glg1	golgi apparatus protein 1
Z00000323-1	3.5496	3.5196	3.5851	3.5042	3.5367	3.5482	3.5066	3.5295	3.5612	3.6383	3.5413	3.6195	3.6165	3.5166	3.6292	3.5797	3.4615	3.578	3.5965	3.4199	3.5774	3.5492	Z00000323-1	44k	Dev2	Ccdc77	coiled-coil domain containing 77
Z00000329-1	3.3966	3.3121	3.3564	3.3547	3.4179	3.3043	3.3537	3.3035	3.3657	3.4759	3.4149	3.3755	3.3729	3.3802	3.4243	3.4174	3.4159	3.4541	3.4833	3.3851	3.4893	3.4614	Z00000329-1	44k	Dev2	Bcs1l	BCS1-like (yeast)
Z00000330-1	4.3783	4.4406	4.3567	4.3918	4.3664	4.3697	4.3872	4.3901	4.4299	4.3944	4.4433	4.497	4.5081	4.4276	4.4946	4.4573	4.4025	4.4357	4.4852	4.354	4.5168	4.4991	Z00000330-1	44k	Dev2	Ap1m1	adaptor-related protein complex AP-1, mu subunit 1
Z00000332-1	4.8751	4.8228	4.8372	4.8257	4.7912	4.7742	4.6958	4.6907	4.6798	4.6641	4.6513	4.7349	4.7615	4.7334	4.8237	4.8249	4.7828	4.8287	4.8371	4.7713	4.8222	4.8135	Z00000332-1	44k	Dev2	Lap3	leucine aminopeptidase 3
Z00000334-1	3.6079	3.5661	3.5999	3.5118	3.6622	3.4744	3.5849	3.6279	3.5404	3.7042	3.5712	3.6091	3.6051	3.5471	3.6295	3.575	3.5454	3.5803	3.6009	3.479	3.5743	3.5587	Z00000334-1	44k	Dev2	Gpsm2	G-protein signalling modulator 2 (AGS3-like, C. elegans)
Z00000336-1	3.5327	3.5408	3.6185	3.5542	3.7368	3.5176	3.6493	3.5136	3.7373	3.7792	3.9902	4.0343	4.0512	4.3388	4.3593	4.3764	4.5084	4.4936	4.5216	4.5698	4.5937	4.6175	Z00000336-1	44k	Dev2	Krt7	keratin 7
Z00000337-1	3.3854	3.2518	3.3148	3.2422	3.24	3.2181	3.2963	3.3222	3.294	3.3134	3.0869	3.0624	3.0847	2.9264	3.0292	2.9929	2.9584	3.0766	3.0957	3.0213	3.1208	3.1014	Z00000337-1	44k	Dev2	Smpd2	sphingomyelin phosphodiesterase 2, neutral
Z00000338-1	4.0931	4.123	4.2238	4.1324	4.279	4.0688	4.0471	4.0889	4.0247	4.1337	4.0075	3.993	4.0415	4.0226	3.9951	4.0054	4.0041	3.9329	3.934	3.9859	3.9221	3.9292	Z00000338-1	44k	Dev2	2010315L10Rik	RIKEN cDNA 2010315L10 gene
Z00000339-1	3.6473	3.652	3.6323	3.5667	3.6129	3.5849	3.581	3.6801	3.6358	3.5674	3.5368	3.6103	3.6319	3.5391	3.6631	3.6224	3.5656	3.6483	3.6563	3.4976	3.646	3.6555	Z00000339-1	44k	Dev2	D10Ertd438e	DNA segment, Chr 10, ERATO Doi 438, expressed
Z00000342-1	2.4797	2.5226	2.4893	2.5061	2.4818	2.4562	2.5584	2.4071	2.5879	2.577	2.6445	2.6232	2.6532	2.6812	2.6723	2.6836	2.7122	2.7678	2.8091	2.8403	2.885	2.8619	Z00000342-1	44k	Dev2	Acp5	acid phosphatase 5, tartrate resistant
Z00000343-1	3.0325	3.0029	3.0007	2.9755	2.9156	2.9687	2.9748	2.885	2.9051	2.8773	2.9106	2.8911	2.9223	2.8836	2.8819	2.8979	2.8747	2.8969	2.9039	2.8979	2.9029	2.9124	Z00000343-1	44k	Dev2	Prlpa	prolactin-like protein A
Z00000346-1	3.6242	3.7736	3.6827	3.7368	3.8042	3.8135	3.8938	3.8012	3.7517	3.6035	3.6384	3.6268	3.5938	3.6569	3.6584	3.7429	3.7247	3.8306	3.7401	3.7402	3.7832	3.7368	Z00000346-1	44k	Dev2	Efs	embryonal Fyn-associated substrate
Z00000347-1	4.393	4.3718	4.3351	4.3447	4.3189	4.3309	4.3547	4.3038	4.3577	4.3457	4.2272	4.236	4.2366	4.2667	4.29	4.3035	4.3651	4.418	4.4279	4.3247	4.4119	4.4079	Z00000347-1	44k	Dev2	Ddb1	damage specific DNA binding protein 1
Z00000348-1	3.1833	3.2453	3.23	3.2147	3.1969	3.2311	3.2391	3.1989	3.2228	3.2312	3.2087	3.2464	3.1951	3.1953	3.1973	3.1801	3.2251	3.2696	3.2232	3.2515	3.253	3.2186	Z00000348-1	44k	Dev2	Cdc91l1	CDC91 cell division cycle 91-like 1 (S. cerevisiae)
Z00000354-1	4.3555	4.3717	4.4197	4.312	4.6009	4.4402	4.4481	4.5497	4.3308	4.0057	4.0504	4.0885	4.1549	4.0381	4.1017	4.0963	4.1152	4.1011	4.1699	4.1023	4.1427	4.1697	Z00000354-1	44k	Dev2	Gstp1	glutathione S-transferase, pi 1
Z00000356-1	2.4538	2.5048	2.445	2.4467	2.5215	2.4735	2.5141	2.5455	2.412	2.4792	2.4776	2.46	2.4931	2.4932	2.5192	2.5298	2.5587	2.6043	2.6143	2.571	2.6292	2.6168	Z00000356-1	44k	Dev2	Dock9	similar to Dedicator of cytokinesis protein 9 (Cdc42 guanine nucleotide exchange factor zizimin 1)
Z00000357-1	2.5637	2.582	2.5778	2.5527	2.5664	2.4132	2.5467	2.6293	2.5964	2.6024	2.5841	2.6446	2.6991	2.748	2.7756	2.7549	2.8168	2.7886	2.8343	2.7391	2.7679	2.7973	Z00000357-1	44k	Dev2	Adm	adrenomedullin
Z00000358-1	4.2976	4.3439	4.3899	4.3229	4.2568	4.4251	4.4186	4.3222	4.3622	4.4836	4.4687	4.4694	4.437	4.3746	4.3577	4.3738	4.2595	4.3131	4.2796	4.2953	4.2377	4.2555	Z00000358-1	44k	Dev2	Ckb	creatine kinase, brain
Z00000359-1	3.8841	3.9088	3.8328	3.8758	3.8734	3.8962	3.912	3.8622	3.8206	3.789	3.7635	3.8301	3.8174	3.7837	3.8482	3.8455	3.8378	3.8832	3.8844	3.8793	3.9413	3.9206	Z00000359-1	44k	Dev2	Nadk	NAD kinase
Z00000361-1	4.7489	4.6914	4.7906	4.7984	4.7901	4.6512	4.6527	4.6428	4.6047	4.696	4.5447	4.5703	4.584	4.4457	4.5167	4.5077	4.3965	4.4239	4.4687	4.2768	4.3489	4.3612	Z00000361-1	44k	Dev2	Apex1	apurinic/apyrimidinic endonuclease 1
Z00000364-1	3.8934	3.8567	3.8971	3.8758	3.8276	3.8406	3.8607	3.7863	3.8739	3.8369	3.9029	3.8724	3.9033	3.9004	3.9205	3.8839	3.8913	3.869	3.8657	3.8293	3.8614	3.8702	Z00000364-1	44k	Dev2	Mrpl46	mitochondrial ribosomal protein L46
Z00000367-1	4.4668	4.4279	4.4957	4.4319	4.4979	4.3787	4.4122	4.4671	4.5031	4.5392	4.5662	4.5829	4.5972	4.596	4.6178	4.5995	4.5835	4.5889	4.6007	4.5958	4.5983	4.588	Z00000367-1	44k	Dev2	Hars	histidyl-tRNA synthetase
Z00000369-1	3.8547	3.9207	3.8002	3.8369	3.8183	3.7664	3.8737	3.7409	3.873	3.844	3.854	3.8648	3.8257	3.8029	3.7869	3.8286	3.7835	3.8091	3.7766	3.7791	3.7737	3.7587	Z00000369-1	44k	Dev2	Gjb3	gap junction membrane channel protein beta 3
Z00000376-1	2.4652	2.5135	2.5693	2.6289	2.5116	2.4797	2.59	2.5528	2.488	2.5344	2.5138	2.4646	2.4908	2.5161	2.5778	2.5948	2.6062	2.6999	2.7184	2.7038	2.8513	2.8197	Z00000376-1	44k	Dev2	Il17ra	interleukin 17 receptor A
Z00000378-1	4.0017	3.9698	4.0097	3.965	3.9192	3.9182	3.9442	3.8991	3.9879	3.9881	4.0244	4.0384	4.0559	3.9849	4.0352	4.0332	3.9509	3.9929	4.0184	3.8888	3.9778	3.9676	Z00000378-1	44k	Dev2	Sar1a	SAR1 gene homolog A (S. cerevisiae)
Z00000381-1	2.7546	2.7298	2.8229	2.8318	2.8608	2.7194	2.8491	2.813	2.8581	2.8993	3.2659	3.2459	3.267	3.3872	3.426	3.4531	3.5081	3.6041	3.6158	3.5605	3.6745	3.6731	Z00000381-1	44k	Dev2	Rhob	ras homolog gene family, member B
Z00000382-1	4.0706	4.1464	4.0979	4.1097	4.1371	4.1106	4.0761	4.0367	4.0266	4.0349	3.8895	3.9309	3.945	3.8287	3.9077	3.8866	3.7074	3.7927	3.8224	3.5761	3.7138	3.6965	Z00000382-1	44k	Dev2	Mybbp1a	MYB binding protein (P160) 1a
Z00000388-1	5.2971	5.1857	5.2816	5.1871	5.401	5.2586	5.2155	5.2032	5.1529	5.2803	5.2436	5.282	5.2697	5.3603	5.3591	5.3871	5.316	5.3281	5.3191	5.3437	5.2883	5.2762	Z00000388-1	44k	Dev2	Nme2	expressed in non-metastatic cells 2, protein
Z00000394-1	4.0271	4.0307	3.9984	4.0378	3.9836	4.0147	4.0057	3.9193	3.8941	3.8921	3.7117	3.79	3.8412	3.6811	3.7841	3.7981	3.6832	3.7708	3.8423	3.5691	3.6993	3.7366	Z00000394-1	44k	Dev2	Incenp	inner centromere protein
Z00000395-1	4.1153	4.1397	4.1411	4.1795	4.2188	4.0892	4.1239	4.0733	4.1117	4.2208	4.2587	4.3374	4.3607	4.4878	4.608	4.5829	4.6974	4.7305	4.7923	4.7778	4.8835	4.8897	Z00000395-1	44k	Dev2	Lass2	longevity assurance homolog 2 (S. cerevisiae)
Z00000398-1	1.9298	2.0679	1.9919	2.0001	1.8843	1.7773	2.059	2.095	2.0607	1.8326	1.937	1.9855	1.9784	1.9895	1.9754	1.9759	1.9602	1.9669	1.9514	2.0281	1.9789	1.993	Z00000398-1	44k	Dev2	Tdo2	tryptophan 2,3-dioxygenase
Z00000399-1	3.3599	3.2814	3.2449	3.2766	3.268	3.3421	3.3436	3.2193	3.3696	3.3569	3.4804	3.4713	3.4866	3.4891	3.4506	3.4786	3.5316	3.5643	3.5797	3.6084	3.6113	3.6645	Z00000399-1	44k	Dev2	Rc3h1	RING CCCH (C3H) domains 1
Z00000404-1	4.1077	4.0955	3.9972	4.0292	4.0178	4.0563	4.0455	4.0196	4.0344	4.0247	3.9283	3.9482	3.9609	3.882	3.9567	3.9087	3.9592	3.9774	3.9898	3.9432	4.0125	4.0105	Z00000404-1	44k	Dev2	Yipf5	Yip1 domain family, member 5
Z00000405-1	3.4257	3.469	3.4029	3.4662	3.3446	3.3862	3.3409	3.2781	3.3588	3.2521	3.2423	3.2926	3.3223	3.2176	3.3226	3.2955	3.2511	3.3129	3.3578	3.2118	3.323	3.345	Z00000405-1	44k	Dev2	1810008A14Rik	RIKEN cDNA 1810008A14 gene
Z00000414-1	3.6471	3.7422	3.7199	3.7401	3.6249	3.7706	3.9104	3.6502	3.7869	3.8211	3.5965	3.629	3.6295	3.4357	3.5786	3.4848	3.3565	3.4816	3.4797	3.16	3.3848	3.3448	Z00000414-1	44k	Dev2	Cdc6	cell division cycle 6 homolog (S. cerevisiae)
Z00000415-1	3.0024	2.95	2.97	2.95	3.1112	2.9184	2.9701	3.0108	2.9917	3.0384	3.0348	2.993	3.0108	3.0369	3.0409	2.9957	2.9939	2.9405	3.0379	2.9883	3.0253	3.0582	Z00000415-1	44k	Dev2	9330175B10Rik	RIKEN cDNA 9330175B10 gene
Z00000416-1	2.4235	2.3846	2.3271	2.3069	2.2628	2.2924	2.3025	2.2172	2.2421	2.193	2.2767	2.2608	2.2292	2.2544	2.2291	2.2471	2.2332	2.2353	2.235	2.2366	2.2516	2.2244	Z00000416-1	44k	Dev2	H2-Eb1	histocompatibility 2, class II antigen E beta
Z00000417-1	3.5204	3.4681	3.5341	3.4658	3.4214	3.3467	3.5138	3.4225	3.5747	3.6593	3.6891	3.6917	3.7396	3.8145	3.9085	3.8864	3.8976	3.9976	4.0637	3.9713	4.1607	4.1423	Z00000417-1	44k	Dev2	Slc25a10	solute carrier family 25 (mitochondrial carrier, dicarboxylate transporter), member 10
Z00000420-1	3.8451	3.7716	3.8127	3.7791	3.7498	3.7481	3.8161	3.7412	3.864	3.7581	3.7764	3.8201	3.8123	3.7891	3.8285	3.8101	3.7883	3.7806	3.8039	3.7442	3.7695	3.7729	Z00000420-1	44k	Dev2	Psmb7	similar to proteasome (prosome, macropain) subunit, beta type 7
Z00000421-1	2.8175	2.8314	2.8869	2.8712	2.8988	2.7676	3.0144	3.0162	3.0645	3.1229	3.604	3.6262	3.6584	3.8738	3.9445	3.9163	3.9968	4.0319	4.0806	4.0795	4.1506	4.1959	Z00000421-1	44k	Dev2	Gata2	GATA binding protein 2
Z00000428-1	3.3156	3.2356	3.353	3.2824	3.1053	3.1567	3.2952	3.2768	3.2997	3.4111	3.6865	3.6766	3.6447	4.3807	4.4549	4.353	4.6835	4.7014	4.6954	4.8274	4.9259	4.9151	Z00000428-1	44k	Dev2	Anxa1	annexin A1
Z00000434-1	3.8044	3.8071	3.8318	3.8216	3.9113	3.8605	3.8612	3.8125	3.7646	3.8233	3.7358	3.7656	3.7917	3.7462	3.7769	3.7783	3.787	3.7843	3.7953	3.7702	3.7696	3.7767	Z00000434-1	44k	Dev2	AI413782	expressed sequence AI413782
Z00000437-1	4.2364	4.1722	4.3051	4.3553	4.289	4.2149	4.1989	4.1907	4.1714	4.3237	4.1452	4.1675	4.2014	4.0944	4.1703	4.1409	3.9896	4.0639	4.0899	3.8907	3.9722	3.9785	Z00000437-1	44k	Dev2	Exosc2	exosome component 2
Z00000438-1	4.2816	4.2798	4.2278	4.2238	4.2176	4.2326	4.2455	4.1615	4.1818	4.1788	4.1068	4.123	4.1541	4.1103	4.1915	4.1659	4.1325	4.2133	4.2352	4.1912	4.2804	4.3147	Z00000438-1	44k	Dev2	Prpf6	PRP6 pre-mRNA splicing factor 6 homolog (yeast)
Z00000439-1	4.2126	4.2398	4.1739	4.1667	4.1629	4.2067	4.2504	4.2116	4.192	4.2158	4.0632	4.2408	4.2594	4.0698	4.2231	4.2344	4.1205	4.2069	4.2239	4.0828	4.1738	4.1694	Z00000439-1	44k	Dev2	Armet	arginine-rich, mutated in early stage tumors
Z00000442-1	3.0615	3.0452	3.0647	3.0563	3.2158	2.9117	3.0749	3.0374	3.0967	3.1097	3.183	3.1852	3.1438	3.2665	3.3255	3.2675	3.3562	3.3703	3.375	3.3646	3.4283	3.4487	Z00000442-1	44k	Dev2	Rnf139	ring finger protein 139
Z00000444-1	3.4458	3.416	3.3588	3.3788	3.4174	3.273	3.3653	3.2875	3.4909	3.5517	3.7649	3.7611	3.7789	3.9031	3.9795	3.943	4.0365	4.0808	4.0982	4.0816	4.1679	4.1374	Z00000444-1	44k	Dev2	Nek6	NIMA (never in mitosis gene a)-related expressed kinase 6
Z00000445-1	3.824	3.8588	3.7905	3.8146	3.7916	3.8343	3.8524	3.7686	3.7906	3.6933	3.6753	3.7004	3.694	3.6892	3.7666	3.7399	3.7179	3.7481	3.7735	3.735	3.7804	3.7757	Z00000445-1	44k	Dev2	Ndufaf1	NADH dehydrogenase (ubiquinone) 1 alpha subcomplex, assembly factor 1
Z00000446-1	4.4866	4.4594	4.4131	4.4332	4.3754	4.4187	4.5418	4.4963	4.6755	4.6665	5.053	5.0652	5.0924	5.4554	5.3647	5.4171	5.5825	5.4741	5.37	5.6678	5.5012	5.521	Z00000446-1	44k	Dev2	Lgals1	lectin, galactose binding, soluble 1
Z00000447-1	3.9042	3.9155	3.8712	3.9098	3.8689	3.9066	3.8932	3.8447	3.8591	3.823	3.8421	3.8582	3.8872	3.901	3.9089	3.9068	3.8975	3.8622	3.905	3.9039	3.888	3.9016	Z00000447-1	44k	Dev2	Ncln	nicalin homolog (zebrafish)
Z00000453-1	2.849	2.8596	2.8398	2.8387	2.8243	2.8669	2.9107	2.8262	2.8978	2.9388	2.9096	2.9506	2.9477	3.0395	3.0776	3.0276	3.0678	3.0853	3.0789	2.9876	3.0827	3.0783	Z00000453-1	44k	Dev2	Slc43a3	solute carrier family 43, member 3
Z00000460-1	4.0046	3.8038	3.4597	3.3842	3.191	3.4831	3.9481	3.6707	3.8454	3.7875	4.1803	3.9103	3.7692	4.0975	3.8677	3.8601	4.0486	3.9448	3.8838	3.9796	3.9442	3.816	Z00000460-1	44k	Dev2	Prpf19	PRP19/PSO4 pre-mRNA processing factor 19 homolog (S. cerevisiae)
Z00000461-1	3.5891	3.5816	3.6377	3.735	3.4375	3.7105	3.6476	3.5147	3.5907	3.6464	3.6377	3.6519	3.6201	3.6444	3.6485	3.6507	3.6213	3.6115	3.6142	3.6119	3.6309	3.6051	Z00000461-1	44k	Dev2	Tex19	testis expressed gene 19
Z00000463-1	4.3355	4.3299	4.3486	4.2619	4.2517	4.2651	4.2724	4.2331	4.2406	4.2059	4.2101	4.1919	4.2158	4.2423	4.2363	4.2516	4.2578	4.2159	4.2686	4.1684	4.185	4.1962	Z00000463-1	44k	Dev2	Acly	ATP citrate lyase
Z00000465-1	2.4217	2.4393	2.3824	2.4371	2.6006	2.4431	2.4135	2.528	2.3808	2.3983	2.4021	2.3929	2.3773	2.3652	2.3927	2.4376	2.3336	2.3752	2.4068	2.3247	2.3783	2.3951	Z00000465-1	44k	Dev2	Polr3f	polymerase (RNA) III (DNA directed) polypeptide F
Z00000468-1	3.4689	3.511	3.5461	3.5447	3.4411	3.5365	3.534	3.4468	3.5677	3.4849	3.4824	3.5169	3.5255	3.487	3.5472	3.519	3.5936	3.5837	3.6049	3.6264	3.6414	3.618	Z00000468-1	44k	Dev2	Hiatl1	hippocampus abundant transcript-like 1
Z00000470-1	3.6927	3.6629	3.6969	3.7347	3.7012	3.639	3.661	3.4704	3.6112	3.6457	3.5821	3.6686	3.6955	3.5707	3.6965	3.6755	3.5455	3.5976	3.6395	3.4177	3.5388	3.5185	Z00000470-1	44k	Dev2	Trip13	thyroid hormone receptor interactor 13
Z00000475-1	3.8423	3.8312	3.868	3.8568	4.0091	3.8374	3.8503	3.9087	3.9156	3.8348	3.8256	3.8198	3.813	3.7052	3.7875	3.7867	3.6789	3.7302	3.7613	3.613	3.7589	3.7133	Z00000475-1	44k	Dev2	Elof1	elongation factor 1 homolog (ELF1, S. cerevisiae)
Z00000478-1	4.0672	4.0768	4.1013	4.046	3.9985	3.9673	4.0647	4.0633	4.118	4.2137	4.1961	4.2479	4.2278	4.1335	4.2311	4.2216	4.2027	4.2496	4.2374	4.224	4.266	4.253	Z00000478-1	44k	Dev2	Pef1	penta-EF hand domain containing 1
Z00000487-1	3.5601	3.5361	3.5474	3.5151	3.5049	3.4839	3.5457	3.5133	3.6079	3.5713	3.5987	3.6241	3.6386	3.6986	3.7233	3.7158	3.7678	3.7593	3.7747	3.7644	3.7927	3.8019	Z00000487-1	44k	Dev2	Zadh1	zinc binding alcohol dehydrogenase, domain containing 1
Z00000492-1	2.9279	2.8824	2.9024	2.928	2.9481	2.8882	3.0137	2.9068	2.9378	2.9448	2.9963	2.9714	2.9208	2.9882	2.9305	2.9438	2.9541	2.9888	2.9491	2.99	2.9377	2.9338	Z00000492-1	44k	Dev2	Lmln	leishmanolysin-like (metallopeptidase M8 family)
Z00000496-1	3.4497	3.403	3.448	3.3828	3.4182	3.4086	3.4628	3.2553	2.9664	2.9857	2.8394	2.8536	2.8129	2.924	2.8971	2.9186	3.0461	3.0702	3.1259	3.195	3.2865	3.2958	Z00000496-1	44k	Dev2	Liph	lipase, member H
Z00000497-1	3.5325	3.4759	3.5277	3.4754	3.611	3.5263	3.553	3.4219	3.3195	3.3832	3.2127	3.1651	3.1864	3.0812	3.1809	3.1317	3.1343	3.1987	3.2121	3.133	3.2215	3.218	Z00000497-1	44k	Dev2	Smyd4	SET and MYND domain containing 4
Z00000498-1	3.2002	3.2562	3.2121	3.215	3.1843	3.2287	3.2305	3.1834	3.2251	3.1769	3.1552	3.0971	3.092	3.0518	3.1164	3.0673	3.0602	3.1198	3.157	3.0176	3.149	3.1162	Z00000498-1	44k	Dev2	Tbc1d7	TBC1 domain family, member 7
Z00000501-1	3.8336	3.8469	3.9275	3.8773	3.9662	3.7731	3.8195	3.7496	3.6007	3.8714	3.6263	3.6421	3.64	3.675	3.7625	3.7144	3.7979	3.8757	3.8638	3.8349	3.9747	3.9516	Z00000501-1	44k	Dev2	Spnb2	spectrin beta 2
Z00000502-1	3.292	3.2841	3.3429	3.2539	3.2495	3.2122	3.2313	3.3529	3.1306	3.1865	3.1409	3.1455	3.1624	3.0563	3.1777	3.1353	3.046	3.1159	3.1281	2.9892	3.1159	3.0879	Z00000502-1	44k	Dev2	Tmem93	transmembrane protein 93
Z00000504-1	3.4014	3.3794	3.3996	3.3108	3.2357	3.2743	3.0802	2.9926	2.927	2.9246	2.8891	2.9057	2.8833	2.9932	3.044	3.0329	3.2522	3.292	3.294	3.3847	3.488	3.508	Z00000504-1	44k	Dev2	Slc39a14	solute carrier family 39 (zinc transporter), member 14
Z00000508-1	4.7454	4.7706	4.7047	4.7537	4.7724	4.7743	4.7801	4.7292	4.797	4.7248	4.6311	4.6634	4.6936	4.5936	4.6415	4.6195	4.5011	4.5342	4.5739	4.3596	4.441	4.4414	Z00000508-1	44k	Dev2	Ppa1	pyrophosphatase (inorganic) 1
Z00000513-1	4.404	4.3811	4.4038	4.3314	4.3319	4.3233	4.3684	4.4012	4.4276	4.4211	4.2983	4.3014	4.3188	4.2631	4.2773	4.2693	4.3058	4.2494	4.2534	4.2452	4.1963	4.204	Z00000513-1	44k	Dev2	Nans	N-acetylneuraminic acid synthase (sialic acid synthase)
Z00000519-1	3.7157	3.6493	3.7171	3.7568	3.5932	3.6646	3.6541	3.4191	3.5913	3.7239	3.6151	3.6018	3.5884	3.6301	3.6558	3.654	3.6567	3.6403	3.6326	3.6349	3.6662	3.66	Z00000519-1	44k	Dev2	Vrk3	vaccinia related kinase 3
Z00000520-1	3.4207	3.4163	3.4724	3.4621	3.4538	3.425	3.4498	3.3711	3.4396	3.431	3.3797	3.3462	3.3552	3.3746	3.4006	3.3891	3.3918	3.4304	3.468	3.3519	3.4552	3.4737	Z00000520-1	44k	Dev2	Htf9c	HpaII tiny fragments locus 9c
Z00000521-1	3.0994	3.1478	3.137	3.054	2.9988	3.1548	3.1717	3.0235	3.1404	3.1927	3.1901	3.201	3.2008	3.2092	3.2735	3.2253	3.3292	3.3753	3.3785	3.4336	3.533	3.5446	Z00000521-1	44k	Dev2	Pcyox1	prenylcysteine oxidase 1
Z00000523-1	3.6935	3.6282	3.681	3.5993	3.5629	3.4741	3.6654	3.6709	3.6789	3.7516	3.7738	3.7934	3.8298	3.9617	4.0233	4.0021	4.0866	4.0956	4.1507	4.183	4.2538	4.2569	Z00000523-1	44k	Dev2	Esrra	estrogen related receptor, alpha
Z00000531-1	3.6549	3.673	3.6453	3.648	3.6652	3.644	3.7007	3.6012	3.6069	3.5703	3.5335	3.5818	3.6093	3.5167	3.615	3.5983	3.5523	3.6664	3.7044	3.5313	3.6965	3.6838	Z00000531-1	44k	Dev2	Cdc2l1	cell division cycle 2-like 1
Z00000532-1	3.396	3.4645	3.3583	3.3777	3.3348	3.3911	3.4367	3.3665	3.4726	3.4454	3.4596	3.4359	3.418	3.4911	3.5191	3.4707	3.5016	3.4694	3.4593	3.4789	3.5072	3.4677	Z00000532-1	44k	Dev2	2010110K16Rik	RIKEN cDNA 2010110K16 gene
Z00000538-1	3.8508	3.8243	3.8124	3.7701	3.7428	3.759	3.7668	3.7344	3.7265	3.7303	3.6406	3.6534	3.6704	3.7796	3.7747	3.7049	3.774	3.6892	3.7327	3.7303	3.755	3.7333	Z00000538-1	44k	Dev2	Zfp275	zinc finger protein 275
Z00000543-1	3.2456	3.1375	3.1101	3.0418	3.2776	3.0571	3.2116	3.1232	3.0533	3.1699	3.1123	3.1616	3.2274	3.1239	3.2692	3.2539	3.0625	3.2555	3.2341	3.1365	3.2811	3.299	Z00000543-1	44k	Dev2	Gtf2a1	general transcription factor II A, 1
Z00000546-1	3.8257	3.8113	3.8444	3.8137	3.8371	3.7609	3.789	3.8634	3.8189	3.7954	3.8198	3.8701	3.8878	3.8355	3.8938	3.899	3.8706	3.8718	3.8863	3.8866	3.9059	3.9169	Z00000546-1	44k	Dev2	Usp12	ubiquitin specific peptidase 12
Z00000549-1	1.8535	1.8938	1.9336	1.9382	1.8054	1.8807	1.9875	1.7957	2.0205	1.8318	1.999	1.9933	1.9862	1.963	1.9312	1.9482	1.9523	2.052	2.0344	2.0114	2.0963	2.0489	Z00000549-1	44k	Dev2	Fasl	Fas ligand (TNF superfamily, member 6)
Z00000552-1	4.0841	4.0204	4.1468	4.1897	3.9265	3.9353	4.0885	4.082	4.1412	4.2283	4.1841	4.1681	4.1763	4.2461	4.2549	4.2303	4.2563	4.2296	4.2607	4.1977	4.2006	4.1912	Z00000552-1	44k	Dev2	Timm17a	translocase of inner mitochondrial membrane 17a
Z00000553-1	2.5027	2.392	2.4231	2.3764	2.3578	2.2916	2.3144	2.3286	2.4809	2.3464	2.4572	2.4036	2.4707	2.4311	2.4226	2.4021	2.4585	2.4724	2.4457	2.4447	2.4253	2.4352	Z00000553-1	44k	Dev2	2210016F16Rik	RIKEN cDNA 2210016F16 gene
Z00000555-1	3.4031	3.3764	3.387	3.4818	3.3223	3.241	3.5287	3.4769	3.4972	3.5671	3.5362	3.531	3.5225	3.6052	3.6139	3.5998	3.6472	3.6582	3.6798	3.6165	3.6943	3.7047	Z00000555-1	44k	Dev2	Ube2f	ubiquitin-conjugating enzyme E2F (putative)
Z00000558-1	3.3461	3.422	3.3676	3.3845	3.3024	3.3053	3.2742	3.185	3.2735	3.1787	3.1555	3.1689	3.1671	3.1925	3.2943	3.2497	3.266	3.3936	3.3861	3.3058	3.4643	3.4675	Z00000558-1	44k	Dev2	Map2k3	mitogen activated protein kinase kinase 3
Z00000559-1	3.9879	4.0197	4.0235	3.9902	4.1546	3.9557	4.0217	3.9783	3.9429	4.1238	4.0848	4.0675	4.0542	4.0957	4.0986	4.0912	4.119	4.1239	4.1281	4.1538	4.1729	4.1704	Z00000559-1	44k	Dev2	Faf1	Fas-associated factor 1
Z00000562-1	3.6834	3.6914	3.6201	3.6295	3.5994	3.6303	3.6096	3.541	3.5045	3.5327	3.5567	3.5703	3.5698	3.6014	3.621	3.6285	3.6676	3.7103	3.6988	3.7087	3.7325	3.7241	Z00000562-1	44k	Dev2	Tmem15	transmembrane protein 15
Z00000563-1	3.0516	3.0708	3.0812	3.0412	3.1416	2.9187	3.1158	3.084	3.1748	3.2456	3.2455	3.259	3.2784	3.4178	3.5186	3.4515	3.5431	3.6238	3.6515	3.5317	3.7066	3.689	Z00000563-1	44k	Dev2	Lcp1	lymphocyte cytosolic protein 1
Z00000566-1	2.621	2.6304	2.6865	2.6733	2.4474	2.6609	2.6994	2.6735	2.6066	2.6449	2.5811	2.6066	2.6788	2.554	2.6911	2.685	2.5931	2.7127	2.8071	2.574	2.7693	2.7725	Z00000566-1	44k	Dev2	Ogfod1	2-oxoglutarate and iron-dependent oxygenase domain containing 1
Z00000570-1	3.3404	3.3029	3.3425	3.2747	3.2316	3.2464	3.2537	3.2399	3.2484	3.1896	3.0553	3.0454	3.0369	3.0747	3.1374	3.1138	3.1662	3.2235	3.206	3.3118	3.4002	3.4203	Z00000570-1	44k	Dev2	Oas1a	2'-5' oligoadenylate synthetase 1A
Z00000572-1	4.6708	4.6475	4.6991	4.6162	4.6464	4.6156	4.5946	4.719	4.622	4.5644	4.5224	4.5808	4.5967	4.5301	4.6038	4.597	4.577	4.5981	4.6506	4.5582	4.6276	4.6403	Z00000572-1	44k	Dev2	Hcfc1	host cell factor C1
Z00000573-1	3.4882	3.546	3.5576	3.4483	3.5425	3.463	3.6218	3.5881	3.7264	3.7785	3.8664	3.9409	3.9355	3.8481	3.9516	3.9427	3.8957	4.0061	4.0197	3.8784	4.0025	4.0163	Z00000573-1	44k	Dev2	Efnb2	ephrin B2
Z00000584-1	2.7068	2.7373	2.6895	2.7085	2.9132	2.669	2.8422	2.718	2.8691	2.7222	2.8762	2.8062	2.8395	2.8665	2.9374	2.9085	2.919	3.0455	3.0469	3.0252	3.1773	3.1809	Z00000584-1	44k	Dev2	Ankrd50	ankrin repeat domain 50
Z00000590-1	3.6418	3.658	3.5837	3.6153	3.5794	3.5833	3.689	3.6331	3.6367	3.6646	3.7736	3.7897	3.8326	3.9516	4.0288	4.0154	4.0789	4.0831	4.1252	4.1672	4.2037	4.2014	Z00000590-1	44k	Dev2	Scarb1	scavenger receptor class B, member 1
Z00000591-1	3.9423	3.9058	3.9244	3.881	3.8611	3.8385	3.8949	3.9067	3.9275	3.9825	3.9957	3.9279	4.0076	4.0645	4.059	4.0665	4.1298	4.0802	4.1611	4.1568	4.1956	4.2006	Z00000591-1	44k	Dev2	Samd4b	sterile alpha motif domain containing 4B
Z00000593-1	3.5524	3.5174	3.4157	3.436	3.3956	3.4223	3.4392	3.3698	3.4338	3.4013	3.4451	3.4461	3.4694	3.3087	3.4154	3.3838	3.362	3.4329	3.4416	3.3089	3.4504	3.443	Z00000593-1	44k	Dev2	Txndc14	thioredoxin domain containing 14
Z00000594-1	4.6146	4.6828	4.6321	4.6394	4.5785	4.6229	4.595	4.5561	4.5308	4.5406	4.5197	4.624	4.6374	4.5166	4.597	4.5918	4.5519	4.5681	4.597	4.5596	4.5917	4.5951	Z00000594-1	44k	Dev2	Mrps9	mitochondrial ribosomal protein S9
Z00000597-1	4.1356	4.1139	4.1863	4.1395	4.2317	4.1092	4.1643	4.1626	4.0459	4.125	4.0882	4.0809	4.1141	4.1546	4.1862	4.1936	4.2659	4.2948	4.3116	4.3043	4.3519	4.3707	Z00000597-1	44k	Dev2	Ap2m1	adaptor protein complex AP-2, mu1
Z00000598-1	3.9048	3.9303	3.8265	3.8399	3.8396	3.8608	3.9506	3.9117	4.048	4.0456	4.1017	4.1176	4.1488	4.209	4.2558	4.2476	4.2497	4.2441	4.2969	4.2565	4.2881	4.2749	Z00000598-1	44k	Dev2	Whsc1	Wolf-Hirschhorn syndrome candidate 1 (human)
Z00000608-1	3.6048	3.6499	3.5681	3.5902	3.557	3.6017	3.5926	3.5548	3.5879	3.5256	3.5302	3.5568	3.5895	3.528	3.578	3.5678	3.5548	3.566	3.5999	3.4875	3.5574	3.5526	Z00000608-1	44k	Dev2	Zcchc9	zinc finger, CCHC domain containing 9
Z00000610-1	3.6273	3.5313	3.6143	3.4885	3.7027	3.5046	3.5631	3.5405	3.4883	3.6489	3.5677	3.5638	3.5538	3.5588	3.5669	3.5881	3.5023	3.6257	3.6799	3.636	3.6724	3.6805	Z00000610-1	44k	Dev2	Csk	c-src tyrosine kinase
Z00000611-1	3.8918	3.9054	3.6643	3.6866	3.8607	3.7993	3.8737	3.7959	3.9713	3.9253	4.1458	4.1634	4.2424	4.2798	4.3231	4.3542	4.3924	4.3933	4.4671	4.3506	4.4184	4.4294	Z00000611-1	44k	Dev2	AA536743	expressed sequence AA536743
Z00000612-1	3.6047	3.5247	3.6123	3.6459	3.4978	3.5874	3.5966	3.4085	3.5644	3.676	3.5893	3.6081	3.616	3.6049	3.6608	3.6498	3.6319	3.6674	3.6708	3.5971	3.6786	3.6486	Z00000612-1	44k	Dev2	Agpat6	1-acylglycerol-3-phosphate O-acyltransferase 6 (lysophosphatidic acid acyltransferase, zeta)
Z00000613-1	4.0831	4.0855	4.0851	4.0552	4.0072	4.041	4.0373	3.9441	4.0315	3.9827	3.9256	3.9192	3.9421	3.8792	3.9489	3.9464	4.0082	4.0304	4.0788	4.0319	4.1093	4.106	Z00000613-1	44k	Dev2	Aamp	angio-associated migratory protein
Z00000614-1	2.8206	2.7992	2.8823	2.7944	2.6758	2.6798	2.7191	2.7886	2.7429	2.7334	2.8277	2.8693	2.9095	2.8827	2.9185	2.9091	2.86	2.8515	2.899	2.8459	2.8873	2.917	Z00000614-1	44k	Dev2	Slc25a30	solute carrier family 25, member 30
Z00000616-1	3.3754	3.3857	3.3736	3.3704	3.4371	3.408	3.5786	3.5929	3.546	3.4294	3.3617	3.3515	3.3435	3.391	3.433	3.4334	3.4594	3.509	3.4859	3.4921	3.5267	3.5508	Z00000616-1	44k	Dev2	Pik3cd	phosphatidylinositol 3-kinase catalytic delta polypeptide
Z00000618-1	2.9618	2.9024	3.0408	3.0592	2.711	2.8523	2.9859	3.0532	2.785	3.0443	2.9535	2.9573	2.9641	3.0561	3.0735	3.0379	3.1524	3.1404	3.1566	3.2255	3.28	3.3218	Z00000618-1	44k	Dev2	Nucb2	nucleobindin 2
Z00000619-1	4.0331	3.944	4.0329	3.9299	3.9232	3.8559	3.921	3.8688	3.882	4.1424	3.9564	3.9731	4.0167	3.9457	3.9905	4.0009	3.9659	3.9503	4.0042	3.8619	3.9182	3.9111	Z00000619-1	44k	Dev2	D3Ucla1	DNA segment, Chr 3, University of California at Los Angeles 1
Z00000624-1	3.8725	3.8867	3.8087	3.8458	3.8159	3.8447	3.8868	3.8424	3.8981	3.9432	3.9159	3.9728	3.9675	3.9918	4.0701	4.0469	4.047	4.0918	4.1015	4.0662	4.1519	4.1349	Z00000624-1	44k	Dev2	Ranbp9	RAN binding protein 9
Z00000626-1	3.8496	3.8073	3.7707	3.7535	3.7597	3.7095	3.7265	3.6915	3.7017	3.873	3.9004	3.9037	3.9357	4.0447	4.0784	4.0475	4.1381	4.1148	4.193	4.1621	4.23	4.2509	Z00000626-1	44k	Dev2	Crry	complement receptor related protein
Z00000628-1	3.5809	3.5203	3.5741	3.6197	3.5521	3.5576	3.5551	3.5382	3.4881	3.6833	3.5686	3.5521	3.5767	3.6244	3.5979	3.5988	3.6134	3.5841	3.5932	3.6281	3.5968	3.6029	Z00000628-1	44k	Dev2	Ubxd1	UBX domain containing 1
Z00000631-1	3.5858	3.5573	3.316	3.2165	3.1442	3.3667	3.5548	3.464	3.5021	3.5014	3.7592	3.73	3.5761	3.8972	3.8862	3.8955	3.9929	4.0532	4.0574	4.0267	4.0958	4.0685	Z00000631-1	44k	Dev2	Elf2	E74-like factor 2
Z00000644-1	3.6087	3.6779	3.6892	3.7227	3.7227	3.6318	3.716	3.4915	3.6738	3.6961	3.754	3.7291	3.7398	3.8222	3.8312	3.8205	3.9436	3.9363	3.9535	4.0194	4.0305	4.0588	Z00000644-1	44k	Dev2	Rab10	RAB10, member RAS oncogene family
Z00000647-1	3.4771	3.4065	3.5295	3.6097	3.4573	3.4607	3.536	3.4234	3.4135	3.6571	3.4541	3.4012	3.3673	3.3508	3.3671	3.4275	3.4631	3.5224	3.5119	3.4891	3.5674	3.5159	Z00000647-1	44k	Dev2	Slc43a2	solute carrier family 43, member 2
Z00000649-1	3.4461	3.4751	3.3784	3.4132	3.3695	3.4088	3.4056	3.3365	3.3945	3.3856	3.3787	3.4041	3.4093	3.3249	3.3913	3.3856	3.3586	3.3406	3.3652	3.3422	3.3459	3.3516	Z00000649-1	44k	Dev2	Ndrg3	N-myc downstream regulated gene 3
Z00000650-1	3.3817	3.3924	3.3441	3.439	3.4031	3.3654	3.3943	3.2957	3.383	3.3839	3.3899	3.3437	3.4359	3.4188	3.4898	3.431	3.4126	3.4369	3.5332	3.4532	3.4833	3.5342	Z00000650-1	44k	Dev2	Sh3bp5l	SH3 binding domain protein 5 like
Z00000651-1	3.8912	3.8779	3.8246	3.8476	3.961	3.8508	3.9607	3.9269	3.9355	3.9869	4.0478	4.0899	4.0649	4.1875	4.2565	4.2134	4.3049	4.3633	4.3872	4.355	4.4711	4.447	Z00000651-1	44k	Dev2	Clic4	chloride intracellular channel 4 (mitochondrial)
Z00000652-1	4.5336	4.4962	4.4884	4.6019	4.692	4.4813	4.4371	4.3325	4.2655	4.4354	4.3491	4.4792	4.486	4.4167	4.49	4.4887	4.3823	4.4266	4.4421	4.3539	4.3994	4.4051	Z00000652-1	44k	Dev2	Bxdc2	brix domain containing 2
Z00000654-1	3.4083	3.4079	3.3778	3.3774	3.3024	3.3681	3.3268	3.2345	3.2402	3.2328	3.3543	3.3128	3.3846	3.3388	3.3947	3.4429	3.4374	3.4675	3.5126	3.5612	3.5503	3.5946	Z00000654-1	44k	Dev2	Setd1b	SET domain containing 1B
Z00000655-1	3.8002	3.8416	3.7999	3.8308	3.9453	3.8779	3.8409	3.8388	3.7847	3.8032	3.6441	3.6792	3.6625	3.53	3.5965	3.5981	3.531	3.5689	3.6016	3.3622	3.4686	3.4626	Z00000655-1	44k	Dev2	Aurka	aurora kinase A
Z00000668-1	2.9358	2.8733	2.9528	2.8728	3.0378	2.8126	2.9318	2.8397	2.9413	2.9936	2.9895	2.9561	2.9486	2.8156	2.8745	2.8859	2.8141	2.9161	2.9458	2.8126	2.9367	2.9633	Z00000668-1	44k	Dev2	Btbd6	BTB (POZ) domain containing 6
Z00000670-1	3.0899	3.035	3.0935	2.9863	2.9829	2.9614	2.9908	3.0343	3.1059	3.1451	3.1634	3.2562	3.2485	3.2327	3.3535	3.3575	3.4046	3.5029	3.5025	3.4323	3.5568	3.5276	Z00000670-1	44k	Dev2	Nagk	N-acetylglucosamine kinase
Z00000682-1	2.996	2.9649	3.026	3.016	2.9977	2.8602	3.0003	2.9797	3.0442	3.0557	2.9051	3.045	3.298	3.0381	3.0017	3.288	3.0814	3.1193	3.2681	3.1489	3.0612	3.248	Z00000682-1	44k	Dev1	D130067C23Rik	H4001H03-3 NIA Mouse 7.4K cDNA Clone Set Mus musculus cDNA clone H4001H03 3', mRNA sequence
Z00000687-1	3.113	3.1901	3.1404	3.2103	3.1644	3.1889	3.2596	3.1579	3.0239	3.0058	2.9634	2.9127	2.9413	2.9972	2.9921	3.0405	3.0096	3.0368	3.0597	2.9648	3.0038	2.9807	Z00000687-1	44k	Dev2	Casq1	calsequestrin 1
Z00000690-1	3.7185	3.6863	3.6972	3.6175	3.6056	3.5923	3.6079	3.5495	3.6188	3.5369	3.5882	3.5904	3.5773	3.564	3.6132	3.576	3.569	3.6271	3.612	3.5107	3.6251	3.6011	Z00000690-1	44k	Dev2	Stk16	serine/threonine kinase 16
Z00000696-1	3.666	3.7357	3.6921	3.7041	3.7604	3.7785	3.9865	3.9672	4.1064	4.2075	4.28	4.2787	4.3028	4.3424	4.3948	4.3596	4.5273	4.4694	4.5025	4.5481	4.5426	4.5303	Z00000696-1	44k	Dev2	Tmem37	transmembrane protein 37
Z00000709-1	3.6908	3.6575	3.6893	3.6292	3.5604	3.4835	3.6161	3.6801	3.7267	3.7831	3.7521	3.7841	3.8286	3.8709	3.912	3.8861	3.958	3.9193	3.9883	3.9472	3.971	3.9899	Z00000709-1	44k	Dev2	Slc39a11	solute carrier family 39 (metal ion transporter), member 11
Z00000715-1	3.6738	3.64	3.5667	3.6086	3.5952	3.6295	3.7708	3.7398	3.8042	3.8741	3.7356	3.7286	3.7718	3.8732	3.8929	3.8876	3.9806	3.9641	3.9984	4.0199	4.0245	4.0548	Z00000715-1	44k	Dev2	Fhod1	formin homology 2 domain containing 1
Z00000729-1	3.7019	3.7059	3.7138	3.7138	3.6907	3.6742	3.6884	3.7313	3.6972	3.6702	3.5876	3.6091	3.6311	3.6084	3.6798	3.6461	3.6031	3.654	3.669	3.5579	3.6614	3.6224	Z00000729-1	44k	Dev2	1500031L02Rik	RIKEN cDNA 1500031L02 gene
Z00000741-1	3.4806	3.468	3.4206	3.4261	3.3706	3.4374	3.4777	3.4014	3.3712	3.3317	3.2845	3.2469	3.3076	3.3654	3.4511	3.4755	3.4807	3.5991	3.6731	3.5384	3.6661	3.6808	Z00000741-1	44k	Dev2	2010310D06Rik	RIKEN cDNA 2010310D06 gene
Z00000742-1	2.9684	2.9515	2.9705	2.9767	3.0912	2.8788	3.0136	3.0401	2.9572	2.9889	2.8529	2.8156	2.8188	2.8338	2.8514	2.8537	2.8398	2.7427	2.8304	2.8358	2.824	2.7985	Z00000742-1	44k	Dev2	Atp10a	ATPase, class V, type 10A
Z00000743-1	3.6563	3.6561	3.6832	3.613	3.6048	3.585	3.6756	3.6499	3.7337	3.654	3.7043	3.7308	3.7386	3.8667	3.9201	3.9102	3.9737	3.9853	4.0118	4.0662	4.0679	4.1025	Z00000743-1	44k	Dev2	Pik3cb	phosphatidylinositol 3-kinase, catalytic, beta polypeptide
Z00000745-1	3.9109	3.9205	3.9656	3.8659	3.8812	3.8021	3.8855	3.9408	3.9374	4.0139	3.9196	3.9449	3.9304	3.8847	3.9304	3.9388	3.8585	3.9043	3.9308	3.8675	3.9052	3.9067	Z00000745-1	44k	Dev2	Atp6v0a1	ATPase, H+ transporting, lysosomal V0 subunit A1
Z00000754-1	3.0305	3.0142	3.1017	3.154	3.024	3.0071	3.0244	2.8379	2.8979	3.0697	2.9779	2.9784	2.9839	2.9926	3.0204	3.0168	3.0198	3.0834	3.1048	3.0756	3.1611	3.1206	Z00000754-1	44k	Dev2	Snx15	sorting nexin 15
Z00000756-1	4.3608	4.3553	4.4276	4.4032	4.3368	4.3012	4.3184	4.4038	4.3399	4.4355	4.4124	4.4516	4.467	4.4743	4.5114	4.4988	4.4593	4.447	4.4677	4.4713	4.4845	4.4727	Z00000756-1	44k	Dev2	Mafg	v-maf musculoaponeurotic fibrosarcoma oncogene family, protein G (avian)
Z00000757-1	4.5794	4.4832	4.5424	4.4372	4.4277	4.3919	4.4908	4.5118	4.5016	4.5955	4.4985	4.4784	4.4865	4.4729	4.4967	4.4669	4.5068	4.4478	4.4648	4.4584	4.4461	4.4216	Z00000757-1	44k	Dev2	Etf1
Z00000758-1	4.3057	4.2934	4.3687	4.3692	4.171	4.3241	4.2945	4.3433	4.2434	4.2781	4.2926	4.3168	4.3551	4.2187	4.2685	4.2773	4.1521	4.1865	4.2299	3.9211	4.0217	4.0034	Z00000758-1	44k	Dev2	Birc5	baculoviral IAP repeat-containing 5
Z00000759-1	3.4001	3.3609	3.4141	3.3596	3.3855	3.3804	3.5001	3.4957	3.5539	3.4766	3.4688	3.4607	3.4652	3.568	3.6178	3.5723	3.7189	3.7447	3.7877	3.7539	3.851	3.8449	Z00000759-1	44k	Dev2	Pdlim2	PDZ and LIM domain 2
Z00000769-1	3.0155	3.0216	2.9961	2.9456	2.9047	2.9343	2.9491	3.0218	3.0424	2.9687	2.9885	3.0029	3.0557	3.0769	3.0671	3.0156	3.0354	2.9822	3.05	3.0432	3.0112	3.0333	Z00000769-1	44k	Dev2	C3ar1	complement component 3a receptor 1
Z00000770-1	2.2069	2.3419	2.227	2.2381	2.2467	2.2698	2.3014	2.1818	2.3784	2.3702	2.2856	2.3994	2.39	2.4439	2.3483	2.4119	2.5661	2.5948	2.5811	2.6679	2.8	2.796	Z00000770-1	44k	Dev2	Serpinb6b	serine (or cysteine) peptidase inhibitor, clade B, member 6b
Z00000780-1	2.6312	2.7151	2.7624	2.6831	2.8584	2.6513	2.7582	2.7257	2.9177	2.8973	2.9616	2.9861	3.0051	2.9522	3.0259	3.0131	3.0214	3.0728	3.0734	3.0954	3.1376	3.1395	Z00000780-1	44k	Dev2	Cbx8	chromobox homolog 8 (Drosophila Pc class)
Z00000782-1	2.2593	2.2973	2.3281	2.3405	2.4284	2.4221	2.3707	2.3867	2.1281	2.0767	2.0822	2.0586	2.1236	2.1362	2.1581	2.1303	2.1265	2.0777	2.1404	2.0828	2.1042	2.0817	Z00000782-1	44k	Dev2	Cd74	CD74 antigen (invariant polypeptide of major histocompatibility complex, class II antigen-associated)
Z00000783-1	2.541	2.6633	2.6	2.619	2.5215	2.5299	2.6153	2.5498	2.5723	2.5086	2.5334	2.5497	2.5342	2.5825	2.5611	2.5459	2.5846	2.6729	2.6325	2.638	2.7352	2.7079	Z00000783-1	44k	Dev2	Tmem106a	transmembrane protein 106A
Z00000784-1	3.3657	3.3183	3.3807	3.2897	3.3226	3.3597	3.2686	3.2094	3.1815	3.4055	3.1888	3.2355	3.2588	2.9828	3.1297	3.1239	2.9613	3.1089	3.1348	2.9043	3.0824	3.0433	Z00000784-1	44k	Dev2	Slc25a15	solute carrier family 25 (mitochondrial carrier ornithine transporter), member 15
Z00000785-1	2.8433	3.0181	2.8589	2.9031	2.9599	3.0422	3.2302	3.0382	3.096	3.0012	2.8067	2.7571	2.8778	2.8032	2.876	2.87	2.7685	2.8691	2.9063	2.8266	2.9003	2.9563	Z00000785-1	44k	Dev2	Ppp2r2c	protein phosphatase 2 (formerly 2A), regulatory subunit B (PR 52), gamma isoform
Z00000791-1	3.6806	3.619	3.6672	3.7015	3.7499	3.6085	3.6579	3.6125	3.5606	3.7473	3.6736	3.7301	3.7372	3.7291	3.7662	3.7607	3.7342	3.7422	3.7462	3.7087	3.7157	3.7302	Z00000791-1	44k	Dev2	Mrpl41	mitochondrial ribosomal protein L41
Z00000793-1	2.3695	2.4734	2.3968	2.3776	2.3053	2.383	2.6594	2.6035	2.2777	2.3366	2.3054	2.302	2.2863	2.3928	2.399	2.4435	2.4425	2.4826	2.4308	2.3912	2.4063	2.4433	Z00000793-1	44k	Dev2	Nostrin	nitric oxide synthase trafficker
Z00000794-1	3.4665	3.548	3.5328	3.4999	3.4383	3.4601	3.5308	3.4538	3.5172	3.569	3.6185	3.6276	3.6728	3.7988	3.8963	3.8538	3.8568	3.939	4.0066	3.896	4.0944	4.0955	Z00000794-1	44k	Dev2	Gak	cyclin G associated kinase
Z00000798-1	4.1514	4.1348	4.2266	4.1468	4.1701	4.1112	4.0682	4.072	4.1596	4.1925	4.1763	4.181	4.231	4.2233	4.2619	4.2429	4.1653	4.1451	4.1807	4.1213	4.1454	4.1347	Z00000798-1	44k	Dev2	1810008A18Rik	RIKEN cDNA 1810008A18 gene
Z00000799-1	3.166	3.1242	3.03	3.0539	3.0543	3.0245	3.1503	3.0775	3.3925	3.2957	3.9604	3.9696	3.9569	4.4378	4.5095	4.4452	4.4088	4.6424	4.6126	4.8016	4.7605	4.8426	Z00000799-1	44k	Dev2	Nrk	Nik related kinase
Z00000801-1	3.8016	3.8034	3.9038	3.9319	3.726	3.9429	3.9638	3.9295	3.875	3.9525	4.1649	4.2182	4.2473	4.3845	4.4493	4.4455	4.6428	4.6262	4.682	4.8051	4.829	4.8387	Z00000801-1	44k	Dev2	Lzts2	leucine zipper, putative tumor suppressor 2
Z00000805-1	3.582	3.5063	3.5471	3.4719	3.5123	3.4701	3.4555	3.4683	3.4869	3.4376	3.5089	3.483	3.4869	3.415	3.4399	3.434	3.3716	3.3953	3.4005	3.3246	3.3631	3.3713	Z00000805-1	44k	Dev2	5730409G15Rik	RIKEN cDNA 5730409G15 gene
Z00000806-1	4.022	4.0827	3.99	4.0311	3.9946	4.042	4.0461	4.024	3.9453	3.8472	3.8852	3.8278	3.8644	3.9194	3.9039	3.904	3.8888	3.8733	3.9153	3.8998	3.9418	3.9349	Z00000806-1	44k	Dev2	E2f4	E2F transcription factor 4
Z00000807-1	3.6983	3.709	3.525	3.5359	3.6497	3.5828	3.7392	3.5974	3.7197	3.6937	3.7804	3.8289	3.8846	3.8915	3.9585	3.9643	4.0248	4.0792	4.086	4.0348	4.1178	4.123	Z00000807-1	44k	Dev2	Ldlr	low density lipoprotein receptor
Z00000813-1	3.2924	3.2034	3.3416	3.1955	3.1975	3.1757	3.2146	3.18	3.277	3.3822	4.0208	4.0016	4.0061	4.1373	4.1978	4.2354	4.2233	4.2926	4.2123	4.2916	4.2984	4.3179	Z00000813-1	44k	Dev2	Ldoc1	leucine zipper, down-regulated in cancer 1
Z00000822-1	4.3749	4.4163	4.3784	4.38	4.3647	4.3923	4.38	4.3319	4.3387	4.4519	4.3052	4.3787	4.3857	4.3164	4.4012	4.3782	4.3535	4.3919	4.3773	4.332	4.4067	4.3943	Z00000822-1	44k	Dev2	Stoml2	stomatin (Epb7.2)-like 2
Z00000824-1	3.3989	3.3767	3.4653	3.4232	3.3137	3.3413	3.3321	3.2433	3.3899	3.4939	3.5243	3.5104	3.5279	3.6027	3.6761	3.6876	3.6932	3.7684	3.7733	3.7812	3.8058	3.8715	Z00000824-1	44k	Dev2	Slc23a2	solute carrier family 23 (nucleobase transporters), member 2
Z00000825-1	3.6713	3.6565	3.6797	3.6304	3.6269	3.5817	3.6789	3.5816	3.8017	3.8752	4.025	4.0464	4.0638	4.2012	4.2927	4.2349	4.3343	4.3944	4.4159	4.3306	4.4762	4.4592	Z00000825-1	44k	Dev2	Mbd2	methyl-CpG binding domain protein 2
Z00000830-1	2.8438	2.799	2.8665	2.8498	2.8916	2.8859	2.9643	2.9592	2.9014	2.7981	2.7965	2.7883	2.7944	2.8796	2.9173	2.9221	2.9971	2.9641	3.0057	2.9774	3.0344	3.0161	Z00000830-1	44k	Dev2	Snai1	snail homolog 1 (Drosophila)
Z00000831-1	2.6875	2.6268	2.6695	2.6101	2.7572	2.5758	2.5943	2.6788	2.6097	2.5486	2.5439	2.5431	2.5802	2.549	2.5991	2.6011	2.5684	2.5632	2.6091	2.6231	2.579	2.597	Z00000831-1	44k	Dev2	2610030H06Rik	RIKEN cDNA 2610030H06 gene
Z00000839-1	3.5069	3.5049	3.5366	3.5813	3.6484	3.4941	3.5827	3.5322	3.4016	3.5162	3.4194	3.44	3.4681	3.4143	3.4681	3.4419	3.4019	3.4011	3.4392	3.3192	3.3682	3.3807	Z00000839-1	44k	Dev2	1700012G19Rik	RIKEN cDNA 1700012G19 gene
Z00000852-1	3.7862	3.7932	3.7629	3.7634	3.7634	3.7791	3.7798	3.7849	3.7096	3.7856	3.639	3.6719	3.7033	3.5725	3.6671	3.6376	3.4961	3.55	3.5949	3.3561	3.498	3.4709	Z00000852-1	44k	Dev2	Wdr12	WD repeat domain 12
Z00000864-1	3.7727	3.756	3.7882	3.6728	3.7702	3.652	3.7192	3.677	3.7704	3.8261	3.7116	3.6866	3.6923	3.6196	3.66	3.6225	3.6325	3.646	3.6466	3.6238	3.6579	3.6365	Z00000864-1	44k	Dev2	2210021J22Rik	RIKEN cDNA 2210021J22 gene
Z00000867-1	2.9874	2.9795	2.9407	2.9182	2.8781	2.8787	2.9374	2.8692	2.863	2.865	2.8867	2.9095	2.7786	2.8756	2.8846	2.8929	2.8631	2.9191	2.9083	2.876	2.8921	2.9106	Z00000867-1	44k	Dev2	Ube2j1	ubiquitin-conjugating enzyme E2, J1
Z00000873-1	3.8065	3.8523	3.8538	3.8883	3.7769	3.8179	3.8161	3.8462	3.7566	3.8514	3.7306	3.772	3.8285	3.7843	3.858	3.8545	3.8123	3.823	3.8678	3.7323	3.7658	3.7804	Z00000873-1	44k	Dev2	Pus1	pseudouridine synthase 1
Z00000879-1	3.7577	3.7425	3.8246	3.7086	3.7705	3.7295	3.7549	3.756	3.7751	3.8656	3.7891	3.76	3.8217	3.7978	3.8028	3.7907	3.772	3.784	3.8126	3.7579	3.8032	3.8356	Z00000879-1	44k	Dev2	Stk11ip	serine/threonine kinase 11 interacting protein
Z00000880-1	3.8995	3.9627	3.9517	3.9464	3.9324	3.9259	3.9279	3.9334	3.9203	3.9553	3.9071	3.9341	3.9452	3.8862	3.9296	3.9158	3.8606	3.8758	3.9253	3.815	3.8782	3.8937	Z00000880-1	44k	Dev2	Pick1	protein interacting with C kinase 1
Z00000882-1	3.4516	3.5026	3.4017	3.4177	3.4117	3.4419	3.4344	3.3758	3.3509	3.3323	3.3643	3.3272	3.3509	3.3361	3.3272	3.3451	3.339	3.3168	3.3369	3.333	3.3041	3.3058	Z00000882-1	44k	Dev2	B230217C12Rik	RIKEN cDNA B230217C12 gene
Z00000892-1	3.5377	3.5461	3.5788	3.4774	3.4238	3.4433	3.637	3.6438	3.7745	3.8327	3.8455	3.8452	3.8836	3.9774	4.0059	3.9699	4.1213	4.0543	4.1039	4.3419	4.3162	4.3637	Z00000892-1	44k	Dev2	S100a13	S100 calcium binding protein A13
Z00000895-1	4.4212	4.4338	4.3924	4.376	4.3437	4.3929	4.3975	4.3612	4.3715	4.3941	4.3574	4.453	4.4646	4.3835	4.4312	4.4495	4.3778	4.3981	4.4626	4.3452	4.4039	4.4323	Z00000895-1	44k	Dev2	Morf4l1	mortality factor 4 like 1
Z00000896-1	4.8151	4.7753	4.8438	4.7355	4.8005	4.7192	4.7604	4.7608	4.7442	4.9144	4.7697	4.7932	4.7908	4.7575	4.8116	4.7564	4.6672	4.7088	4.7177	4.6207	4.7311	4.6978	Z00000896-1	44k	Dev2	Psmc5	protease (prosome, macropain) 26S subunit, ATPase 5
Z00000897-1	3.4118	3.4131	3.4145	3.4225	3.4377	3.3965	3.4757	3.3937	3.3744	3.277	3.3588	3.3087	3.3016	3.4221	3.4015	3.3995	3.4819	3.4296	3.4822	3.4667	3.4574	3.4551	Z00000897-1	44k	Dev2	Fmr1nb	fragile X mental retardation 1 neighbor
Z00000906-1	3.2668	3.2051	3.2008	3.2016	3.1414	3.1358	3.1799	3.1015	3.1803	3.1141	3.2588	3.3334	3.3336	3.4454	3.4679	3.4711	3.39	3.4986	3.5259	3.3767	3.5359	3.4739	Z00000906-1	44k	Dev2	Iqgap1	IQ motif containing GTPase activating protein 1
Z00000910-1	2.4329	2.4622	2.5194	2.5291	2.4467	2.4629	2.4535	2.4704	2.6427	2.4888	2.577	2.6101	2.6028	2.6796	2.7194	2.7027	2.7359	2.7347	2.7408	2.7461	2.748	2.7553	Z00000910-1	44k	Dev2	Stxbp5	syntaxin binding protein 5 (tomosyn)
Z00000912-1	3.9754	4.0464	4.0012	4.0013	3.9597	3.9931	3.9854	3.9469	3.9518	3.9597	3.8415	3.8388	3.8726	3.7765	3.8399	3.8289	3.8276	3.7928	3.8365	3.7566	3.8326	3.8205	Z00000912-1	44k	Dev2	Pqbp1	polyglutamine binding protein 1
Z00000913-1	3.8534	3.8597	3.948	3.8761	4.1781	3.82	3.9093	3.8273	3.946	3.7104	3.7292	3.7589	3.8045	3.7523	3.8244	3.821	3.8067	3.7985	3.8573	3.7958	3.8397	3.8472	Z00000913-1	44k	Dev2	4932417H02Rik	RIKEN cDNA 4932417H02 gene
Z00000918-1	2.6741	2.7465	2.6405	2.7348	2.7202	2.6994	2.6403	2.6071	2.5225	2.5152	2.5303	2.4788	2.4785	2.3855	2.4682	2.4116	2.3801	2.4556	2.4895	2.4113	2.4516	2.4199	Z00000918-1	44k	Dev2	Arrdc2	arrestin domain containing 2
Z00000922-1	3.4058	3.3285	3.3386	3.3067	3.2647	3.3094	3.3019	3.2519	3.1738	3.1843	3.1557	3.0954	3.1167	3.1527	3.1323	3.1286	3.145	3.0844	3.1182	3.1198	3.1288	3.1517	Z00000922-1	44k	Dev2	Timm9	translocase of inner mitochondrial membrane 9 homolog (yeast)
Z00000926-1	2.6141	2.4855	2.5517	2.6015	2.4534	2.5306	2.5794	2.4702	2.6886	2.6176	2.7872	2.7021	2.6615	2.7163	2.7223	2.7342	2.7433	2.7369	2.7038	2.797	2.7296	2.7269	Z00000926-1	44k	Dev2	Slc25a44	solute carrier family 25, member 44
Z00000928-1	3.2635	3.3297	3.2146	3.2543	3.2433	3.2761	3.2963	3.2961	3.2869	3.2048	3.079	3.162	3.1584	2.9497	3.089	3.0745	2.9408	3.0855	3.1058	2.8748	3.0511	3.0402	Z00000928-1	44k	Dev2	Osgin2	oxidative stress induced growth inhibitor family member 2
Z00000934-1	3.1743	3.058	3.0727	3.0908	3.1906	3.0847	3.1027	3.0393	3.0638	3.1688	3.223	3.0438	3.1123	3.169	3.0664	3.0778	3.0693	2.996	3.049	3.06	3.0005	3.0034	Z00000934-1	44k	Dev2	2210018M11Rik	RIKEN cDNA 2210018M11 gene
Z00000936-1	3.9147	3.9387	3.922	3.9209	3.8325	3.8443	3.842	3.7661	3.7845	3.7524	3.679	3.6133	3.6548	3.5523	3.6613	3.638	3.5118	3.5963	3.6589	3.49	3.6329	3.6559	Z00000936-1	44k	Dev2	6820424L24Rik	RIKEN cDNA 6820424L24 gene
Z00000937-1	3.9253	3.9039	3.9484	3.8725	4.0845	3.8546	3.9514	3.938	4.0788	3.9975	4.007	4.0574	4.0783	4.043	4.0643	4.0588	4.1358	4.0998	4.1518	4.0996	4.1039	4.1306	Z00000937-1	44k	Dev2	Coq2	coenzyme Q2 homolog, prenyltransferase (yeast)
Z00000950-1	3.3728	3.3869	3.4334	3.4363	3.533	3.3905	3.3877	3.3997	3.3296	3.4123	3.3848	3.4576	3.4543	3.3538	3.476	3.4598	3.4241	3.4944	3.5037	3.3742	3.4819	3.4585	Z00000950-1	44k	Dev2	5730494N06Rik	RIKEN cDNA 5730494N06 gene
Z00000952-1	2.9733	3.1043	3.1975	2.9873	3.0646	2.9091	3.1857	3.0379	3.1208	3.2627	3.3726	3.4138	3.4094	3.1823	3.3922	3.3846	3.3757	3.4306	3.4945	3.5261	3.5126	3.6023	Z00000952-1	44k	Dev2	LOC245297	similar to RIKEN cDNA 6030426L16
Z00000953-1	3.9753	3.9752	4.0143	4.0189	4.0196	3.9981	3.9725	4.0578	3.9623	4.0185	4.0869	4.0925	4.1025	4.0943	4.038	4.0801	4.0328	4.0114	4.0104	4.0392	3.9845	4.0624	Z00000953-1	44k	Dev2	Car2	carbonic anhydrase 2
Z00000956-1	2.916	2.8521	2.9142	2.9188	2.8911	2.8671	2.9388	2.8645	2.9344	2.9784	2.9058	2.8992	2.9166	2.9244	2.9246	2.928	2.9223	2.9153	2.9154	2.9315	2.937	2.9619	Z00000956-1	44k	Dev2	Slc38a3	solute carrier family 38, member 3
Z00000959-1	4.2638	4.4124	4.2991	4.3207	4.2284	4.3067	4.2987	4.2558	4.2042	4.1999	4.1956	4.1499	4.1548	4.2019	4.1049	4.1094	4.1273	4.0666	4.119	4.104	4.1026	4.1096	Z00000959-1	44k	Dev2	2210016L21Rik	RIKEN cDNA 2210016L21 gene
Z00000966-1	2.8795	2.7979	2.8083	2.761	2.8538	2.7294	2.8313	2.8363	2.976	2.8235	3.1157	3.2616	3.2875	3.4416	3.6455	3.5947	3.5779	3.7206	3.7767	3.7369	3.8822	3.9032	Z00000966-1	44k	Dev2	Abhd5	abhydrolase domain containing 5
Z00000967-1	3.488	3.554	3.456	3.503	3.4415	3.4786	3.4506	3.3878	3.35	3.3722	3.3621	3.3465	3.3931	3.5555	3.6199	3.5902	3.6935	3.7121	3.7512	3.7377	3.7981	3.7876	Z00000967-1	44k	Dev2	1110060D06Rik	RIKEN cDNA 1110060D06 gene
Z00000969-1	3.0513	3.0822	3.0045	3.0307	3.1919	3.0067	3.1018	3.1036	2.9961	3.0975	3.0318	3.0735	3.0978	3.1045	3.1206	3.1344	3.1277	3.1543	3.1548	3.1194	3.1539	3.1364	Z00000969-1	44k	Dev2	Comt	catechol-O-methyltransferase
Z00000975-1	3.4125	3.4249	3.3439	3.3839	3.4685	3.3753	3.4818	3.3925	3.3819	3.4788	3.3996	3.4828	3.454	3.4543	3.5419	3.5226	3.5704	3.6753	3.6336	3.6094	3.7401	3.7121	Z00000975-1	44k	Dev2	Hif1a	hypoxia inducible factor 1, alpha subunit
Z00000979-1	3.7023	3.7288	3.7376	3.6068	3.8334	3.6895	3.8239	3.7535	3.7726	3.8062	3.7693	3.7528	3.7851	3.7553	3.7717	3.775	3.8089	3.7603	3.788	3.7918	3.7689	3.7811	Z00000979-1	44k	Dev2	Dym	dymeclin
Z00000980-1	3.5064	3.439	3.4518	3.3316	3.5978	3.3358	3.4993	3.4264	3.4535	3.6114	3.501	3.5471	3.4861	3.4646	3.5929	3.5582	3.575	3.7204	3.6397	3.572	3.7657	3.6933	Z00000980-1	44k	Dev2	Arhgap21	Rho GTPase activating protein 21
Z00000981-1	3.8064	3.6928	3.6729	3.5833	3.5666	3.4725	3.661	3.4555	3.5854	3.7888	3.7634	3.643	3.6535	3.7637	3.6998	3.7521	3.8228	3.8048	3.8102	3.821	3.8377	3.8018	Z00000981-1	44k	Dev2	Klf16	Kruppel-like factor 16
Z00000990-1	4.0216	4.0873	3.9937	4.007	3.8627	3.929	3.8024	3.7599	3.6711	3.6452	3.7245	3.7029	3.7494	3.6311	3.6538	3.6638	3.6094	3.6111	3.6914	3.5588	3.6031	3.629	Z00000990-1	44k	Dev2	Hk2	hexokinase 2
Z00000998-1	3.5361	3.4879	3.5472	3.5822	3.5964	3.557	3.5018	3.3855	3.483	3.589	3.5226	3.5465	3.5241	3.482	3.5003	3.4633	3.5095	3.5511	3.5814	3.4297	3.5385	3.5291	Z00000998-1	44k	Dev2	Orc2l	origin recognition complex, subunit 2-like (S. cerevisiae)
Z00001000-1	3.312	3.2295	3.3164	3.1429	3.114	3.0564	3.3004	3.2315	3.4079	3.4831	3.7191	3.7199	3.7368	4.0036	4.1005	4.0154	4.2485	4.3099	4.3593	4.3394	4.5243	4.5196	Z00001000-1	44k	Dev2	Anxa5	annexin A5
Z00001002-1	4.1875	4.196	4.1809	4.1398	4.1798	4.1569	4.1957	4.2281	4.1525	4.2453	4.1611	4.2236	4.2208	4.0672	4.185	4.1796	4.0398	4.1364	4.1562	4.0108	4.1431	4.1425	Z00001002-1	44k	Dev2	Ruvbl1	RuvB-like protein 1
Z00001003-1	3.3483	3.3788	3.2866	3.3079	3.289	3.2973	3.3369	3.2701	3.2798	3.2227	3.1695	3.1252	3.1367	3.1436	3.1644	3.1549	3.1788	3.1102	3.1439	3.21	3.1612	3.1874	Z00001003-1	44k	Dev2	1600014K23Rik	RIKEN cDNA 1600014K23 gene
Z00001004-1	3.3873	3.2842	3.0835	3.1009	3.2194	3.1113	3.4035	3.1425	3.2907	3.2166	3.3198	3.3451	3.3182	3.4139	3.4739	3.4962	3.4518	3.5278	3.5758	3.5691	3.6071	3.6252	Z00001004-1	44k	Dev2	Fbxl19	F-box and leucine-rich repeat protein 19
Z00001006-1	3.3767	3.368	3.314	3.4137	3.2976	3.3485	3.2429	3.1828	3.0786	3.1947	3.512	3.5197	3.5381	4.0862	4.1851	4.1088	4.259	4.3261	4.3228	4.4193	4.5465	4.5434	Z00001006-1	44k	Dev2	Lgals3	lectin, galactose binding, soluble 3
Z00001007-1	2.7836	2.7163	2.765	2.7099	2.7539	2.6392	2.7082	2.5873	2.7654	2.716	2.6756	2.6842	2.6763	2.7232	2.7274	2.6905	2.7597	2.7539	2.7213	2.7413	2.7808	2.775	Z00001007-1	44k	Dev2	Panx1	pannexin 1
Z00001009-1	4.3153	4.2525	4.3173	4.2204	4.3953	4.2277	4.2605	4.224	4.1396	4.2405	4.2003	4.2788	4.2814	4.24	4.3032	4.2932	4.2807	4.3104	4.3057	4.1991	4.2743	4.2569	Z00001009-1	44k	Dev2	Slbp	stem-loop binding protein
Z00001011-1	4.3016	4.1777	4.2017	4.1613	4.1709	4.183	4.2494	4.2585	4.3164	4.312	4.2413	4.3023	4.291	4.2809	4.3356	4.2976	4.4191	4.32	4.3438	4.3646	4.3099	4.2965	Z00001011-1	44k	Dev2	Tmed7	transmembrane emp24 protein transport domain containing 7
Z00001012-1	3.845	3.876	3.9294	3.986	3.9169	3.8912	3.8788	3.8192	3.8171	3.8093	3.7669	3.7649	3.7809	3.7669	3.7776	3.8015	3.7605	3.7918	3.8272	3.6926	3.7534	3.7747	Z00001012-1	44k	Dev2	Cdc37	cell division cycle 37 homolog (S. cerevisiae)
Z00001013-1	4.1164	4.1416	4.1021	4.1208	4.1135	4.056	4.1296	4.1828	4.269	4.1714	4.3365	4.3505	4.3664	4.3194	4.4027	4.337	4.4848	4.4942	4.4803	4.61	4.6727	4.6535	Z00001013-1	44k	Dev2	Htatsf1	HIV TAT specific factor 1
Z00001014-1	3.7951	3.8045	3.8053	3.7332	3.7025	3.6923	3.7425	3.6571	3.5777	3.6174	3.4577	3.5564	3.5535	3.3888	3.5579	3.5303	3.3457	3.4843	3.5224	3.2518	3.4505	3.401	Z00001014-1	44k	Dev2	Rrs1	RRS1 ribosome biogenesis regulator homolog (S. cerevisiae)
Z00001016-1	3.1163	3.0404	3.0935	3.0357	3.0084	2.9956	3.1682	3.1913	3.4676	3.3843	3.7295	3.6769	3.6718	3.8174	3.8125	3.7928	3.8935	3.8264	3.8991	3.9724	3.9588	3.9633	Z00001016-1	44k	Dev2	Rhou	ras homolog gene family, member U
Z00001019-1	3.1584	3.2208	3.1763	3.2665	3.1698	3.3985	3.2951	3.3097	3.2223	3.1045	3.1743	3.1478	3.1454	3.0906	3.098	3.0747	3.0109	3.0808	3.0524	2.9445	3.0408	3.0312	Z00001019-1	44k	Dev2	Nat10	N-acetyltransferase 10
Z00001020-1	4.1393	4.1601	4.1467	4.1415	4.1166	4.0975	4.1044	4.1157	4.1365	4.2102	4.1838	4.199	4.2268	4.2329	4.247	4.2363	4.2221	4.2091	4.2331	4.2093	4.2314	4.2394	Z00001020-1	44k	Dev2	Timm44	translocase of inner mitochondrial membrane 44
Z00001021-1	2.9918	2.9007	2.7717	2.8832	2.9164	3.0129	2.9709	3.0679	2.8262	3.0926	2.927	2.9141	2.9327	2.8714	2.9236	2.9483	2.8287	2.924	2.9062	2.8072	2.8641	2.8895	Z00001021-1	44k	Dev2	Ddx31	DEAD/H (Asp-Glu-Ala-Asp/His) box polypeptide 31
Z00001022-1	4.8252	4.7981	4.8441	4.7882	4.8148	4.7722	4.7432	4.7129	4.6584	4.7151	4.6729	4.696	4.6661	4.7311	4.7631	4.7557	4.7558	4.7949	4.7635	4.7664	4.7946	4.7818	Z00001022-1	44k	Dev2	Eif3s4	eukaryotic translation initiation factor 3, subunit 4 (delta)
Z00001024-1	4.0129	4.0793	3.9761	3.9959	3.9475	3.9816	3.9887	3.9268	4.0175	3.931	3.9674	3.9796	4.0128	4.0018	4.0132	4.0015	3.9891	3.9557	3.9906	4.0111	3.9774	4.0225	Z00001024-1	44k	Dev2	Esam1	endothelial cell-specific adhesion molecule
Z00001033-1	3.1256	3.0242	3.1985	3.0858	2.9758	2.9493	3.102	3.1676	3.1924	3.3007	3.2197	3.1254	3.1521	3.0174	3.2232	3.2012	3.0821	3.243	3.1975	3.1119	3.2312	3.2295	Z00001033-1	44k	Dev2	Gjb5	gap junction membrane channel protein beta 5
Z00001034-1	2.3808	2.3235	2.3409	2.294	2.4817	2.3738	2.414	2.3131	2.2304	2.3032	2.3015	2.0934	2.2843	2.261	2.201	2.228	2.2752	2.2639	2.2076	2.2698	2.2612	2.2535	Z00001034-1	44k	Dev2	Siae	sialic acid acetylesterase
Z00001037-1	3.7395	3.7752	3.7058	3.7336	3.6897	3.7278	3.7608	3.7221	3.7312	3.6786	3.67	3.7189	3.7758	3.6157	3.731	3.7291	3.61	3.7105	3.7607	3.513	3.6674	3.6821	Z00001037-1	44k	Dev2	Blm	Bloom syndrome homolog (human)
Z00001039-1	4.1332	4.1453	4.182	4.1224	4.1652	4.0752	4.1297	4.1618	4.1074	4.1926	4.1523	4.1421	4.1598	4.1226	4.128	4.1047	4.0713	4.0027	4.0736	3.9721	3.9899	3.9762	Z00001039-1	44k	Dev2	2610029G23Rik	RIKEN cDNA 2610029G23 gene
Z00001045-1	3.125	3.0973	3.018	3.0435	3.0075	3.0614	3.1608	3.1029	3.0814	3.026	3.1424	3.1346	3.1589	3.1503	3.2419	3.209	3.2169	3.2897	3.3287	3.1757	3.3213	3.2836	Z00001045-1	44k	Dev2	Akap9	A kinase (PRKA) anchor protein (yotiao) 9
Z00001059-1	4.4892	4.5091	4.5217	4.5362	4.4993	4.4964	4.5047	4.4515	4.5238	4.4833	4.5526	4.6285	4.6618	4.6991	4.803	4.8157	4.6951	4.7991	4.8538	4.8068	4.8763	4.8776	Z00001059-1	44k	Dev2	Lypla2	lysophospholipase 2
Z00001061-1	4.2475	4.1858	4.2645	4.2981	4.3878	4.3214	4.2052	4.1266	4.0949	4.3105	4.1753	4.1892	4.1632	4.1329	4.1464	4.1722	4.2972	4.2848	4.3044	4.4499	4.4158	4.4333	Z00001061-1	44k	Dev2	Syngr1	synaptogyrin 1
Z00001066-1	3.8272	3.859	3.7874	3.8344	3.8007	3.8515	3.8358	3.8065	3.7364	3.7157	3.5713	3.5387	3.5232	3.4556	3.4855	3.4968	3.4364	3.4965	3.498	3.3789	3.4306	3.4477	Z00001066-1	44k	Dev2	Mrps27	mitochondrial ribosomal protein S27
Z00001067-1	4.7621	4.7175	4.7435	4.7109	4.7282	4.6823	4.711	4.7517	4.7377	4.8103	4.7112	4.7221	4.7385	4.6663	4.7029	4.6969	4.7031	4.6417	4.6921	4.6124	4.6243	4.6007	Z00001067-1	44k	Dev2	Sumo1	SMT3 suppressor of mif two 3 homolog 1 (yeast)
Z00001072-1	3.5842	3.741	3.7411	3.6865	3.7968	3.5728	3.7666	3.7392	3.8905	3.9899	3.9287	3.9803	3.9599	4.04	4.1001	4.0851	4.1323	4.1737	4.2017	4.1222	4.2114	4.2087	Z00001072-1	44k	Dev2	Errfi1	ERBB receptor feedback inhibitor 1
Z00001077-1	3.7724	3.7413	3.7748	3.7237	3.7061	3.6869	3.7969	3.8376	3.836	3.7336	3.7326	3.7249	3.7254	3.7853	3.8193	3.7727	3.8076	3.798	3.8321	3.8333	3.8814	3.8972	Z00001077-1	44k	Dev2	Ppp1r15b	protein phosphatase 1, regulatory (inhibitor) subunit 15b
Z00001078-1	3.8877	3.8805	3.8939	3.8694	3.8166	3.8203	3.8269	3.7897	3.9307	3.8447	3.9591	4.0444	4.0667	3.9588	4.0592	4.0486	3.991	4.024	4.0566	4	4.0327	4.0394	Z00001078-1	44k	Dev2	Taf13	TAF13 RNA polymerase II, TATA box binding protein (TBP)-associated factor
Z00001079-1	3.5236	3.5366	3.6002	3.5218	3.4575	3.472	3.5548	3.5215	3.6065	3.5277	3.3568	3.4692	3.4958	3.2752	3.4233	3.4297	3.354	3.4381	3.4879	3.2849	3.4061	3.402	Z00001079-1	44k	Dev2	Pdia4	protein disulfide isomerase associated 4
Z00001082-1	3.0756	3.203	3.1179	3.1473	3.1033	3.1003	3.1064	3.0633	3.0444	3.0331	3.029	3.0668	3.1209	3.0343	3.1024	3.0901	3.1277	3.2549	3.2467	3.2265	3.371	3.3669	Z00001082-1	44k	Dev2	Clcn3	chloride channel 3
Z00001086-1	4.0929	4.0555	4.0621	3.987	4.1725	3.9211	4.0822	4.0661	4.057	4.1407	4.0933	4.2491	4.2746	4.0684	4.2666	4.2221	4.107	4.299	4.2956	4.1183	4.2907	4.3231	Z00001086-1	44k	Dev2	Eif3s1	eukaryotic translation initiation factor 3, subunit 1 alpha
Z00001087-1	3.6682	3.7365	3.7886	3.7158	3.7543	3.6632	3.5758	3.5141	3.4418	3.5298	3.5685	3.5562	3.6037	3.6003	3.6126	3.6678	3.6589	3.6687	3.7319	3.6624	3.6757	3.7224	Z00001087-1	44k	Dev2	Nufip2	nuclear fragile X mental retardation protein interacting protein 2
Z00001090-1	4.1297	4.0809	4.0657	4.1458	4.2383	3.9061	4.0874	3.9985	4.1826	4.2895	4.101	4.1312	4.1415	4.3824	4.4499	4.4174	4.6081	4.6325	4.6225	4.8206	4.8756	4.875	Z00001090-1	44k	Dev2	Ctsz	cathepsin Z
Z00001093-1	3.1218	3.1384	3.0865	3.1204	3.0768	3.1219	3.1215	3.0768	3.1724	3.1061	3.2853	3.2589	3.2816	3.2936	3.2772	3.2531	3.2206	3.1929	3.1854	3.2252	3.2098	3.1935	Z00001093-1	44k	Dev2	Sdc3	syndecan 3
Z00001094-1	3.6721	3.6341	3.7528	3.8104	3.8401	3.7922	3.7025	3.584	3.4608	3.5639	3.436	3.4554	3.4938	3.3801	3.4546	3.4381	3.3623	3.3823	3.4267	3.2505	3.3283	3.3361	Z00001094-1	44k	Dev2	Abcb6	ATP-binding cassette, sub-family B (MDR/TAP), member 6
Z00001099-1	4.234	4.2073	4.1536	4.189	4.1553	4.1787	4.2001	4.1494	4.1322	4.1318	4.0566	4.0576	4.0768	3.9935	4.0876	4.0301	3.9263	4.011	4.0406	3.8458	4.0398	4.0265	Z00001099-1	44k	Dev2	Farslb	phenylalanine-tRNA synthetase-like, beta subunit
Z00001102-1	3.8619	3.83	3.8797	3.9481	3.7656	3.8715	3.8469	3.8522	3.7716	3.7652	3.7758	3.8154	3.8021	3.7768	3.8511	3.8086	3.7642	3.8028	3.7906	3.7003	3.7766	3.76	Z00001102-1	44k	Dev2	Mrpl19	mitochondrial ribosomal protein L19
Z00001107-1	2.2553	2.2598	2.2101	2.2115	2.336	2.2509	2.3259	2.1467	2.186	2.3224	2.3152	2.3448	2.2992	2.2493	2.2533	2.2232	2.2533	2.2614	2.2212	2.2853	2.2954	2.3371	Z00001107-1	44k	Dev2	Ceacam15	CEA-related cell adhesion molecule 15
Z00001110-1	3.2413	3.2024	3.2513	3.2008	3.2057	3.1948	3.236	3.3043	3.2053	3.1999	3.2338	3.2252	3.2144	3.1293	3.2135	3.2166	3.0854	3.2007	3.2279	3.1007	3.2555	3.2131	Z00001110-1	44k	Dev2	Zfp646	zinc finger protein 646
Z00001111-1	3.875	3.8309	3.7212	3.943	3.5989	3.8781	3.9247	3.8668	3.8998	3.8062	3.9271	3.9615	3.9653	3.9743	4.0587	4.0166	4.0093	3.979	4.0349	3.9693	4.0387	4.0154	Z00001111-1	44k	Dev2	Ube2e3	ubiquitin-conjugating enzyme E2E 3, UBC4/5 homolog (yeast)
Z00001112-1	2.8239	2.8892	2.7416	2.7848	2.7618	2.7541	2.7642	2.7339	2.7025	2.6968	2.7302	2.706	2.7566	2.705	2.7431	2.7296	2.7358	2.6989	2.727	2.7325	2.7388	2.7173	Z00001112-1	44k	Dev2	Cyp17a1	cytochrome P450, family 17, subfamily a, polypeptide 1
Z00001114-1	3.3021	3.3177	3.3129	3.3375	3.2824	3.2984	3.357	3.2703	3.3155	3.351	3.3261	3.3155	3.2981	3.2838	3.2895	3.3061	3.2661	3.3175	3.2939	3.305	3.3081	3.3166	Z00001114-1	44k	Dev2	Ap2a1	adaptor protein complex AP-2, alpha 1 subunit
Z00001115-1	3.1026	3.0288	3.0401	3.1365	3.0299	3.0363	3.0305	3.0236	3.0072	2.9421	2.9986	2.9634	2.9504	2.9694	2.9676	2.9439	2.9807	3.0251	3.0152	2.9587	3.0256	2.9872	Z00001115-1	44k	Dev2	Slc35a4	solute carrier family 35, member A4
Z00001117-1	3.7537	3.7251	3.8392	3.7921	3.8381	3.7228	3.768	3.6858	3.7418	3.79	3.635	3.5749	3.6132	3.514	3.6098	3.5952	3.5467	3.609	3.6566	3.4943	3.6525	3.6671	Z00001117-1	44k	Dev2	Dhx30	DEAH (Asp-Glu-Ala-His) box polypeptide 30
Z00001118-1	3.2334	3.2005	3.2177	3.18	3.1662	3.141	3.1853	3.2191	3.1187	3.0673	3.02	3.0165	3.0563	2.9501	2.9697	3.0095	2.9534	2.9937	3.0047	2.9203	2.9548	2.9719	Z00001118-1	44k	Dev2	Dus2l	dihydrouridine synthase 2-like (SMM1, S. cerevisiae)
Z00001120-1	3.414	3.3702	3.3258	3.4541	3.4043	3.4567	3.4461	3.3553	3.3388	3.2062	3.2333	3.1517	3.1872	3.1261	3.1281	3.1607	3.0775	3.1324	3.1657	3.0785	3.1224	3.1035	Z00001120-1	44k	Dev2	Thop1	thimet oligopeptidase 1
Z00001123-1	2.8201	2.7728	2.7447	2.7871	2.7485	2.8665	2.8343	2.8742	2.6671	2.7535	2.6815	2.6387	2.678	2.7218	2.7671	2.7381	2.7502	2.8174	2.8289	2.8517	2.9024	2.9089	Z00001123-1	44k	Dev2	Dennd1a	DENN/MADD domain containing 1A
Z00001124-1	2.5819	2.7175	2.6073	2.6272	2.5012	2.5624	2.5717	2.4763	2.5624	2.5205	2.567	2.5488	2.5342	2.6243	2.6442	2.6005	2.6877	2.7263	2.7113	2.7143	2.7751	2.7598	Z00001124-1	44k	Dev2	Pld1	phospholipase D1
Z00001129-1	4.6385	4.5916	4.1912	3.986	4.2674	4.3288	4.5844	4.4596	4.5274	4.5556	4.6724	4.6968	4.6809	4.6492	4.6375	4.6234	4.6117	4.6272	4.6051	4.5589	4.5812	4.5743	Z00001129-1	44k	Dev2	Dnajc7	DnaJ (Hsp40) homolog, subfamily C, member 7
Z00001130-1	3.9934	3.9292	4.0637	4.0839	3.8551	4.1103	4.0386	3.8332	3.9506	3.9892	4.0009	3.9867	4.0158	4.0919	4.1015	4.0839	4.0402	3.9843	4.0548	3.9715	3.9909	3.9831	Z00001130-1	44k	Dev2	Bud31	BUD31 homolog (yeast)
Z00001140-1	4.062	4.0485	4.0589	4.0027	3.9838	3.9754	3.9823	3.9709	4.0075	3.9949	4.0784	4.0872	4.1378	4.1643	4.2714	4.2255	4.2986	4.3678	4.4185	4.3385	4.519	4.5216	Z00001140-1	44k	Dev2	Coro1b	coronin, actin binding protein 1B
Z00001147-1	4.0553	4.1399	4.1561	4.1253	4.1122	4.0831	4.1144	4.068	4.1024	4.1383	4.1257	4.1812	4.2168	4.3459	4.4611	4.4383	4.5243	4.5473	4.5778	4.5777	4.6653	4.6527	Z00001147-1	44k	Dev2	Gale	galactose-4-epimerase, UDP
Z00001151-1	4.0297	4.0162	4.1858	4.2298	3.9146	3.9074	4.119	4.1313	3.9079	4.3739	4.4727	4.4927	4.5162	4.8337	4.8583	4.862	4.9068	4.8777	4.9084	4.7218	4.7086	4.6108	Z00001151-1	44k	Dev2	Tubb6	tubulin, beta 6
Z00001155-1	4.1453	4.1047	4.1423	4.0754	4.054	4.0371	4.012	4.0698	4.0616	3.9931	4.0539	4.0635	4.071	4.0707	4.116	4.0847	4.0636	4.0546	4.0528	4.0275	4.0725	4.0825	Z00001155-1	44k	Dev2	Jtb	jumping translocation breakpoint
Z00001162-1	3.4139	3.3425	3.3565	3.3374	3.3824	3.3339	3.3986	3.4851	3.3964	3.3105	3.5059	3.5358	3.5608	3.6183	3.7063	3.6788	3.7226	3.779	3.8023	3.7672	3.8768	3.8723	Z00001162-1	44k	Dev2	Hmox1	heme oxygenase (decycling) 1
Z00001170-1	3.479	3.5054	3.4987	3.5104	3.5548	3.5021	3.5563	3.3969	3.4869	3.5033	3.487	3.4846	3.5044	3.4586	3.5346	3.4801	3.4891	3.5355	3.5764	3.4599	3.5968	3.5842	Z00001170-1	44k	Dev2	Vps28	vacuolar protein sorting 28 (yeast)
Z00001171-1	4.2691	4.2878	4.3281	4.151	4.2247	4.1698	4.2662	4.2741	4.2455	4.3546	4.2284	4.2719	4.2938	4.2658	4.3147	4.2953	4.218	4.2398	4.2598	4.1254	4.1935	4.1772	Z00001171-1	44k	Dev2	2310042G06Rik	RIKEN cDNA 2310042G06 gene
Z00001173-1	3.4496	3.4272	3.4222	3.3659	3.3248	3.3134	3.3885	3.3364	3.4655	3.427	3.5966	3.5612	3.6087	3.5899	3.6567	3.6322	3.6226	3.7264	3.7527	3.6964	3.8062	3.7831	Z00001173-1	44k	Dev2	Appbp2	amyloid beta precursor protein (cytoplasmic tail) binding protein 2
Z00001174-1	2.5626	2.6335	2.5751	2.5884	2.5543	2.5594	2.6219	2.5893	2.5394	2.4868	2.5236	2.4437	2.5182	2.5307	2.4725	2.4591	2.5177	2.5246	2.4983	2.5283	2.4819	2.4458	Z00001174-1	44k	Dev2	Gm9	gene model 9, (NCBI)
Z00001176-1	2.7467	2.7493	2.7127	2.7981	2.8924	2.8793	2.7388	2.6775	2.658	2.7405	2.6688	2.5919	2.6992	2.7087	2.7294	2.6845	2.719	2.6984	2.7184	2.675	2.6969	2.7227	Z00001176-1	44k	Dev2	Pfpl	K0860D04-3 NIA Mouse 8.5-dpc Whole Embryo cDNA Library (Long) Mus musculus cDNA clone NIA:K0860D04 IMAGE:30084135 3', mRNA sequence
Z00001179-1	4.0084	3.9153	4.0017	4.0281	4.2314	4.0798	4.1758	3.997	4.0985	4.2138	4.2111	4.26	4.3153	4.4192	4.4953	4.5033	4.6223	4.6434	4.7122	4.6878	4.7382	4.7429	Z00001179-1	44k	Dev2	C79267	expressed sequence C79267
Z00001183-1	2.2797	2.4006	2.4343	2.376	2.5482	2.3725	2.4347	2.4412	2.4232	2.2852	2.3998	2.3578	2.3415	2.3661	2.3601	2.3711	2.3657	2.3851	2.4027	2.362	2.3712	2.3918	Z00001183-1	44k	Dev2	Sox8	SRY-box containing gene 8
Z00001185-1	3.9808	3.9914	3.9138	3.9215	3.8844	3.9372	3.9139	3.8734	3.7996	3.8001	3.7353	3.7268	3.7574	3.7688	3.7736	3.7697	3.7747	3.7592	3.7946	3.7663	3.7994	3.7938	Z00001185-1	44k	Dev2	Tomm34	translocase of outer mitochondrial membrane 34
Z00001187-1	3.5663	3.5144	3.6052	3.5397	3.7041	3.5154	3.5443	3.53	3.4615	3.5218	3.5047	3.4917	3.5326	3.5185	3.5168	3.5	3.5431	3.5577	3.5853	3.5506	3.6287	3.6119	Z00001187-1	44k	Dev2	Abl1	v-abl Abelson murine leukemia oncogene 1
Z00001193-1	2.3501	2.2692	2.3648	2.3537	2.1935	2.3118	2.3354	2.4675	2.2007	2.3152	2.4411	2.4118	2.3241	2.4549	2.426	2.428	2.4744	2.5826	2.4806	2.5562	2.622	2.5153	Z00001193-1	44k	Dev2	Mbnl3	muscleblind-like 3 (Drosophila)
Z00001196-1	3.4251	3.5333	3.449	3.4589	3.4075	3.4521	3.4798	3.4379	3.4301	3.3328	3.581	3.5529	3.5754	3.5416	3.6083	3.6222	3.7143	3.7229	3.7746	3.7834	3.8299	3.763	Z00001196-1	44k	Dev2	Wwc2	WW, C2 and coiled-coil domain containing 2
Z00001199-1	3.0718	3.1628	3.1779	3.2029	3.2874	3.1113	3.1985	3.2362	3.0039	3.2397	3.1376	3.1607	3.1617	3.109	3.2153	3.2741	3.2047	3.3848	3.3374	3.2825	3.3491	3.4081	Z00001199-1	44k	Dev2	1200015F23Rik	RIKEN cDNA 1200015F23 gene
Z00001200-1	4.0433	4.0386	4.0805	3.9977	4.0407	3.9847	4.038	4.0823	4.1387	4.0996	4.2549	4.3065	4.3207	4.5014	4.5757	4.5668	4.7369	4.7479	4.7873	4.8624	4.9026	4.9031	Z00001200-1	44k	Dev2	Lrp10	low-density lipoprotein receptor-related protein 10
Z00001218-1	2.9207	2.8976	2.8733	2.8282	2.7895	2.8102	2.8252	2.7653	2.8211	2.7542	2.7722	2.777	2.7733	2.8025	2.7891	2.7988	2.8039	2.8146	2.8407	2.8418	2.831	2.8877	Z00001218-1	44k	Dev2	AW544981	expressed sequence AW544981
Z00001219-1	3.7684	3.7812	3.7794	3.7341	3.7716	3.6624	3.6946	3.6966	3.6372	3.699	3.5895	3.6121	3.6071	3.6426	3.7186	3.7185	3.737	3.8129	3.8539	3.651	3.781	3.7934	Z00001219-1	44k	Dev2	Sqle	squalene epoxidase
Z00001220-1	3.6071	3.6474	3.7374	3.7661	3.5145	3.5656	3.6222	3.478	3.5862	3.7115	3.6057	3.6254	3.6225	3.6138	3.6384	3.6135	3.6363	3.6905	3.6974	3.559	3.6658	3.6598	Z00001220-1	44k	Dev2	M6pr	mannose-6-phosphate receptor, cation dependent
Z00001222-1	4.3968	4.354	4.2927	4.3098	4.3123	4.3281	4.3055	4.2731	4.3352	4.3973	4.4587	4.4912	4.502	4.5454	4.5741	4.5552	4.5544	4.5361	4.5641	4.5143	4.5582	4.5517	Z00001222-1	44k	Dev2	Pdcd6	programmed cell death 6
Z00001224-1	2.7154	2.7558	2.9059	2.7932	2.6932	2.7234	2.8124	2.8296	2.637	2.89	2.7023	2.6333	2.7178	2.719	2.7419	2.7651	2.7293	2.737	2.789	2.7096	2.751	2.8044	Z00001224-1	44k	Dev2	Cep164	centrosomal protein 164
Z00001225-1	3.6727	3.6764	3.7333	3.6829	3.8204	3.647	3.6571	3.592	3.5383	3.636	3.5941	3.6045	3.6144	3.6205	3.659	3.63	3.6601	3.6966	3.6848	3.6372	3.7035	3.7106	Z00001225-1	44k	Dev2	Pgam5	phosphoglycerate mutase family member 5
Z00001228-1	4.0915	4.0513	4.1042	4.2045	3.8908	4.1645	4.0641	4.0877	3.9945	4.097	3.9652	3.9867	4.0232	3.965	4.007	4.0131	4.0275	4.0329	4.0795	4.0372	4.0531	4.0622	Z00001228-1	44k	Dev2	Wars	tryptophanyl-tRNA synthetase
Z00001230-1	3.856	3.8632	3.7258	3.727	3.7448	3.7577	3.8482	3.7837	3.8929	3.8747	3.903	4.0142	3.9446	3.8814	4.0115	3.9777	3.9744	4.0178	4.0158	3.9486	3.9891	3.9697	Z00001230-1	44k	Dev2	Cdc123	cell division cycle 123 homolog (S. cerevisiae)
Z00001233-1	4.1358	4.0872	4.1549	4.0354	4.0431	4.0313	4.0556	4.0178	3.9726	4.1152	4.062	4.0767	4.06	4.0428	4.0577	4.0577	4.0395	4.0676	4.0622	4.0879	4.1184	4.0751	Z00001233-1	44k	Dev2	Mta2	metastasis-associated gene family, member 2
Z00001235-1	3.4889	3.4477	3.6064	3.6434	3.4614	3.3937	3.47	3.5082	3.3793	3.629	3.5727	3.5245	3.5725	3.5435	3.606	3.648	3.5053	3.5446	3.6128	3.4907	3.566	3.5281	Z00001235-1	44k	Dev1	Arpc4	actin related protein 2/3 complex, subunit 4
Z00001236-1	4.221	4.1651	4.2698	4.1859	4.211	4.1043	4.1352	4.27	4.2189	4.2063	4.2931	4.3146	4.3707	4.3805	4.4428	4.4453	4.4666	4.4801	4.5333	4.47	4.517	4.5129	Z00001236-1	44k	Dev2	Arhgap1	Rho GTPase activating protein 1
Z00001237-1	3.4934	3.5378	3.4956	3.5046	3.4304	3.4442	3.5027	3.4308	3.494	3.4652	3.5929	3.6375	3.6421	3.6329	3.7328	3.7157	3.709	3.8305	3.8448	3.8074	3.9223	3.9361	Z00001237-1	44k	Dev2	Ankrd13a	ankyrin repeat domain 13a
Z00001239-1	3.0018	2.9942	3.0018	2.9527	2.8942	2.9202	2.9038	2.8691	2.8432	2.7794	2.7211	2.7133	2.7122	2.7193	2.7164	2.7126	2.7282	2.6591	2.7024	2.7182	2.6583	2.6711	Z00001239-1	44k	Dev2	4930486L24Rik	RIKEN cDNA 4930486L24 gene
Z00001240-1	3.7142	3.6436	3.6727	3.6839	3.4697	3.6631	3.5997	3.5726	3.4102	3.5311	3.4236	3.4788	3.4681	3.4286	3.5265	3.5079	3.3516	3.4766	3.5086	3.2682	3.4235	3.4192	Z00001240-1	44k	Dev2	Wdr43	WD repeat domain 43
Z00001241-1	3.4137	3.3831	3.3862	3.3847	3.3424	3.3834	3.3949	3.4149	3.3978	3.4404	3.4996	3.5119	3.5735	3.6886	3.7586	3.7271	3.7395	3.7514	3.8363	3.6958	3.8156	3.7934	Z00001241-1	44k	Dev2	Nfkb2	nuclear factor of kappa light polypeptide gene enhancer in B-cells 2, p49/p100
Z00001245-1	3.6323	3.6733	3.5944	3.6358	3.6242	3.67	3.6852	3.6696	3.6503	3.497	3.549	3.545	3.5574	3.5936	3.5848	3.6111	3.6209	3.6535	3.6538	3.6424	3.6717	3.6683	Z00001245-1	44k	Dev2	Tmem40	transmembrane protein 40
Z00001247-1	2.849	2.8704	2.9501	2.9787	2.7697	2.9485	2.6274	2.6722	2.0312	2.2786	2.1054	1.9875	2.0428	2.1119	2.0712	2.0836	2.1577	2.1888	2.1763	2.2576	2.3021	2.3097	Z00001247-1	44k	Dev2	Spn	sialophorin
Z00001249-1	3.1427	3.1299	3.1522	3.0721	3.0856	3.0636	3.1674	3.2155	3.269	3.1572	3.2664	3.2932	3.2773	3.4043	3.454	3.4124	3.5553	3.621	3.6332	3.6181	3.7266	3.7254	Z00001249-1	44k	Dev2	6230429P13Rik	RIKEN cDNA 6230429P13 gene
Z00001250-1	4.4836	4.4438	4.4324	4.4632	4.5098	4.4168	4.4378	4.435	4.4444	4.4632	4.2685	4.2178	4.2329	4.2185	4.2365	4.2051	4.266	4.2029	4.2704	4.1688	4.2221	4.2384	Z00001250-1	44k	Dev2	Eif3s12	eukaryotic translation initiation factor 3, subunit 12
Z00001254-1	4.2041	4.1911	4.1524	4.1153	4.095	4.1373	4.1709	4.107	4.1141	4.1445	4.115	4.1109	4.1278	3.991	4.0797	4.0066	4.007	4.0421	4.0638	3.9511	4.0843	4.0796	Z00001254-1	44k	Dev2	Cul2	cullin 2
Z00001255-1	3.0863	3.016	3.1356	3.0665	3.0501	3.0064	3.0735	3.0052	3.1364	3.2404	3.1569	3.1007	3.1377	3.1111	3.186	3.1642	3.1651	3.2322	3.2699	3.1837	3.3123	3.2984	Z00001255-1	44k	Dev2	Dhrs1	dehydrogenase/reductase (SDR family) member 1
Z00001257-1	3.2643	3.2702	3.3171	3.3959	3.2371	3.2343	3.2484	3.145	3.1971	3.2863	3.1285	3.1546	3.1441	3.0573	3.1253	3.1008	3.057	3.1456	3.1495	3.0272	3.1666	3.1674	Z00001257-1	44k	Dev2	D2Wsu81e	DNA segment, Chr 2, Wayne State University 81, expressed
Z00001269-1	4.5334	4.486	4.5322	4.4859	4.4728	4.4627	4.4567	4.56	4.5445	4.5055	4.4619	4.5105	4.5314	4.5346	4.5772	4.572	4.6559	4.6119	4.6475	4.6871	4.6794	4.6816	Z00001269-1	44k	Dev2	Dnpep	aspartyl aminopeptidase
Z00001271-1	2.9222	2.7896	2.7773	2.7764	2.7253	2.7734	2.8565	2.7949	2.7856	2.7466	2.7344	2.751	2.7624	2.6877	2.7622	2.6972	2.6543	2.705	2.6833	2.6271	2.6929	2.6604	Z00001271-1	44k	Dev2	Lig4	ligase IV, DNA, ATP-dependent
Z00001278-1	3.2392	3.2102	3.3202	3.2092	3.1476	3.179	3.2014	3.2494	3.2454	3.32	3.2825	3.3888	3.4429	3.2512	3.3699	3.3655	3.2196	3.325	3.3613	3.1923	3.2788	3.2831	Z00001278-1	44k	Dev2	Golt1b	golgi transport 1 homolog B (S. cerevisiae)
Z00001280-1	4.1736	4.1971	4.1156	4.0797	4.04	4.1555	4.1982	4.1109	4.2245	4.1847	4.0427	4.1019	4.063	3.7273	3.8352	3.7886	3.5927	3.6557	3.6885	3.4879	3.6175	3.5743	Z00001280-1	44k	Dev2	Slc25a20	solute carrier family 25 (mitochondrial carnitine/acylcarnitine translocase), member 20
Z00001282-1	3.9249	3.8838	3.9321	3.8524	3.9714	3.779	3.7985	3.8633	3.6774	3.7038	3.8198	3.8522	3.8914	3.9282	4.0143	3.9397	3.9465	3.9644	4.0072	3.956	4.0649	4.0757	Z00001282-1	44k	Dev2	0610039J04Rik	RIKEN cDNA 0610039J04 gene
Z00001283-1	3.7984	3.8453	3.7428	3.7811	3.7374	3.7708	3.7843	3.7686	3.7713	3.7075	3.7709	3.7682	3.751	3.8304	3.8736	3.8473	3.8561	3.9183	3.905	3.8185	3.9115	3.8961	Z00001283-1	44k	Dev2	Rsu1	Ras suppressor protein 1
Z00001284-1	4.0893	4.1216	4.0878	4.0836	4.0556	4.0649	4.068	4.0199	4.1031	4.1875	4.1592	4.1948	4.2137	4.1549	4.2139	4.1999	4.1382	4.166	4.1947	4.0467	4.1315	4.1199	Z00001284-1	44k	Dev2	1110004F10Rik	RIKEN cDNA 1110004F10 gene
Z00001286-1	3.2661	3.3368	3.3293	3.3718	3.3666	3.2982	3.3747	3.3093	3.231	3.2038	3.2598	3.2362	3.2601	3.2077	3.2395	3.2502	3.1932	3.2232	3.2121	3.1672	3.1306	3.155	Z00001286-1	44k	Dev2	2310011J03Rik	RIKEN cDNA 2310011J03 gene
Z00001288-1	3.8968	3.8366	3.8898	3.8	3.9521	3.8338	3.8573	3.7816	3.8189	3.9167	3.7904	3.8107	3.8405	3.8118	3.922	3.8603	3.7807	3.7911	3.8086	3.6793	3.7768	3.7731	Z00001288-1	44k	Dev2	Tnfsf5ip1	tumor necrosis factor superfamily, member 5-induced protein 1
Z00001293-1	3.595	3.6217	3.5498	3.5884	3.5585	3.5689	3.5648	3.507	3.5654	3.5763	3.5818	3.61	3.6206	3.5104	3.5523	3.5434	3.5101	3.4962	3.5062	3.4719	3.4742	3.4968	Z00001293-1	44k	Dev2	Trmu	tRNA 5-methylaminomethyl-2-thiouridylate methyltransferase
Z00001305-1	4.0696	4.0912	4.0442	4.0566	4.032	4.0579	4.0651	4.0557	4.103	4.0316	4.1726	4.1543	4.1776	4.1873	4.1916	4.2114	4.1126	4.1451	4.1759	4.0579	4.11	4.1354	Z00001305-1	44k	Dev2	Galk1	galactokinase 1
Z00001310-1	3.8048	3.9238	3.8405	3.86	3.8287	3.8513	3.9343	3.8307	3.7868	3.6734	3.8103	3.8373	3.8389	3.9597	3.9972	3.9974	4.0378	4.0362	4.0654	4.0659	4.0755	4.0963	Z00001310-1	44k	Dev2	Vasp	vasodilator-stimulated phosphoprotein
Z00001311-1	4.3477	4.3073	4.3876	4.3031	4.2801	4.2227	4.3225	4.3962	4.4356	4.4511	4.4908	4.5121	4.5245	4.5597	4.5851	4.5821	4.6271	4.6107	4.6334	4.6679	4.6598	4.6594	Z00001311-1	44k	Dev2	Trpc4ap	transient receptor potential cation channel, subfamily C, member 4 associated protein
Z00001314-1	4.2101	4.1509	4.2384	4.2203	4.2118	4.2582	4.1699	4.0694	4.1203	4.2606	4.313	4.2726	4.2629	4.3585	4.3691	4.3379	4.4468	4.4727	4.4654	4.5104	4.6036	4.5826	Z00001314-1	44k	Dev2	Lamp1	lysosomal membrane glycoprotein 1
Z00001322-1	3.4953	3.5234	3.4576	3.4799	3.4193	3.4509	3.4616	3.4097	3.4256	3.3916	3.3568	3.4172	3.4245	3.291	3.4163	3.3653	3.3198	3.4238	3.4002	3.2978	3.4431	3.393	Z00001322-1	44k	Dev2	Rbbp8	retinoblastoma binding protein 8
Z00001326-1	2.9384	2.9784	2.8907	2.9141	2.8864	2.9144	2.9552	2.8882	2.9865	2.9359	2.8904	2.8482	2.8064	2.8962	2.6735	2.7394	3.0349	2.8749	2.7513	2.9295	2.8936	2.7425	Z00001326-1	44k	Dev1	Cblb	Casitas B-lineage lymphoma b
Z00001342-1	3.4598	3.4575	3.4286	3.3684	3.3844	3.4031	3.3964	3.3402	3.4508	3.3744	3.4542	3.5037	3.4128	3.5332	3.5213	3.4958	3.5887	3.6091	3.5618	3.6213	3.5436	3.598	Z00001342-1	44k	Dev1	Tgoln1	trans-golgi network protein
Z00001343-1	3.7303	3.8227	3.8409	3.8626	3.7936	3.8529	3.7875	3.8007	3.6512	3.7022	3.8164	3.8747	3.9056	3.9566	4.0229	4.0136	4.0373	4.0757	4.1457	4.132	4.2046	4.2189	Z00001343-1	44k	Dev2	Tle3	transducin-like enhancer of split 3, homolog of Drosophila E(spl)
Z00001356-1	3.5931	3.5612	3.609	3.6099	3.7244	3.4906	3.5318	3.5249	3.5144	3.5576	3.4858	3.4715	3.4676	3.3936	3.4834	3.4511	3.3994	3.4889	3.4856	3.3327	3.4737	3.4758	Z00001356-1	44k	Dev2	Polr3a	polymerase (RNA) III (DNA directed) polypeptide A
Z00001390-1	4.5255	4.4474	4.5178	4.4045	4.6514	4.4178	4.3847	4.3597	4.2718	4.4913	4.3307	4.3234	4.3579	4.2885	4.3223	4.315	4.2444	4.2134	4.2631	4.1332	4.17	4.1532	Z00001390-1	44k	Dev2	Mrpl40	mitochondrial ribosomal protein L40
Z00001394-1	3.3681	3.5223	3.457	3.4394	3.3985	3.4654	3.4746	3.3378	3.1885	3.1018	2.9587	2.934	2.9101	2.7165	2.7456	2.7481	2.7455	2.7636	2.7672	2.797	2.8853	2.8653	Z00001394-1	44k	Dev2	Zfp423	zinc finger protein 423
Z00001405-1	2.8048	2.8053	2.8797	2.8854	2.9635	3.0134	2.8044	2.7956	2.6852	2.7795	2.8194	2.7926	2.8375	2.7722	2.8339	2.8467	2.7663	2.8405	2.8453	2.7413	2.7679	2.8347	Z00001405-1	44k	Dev2	Ap4e1	adaptor-related protein complex AP-4, epsilon 1
Z00001413-1	2.9376	2.9984	2.9071	2.9552	2.8578	2.9166	3.015	2.8474	2.9617	2.879	2.9493	2.9563	2.9298	2.959	2.9773	2.9669	2.9869	3.0168	2.9942	3.0152	3.0552	3.0445	Z00001413-1	44k	Dev2	Epn2	epsin 2
Z00001421-1	3.8359	3.7868	3.845	3.7708	3.7575	3.7416	3.7263	3.836	3.7618	3.7855	3.9153	3.8915	3.8953	3.9464	3.9841	3.9595	4.0041	4.0257	4.0169	4.0277	4.0707	4.0891	Z00001421-1	44k	Dev2	Zrsr1	zinc finger (CCCH type), RNA binding motif and serine/arginine rich 1
Z00001428-1	3.5621	3.6472	3.5686	3.62	3.69	3.5119	3.5796	3.5594	3.3381	3.4352	3.1159	3.1164	3.0577	2.8153	2.8975	2.8795	2.9543	2.9194	2.9233	2.8653	2.9546	2.9237	Z00001428-1	44k	Dev2	Pml	promyelocytic leukemia
Z00001432-1	2.6126	2.6488	2.5887	2.5812	2.5459	2.5851	2.5921	2.5305	2.6546	2.5745	2.604	2.624	2.6263	2.6024	2.6227	2.634	2.5876	2.5967	2.6231	2.59	2.6192	2.6122	Z00001432-1	44k	Dev2	Scin	scinderin
Z00001439-1	2.7141	2.6326	2.7115	2.6724	2.668	2.6326	2.7379	2.6777	2.7247	2.6806	2.6108	2.6311	2.6469	2.6078	2.6676	2.6361	2.6311	2.7081	2.7437	2.611	2.7334	2.7364	Z00001439-1	44k	Dev2	1300010F03Rik	RIKEN cDNA 1300010F03 gene
Z00001455-1	3.0059	3.0075	3.0454	2.9542	2.9322	2.8798	3.0559	3.0164	3.0446	3.0611	3.0744	3.0351	3.0198	3.1195	3.1216	3.1116	3.1611	3.1791	3.2029	3.1871	3.2731	3.2614	Z00001455-1	44k	Dev2	Cables2	Cdk5 and Abl enzyme substrate 2
Z00001472-1	3.7565	3.7153	3.6932	3.7029	3.6719	3.6961	3.6425	3.56	3.4172	3.404	3.261	3.2802	3.3198	3.171	3.2356	3.2367	3.2137	3.2522	3.265	3.1356	3.1781	3.1748	Z00001472-1	44k	Dev2	Sub1	SUB1 homolog (S. cerevisiae)
Z00001478-1	3.1691	3.4569	3.3992	3.3536	3.2819	3.3385	3.3607	3.2948	3.2201	3.2358	3.2807	3.3425	3.3731	3.6482	3.7458	3.7157	3.7111	3.7745	3.7944	3.7683	3.8943	3.9071	Z00001478-1	44k	Dev2	Slc39a6	solute carrier family 39 (metal ion transporter), member 6
Z00001488-1	3.6312	3.6811	3.5953	3.643	3.5933	3.635	3.6295	3.5686	3.584	3.4825	3.6129	3.5936	3.6017	3.7998	3.7899	3.7818	3.9177	3.8617	3.933	4.0338	4.0469	4.0528	Z00001488-1	44k	Dev2	Smad1	MAD homolog 1 (Drosophila)
Z00001492-1	2.7652	2.6999	2.6725	2.558	2.6089	2.5638	2.5506	2.5264	2.5818	2.6296	2.6202	2.6197	2.6065	2.6133	2.5858	2.5399	2.6368	2.6177	2.6038	2.578	2.6024	2.6074	Z00001492-1	44k	Dev2	6330403M23Rik	RIKEN cDNA 6330403M23 gene
Z00001514-1	1.7058	1.6862	1.5565	1.7339	1.6681	1.5081	1.6357	2.0571	1.515	1.7752	1.2917	1.6551	1.5077	1.4595	1.4183	1.0666	1.6734	1.7433	1.602	2.2605	1.4155	1.5673	Z00001514-1	44k	Dev1	B930049G02Rik	Mus musculus 9 days embryo whole body cDNA, RIKEN full-length enriched library, clone:D030050E14 product:unclassifiable, full insert sequence
Z00001515-1	2.7976	2.8123	2.7568	2.7719	2.7597	2.7742	2.8337	2.7499	2.6966	2.644	2.6365	2.6288	2.6053	2.6665	2.7294	2.7157	2.7073	2.7365	2.7854	2.79	2.8167	2.8563	Z00001515-1	44k	Dev2	Map3k9	mitogen-activated protein kinase kinase kinase 9
Z00001516-1	2.335	2.2656	2.2935	2.2794	2.1997	2.2531	2.3188	2.2632	2.3559	2.3728	2.3531	2.3796	2.3444	2.3913	2.3648	2.3427	2.3802	2.3273	2.3452	2.3648	2.3522	2.3513	Z00001516-1	44k	Dev2	BC057170	cDNA sequence BC057170
Z00001521-1	3.5102	3.4905	3.4509	3.4749	3.4093	3.4884	3.4613	3.3505	3.397	3.3833	3.3741	3.3702	3.3549	3.3606	3.4299	3.4044	3.4004	3.4635	3.4814	3.4285	3.507	3.4926	Z00001521-1	44k	Dev2	Dip2b	DIP2 disco-interacting protein 2 homolog B (Drosophila)
Z00001558-1	2.4856	2.4383	2.5089	2.433	2.5689	2.4269	2.541	2.4908	2.4731	2.4348	2.573	2.5934	2.6226	2.692	2.7245	2.6928	3.0121	2.9608	3.0067	3.207	3.2081	3.2284	Z00001558-1	44k	Dev2	Prkce	protein kinase C, epsilon
Z00001567-1	2.7784	2.8215	2.7787	2.7318	2.6814	2.7401	2.7855	2.6878	2.77	2.7298	2.7445	2.7128	2.7072	2.6355	2.6764	2.7131	2.6301	2.7155	2.6673	2.7067	2.6645	2.69	Z00001567-1	44k	Dev2	Magel2	melanoma antigen, family L, 2
Z00001568-1	3.9311	3.9886	3.8818	3.8968	3.8717	3.9476	3.9973	3.9924	4.0054	3.9256	3.9394	3.986	4.0196	3.9089	3.9721	3.9559	4.134	4.1151	4.1473	4.256	4.2519	4.2343	Z00001568-1	44k	Dev2	BC033915	cDNA sequence BC033915
Z00001571-1	3.3492	3.3225	3.3977	3.3533	3.2751	3.2915	3.3816	3.2815	3.418	3.452	3.4803	3.5322	3.5276	3.5093	3.5737	3.563	3.5346	3.6455	3.6303	3.5155	3.6347	3.64	Z00001571-1	44k	Dev2	Pitpnb	phosphatidylinositol transfer protein, beta
Z00001582-1	3.0263	3.0217	2.9647	2.9688	3.0108	3.0177	3.086	3.0359	3.0397	2.9251	2.8912	2.8792	2.9178	2.8092	2.8818	2.847	2.7976	2.9127	2.9218	2.7505	2.901	2.8929	Z00001582-1	44k	Dev2	4930556P03Rik	RIKEN cDNA 4930556P03 gene
Z00001583-1	3.4358	3.3723	3.3149	3.3322	3.247	3.3097	3.2442	3.1619	3.0766	3.0758	3.0721	3.0936	3.0914	3.0601	3.1076	3.102	3.1253	3.1187	3.1073	3.1152	3.087	3.0595	Z00001583-1	44k	Dev2	Qser1	glutamine and serine rich 1
Z00001584-1	2.7094	2.6632	2.6891	2.6504	2.6251	2.616	2.5963	2.6975	2.6612	2.5102	2.5967	2.6392	2.5507	2.5942	2.5959	2.5881	2.5687	2.5534	2.5866	2.5866	2.6117	2.613	Z00001584-1	44k	Dev2	Prlpc2	prolactin-like protein C 2
Z00001592-1	3.9182	3.9746	3.9517	3.9866	3.935	3.9366	3.9672	3.9318	3.8374	3.8692	3.7352	3.7707	3.7249	3.6874	3.7238	3.7398	3.6892	3.7882	3.828	3.7014	3.8539	3.8522	Z00001592-1	44k	Dev2	BC060631	cDNA sequence BC060631
Z00001599-1	4.0764	4.0335	4.1038	4.1322	4.0764	3.9898	3.985	3.9301	3.9542	4.1862	4.1325	4.191	4.1925	4.2691	4.3275	4.3116	4.3327	4.3828	4.3966	4.3852	4.4751	4.471	Z00001599-1	44k	Dev2	4933434E20Rik	RIKEN cDNA 4933434E20 gene
Z00001600-1	2.5589	2.6981	2.6453	2.6875	2.67	2.6176	2.7641	2.6123	2.6515	2.6429	2.4729	2.4457	2.456	2.4671	2.5333	2.5349	2.5018	2.5931	2.5982	2.5804	2.68	2.7029	Z00001600-1	44k	Dev2	Il17re	interleukin 17 receptor E
Z00001614-1	2.5538	2.5122	2.4996	2.4677	2.4931	2.4106	2.4098	2.3429	2.2254	2.1415	2.1048	2.1429	2.2141	2.2779	2.2396	2.2159	2.2988	2.2354	2.238	2.2955	2.2921	2.224	Z00001614-1	44k	Dev2	Igf2bp2	insulin-like growth factor 2 mRNA binding protein 2
Z00001616-1	3.2399	3.2941	3.1891	3.2468	3.2153	3.2518	3.279	3.2248	3.3102	3.2548	3.3436	3.3523	3.3951	3.5378	3.6335	3.6189	3.6957	3.7755	3.7951	3.7784	3.9309	3.9126	Z00001616-1	44k	Dev2	Osbpl5	oxysterol binding protein-like 5
Z00001622-1	4.1974	4.1992	4.2772	4.2141	4.1572	4.2081	4.2487	4.1796	4.1131	4.2284	4.1718	4.1617	4.1918	4.1701	4.2262	4.1842	4.0543	4.0648	4.1052	3.9796	4.0618	4.0517	Z00001622-1	44k	Dev2	Bxdc5	brix domain containing 5
Z00001625-1	3.5609	3.5504	3.5675	3.5941	3.6205	3.698	3.6282	3.664	3.6134	3.42	3.6716	3.6559	3.705	3.8265	3.8241	3.7911	3.9131	3.8339	3.8689	4.0057	3.9726	3.9954	Z00001625-1	44k	Dev2	Btbd5	BTB (POZ) domain containing 5
Z00001626-1	1.8438	1.8796	1.8192	1.7665	1.8328	1.7386	1.8965	1.7731	1.8297	1.74	1.7897	1.7721	1.7619	1.8637	1.9216	1.9024	2.033	2.0916	2.1942	2.0585	2.2693	2.2157	Z00001626-1	44k	Dev2	Pde10a	phosphodiesterase 10A
Z00001628-1	3.1382	3.0842	2.9743	3.0942	2.9975	3.0313	3.0606	2.94	2.974	2.8587	2.915	2.934	2.9755	2.9412	2.9871	3.0132	2.956	3.0148	3.0848	3.0116	3.0655	3.1445	Z00001628-1	44k	Dev2	Tnrc15	trinucleotide repeat containing 15
Z00001650-1	3.9363	3.8733	3.9888	3.891	4.0944	3.832	3.8423	3.9742	3.8928	3.8917	3.7344	3.7859	3.8418	3.726	3.8201	3.8158	3.74	3.768	3.8161	3.6301	3.7195	3.703	Z00001650-1	44k	Dev2	2310005N01Rik	RIKEN cDNA 2310005N01 gene
Z00001663-1	2.7485	2.6434	2.7029	2.642	2.6524	2.6278	2.6737	2.7175	2.6532	2.6466	2.5583	2.5223	2.526	2.4723	2.6053	2.5698	2.5772	2.6514	2.6923	2.529	2.6655	2.6854	Z00001663-1	44k	Dev2	Zbtb25	zinc finger and BTB domain containing 25
Z00001665-1	3.3797	3.3484	3.4424	3.3733	3.5262	3.2962	3.4409	3.3585	3.3817	3.4895	3.2713	3.2778	3.2614	3.2665	3.2856	3.255	3.3533	3.3202	3.3134	3.3793	3.368	3.3717	Z00001665-1	44k	Dev2	Rab6b	RAB6B, member RAS oncogene family
Z00001671-1	2.9579	2.9769	3.0238	2.9299	3.1177	2.8209	3.0438	2.8966	2.8674	2.9415	2.7653	2.7566	2.7609	2.7159	2.7731	2.7552	2.7347	2.8089	2.8291	2.7438	2.8452	2.8678	Z00001671-1	44k	Dev2	Scfd2	sec1 family domain containing 2
Z00001681-1	2.9423	3.0226	3.0006	2.9793	2.9872	2.9789	3.0094	3.0084	3.0366	2.971	3.0711	3.0391	3.0894	3.1184	3.1416	3.1839	3.0347	3.1782	3.2203	3.0998	3.1785	3.1439	Z00001681-1	44k	Dev2	Dzip1l	Mus musculus DAZ interacting protein 1-like (Dzip1l), mRNA
Z00001728-1	3.0292	3.1048	3.044	3.057	3.0132	3.0518	3.0973	3.0965	2.9989	2.9828	2.9798	2.9794	2.9479	2.8901	2.9054	2.89	2.8636	2.8998	2.9207	2.895	2.9294	2.949	Z00001728-1	44k	Dev2	2410131K14Rik	RIKEN cDNA 2410131K14 gene
Z00001739-1	3.5215	3.5563	3.4856	3.5337	3.5917	3.5115	3.5233	3.4396	3.2738	3.3444	3.1679	3.1497	3.1548	3.0234	3.1015	3.0783	2.9456	3.0612	3.0723	2.9548	3.0583	3.0258	Z00001739-1	44k	Dev2	Prkcbp1	protein kinase C binding protein 1
Z00001747-1	2.4617	2.3902	2.412	2.3962	2.4027	2.3537	2.3343	2.2446	2.3088	2.244	2.4256	2.5395	2.5899	2.6213	2.8307	2.7522	2.8394	2.9767	3.064	2.9907	3.1752	3.203	Z00001747-1	44k	Dev2	Pard6g	par-6 partitioning defective 6 homolog gamma (C. elegans)
Z00001759-1	3.7103	3.7268	3.7627	3.6866	3.8339	3.6693	3.6689	3.7423	3.7322	3.6933	3.7581	3.7094	3.7345	3.7795	3.7871	3.7729	3.7923	3.7927	3.8112	3.794	3.8182	3.8094	Z00001759-1	44k	Dev2	Reep4	receptor accessory protein 4
Z00001760-1	3.7948	3.7486	3.8278	3.7912	3.7606	3.7666	3.8166	3.7618	3.8505	3.9571	3.7664	3.75	3.7437	3.5595	3.6134	3.5967	3.4977	3.5764	3.5915	3.4397	3.5608	3.5309	Z00001760-1	44k	Dev2	Ttf2	transcription termination factor, RNA polymerase II
Z00001766-1	2.7631	2.8811	2.7966	2.7522	2.7065	2.747	2.7319	2.7413	2.803	2.8393	2.7646	2.8163	2.8598	2.8305	2.8606	2.8921	2.8852	2.8794	2.8846	2.8689	2.9322	2.9003	Z00001766-1	44k	Dev2	Entpd1	ectonucleoside triphosphate diphosphohydrolase 1
Z00001769-1	3.0655	3.0728	3.0471	3.0413	3.1405	3.1286	3.25	3.1867	3.3697	3.3626	3.4914	3.52	3.5269	3.5413	3.6019	3.5882	3.8652	3.907	3.9086	4.0757	4.1602	4.1692	Z00001769-1	44k	Dev2	Oaf	OAF homolog (Drosophila)
Z00001778-1	3.3754	3.4854	3.4355	3.4712	3.4397	3.4672	3.4449	3.3867	3.2889	3.2727	3.119	3.0782	3.1191	3.0078	3.0812	3.063	2.9869	3.0401	3.0615	2.8774	3.0211	3.0067	Z00001778-1	44k	Dev2	Ecsit	ECSIT homolog (Drosophila)
Z00001782-1	2.7897	2.8533	2.8562	2.8497	2.8331	2.7816	2.8761	2.8414	2.8493	2.8797	2.7502	2.7695	2.7669	2.6969	2.7599	2.7244	2.6744	2.7552	2.7499	2.6688	2.7585	2.7743	Z00001782-1	44k	Dev2	Tmem24	transmembrane protein 24
Z00001783-1	4.259	4.2634	4.2114	4.2505	4.1864	4.1826	4.1604	4.0994	4.0748	4.1729	4.1088	4.1336	4.1178	4.1084	4.1454	4.1213	4.0714	4.1086	4.11	4.0899	4.1515	4.1558	Z00001783-1	44k	Dev2	Crlf3	cytokine receptor-like factor 3
Z00001800-1	3.4217	3.3911	3.4185	3.3934	3.3493	3.3498	3.3807	3.4096	3.352	3.2979	3.3606	3.3743	3.3665	3.3018	3.3535	3.3466	3.2964	3.3581	3.3839	3.228	3.318	3.3071	Z00001800-1	44k	Dev2	Spryd4	SPRY domain containing 4
Z00001815-1	4.5265	4.4893	4.4779	4.446	4.4298	4.4895	4.4907	4.4551	4.4439	4.4769	4.4456	4.5223	4.5355	4.4858	4.5532	4.5345	4.545	4.5679	4.5623	4.5464	4.5801	4.5882	Z00001815-1	44k	Dev2	Pmpcb	peptidase (mitochondrial processing) beta
Z00001832-1	3.2412	3.141	3.2375	3.2817	3.1107	3.1753	3.2756	3.2457	3.2895	3.4357	3.4199	3.3928	3.396	3.2034	3.3271	3.317	3.2915	3.3702	3.3797	3.3112	3.3773	3.3736	Z00001832-1	44k	Dev2	Thnsl2	threonine synthase-like 2 (bacterial)
Z00001841-1	2.6615	2.7161	2.665	2.6728	2.608	2.591	2.694	2.6614	2.6722	2.5593	2.6011	2.5169	2.6033	2.5729	2.6108	2.6238	2.6147	2.5911	2.6466	2.5706	2.6576	2.6246	Z00001841-1	44k	Dev2	Flrt3	fibronectin leucine rich transmembrane protein 3
Z00001863-1	3.4376	3.5036	3.459	3.4865	3.4322	3.4768	3.4677	3.4086	3.4068	3.3544	3.3068	3.2776	3.2912	3.2445	3.2879	3.2761	3.2528	3.3265	3.3481	3.2211	3.3328	3.3289	Z00001863-1	44k	Dev2	Lman2	lectin, mannose-binding 2
Z00001868-1	3.5799	3.5641	3.5172	3.4973	3.4398	3.499	3.4787	3.4268	3.3903	3.4361	3.2282	3.3152	3.3503	3.1671	3.3587	3.3103	3.1406	3.2692	3.2917	3.0462	3.2547	3.2068	Z00001868-1	44k	Dev2	Skp2	S-phase kinase-associated protein 2 (p45)
Z00001871-1	4.0987	3.9984	3.9932	4.041	4.0036	3.9937	4.0354	3.9501	4.0936	4.1331	4.1456	4.1328	4.1308	4.0926	4.1093	4.0816	4.0481	4.0217	4.0709	3.9519	3.9933	3.9776	Z00001871-1	44k	Dev2	Tsn	translin
Z00001873-1	3.1399	3.076	3.142	3.0864	3.0333	3.0588	3.151	3.1111	3.3504	3.3071	3.4257	3.4701	3.4718	3.6055	3.6914	3.683	3.6826	3.7158	3.7719	3.7162	3.8113	3.8359	Z00001873-1	44k	Dev2	Rap2c	RAP2C, member of RAS oncogene family
Z00001879-1	3.4516	3.3485	3.4069	3.3675	3.5417	3.3417	3.3471	3.3996	3.4596	3.4145	3.4484	3.4753	3.4343	3.347	3.3852	3.3706	3.3787	3.3839	3.3985	3.3921	3.4597	3.4443	Z00001879-1	44k	Dev2	Gk5	glycerol kinase 5 (putative)
Z00001889-1	2.8326	2.8369	2.7557	2.8182	2.7531	2.7651	2.7866	2.7599	2.7701	2.7929	2.7421	2.777	2.7698	2.708	2.7833	2.7468	2.7746	2.7579	2.7014	2.7555	2.8143	2.7291	Z00001889-1	44k	Dev2	D130076A03Rik	RIKEN cDNA D130076A03 gene
Z00001909-1	2.2187	2.2618	2.2088	2.2528	2.2734	2.204	2.2967	2.1099	2.1608	2.2254	2.2164	2.2132	2.272	2.2467	2.3236	2.2956	2.3345	2.45	2.4924	2.3916	2.6068	2.5766	Z00001909-1	44k	Dev2	2610207I05Rik	RIKEN cDNA 2610207I05 gene
Z00001912-1	3.8355	3.8179	3.8566	3.8086	3.8116	3.7873	3.8089	3.9045	3.8587	3.8424	3.9443	3.9503	3.9764	3.9902	4.0452	4.0337	4.1009	4.0945	4.1279	4.0965	4.1023	4.1137	Z00001912-1	44k	Dev2	Zbtb22	zinc finger and BTB domain containing 22
Z00001914-1	3.2046	3.2113	3.1728	3.1898	3.2245	3.2002	3.2557	3.1753	3.1638	3.2488	3.3095	3.2815	3.2601	3.2424	3.2512	3.2727	3.2239	3.2958	3.2631	3.1724	3.2609	3.2704	Z00001914-1	44k	Dev2	Lig3	ligase III, DNA, ATP-dependent
Z00001916-1	3.1176	3.0733	2.863	2.8877	3.1261	2.9267	3.2026	2.9933	3.1163	3.0817	3.0126	3.014	3.0518	2.8466	2.9484	2.9321	2.8483	2.9073	2.9077	2.8048	2.884	2.884	Z00001916-1	44k	Dev2	Tbn	taube nuss
Z00001917-1	3.7992	3.8938	3.8143	3.8386	3.8212	3.8271	3.8316	3.7697	3.8164	3.8115	3.7772	3.7856	3.7898	3.7264	3.7461	3.7308	3.6486	3.651	3.6599	3.6393	3.6566	3.6544	Z00001917-1	44k	Dev2	Zfp41	zinc finger protein 41
Z00001928-1	3.6934	3.7296	3.6339	3.6565	3.6164	3.6473	3.5789	3.5177	3.341	3.268	3.1079	3.1411	3.174	2.9975	3.1054	3.0578	3.0343	3.1113	3.1505	3.0475	3.1543	3.1608	Z00001928-1	44k	Dev2	Gfpt2	glutamine fructose-6-phosphate transaminase 2
Z00001939-1	3.9622	3.9044	3.9066	3.8655	3.9184	3.8666	3.9219	3.843	3.9845	3.9441	3.9202	3.9439	3.9773	3.9464	3.9974	4.0012	3.9604	4.0101	4.0471	3.9379	3.9908	3.9882	Z00001939-1	44k	Dev2	Afg3l1	AFG3(ATPase family gene 3)-like 1 (yeast)
Z00001943-1	3.0861	3.1451	3.0661	3.0622	3.012	3.0081	3.0474	3.0358	3.0571	3.0624	3.046	3.0735	3.0688	3.0084	3.0694	3.028	3.0838	3.0658	3.1272	3.0423	3.1139	3.0554	Z00001943-1	44k	Dev2	6720456H20Rik	RIKEN cDNA 6720456H20 gene
Z00001946-1	3.501	3.5164	3.5099	3.5832	3.6539	3.5712	3.5919	3.6027	3.4825	3.4442	3.4382	3.4216	3.3954	3.3951	3.3511	3.3353	3.3445	3.3108	3.3182	3.3304	3.3172	3.2763	Z00001946-1	44k	Dev1	BC088983	cDNA sequence BC088983
Z00001949-1	4.0058	4.0251	4.021	4.008	3.9989	3.9866	4.0077	3.9974	3.9688	4.0782	3.9545	4.005	4.0567	3.8589	3.9984	3.9841	3.9156	3.9665	3.9965	3.8476	3.9578	3.9591	Z00001949-1	44k	Dev2	Rps19bp1	ribosomal protein S19 binding protein 1
Z00001961-1	3.2872	3.3545	3.3354	3.3523	3.2266	3.2194	3.2126	3.2215	3.2804	3.3379	3.2681	3.2548	3.2788	3.3562	3.4323	3.4226	3.4907	3.5512	3.563	3.5473	3.634	3.6522	Z00001961-1	44k	Dev2	Cgnl1	cingulin-like 1
Z00001966-1	2.8952	2.9535	2.8937	2.8749	2.8023	2.8113	2.8455	2.7991	2.8022	2.7406	2.747	2.7011	2.7646	2.7074	2.7359	2.7324	2.6701	2.7409	2.7038	2.7129	2.6841	2.7145	Z00001966-1	44k	Dev2	Pla2g2f	phospholipase A2, group IIF
Z00001968-1	2.574	2.4752	2.6262	2.4465	2.5496	2.4931	2.6957	2.7153	2.855	2.8712	2.7846	2.7721	2.7934	2.8716	2.8927	2.8716	2.9702	3.0559	3.1351	3.0356	3.2011	3.229	Z00001968-1	44k	Dev2	Art4	ADP-ribosyltransferase 4
Z00001969-1	4.0139	3.966	4.0047	3.9605	3.9033	3.9138	3.8866	3.8365	3.7536	3.7423	3.6271	3.5824	3.5703	3.6231	3.6591	3.6147	3.6114	3.6025	3.6124	3.4529	3.5099	3.4682	Z00001969-1	44k	Dev2	Plscr1	phospholipid scramblase 1
Z00001979-1	4.7351	4.6743	4.6122	4.6367	4.7205	4.6008	4.672	4.6275	4.7499	4.8909	4.7842	4.8287	4.7871	4.8825	4.9238	4.8888	4.9082	4.9538	4.923	4.9033	4.9703	4.9431	Z00001979-1	44k	Dev2	Hspa5	heat shock 70kD protein 5 (glucose-regulated protein)
Z00001984-1	4.4237	4.3974	4.503	4.437	4.3924	4.4036	4.4016	4.3501	4.2656	4.4961	4.3704	4.4264	4.4473	4.3855	4.4133	4.4181	4.3788	4.3592	4.3785	4.3682	4.3453	4.3724	Z00001984-1	44k	Dev2	AI462493	expressed sequence AI462493
Z00001990-1	3.0688	3.0427	3.1117	3.1829	3.2382	3.094	3.0939	2.9927	3.0343	3.1545	3.1099	3.0823	3.0445	3.0649	3.0727	3.0842	3.1414	3.1297	3.1144	3.1717	3.2117	3.1859	Z00001990-1	44k	Dev2	Srd5a2l	steroid 5 alpha-reductase 2-like
Z00001998-1	3.5907	3.5798	3.5557	3.6248	3.6962	3.5973	3.5931	3.5359	3.5028	3.5592	3.565	3.5917	3.591	3.6448	3.6924	3.6906	3.6988	3.7019	3.712	3.7059	3.7265	3.7054	Z00001998-1	44k	Dev2	Tmem33	transmembrane protein 33
Z00002002-1	3.2051	3.0356	3.1079	3.1004	3.0618	3.0062	3.0807	3.1281	3.0432	3.1162	2.9779	2.9858	2.9479	2.9364	2.9486	2.9506	2.9442	3.0152	2.9664	2.9998	3.0986	3.0909	Z00002002-1	44k	Dev2	Mtap9	microtubule-associated protein 9
Z00002007-1	2.3512	2.3904	2.2941	2.3458	2.3477	2.3135	2.4477	2.3324	2.4923	2.3394	2.41	2.4224	2.4497	2.6286	2.6643	2.6481	2.7268	2.8667	2.8834	2.7773	2.9394	2.9093	Z00002007-1	44k	Dev2	Apob48r	apolipoprotein B48 receptor
Z00002009-1	2.8649	2.8501	2.8743	2.8274	2.7665	2.7015	2.8194	2.792	2.8735	2.9396	2.9021	2.9112	2.896	2.9153	2.9144	2.8755	2.9202	2.8587	2.9616	2.8884	2.9507	2.9196	Z00002009-1	44k	Dev2	Tspan7	tetraspanin 7
Z00002018-1	3.6265	3.6744	3.657	3.6904	3.7561	3.6558	3.6813	3.6528	3.6287	3.7268	3.6481	3.6534	3.6839	3.6944	3.7151	3.6732	3.6916	3.6531	3.7047	3.6569	3.6673	3.695	Z00002018-1	44k	Dev2	Zmym3	zinc finger, MYM-type 3
Z00002037-1	2.3897	2.5092	2.4169	2.4883	2.3456	2.4678	2.479	2.3848	2.4662	2.4083	2.3415	2.4066	2.0183	2.5177	2.622	2.3658	2.6302	2.6669	2.5461	2.6398	2.5893	2.6303	Z00002037-1	44k	Dev1	Hsd3b6	hydroxy-delta-5-steroid dehydrogenase, 3 beta- and steroid delta-isomerase 6
Z00002044-1	2.6617	2.5928	2.5347	2.5382	2.4714	2.5134	2.6509	2.4887	2.56	2.494	2.3887	2.4442	2.4822	2.3278	2.4419	2.4556	2.4503	2.534	2.5336	2.4379	2.5832	2.5693	Z00002044-1	44k	Dev2	Myo6	myosin VI
Z00002050-1	3.1337	3.1795	3.1366	3.1589	3.1119	3.1558	3.2011	3.1748	3.108	3.1073	3.1047	3.099	3.1127	3.0035	3.0716	3.0624	2.9463	3.0419	3.0283	2.9724	3.0835	3.0661	Z00002050-1	44k	Dev2	Trim39	tripartite motif protein 39
Z00002054-1	3.2356	3.2383	3.3531	3.3524	3.2308	3.2156	3.1595	3.2392	3.1818	3.2968	3.2185	3.2795	3.2921	3.1576	3.2156	3.2114	3.1748	3.17	3.2173	3.099	3.1315	3.1651	Z00002054-1	44k	Dev2	1110007A13Rik	RIKEN cDNA 1110007A13 gene
Z00002060-1	1.8632	2.1204	1.903	1.8544	1.9959	1.8878	2.0163	2.0001	1.9656	1.9247	1.9148	1.9448	1.9668	1.92	1.9332	1.9241	1.9415	1.9395	1.9272	1.9245	1.9235	1.9	Z00002060-1	44k	Dev2	F10	coagulation factor X
Z00002061-1	3.092	3.1049	3.1287	3.0314	3.0031	2.9095	3.0136	3.0513	3.0674	3.066	3.065	3.0853	3.092	3.1074	3.1036	3.0877	3.0926	3.0631	3.0987	3.0812	3.0728	3.0929	Z00002061-1	44k	Dev2	Svep1	sushi, von Willebrand factor type A, EGF and pentraxin domain containing 1
Z00002071-1	3.8112	3.7801	3.859	3.8021	3.7677	3.741	3.8103	3.7504	3.7996	3.8009	3.5993	3.5763	3.601	3.3926	3.4541	3.4497	3.2709	3.3068	3.322	3.1032	3.1746	3.1553	Z00002071-1	44k	Dev2	Gcat	glycine C-acetyltransferase (2-amino-3-ketobutyrate-coenzyme A ligase)
Z00002086-1	3.3443	3.5078	3.4922	3.5153	3.5547	3.5402	3.7692	3.6214	3.7378	3.8542	3.8971	3.9188	3.9291	3.8953	4.0102	4.0308	4.0201	4.0898	4.0448	4.0198	4.1116	4.0245	Z00002086-1	44k	Dev2	Prtg	protogenin homolog (Gallus gallus)
Z00002093-1	2.3519	2.3777	2.4383	2.4689	2.4574	2.2549	2.3807	2.3714	2.3859	2.35	2.3012	2.2998	2.3298	2.3159	2.3454	2.2989	2.2984	2.296	2.3558	2.2772	2.3174	2.3425	Z00002093-1	44k	Dev2	Capn5	calpain 5
Z00002099-1	3.2292	3.1754	3.2585	3.303	3.3014	3.1429	3.3912	3.3777	3.4541	3.55	3.4138	3.4371	3.4396	3.5553	3.5318	3.5164	3.5714	3.5253	3.5207	3.5877	3.5621	3.5881	Z00002099-1	44k	Dev2	Egln3	EGL nine homolog 3 (C. elegans)
Z00002100-1	3.6037	3.672	3.6321	3.6645	3.7562	3.7385	3.6478	3.6361	3.516	3.6519	3.6094	3.6919	3.6842	3.572	3.6262	3.6433	3.5125	3.5782	3.5771	3.4717	3.5759	3.5699	Z00002100-1	44k	Dev2	4933424B01Rik	RIKEN cDNA 4933424B01 gene
Z00002108-1	2.4806	2.5398	2.5288	2.5271	2.4868	2.4758	2.5271	2.4465	2.5262	2.4063	2.4667	2.5166	2.4688	2.4682	2.4377	2.4765	2.46	2.4125	2.4609	2.4509	2.4499	2.4474	Z00002108-1	44k	Dev2	Wdr4	WD repeat domain 4
Z00002112-1	2.5645	2.505	2.5224	2.4681	2.4344	2.4544	2.5003	2.4878	2.538	2.5653	2.5595	2.5711	2.5634	2.484	2.5774	2.5361	2.5571	2.5803	2.6217	2.5522	2.6228	2.6051	Z00002112-1	44k	Dev2	D630014A15Rik	RIKEN cDNA D630014A15 gene
Z00002113-1	3.2158	3.2448	3.2215	3.241	3.2928	3.3175	3.4967	3.4195	3.3657	3.2264	3.3742	3.3396	3.3669	3.1947	3.3066	3.2863	3.2945	3.3611	3.4204	3.2834	3.4278	3.3778	Z00002113-1	44k	Dev2	Ankrd56	ankyrin repeat domain 56
Z00002119-1	4.0079	4.0405	3.9508	3.965	3.9261	3.9623	3.9393	3.8967	3.8932	3.903	3.7936	3.7918	3.8504	3.8158	3.857	3.8323	3.8778	3.8954	3.9361	3.8247	3.8745	3.8876	Z00002119-1	44k	Dev2	Pwwp2	PWWP domain containing 2
Z00002121-1	3.5374	3.5485	3.5483	3.5486	3.6571	3.4884	3.6309	3.5678	3.5161	3.6007	3.4777	3.572	3.5818	3.6005	3.6906	3.6399	3.7063	3.7035	3.7098	3.7158	3.7824	3.7694	Z00002121-1	44k	Dev2	Mtdh	Metadherin
Z00002129-1	2.8649	2.9008	2.822	2.8506	2.8032	2.8106	2.8714	2.7511	2.7826	2.7581	2.801	2.834	2.8028	2.848	2.9018	2.9327	2.8961	3.0168	2.9701	2.9262	3.0147	3.0109	Z00002129-1	44k	Dev2	Gpkow	G patch domain and KOW motifs
Z00002138-1	4.0555	4.0648	3.9729	4.0206	3.9762	4.0003	3.9915	3.9756	4.0566	3.936	4.0555	4.0417	4.0944	4.1918	4.2193	4.2079	4.301	4.2885	4.3304	4.3259	4.3919	4.4133	Z00002138-1	44k	Dev2	0610007L01Rik	RIKEN cDNA 0610007L01 gene
Z00002164-1	3.264	3.2264	3.2529	3.1581	3.405	3.1817	3.2034	3.1218	2.9632	2.8603	2.6926	2.6065	2.6999	2.5739	2.6669	2.6609	2.6127	2.6408	2.6811	2.6166	2.7452	2.7512	Z00002164-1	44k	Dev2	Rdm1	RAD52 motif 1
Z00002165-1	3.956	4.0336	3.9417	3.9731	3.9443	3.9661	3.9694	3.9639	3.9777	3.8878	3.9649	3.9577	3.9446	3.886	3.9276	3.961	3.9252	3.957	3.9449	3.9263	3.9025	3.9301	Z00002165-1	44k	Dev2	Slc25a38	solute carrier family 25, member 38
Z00002166-1	3.6368	3.728	3.6808	3.7227	3.6773	3.6825	3.6851	3.6286	3.7044	3.7205	3.7602	3.7781	3.783	3.8227	3.8724	3.8537	3.8978	3.8861	3.9188	3.9011	3.9212	3.9249	Z00002166-1	44k	Dev2	Phactr4	phosphatase and actin regulator 4
Z00002181-1	2.4493	2.3826	2.4134	2.3237	2.4866	2.3157	2.4688	2.4357	2.5357	2.4685	2.5691	2.5813	2.5729	2.5797	2.6811	2.6464	2.6705	2.7863	2.753	2.711	2.8744	2.8226	Z00002181-1	44k	Dev2	Ehhadh	enoyl-Coenzyme A, hydratase/3-hydroxyacyl Coenzyme A dehydrogenase
Z00002183-1	3.6992	3.7024	3.7042	3.7578	3.6319	3.6785	3.6787	3.6203	3.5695	3.5399	3.5443	3.5334	3.527	3.5556	3.5703	3.5371	3.5407	3.5042	3.5505	3.5382	3.5344	3.5402	Z00002183-1	44k	Dev2	Tmem161b	transmembrane protein 161B
Z00002185-1	3.2241	3.2383	3.1692	3.2044	3.1726	3.2034	3.26	3.1137	3.1087	2.9686	3.0395	3.0824	3.0238	3.0126	3.0667	3.0827	3.109	3.241	3.2061	3.1063	3.2359	3.2083	Z00002185-1	44k	Dev2	Gpr19	G protein-coupled receptor 19
Z00002188-1	3.7642	3.7788	3.7177	3.7778	3.7556	3.8002	3.7819	3.7157	3.6378	3.6157	3.5882	3.6444	3.6407	3.4819	3.6135	3.5718	3.547	3.6584	3.6888	3.6207	3.7788	3.8067	Z00002188-1	44k	Dev2	5630401D06Rik	RIKEN cDNA 5630401D06 gene
Z00002197-1	2.7438	2.6528	2.7336	2.7018	2.7241	2.6035	2.6252	2.6897	2.693	2.7302	2.7899	2.7521	2.7366	2.6953	2.6704	2.6542	2.6546	2.6795	2.6253	2.6319	2.6295	2.6375	Z00002197-1	44k	Dev2	6620401M08Rik	RIKEN cDNA 6620401M08 gene
Z00002198-1	3.5474	3.6013	3.5425	3.5863	3.5075	3.5521	3.5119	3.444	3.4276	3.3593	3.3599	3.3361	3.3567	3.3526	3.4091	3.3996	3.4144	3.481	3.5048	3.4694	3.5847	3.5503	Z00002198-1	44k	Dev2	Fbxo42	F-box protein 42
Z00002215-1	3.9456	3.8847	3.9784	3.8783	4.0719	3.8435	3.9067	3.9	3.6683	3.7457	3.4849	3.497	3.5113	3.3307	3.4007	3.3796	3.3156	3.3391	3.3857	3.2933	3.3788	3.3652	Z00002215-1	44k	Dev2	1110012J17Rik	RIKEN cDNA 1110012J17 gene
Z00002240-1	2.9251	2.8937	2.9626	2.9427	2.7505	2.8339	2.8679	3	2.6584	2.8452	2.7704	2.7804	2.8046	2.803	2.8214	2.8391	2.8157	2.8207	2.834	2.8351	2.8366	2.8673	Z00002240-1	44k	Dev2	Pde1b	phosphodiesterase 1B, Ca2+-calmodulin dependent
Z00002270-1	2.2391	2.1581	2.2565	2.175	2.1636	2.1528	2.2204	2.0559	2.1799	2.1083	2.021	2.1749	2.1231	2.0428	2.1155	2.1068	2.0462	2.0758	2.1487	2.1117	2.0687	2.0499	Z00002270-1	44k	Dev2	Flt4	FMS-like tyrosine kinase 4
Z00002279-1	3.1239	3.1232	3.0714	3.101	3.0777	3.07	3.1237	3.1047	3.0697	2.9996	2.9286	2.9549	2.962	2.842	2.911	2.8856	2.8186	2.8641	2.8834	2.7578	2.8265	2.8421	Z00002279-1	44k	Dev2	Zmynd19	C0308F04-3 NIA Mouse Undifferentiated ES Cell cDNA Library (Long) Mus musculus cDNA clone NIA:C0308F04 IMAGE:30005631 3', mRNA sequence
Z00002282-1	2.8642	2.8271	2.8755	2.9289	2.961	2.7122	2.9356	2.9149	2.9581	3.0389	2.9813	2.9858	2.9812	3.0619	3.1376	3.0945	3.1642	3.2536	3.2305	3.2637	3.4156	3.3826	Z00002282-1	44k	Dev2	Phlpp	PH domain and leucine rich repeat protein phosphatase
Z00002299-1	2.3995	2.3832	2.3586	2.3141	2.4335	2.3011	2.3868	2.4723	2.4453	2.3013	2.3351	2.2714	2.3402	2.4001	2.3579	2.1153	2.2759	2.2633	2.5751	2.3848	2.2998	2.2999	Z00002299-1	44k	Dev1	C130022M03Rik	RIKEN cDNA C130022M03 gene
Z00002301-1	3.7327	3.7869	3.697	3.7249	3.6711	3.7003	3.7003	3.646	3.7032	3.6388	3.6904	3.7199	3.8093	3.7706	3.8389	3.7733	3.7397	3.7147	3.8183	3.7381	3.7759	3.8499	Z00002301-1	44k	Dev2	Rpusd2	RNA pseudouridylate synthase domain containing 2
Z00002314-1	4.1929	4.2469	-9999	-9999	-9999	-9999	-9999	-9999	3.9079	3.9006	3.4692	3.4033	3.3543	3.3419	3.2495	3.2366	3.2318	3.1969	3.1963	3.1897	3.2316	3.2285	Z00002314-1	Dev1	Dev1	Esrrb	estrogen related receptor, beta
Z00002318-1	4.0119	4.0775	4.002	4.0255	3.9818	4.0054	3.9871	3.949	4.0139	3.932	3.8989	3.9049	3.9144	3.8784	3.9465	3.9124	3.8798	3.889	3.8815	3.8255	3.8726	3.8546	Z00002318-1	44k	Dev2	Mnat1	menage a trois 1
Z00002330-1	3.4522	3.4709	3.4796	3.4372	3.5545	3.3961	3.4723	3.4709	3.4536	3.5542	3.6268	3.745	3.7483	3.7945	3.9248	3.8899	3.8731	3.9934	4.0174	3.981	4.1402	4.1423	Z00002330-1	44k	Dev2	Arid4b	AT rich interactive domain 4B (Rbp1 like)
Z00002338-1	3.3127	3.3112	3.3269	3.4038	3.3395	3.257	3.1087	2.9887	2.8395	2.7589	2.7615	2.7816	2.7974	2.6929	2.8335	2.7805	2.794	2.8463	2.8604	2.7813	2.9626	2.9374	Z00002338-1	44k	Dev2	Jmjd2c	jumonji domain containing 2C
Z00002345-1	3.1214	3.1832	3.1882	3.1983	3.1693	3.1984	3.2205	3.1056	2.7053	2.6662	2.5927	2.5856	2.5596	2.5646	2.5253	2.5058	2.5638	2.5432	2.5033	2.5495	2.5098	2.5069	Z00002345-1	44k	Dev2	Dmd	dystrophin, muscular dystrophy
Z00002374-1	2.3543	2.2535	2.3391	2.304	2.3347	2.2417	2.3079	2.4114	2.3769	2.3333	2.3527	2.4143	2.375	2.2824	2.3111	2.2423	2.255	2.2474	2.2716	2.2108	2.2264	2.2257	Z00002374-1	44k	Dev2	Nrarp	Notch-regulated ankyrin repeat protein
Z00002383-1	3.8838	3.8685	3.8261	3.837	3.808	3.8115	3.817	3.7834	3.7698	3.7885	3.8099	3.7925	3.8404	3.8782	3.925	3.9119	3.9474	3.9301	3.9841	3.985	4.033	4.0464	Z00002383-1	44k	Dev2	Ptpn23	protein tyrosine phosphatase, non-receptor type 23
Z00002385-1	4.0484	4.0559	4.0074	4.0294	3.9857	3.9879	3.9111	3.8588	3.8795	3.8758	3.8964	3.8996	3.8915	3.9156	3.9642	3.9558	3.9204	3.9068	3.9297	3.9081	3.9206	3.9124	Z00002385-1	44k	Dev2	Cdc37l1	cell division cycle 37 homolog (S. cerevisiae)-like 1
Z00002392-1	3.0116	3.0302	3.0461	3.0546	3.0341	2.9875	3.0487	2.986	2.925	2.9749	2.9996	3.0472	3.0515	3.115	3.2282	3.2174	3.2295	3.3074	3.3414	3.2592	3.3873	3.3852	Z00002392-1	44k	Dev2	Top1mt	DNA topoisomerase 1, mitochondrial
Z00002407-1	3.2703	3.222	3.2896	3.2198	3.2082	3.1586	3.2333	3.2044	3.1261	3.3242	3.1667	3.1829	3.1877	3.1642	3.2116	3.1929	3.1967	3.171	3.2385	3.2034	3.2536	3.2553	Z00002407-1	44k	Dev2	Wiz	widely-interspaced zinc finger motifs
Z00002410-1	3.288	3.2401	3.2646	3.3241	3.3694	3.1732	3.3056	3.2408	3.2495	3.3298	3.271	3.2439	3.2513	3.2015	3.2368	3.2114	3.2313	3.2519	3.2515	3.2132	3.2553	3.2494	Z00002410-1	44k	Dev2	2610020O08Rik	RIKEN cDNA 2610020O08 gene
Z00002411-1	4.1595	4.1565	4.1876	4.1388	4.1535	4.121	4.0946	4.1562	3.9908	3.9784	3.8314	3.9076	3.9297	3.8593	3.9492	3.9039	3.859	3.9093	3.9572	3.8003	3.9473	3.9297	Z00002411-1	44k	Dev2	Mrps31	mitochondrial ribosomal protein S31
Z00002418-1	2.3083	2.3248	2.2785	2.2495	2.2304	2.1291	2.1952	2.101	2.1781	2.195	2.1871	2.1994	2.1321	2.1334	2.1338	2.1731	2.1616	2.1732	2.1341	2.1825	2.16	2.0959	Z00002418-1	44k	Dev2	Fbxl17	PREDICTED: Mus musculus F-box and leucine-rich repeat protein 17, transcript variant 3 (Fbxl17), mRNA
Z00002420-1	3.2238	3.3434	3.3414	3.3046	3.3802	3.2654	3.3647	3.2785	3.195	3.168	3.1446	3.1613	3.1898	3.2263	3.2318	3.2239	3.2955	3.3197	3.3276	3.3508	3.3739	3.3888	Z00002420-1	44k	Dev2	Arhgef10l	Rho guanine nucleotide exchange factor (GEF) 10-like
Z00002421-1	3.6205	3.6852	3.5862	3.6318	3.5924	3.647	3.6211	3.5829	3.5736	3.4911	3.5663	3.5672	3.5594	3.5998	3.6348	3.6097	3.6751	3.6664	3.6948	3.651	3.7171	3.7063	Z00002421-1	44k	Dev2	Akap10	A kinase (PRKA) anchor protein 10
Z00002424-1	3.7457	3.811	3.7164	3.7323	3.7098	3.695	3.763	3.7074	3.6979	3.6131	3.6645	3.6657	3.6407	3.6456	3.6287	3.6186	3.5741	3.5838	3.6177	3.5633	3.5987	3.5863	Z00002424-1	44k	Dev2	Wdtc1	WD and tetratricopeptide repeats 1
Z00002435-1	3.3124	3.203	3.2439	3.3343	3.3334	3.327	3.2956	3.1883	3.1675	3.3667	3.2117	3.1762	3.1927	3.16	3.1956	3.2169	3.1921	3.2476	3.2363	3.1903	3.2812	3.2887	Z00002435-1	44k	Dev2	Eya3	eyes absent 3 homolog (Drosophila)
Z00002439-1	3.0146	3.0442	3.1058	3.0783	3.0432	3.0228	3.2044	3.1103	3.1969	3.0372	3.0159	3.001	2.9462	2.8784	2.8352	2.8731	2.7944	2.8559	2.8421	2.773	2.8612	2.848	Z00002439-1	44k	Dev2	Cecr2	cat eye syndrome chromosome region, candidate 2 homolog (human)
Z00002444-1	4.2475	4.239	4.2807	4.2099	4.1253	4.1391	4.0188	4.1014	4.0706	4.0324	3.9667	4.0162	4.0275	3.9945	4.069	4.0308	4.0454	4.0484	4.0669	4.0887	4.1216	4.1099	Z00002444-1	44k	Dev2	Enah	enabled homolog (Drosophila)
Z00002447-1	3.2467	3.2822	3.2071	3.2462	3.197	3.2568	2.9498	2.8599	2.804	2.7433	2.7185	2.5972	2.7451	2.6894	2.7413	2.7114	2.6752	2.662	2.6977	2.6374	2.6617	2.6731	Z00002447-1	44k	Dev2	Pcdh21	protocadherin 21
Z00002458-1	2.4535	2.5015	2.5222	2.6074	2.6975	2.6398	2.5879	2.517	2.4558	2.595	2.4854	2.4938	2.5227	2.4738	2.5338	2.5864	2.4744	2.6534	2.6861	2.6237	2.7996	2.8026	Z00002458-1	44k	Dev2	Man1b1	mannosidase, alpha, class 1B, member 1
Z00002471-1	4.0821	4.0674	4.0972	4.0292	4.0144	4.0182	4.016	3.9667	4.0558	3.9746	4.0647	4.0538	4.0081	4.0559	4.0634	4.0478	4.0114	4.0204	4.0761	4.0076	4.0444	4.0482	Z00002471-1	44k	Dev2	Ankrd11	ankyrin repeat domain 11
Z00002473-1	3.1982	3.2646	3.1976	3.2405	3.2284	3.2514	3.3116	3.2854	3.204	3.1386	3.2903	3.2991	3.3277	3.402	3.5329	3.4904	3.415	3.6375	3.6103	3.5333	3.7178	3.6694	Z00002473-1	44k	Dev2	Cpt1c	carnitine palmitoyltransferase 1c
Z00002480-1	3.9562	3.8905	3.9951	3.9507	3.9382	3.8589	3.8312	3.7809	3.8217	3.8652	4.1031	3.9653	3.9259	4.1497	4.0131	4.0145	4.1454	4.0274	4.0838	4.1651	4.0668	4.122	Z00002480-1	44k	Dev2	Topors	topoisomerase I binding, arginine/serine-rich
Z00002484-1	2.7291	2.66	2.6689	2.6648	2.7815	2.6029	2.7139	2.6658	2.7199	2.6841	2.606	2.5382	2.6181	2.5041	2.5501	2.5411	2.54	2.5441	2.5429	2.5263	2.5752	2.6017	Z00002484-1	44k	Dev2	6330416G13Rik	RIKEN cDNA 6330416G13 gene
Z00002490-1	3.426	3.3563	3.4413	3.3214	3.2485	3.2252	3.3005	3.3776	2.9914	2.978	2.5962	2.4242	2.6014	2.4454	2.4918	2.5469	2.6127	2.5655	2.547	2.5028	2.6043	2.6611	Z00002490-1	44k	Dev2	Inhbb	inhibin beta-B
Z00002515-1	3.2777	3.2699	3.2666	3.2293	3.1797	3.1976	3.1945	3.1572	3.2214	3.2086	3.1938	3.2057	3.1964	3.1753	3.2044	3.2084	3.2504	3.2154	3.1913	3.1897	3.2114	3.236	Z00002515-1	44k	Dev2	Rnf123	ring finger protein 123
Z00002531-1	2.7011	2.6716	2.7199	2.7397	2.9073	2.8121	2.8317	2.7589	2.7675	2.576	2.5876	2.4912	2.5591	2.5103	2.533	2.5384	2.5366	2.5568	2.5817	2.5182	2.6304	2.5952	Z00002531-1	44k	Dev2	Ift140	intraflagellar transport 140 homolog (Chlamydomonas)
Z00002535-1	3.7069	3.7304	3.726	3.7062	3.6805	3.6525	3.6846	3.6304	3.7886	3.8026	3.472	3.4775	3.4937	3.254	3.289	3.2847	3.186	3.1906	3.2052	3.1577	3.2002	3.2033	Z00002535-1	44k	Dev2	Mical1	microtubule associated monoxygenase, calponin and LIM domain containing 1
Z00002563-1	2.6092	2.6525	2.6	2.6586	2.7239	2.7028	2.7707	2.6778	2.5695	2.5033	2.606	2.5574	2.5925	2.6211	2.6889	2.6321	2.6306	2.6753	2.6915	2.6698	2.7503	2.7831	Z00002563-1	44k	Dev2	C78409	expressed sequence C78409
Z00002572-1	3.2077	3.1269	3.1883	3.0708	3.1059	3.0619	3.1973	3.1484	3.1927	3.2652	3.2361	3.2855	3.2838	3.3646	3.3751	3.3777	3.492	3.4993	3.5141	3.5388	3.569	3.5768	Z00002572-1	44k	Dev2	BC023744	cDNA sequence BC023744
Z00002599-1	3.0918	3.0322	3.1172	3.2036	3.0494	3.1054	3.1062	3.0034	3.1653	3.1292	3.1898	3.1347	3.1645	3.269	3.2354	3.2055	3.2132	3.2327	3.2296	3.1916	3.2252	3.2316	Z00002599-1	44k	Dev2	BC050196	cDNA sequence BC050196
Z00002600-1	2.8789	2.8147	2.9919	3.0191	2.8287	2.9757	2.9121	2.9602	3.0928	3.2631	3.2436	3.228	3.2457	3.1629	3.1549	3.1327	3.1662	3.1332	3.1386	3.142	3.1128	3.1263	Z00002600-1	44k	Dev2	9430098F02Rik	RIKEN cDNA 9430098F02 gene
Z00002607-1	3.1802	3.2719	3.242	3.1947	3.129	3.1106	3.192	3.0987	3.2356	3.233	3.2534	3.2526	3.2709	3.1888	3.2152	3.2086	3.1904	3.1659	3.1779	3.0805	3.0927	3.0891	Z00002607-1	44k	Dev2	B4galt2	UDP-Gal:betaGlcNAc beta 1,4- galactosyltransferase, polypeptide 2
Z00002612-1	3.2493	3.3152	3.2145	3.2394	3.1865	3.2416	3.2402	3.1848	3.1821	3.1693	3.2053	3.2385	3.2477	3.2738	3.2068	3.2222	3.2677	3.2511	3.2243	3.2833	3.1836	3.1976	Z00002612-1	44k	Dev1	BE457698	Mus musculus 13 days embryo lung cDNA, RIKEN full-length enriched library, clone:D430001L14 product:unclassifiable, full insert sequence
Z00002615-1	3.2394	3.2464	3.3686	3.422	3.3249	3.3096	3.2669	3.3102	3.2674	3.3049	3.2399	3.3034	3.3109	3.1388	3.2509	3.2414	3.1756	3.2124	3.2532	3.1865	3.2493	3.2448	Z00002615-1	44k	Dev2	BC032265	cDNA sequence BC032265
Z00002624-1	3.5625	3.5042	3.4907	3.5546	3.4673	3.507	3.4362	3.4317	3.2536	3.3334	3.272	3.2643	3.295	3.1472	3.182	3.1425	3.1107	3.0875	3.114	3.0645	3.0592	3.0796	Z00002624-1	44k	Dev2	Helb	helicase (DNA) B
Z00002627-1	3.9478	3.9664	3.9496	3.8737	3.8891	3.8322	3.704	3.6293	3.2231	3.189	3.0325	3.024	3.0177	3.0009	2.9863	3.0198	3.0102	2.9994	3.0233	2.999	2.9689	2.9879	Z00002627-1	44k	Dev2	Dusp27	dual specificity phosphatase 27 (putative)
Z00002628-1	2.3165	2.4481	2.3586	2.4133	2.533	2.4005	2.518	2.3948	2.398	2.3744	2.4287	2.4591	2.4143	2.4554	2.4776	2.476	2.4952	2.4571	2.4837	2.4382	2.4426	2.4598	Z00002628-1	44k	Dev2	4930428J16Rik
Z00002630-1	2.6517	2.6933	2.6686	2.6101	2.603	2.6746	2.5934	2.6089	2.5518	2.5747	2.5627	2.5927	2.5735	2.7196	2.6947	2.6286	2.7029	2.5907	2.6258	2.6309	2.6257	2.5753	Z00002630-1	44k	Dev2	Loxl3	lysyl oxidase-like 3
Z00002657-1	3.1742	3.1576	3.0864	3.1505	3.1362	3.2025	3.2072	3.1328	3.044	3.0428	2.98	2.8827	2.9698	2.8447	2.9623	2.9618	2.9303	2.9164	2.948	2.8566	2.9492	2.8841	Z00002657-1	44k	Dev2	Six4	Mus musculus sine oculis-related homeobox 4 homolog (Drosophila) (Six4), mRNA
Z00002659-1	3.8779	3.9012	3.8885	3.8781	3.837	3.8395	3.7884	3.7332	3.637	3.6363	3.5368	3.5797	3.551	3.421	3.4676	3.469	3.3598	3.3917	3.4079	3.2583	3.3367	3.3125	Z00002659-1	44k	Dev2	X99384	cDNA sequence X99384
Z00002661-1	3.3643	3.3866	3.2794	3.4258	3.3779	3.4619	3.3996	3.4044	3.3869	3.2822	3.2919	3.3623	3.2687	3.3035	3.3309	3.2012	3.1314	3.1617	3.1219	3.0473	3.115	3.0362	Z00002661-1	44k	Dev1	C330019L16Rik	RIKEN cDNA C330019L16 gene
Z00002671-1	3.7106	3.7666	3.6355	3.706	3.7069	3.7176	3.7398	3.7056	3.7354	3.7124	3.7872	3.777	3.7864	3.7854	3.8167	3.8014	3.8162	3.8154	3.8165	3.7825	3.8371	3.8337	Z00002671-1	44k	Dev2	Ccdc127	coiled-coil domain containing 127
Z00002676-1	3.4988	3.4515	3.5311	3.4882	3.4745	3.4199	3.4237	3.4969	3.4964	3.5564	3.5286	3.5378	3.5291	3.4981	3.5326	3.5041	3.466	3.5193	3.5359	3.4919	3.5371	3.5274	Z00002676-1	44k	Dev2	AA881470	EST AA881470
Z00002681-1	2.3632	2.3248	2.4489	2.385	2.5046	2.3338	2.4902	2.3928	2.3578	2.2611	2.3365	2.3791	2.389	2.4275	2.4346	2.4206	2.4882	2.4997	2.5058	2.4717	2.5283	2.517	Z00002681-1	44k	Dev2	Gbp2	guanylate nucleotide binding protein 2
Z00002682-1	3.3618	3.3814	3.4449	3.5014	3.5403	3.5446	3.5069	3.5334	3.4453	3.3026	3.4521	3.4727	3.4609	3.4828	3.5152	3.5225	3.4912	3.5482	3.5474	3.4571	3.5162	3.5244	Z00002682-1	44k	Dev2	Stag1	stromal antigen 1
Z00002691-1	4.4889	4.5725	4.4919	4.5117	4.4359	4.4544	4.4421	4.3809	4.4266	4.3985	4.4004	4.4081	4.4193	4.5014	4.482	4.4767	4.4869	4.4385	4.4276	4.5001	4.456	4.4623	Z00002691-1	44k	Dev2	Sod2	superoxide dismutase 2, mitochondrial
Z00002692-1	3.5255	3.5658	3.5763	3.592	3.6891	3.5223	3.5383	3.5696	3.5754	3.5906	3.6534	3.6826	3.7052	3.6115	3.6857	3.6816	3.6288	3.6398	3.6763	3.6179	3.6447	3.6731	Z00002692-1	44k	Dev2	Sdccag10	serologically defined colon cancer antigen 10
Z00002704-1	3.4793	3.5328	3.4503	3.5026	3.4573	3.4733	3.5893	3.5236	3.396	3.3746	3.3407	3.3547	3.3769	3.251	3.2798	3.2647	3.2658	3.2613	3.3004	3.2829	3.3088	3.3458	Z00002704-1	44k	Dev2	Dnase2a	deoxyribonuclease II alpha
Z00002706-1	3.3308	3.2905	3.3716	3.3001	3.225	3.2049	3.2756	3.1999	3.3474	3.4596	3.3813	3.3981	3.3758	3.6508	3.7156	3.6808	3.8825	3.9424	3.904	4.0169	4.0941	4.1562	Z00002706-1	44k	Dev2	Iqgap2	IQ motif containing GTPase activating protein 2
Z00002709-1	3.2045	3.2611	3.2204	3.2032	3.3439	3.1462	3.2537	3.2292	3.2154	3.1947	3.1946	3.2184	3.2333	3.2016	3.2146	3.2224	3.2255	3.194	3.2055	3.2474	3.227	3.2538	Z00002709-1	44k	Dev2	Mrm1	mitochondrial rRNA methyltransferase 1 homolog (S. cerevisiae)
Z00002712-1	3.4412	3.4529	3.382	3.3755	3.3296	3.3971	3.4349	3.4016	3.3716	3.3676	3.2795	3.2648	3.2616	3.1231	3.1949	3.1691	3.1354	3.185	3.2053	3.1365	3.2213	3.1639	Z00002712-1	44k	Dev2	5430405N12Rik	RIKEN cDNA 5430405N12 gene
Z00002716-1	3.4342	3.4682	3.44	3.5158	3.48	3.4511	3.4927	3.3926	3.4391	3.5275	3.3109	3.3042	3.3308	3.2597	3.2681	3.2591	3.2129	3.1956	3.267	3.1723	3.2361	3.2392	Z00002716-1	44k	Dev2	Tubg1	tubulin, gamma 1
Z00002719-1	2.503	2.5172	2.5761	2.6298	2.4422	2.6274	2.5547	2.6255	2.5126	2.6543	2.6342	2.5925	2.6703	2.6035	2.7093	2.7085	2.5376	2.7315	2.7477	2.577	2.772	2.7652	Z00002719-1	44k	Dev2	Tmem87a	transmembrane protein 87A
Z00002721-1	2.3015	2.2446	2.2884	2.2953	2.4005	2.2559	2.3033	2.2831	2.338	2.2544	2.3129	2.2624	2.2376	2.3197	2.2758	2.2814	2.338	2.2841	2.309	2.2942	2.2733	2.2721	Z00002721-1	44k	Dev2	Loxl2	lysyl oxidase-like 2
Z00002726-1	3.7174	3.7142	3.6278	3.6605	3.6547	3.6663	3.6911	3.6239	3.61	3.6332	3.6306	3.6281	3.6163	3.6599	3.6659	3.6472	3.6218	3.6105	3.6178	3.6056	3.6358	3.6325	Z00002726-1	44k	Dev2	4930511A21Rik	RIKEN cDNA 4930511A21 gene
Z00002737-1	3.9595	4.0384	4.0347	4.0434	4.0306	3.9826	3.9843	3.8817	3.9725	4.0695	3.9386	3.8764	3.8866	3.8524	3.9219	4.0049	4.0881	4.1808	4.1781	4.323	4.2409	4.3589	Z00002737-1	44k	Dev2	B3gnt7	UDP-GlcNAc:betaGal beta-1,3-N-acetylglucosaminyltransferase 7
Z00002750-1	2.4751	2.4705	2.5439	2.4827	2.5548	2.4452	2.453	2.5417	2.3513	2.4015	2.4234	2.3268	2.3984	2.3905	2.3975	2.3781	2.3643	2.3962	2.3747	2.4145	2.4348	2.3697	Z00002750-1	44k	Dev2	Cpne9	copine family member IX
Z00002755-1	4.0018	3.993	3.9877	3.9444	3.9569	3.885	3.9913	3.9787	3.9657	4.053	3.9479	3.9615	3.9643	3.8669	3.99	3.9566	3.882	3.9795	3.9966	3.8623	4.0069	3.9787	Z00002755-1	44k	Dev2	Hmbs	hydroxymethylbilane synthase
Z00002762-1	4.1824	4.1859	4.0975	4.1387	4.0877	4.1465	4.1987	4.1611	4.3647	4.3367	4.2806	4.2781	4.3234	4.0999	4.1887	4.155	4.1101	4.0947	4.1665	3.9855	4.0683	4.0396	Z00002762-1	44k	Dev2	Hs6st1	heparan sulfate 6-O-sulfotransferase 1
Z00002763-1	3.3867	3.4565	3.299	3.3888	3.4552	3.4476	3.576	3.4675	3.5121	3.3937	3.4423	3.459	3.5367	3.2576	3.3365	3.4226	3.202	3.2488	3.3059	3.1196	3.2639	3.2859	Z00002763-1	44k	Dev1	A130010C12Rik	RIKEN cDNA A130010C12 gene
Z00002768-1	2.3104	2.3538	2.2553	2.2639	2.2956	2.314	2.3642	2.2966	2.2228	2.2517	2.2958	2.2462	2.3116	2.2442	2.3119	2.2893	2.3037	2.3549	2.3935	2.2597	2.3898	2.4081	Z00002768-1	44k	Dev2	Abhd13	abhydrolase domain containing 13
Z00002770-1	3.0368	3.0634	3.0429	3.1034	3.0594	3.0742	3.1701	3.1098	3.1669	3.1227	3.1079	3.0539	3.0871	2.9531	2.9797	2.9755	3.0045	3.0568	3.061	3.052	3.0968	3.1531	Z00002770-1	44k	Dev2	Gyltl1b	glycosyltransferase-like 1B
Z00002773-1	2.5548	2.4652	2.4763	2.4859	2.4688	2.4499	2.5772	2.501	2.6296	2.4683	2.584	2.5909	2.5399	2.5395	2.5662	2.5533	2.5399	2.5326	2.5502	2.5698	2.534	2.542	Z00002773-1	44k	Dev2	Bcl2l2	Bcl2-like 2
Z00002774-1	2.7341	2.6795	2.7543	2.7015	2.635	2.6408	2.7359	2.7606	2.6925	2.6962	2.6516	2.6046	2.6688	2.6107	2.6311	2.6768	2.6106	2.6282	2.6587	2.6233	2.6713	2.6405	Z00002774-1	44k	Dev2	Rab24
Z00002781-1	3.26	3.2138	3.2588	3.2093	3.1939	3.1202	3.2712	3.1594	3.2882	3.3525	3.2444	3.2859	3.2637	3.2473	3.2791	3.2426	3.2572	3.2425	3.2763	3.2288	3.2721	3.2465	Z00002781-1	44k	Dev2	D530033C11Rik	RIKEN cDNA D530033C11 gene
Z00002787-1	3.3374	3.3507	3.2989	3.335	3.2941	3.3292	3.4226	3.3995	3.2193	3.2358	3.1617	3.0836	3.0878	2.9969	2.9778	2.9801	2.9745	2.997	2.9787	2.9637	2.9977	2.9996	Z00002787-1	44k	Dev2	Sntb2	syntrophin, basic 2
Z00002812-1	3.1903	3.2841	3.241	3.2042	3.475	3.4178	3.3196	3.3904	3.192	3.4068	3.318	3.3469	3.3345	3.3592	3.4469	3.4078	3.4249	3.5	3.5046	3.4467	3.5951	3.5706	Z00002812-1	44k	Dev2	Tlk1	tousled-like kinase 1
Z00002828-1	3.3556	3.3338	3.3749	3.3232	3.2495	3.2257	3.3073	3.2156	3.3865	3.4468	3.4344	3.4268	3.4192	3.3554	3.4113	3.3782	3.3008	3.3622	3.3845	3.2085	3.3217	3.2745	Z00002828-1	44k	Dev2	Mtap	methylthioadenosine phosphorylase
Z00002849-1	2.4536	2.4139	2.3856	2.4125	2.3926	2.3569	2.4835	2.4051	2.4389	2.5068	2.5125	2.4709	2.5376	2.5255	2.5286	2.5202	2.5435	2.5695	2.5821	2.5617	2.6182	2.5662	Z00002849-1	44k	Dev2	Ccdc45	coiled-coil domain containing 45
Z00002857-1	4.1348	4.2335	4.1526	4.1661	4.1514	4.1952	4.1922	4.1817	4.1512	4.1322	4.3257	4.3737	4.4142	4.4795	4.5496	4.5571	4.7012	4.6896	4.749	4.7942	4.8241	4.8621	Z00002857-1	44k	Dev2	Agpat4	1-acylglycerol-3-phosphate O-acyltransferase 4 (lysophosphatidic acid acyltransferase, delta)
Z00002859-1	2.3428	2.4376	2.3343	2.4322	2.3761	2.3863	2.4325	2.3203	2.3993	2.3046	2.3996	2.2841	2.4216	2.338	2.4195	2.4268	2.4257	2.4993	2.4991	2.4551	2.5246	2.5042	Z00002859-1	44k	Dev2	Ankrd6	ankyrin repeat domain 6
Z00002878-1	4.8937	4.899	5.0069	4.9164	4.8777	4.8561	4.8829	4.7817	4.8183	5.0614	4.8195	4.9247	4.9302	4.7329	4.8592	4.8463	4.7956	4.8123	4.8576	4.818	4.8778	4.8809	Z00002878-1	44k	Dev2	Pim3	proviral integration site 3
Z00002889-1	3.7586	3.8546	3.8036	3.8421	3.7742	3.8432	3.7907	3.7583	3.726	3.6854	3.7178	3.7497	3.7669	3.923	3.9305	3.9644	4.0746	4.09	4.1063	4.2376	4.2993	4.3289	Z00002889-1	44k	Dev2	Mtmr4	myotubularin related protein 4
Z00002906-1	3.7635	3.7948	3.7844	3.7793	3.8393	3.7117	3.7931	3.7716	3.6841	3.8126	3.6639	3.7274	3.6998	3.6589	3.7556	3.7	3.6433	3.728	3.714	3.6533	3.7615	3.7638	Z00002906-1	44k	Dev2	Crls1	cardiolipin synthase 1
Z00002917-1	3.7748	3.8162	3.8657	3.8771	3.6874	3.7971	3.7738	3.8008	3.7426	3.7451	3.6877	3.7389	3.7506	3.5811	3.7131	3.6628	3.566	3.6144	3.6653	3.5257	3.6266	3.6393	Z00002917-1	44k	Dev2	Pus7	pseudouridylate synthase 7 homolog (S. cerevisiae)
Z00002921-1	3.4669	3.4149	3.4676	3.3682	3.3575	3.3115	3.4563	3.4964	3.4997	3.4444	3.5774	3.5575	3.5778	3.711	3.7444	3.7473	3.9152	3.9751	3.9854	4.0222	4.1063	4.0743	Z00002921-1	44k	Dev2	Snx30	sorting nexin family member 30
Z00002924-1	3.921	3.9079	3.9356	3.9672	4.0355	3.9232	3.8678	3.7062	3.555	3.6407	3.5127	3.475	3.4814	3.5628	3.5222	3.5097	3.4971	3.4588	3.4606	3.5387	3.4496	3.4699	Z00002924-1	44k	Dev2	Zfp206	zinc finger protein 206
Z00002925-1	3.0228	3.0165	3.0707	2.9709	3.0597	2.9648	3.028	3.0102	2.9782	2.952	2.9702	3.0108	3.022	2.8738	2.9967	2.9874	2.8392	2.9709	2.9916	2.8324	2.993	2.9763	Z00002925-1	44k	Dev2	Gm237	gene model 237, (NCBI)
Z00002929-1	3.0169	2.9714	3.0123	2.9441	2.8969	2.9239	2.9383	2.854	2.8391	2.8137	2.7994	2.7718	2.7935	2.8381	2.8758	2.8592	2.8902	2.8883	2.9481	2.9162	2.9928	2.9836	Z00002929-1	44k	Dev2	Hdac4	histone deacetylase 4
Z00002931-1	2.977	2.9777	2.9619	2.9794	2.9544	2.9125	2.877	2.9196	2.8754	2.9501	2.9123	2.9489	2.9275	2.9338	2.9939	2.9599	2.9354	2.9277	2.9682	2.8385	2.9109	2.9064	Z00002931-1	44k	Dev2	4632417K18Rik	RIKEN cDNA 4632417K18 gene
Z00002941-1	4.0563	4.0661	4.035	4.0656	4.1248	4.043	4.0279	3.8961	3.8847	3.873	3.7535	3.8341	3.8246	3.6642	3.7764	3.7661	3.6946	3.7746	3.784	3.6513	3.7302	3.7367	Z00002941-1	44k	Dev2	Mrps5	mitochondrial ribosomal protein S5
Z00002942-1	3.2886	3.2879	3.3476	3.2712	3.2978	3.2164	3.3304	3.2106	3.1087	3.3968	3.2455	3.2425	3.2572	3.261	3.298	3.2908	3.2855	3.3083	3.3218	3.2442	3.3381	3.3189	Z00002942-1	44k	Dev2	Rab40c	Rab40c, member RAS oncogene family
Z00002949-1	3.5197	3.4665	3.5544	3.4355	3.4586	3.4036	3.4851	3.5544	3.5224	3.4743	3.5076	3.4539	3.4947	3.3956	3.4585	3.4652	3.3637	3.4354	3.488	3.336	3.4501	3.4472	Z00002949-1	44k	Dev2	Gas8	growth arrest specific 8
Z00002955-1	3.4145	3.4396	3.5823	3.5345	3.3533	3.5565	3.4159	3.2649	2.9372	3.1403	2.5878	2.6	2.6369	2.5256	2.5297	2.5015	2.4962	2.507	2.4908	2.4874	2.4903	2.4944	Z00002955-1	44k	Dev2	2410007B07Rik	RIKEN cDNA 2410007B07 gene
Z00002973-1	3.2097	3.1782	3.1886	3.2428	3.2921	3.1402	3.1699	3.1383	3.0267	3.0146	3.1148	3.1675	3.2103	3.0895	3.1241	3.1072	3.0741	3.057	3.0946	2.9827	3.0179	3.0277	Z00002973-1	44k	Dev2	2010012C16Rik	RIKEN cDNA 2010012C16 gene
Z00002975-1	4.0048	4.0001	3.9343	3.9877	4.0133	4.0072	3.9581	3.8974	3.9245	3.9088	3.9532	3.8918	3.9866	3.8728	3.8866	3.8952	3.9134	3.9133	3.9334	3.9833	4.0022	4.082	Z00002975-1	44k	Dev2	Nol6	nucleolar protein family 6 (RNA-associated)
Z00002976-1	4.2718	4.2234	4.2939	4.1671	4.2274	4.1747	4.2059	4.3349	4.2852	4.2311	4.2201	4.2438	4.2723	4.2424	4.3013	4.2537	4.1565	4.2346	4.2593	4.0744	4.236	4.2146	Z00002976-1	44k	Dev2	Wdsof1	WD repeats and SOF domain containing 1
Z00002982-1	3.3245	3.3006	3.4017	3.3844	3.2711	3.2698	3.366	3.2265	3.4065	3.4275	3.4562	3.4847	3.4776	3.4654	3.529	3.5166	3.6076	3.6381	3.6143	3.657	3.6781	3.6836	Z00002982-1	44k	Dev2	Mpv17	Mpv17 transgene, kidney disease mutant
Z00002983-1	3.9233	3.9367	4.0022	3.9399	3.9305	3.9155	3.9273	3.9192	3.8143	3.7547	3.8322	3.8627	3.8622	3.7646	3.8422	3.8171	3.8066	3.8573	3.8846	3.7417	3.847	3.7926	Z00002983-1	44k	Dev2	Psrc1	proline/serine-rich coiled-coil 1
Z00002986-1	3.7675	3.8611	3.7763	3.9526	3.6899	3.8619	3.791	3.6669	3.6457	3.6862	3.6618	3.6293	3.6487	3.6513	3.6855	3.685	3.64	3.6239	3.6536	3.6274	3.6024	3.6135	Z00002986-1	44k	Dev2	Psmf1	proteasome (prosome, macropain) inhibitor subunit 1
Z00002987-1	3.4398	3.4	3.4655	3.4003	3.3569	3.3192	3.2947	3.3559	3.3121	3.2465	3.1802	3.1451	3.1926	3.2446	3.2942	3.2557	3.2702	3.2597	3.3183	3.2593	3.3439	3.3443	Z00002987-1	44k	Dev2	Ecgf1	endothelial cell growth factor 1 (platelet-derived)
Z00003033-1	2.9563	2.9105	2.8785	2.9692	2.9919	2.853	2.9848	2.9437	2.9216	3.0145	2.9424	2.9419	2.9501	2.8541	2.9186	2.8689	2.8339	2.8338	2.8666	2.7411	2.7992	2.8229	Z00003033-1	44k	Dev2	Zik1	zinc finger protein interacting with K protein 1
Z00003035-1	1.9927	1.9738	1.9547	2.1014	1.8919	1.9253	2.0546	1.8929	2.0658	2.0358	2.009	2.0229	1.9964	1.9706	2.0297	1.9975	2.0508	1.9766	1.9936	1.9908	1.9575	1.9821	Z00003035-1	44k	Dev2	Pcdhb17	protocadherin beta 17
Z00003042-1	2.0806	2.1505	2.1698	2.1135	2.2281	2.0542	2.0442	2.1407	2.0493	2.0686	2.224	2.2882	2.4574	2.352	2.2125	2.3795	2.8432	2.401	2.3007	2.7344	2.3518	2.3281	Z00003042-1	44k	Dev1	Ssbp2	single-stranded DNA binding protein 2
Z00003049-1	2.8703	2.7981	2.8061	2.7135	2.6863	2.7073	2.675	2.6665	2.7175	2.6915	2.7259	2.7179	2.7575	2.7916	2.7925	2.7671	2.7858	2.7152	2.757	2.7612	2.7378	2.7422	Z00003049-1	44k	Dev2	Wnt5a	wingless-related MMTV integration site 5A
Z00003065-1	3.3703	3.3479	3.3347	3.3737	3.4314	3.3067	3.3539	3.249	3.1857	3.2184	3.1438	3.1645	3.1565	3.1411	3.2605	3.1873	3.1922	3.2834	3.2867	3.1956	3.3779	3.3534	Z00003065-1	44k	Dev2	Crsp3	cofactor required for Sp1 transcriptional activation, subunit 3
Z00003066-1	3.5133	3.6203	3.5765	3.5693	3.5296	3.5629	3.5652	3.523	3.578	3.599	3.6246	3.6786	3.6911	3.6222	3.6921	3.6766	3.6689	3.6716	3.6799	3.6512	3.6699	3.6777	Z00003066-1	44k	Dev2	Prpf18	PRP18 pre-mRNA processing factor 18 homolog (yeast)
Z00003071-1	2.8581	2.8018	2.8053	2.7833	2.733	2.6939	2.7972	2.8592	2.9036	2.8279	2.9679	2.9968	2.9579	3.1088	3.152	3.0675	3.2308	3.2736	3.2834	3.3809	3.4545	3.4697	Z00003071-1	44k	Dev2	Ankrd12	ankyrin repeat domain 12
Z00003095-1	3.1652	3.1052	3.1745	3.2368	3.3127	3.1628	3.1418	3.1641	3.2251	3.3421	3.1761	3.183	3.1908	3.1142	3.17	3.1309	3.1219	3.2129	3.1921	2.9672	3.2025	3.1942	Z00003095-1	44k	Dev2	C130052G03Rik	RIKEN cDNA C130052G03 gene
Z00003098-1	2.829	2.7767	2.8393	2.7663	2.9192	2.8138	2.8245	2.718	2.7975	2.7886	2.8263	2.8064	2.7982	2.8543	2.9049	2.8821	2.9551	2.9732	3.0096	2.9803	3.0798	3.0617	Z00003098-1	44k	Dev2	A830007P12Rik	RIKEN cDNA A830007P12 gene
Z00003101-1	3.7851	3.7513	3.8241	3.8235	3.8169	3.7581	3.7463	3.7075	3.5681	3.6028	3.5449	3.5214	3.5371	3.5689	3.5651	3.5522	3.4935	3.4558	3.4657	3.4	3.3948	3.3806	Z00003101-1	44k	Dev2	Ftsj1	FtsJ homolog 1 (E. coli)
Z00003103-1	3.0479	2.9974	3.024	2.9685	2.9657	2.9678	2.9901	3.0127	3.0227	2.9627	3.0192	3.0444	3.0054	3.0013	3.0497	3.0562	2.9793	3.0808	3.0003	2.9728	3.0138	2.9861	Z00003103-1	44k	Dev2	Zfp248	zinc finger protein 248
Z00003105-1	3.0646	3.0567	3.087	3.0232	2.9812	3.0183	3.1816	3.1646	3.3622	3.46	3.1483	3.111	3.171	3.4843	3.6014	3.5443	3.7006	3.7753	3.7028	3.8185	3.9108	3.9157	Z00003105-1	44k	Dev2	Morc4	microrchidia 4
Z00003110-1	3.1561	3.1548	3.2173	3.1374	3.0756	3.1941	3.2127	3.2873	3.2025	3.1525	3.3146	3.3723	3.3992	3.5632	3.5865	3.6241	3.5942	3.6353	3.6253	3.7169	3.6935	3.7675	Z00003110-1	44k	Dev2	Arhgef16	Rho guanine nucleotide exchange factor (GEF) 16
Z00003113-1	2.2383	2.2577	2.3667	2.2632	2.2667	2.3416	2.3116	2.262	2.2373	2.3692	2.3409	2.3769	2.3603	2.4498	2.5088	2.4859	2.5445	2.5894	2.6587	2.5988	2.7002	2.6708	Z00003113-1	44k	Dev2	B230120H23Rik	RIKEN cDNA B230120H23 gene
Z00003118-1	3.0077	2.9993	3.0822	3.0789	3.1456	3.1824	3.074	2.9121	2.9131	3.0114	2.9435	2.905	2.9203	2.9222	2.9239	2.9311	2.9205	2.972	3.0043	2.9486	3.0021	3.0387	Z00003118-1	44k	Dev2	Zfyve27	zinc finger, FYVE domain containing 27
Z00003127-1	3.2493	3.2371	3.2217	3.2434	3.1705	3.2507	3.244	3.2021	3.1918	3.0962	3.2759	3.2443	3.2465	3.2304	3.2467	3.2252	3.2603	3.2648	3.2758	3.1811	3.2647	3.2394	Z00003127-1	44k	Dev2	Eda2r	ectodysplasin A2 isoform receptor
Z00003132-1	2.9684	3.0069	2.9975	2.9568	2.8794	3	3.1057	2.8131	2.9015	2.711	2.8356	2.7837	2.8029	2.8022	2.7994	2.796	2.7588	2.7493	2.7531	2.7537	2.6665	2.7657	Z00003132-1	44k	Dev2	4933433C11Rik	RIKEN cDNA 4933433C11 gene
Z00003141-1	3.4798	3.4757	3.4659	3.438	3.4395	3.4413	3.5234	3.4322	3.5598	3.5157	3.5923	3.5774	3.6193	3.7088	3.7927	3.717	3.8879	3.886	3.9093	3.9523	4.0369	4.0445	Z00003141-1	44k	Dev2	Slc35f5	solute carrier family 35, member F5
Z00003145-1	3.5087	3.5863	3.5176	3.5543	3.5111	3.5588	3.5193	3.4633	3.3487	3.3325	3.3074	3.3063	3.3403	3.5618	3.6182	3.617	3.5602	3.599	3.6507	3.601	3.7044	3.7207	Z00003145-1	44k	Dev2	Ada	adenosine deaminase
Z00003149-1	2.8174	2.9147	2.843	2.8817	2.766	2.8358	2.9106	2.8208	2.8499	2.786	2.8253	2.7545	2.8188	2.9278	2.9928	2.9861	3.0511	3.1572	3.2034	3.1589	3.3025	3.3223	Z00003149-1	44k	Dev2	Rbm20	RNA binding motif protein 20
Z00003154-1	3.4159	3.461	3.4989	3.4988	3.5487	3.311	3.5469	3.562	3.5354	3.6188	3.6669	3.6744	3.73	3.9783	4.0645	4.0291	4.1303	4.1152	4.2004	4.2582	4.3081	4.3358	Z00003154-1	44k	Dev2	Rxra	retinoid X receptor alpha
Z00003156-1	3.9473	3.9805	3.9089	3.9424	3.9111	3.9606	3.9358	3.8564	3.722	3.8403	3.724	3.7555	3.7596	3.6557	3.7675	3.7403	3.6491	3.6917	3.7345	3.5319	3.6472	3.6405	Z00003156-1	44k	Dev2	Exo1	exonuclease 1
Z00003159-1	1.8016	1.858	1.8501	1.7937	1.8441	1.7539	1.8221	1.6343	1.5089	1.5819	1.4755	1.416	1.5907	1.7072	1.5529	1.7326	1.5128	1.491	1.4859	1.4068	1.4974	1.5905	Z00003159-1	44k	Dev1	BC013672	cDNA sequence BC013672
Z00003165-1	3.1082	3.0922	3.0895	3.1904	3.3221	3.205	3.193	3.0142	3.1035	3.2201	3.1355	3.1246	3.1268	3.1511	3.1773	3.1769	3.2011	3.2225	3.225	3.1988	3.2494	3.2572	Z00003165-1	44k	Dev2	Herc2	hect (homologous to the E6-AP (UBE3A) carboxyl terminus) domain and RCC1 (CHC1)-like domain (RLD) 2
Z00003192-1	3.2659	3.2187	3.2795	3.1993	3.2348	3.1888	3.2197	3.226	3.2813	3.3281	3.2779	3.241	3.2687	3.2728	3.2429	3.2542	3.2958	3.2747	3.2872	3.2858	3.292	3.3204	Z00003192-1	44k	Dev2	Gpr137	G protein-coupled receptor 137
Z00003193-1	3.6233	3.6202	3.6004	3.6187	3.5505	3.6001	3.597	3.59	3.4546	3.461	3.4281	3.4126	3.4488	3.3594	3.3951	3.3814	3.3152	3.3927	3.4212	3.3787	3.4298	3.4265	Z00003193-1	44k	Dev2	Napg	N-ethylmaleimide sensitive fusion protein attachment protein gamma
Z00003194-1	3.3463	3.3525	3.2996	3.293	3.2633	3.2474	3.2426	3.1925	3.247	3.2435	3.369	3.363	3.4149	3.528	3.5599	3.528	3.6813	3.6125	3.6821	3.7119	3.758	3.7676	Z00003194-1	44k	Dev2	Atg7	autophagy-related 7 (yeast)
Z00003204-1	3.9389	3.9108	3.9908	3.9505	3.9033	3.8431	3.8776	3.9149	3.9698	3.9584	4.0012	4.0089	4.0333	4.05	4.0635	4.0512	4.0381	3.996	4.0387	3.9737	3.9923	3.9982	Z00003204-1	44k	Dev2	Pkmyt1	protein kinase, membrane associated tyrosine/threonine 1
Z00003210-1	3.9212	3.9226	3.9508	3.8757	4.0515	3.8536	3.8451	3.9348	3.8405	3.8305	3.7269	3.7587	3.7754	3.7219	3.7882	3.748	3.8	3.7977	3.8474	3.7849	3.8623	3.8576	Z00003210-1	44k	Dev2	Birc2	baculoviral IAP repeat-containing 2
Z00003216-1	3.0938	3.0781	3.1159	3.064	3.1117	3.1019	2.9863	3.0798	2.8729	2.7886	2.7032	2.7086	2.7448	2.6463	2.6646	2.661	2.6341	2.7439	2.7221	2.6023	2.7293	2.7255	Z00003216-1	44k	Dev2	Bid	BH3 interacting domain death agonist
Z00003221-1	3.7968	3.7104	3.79	3.7392	3.7182	3.6926	3.6896	3.669	3.6115	3.8217	3.6457	3.6488	3.6605	3.6727	3.7459	3.6957	3.8118	3.8581	3.8928	3.9629	4.0676	4.0819	Z00003221-1	44k	Dev2	Pex13	peroxisomal biogenesis factor 13
Z00003224-1	2.627	2.6618	2.6732	2.6033	2.551	2.535	2.7534	2.7056	2.8178	2.7578	2.8434	2.7695	2.8155	3.2221	3.2751	3.2597	3.4827	3.5619	3.5352	3.66	3.6397	3.6705	Z00003224-1	44k	Dev2	Sept4	septin 4
Z00003228-1	3.5544	3.5802	3.5202	3.5672	3.5089	3.5281	3.5638	3.4397	3.5026	3.4577	3.4601	3.437	3.4301	3.4352	3.4703	3.4552	3.4285	3.4833	3.4833	3.4496	3.5179	3.4936	Z00003228-1	44k	Dev2	Atg16l1	autophagy-related 16-like 1 (yeast)
Z00003231-1	3.4714	3.4782	3.443	3.4786	3.4524	3.4277	3.4639	3.3959	3.4084	3.4088	3.354	3.3596	3.3532	3.3739	3.3443	3.3405	3.3814	3.3851	3.3908	3.3868	3.3731	3.3721	Z00003231-1	44k	Dev2	Nup188	nucleoporin 188
Z00003234-1	2.2293	2.3481	2.3034	2.3591	2.3293	2.2258	2.3493	2.3343	2.3386	2.2773	2.2957	2.2872	2.2375	2.2807	2.2904	2.3031	2.2703	2.3162	2.2792	2.253	2.2882	2.2805	Z00003234-1	44k	Dev2	St6galnac4	ST6 (alpha-N-acetyl-neuraminyl-2,3-beta-galactosyl-1,3)-N-acetylgalactosaminide alpha-2,6-sialyltransferase 4
Z00003235-1	3.4249	3.3528	3.3648	3.3242	3.493	3.344	3.3701	3.2776	3.199	3.3525	3.171	3.2165	3.2088	3.1657	3.2555	3.2039	3.1962	3.2323	3.2814	3.1657	3.2451	3.261	Z00003235-1	44k	Dev2	Rg9mtd3	RNA (guanine-9-) methyltransferase domain containing 3
Z00003236-1	3.6295	3.7628	3.7479	3.7315	3.6964	3.6833	3.7037	3.5896	3.5417	3.5997	3.6502	3.673	3.6741	3.6636	3.7161	3.7059	3.6751	3.7478	3.7689	3.7427	3.7892	3.787	Z00003236-1	44k	Dev2	Ercc6	excision repair cross-complementing rodent repair deficiency, complementation group 6
Z00003239-1	3.4594	3.5397	3.5145	3.5251	3.5447	3.4969	3.5308	3.5654	3.5256	3.4505	3.4164	3.4277	3.4469	3.5016	3.5307	3.5119	3.6491	3.6921	3.7215	3.734	3.825	3.839	Z00003239-1	44k	Dev2	Pkn1	protein kinase N1
Z00003240-1	3.1507	3.0554	3.2425	3.1163	3.0992	3.1196	3.1423	3.0537	3.1295	3.2261	3.2014	3.1873	3.1543	3.207	3.1781	3.2093	3.2037	3.2565	3.217	3.1959	3.2072	3.2051	Z00003240-1	44k	Dev2	2600005N12Rik	RIKEN cDNA 2600005N12 gene
Z00003241-1	3.7511	3.7298	3.6464	3.6827	3.6743	3.7138	3.6806	3.6133	3.6574	3.6252	3.6348	3.6022	3.6319	3.5863	3.6539	3.6487	3.6046	3.642	3.6579	3.6158	3.674	3.6947	Z00003241-1	44k	Dev2	Pigo	phosphatidylinositol glycan anchor biosynthesis, class O
Z00003244-1	3.039	3.0581	3.0673	3.0894	3.0716	3.0682	3.0693	2.989	3.0612	3.1124	3.0673	3.0985	3.1022	3.0982	3.1571	3.1382	3.1535	3.1886	3.1818	3.1897	3.2658	3.2449	Z00003244-1	44k	Dev2	Pptc7	PTC7 protein phosphatase homolog (S. cerevisiae)
Z00003247-1	4.1169	4.1063	4.0894	3.9992	3.9458	3.9966	3.9545	3.9005	4.0123	4.0016	4.1208	4.1126	4.1049	4.4024	4.4562	4.4299	4.6027	4.6057	4.6331	4.6739	4.7312	4.7093	Z00003247-1	44k	Dev2	Utrn	utrophin
Z00003251-1	3.3978	3.326	3.3634	3.2979	3.2412	3.267	3.2999	3.3975	3.4591	3.298	3.5065	3.5281	3.5552	3.6031	3.657	3.647	3.7474	3.7298	3.7739	3.828	3.8793	3.8841	Z00003251-1	44k	Dev2	Gpr137b	G protein-coupled receptor 137B
Z00003252-1	3.0282	2.9436	3.0339	2.9256	2.914	2.8753	2.9133	2.9173	2.7743	2.6971	2.6972	2.7276	2.7438	2.6357	2.7771	2.7103	2.7006	2.8526	2.9228	2.9293	3.1626	3.2633	Z00003252-1	44k	Dev2	Adar	adenosine deaminase, RNA-specific
Z00003254-1	2.2268	2.107	2.2032	2.1183	2.1014	2.081	2.1313	2.0604	2.1361	2.3042	2.167	2.1358	2.1421	2.2647	2.1878	2.1572	2.3057	2.2188	2.2046	2.2188	2.1916	2.2432	Z00003254-1	44k	Dev2	Tap2	transporter 2, ATP-binding cassette, sub-family B (MDR/TAP)
Z00003257-1	3.4523	3.4143	3.5043	3.4816	3.2682	3.4223	3.4278	3.2834	3.4025	3.4716	3.5036	3.5127	3.5337	3.501	3.5468	3.5509	3.5439	3.5329	3.5849	3.548	3.5765	3.5781	Z00003257-1	44k	Dev2	Dnajc14	DnaJ (Hsp40) homolog, subfamily C, member 14
Z00003259-1	2.8201	2.8233	2.9053	2.8112	2.7479	2.7208	2.8751	2.8922	3.1137	3.0735	3.3098	3.3343	3.3533	3.4184	3.5274	3.4729	3.5073	3.5589	3.5839	3.5504	3.6776	3.6743	Z00003259-1	44k	Dev2	Kif21a	kinesin family member 21A
Z00003260-1	3.5893	3.5951	3.698	3.5915	3.4721	3.4819	3.6274	3.5875	3.6368	3.668	3.5839	3.6736	3.6326	3.534	3.6123	3.582	3.4581	3.5918	3.6209	3.3563	3.5603	3.5318	Z00003260-1	44k	Dev2	Nup107	nucleoporin 107
Z00003261-1	2.7237	2.8103	2.7553	2.7358	2.6946	2.7078	2.7912	2.6673	2.7123	2.571	2.6061	2.6308	2.7215	2.6637	2.7017	2.7011	2.6785	2.6593	2.7302	2.6842	2.6964	2.7475	Z00003261-1	44k	Dev2	Zfyve26	zinc finger, FYVE domain containing 26
Z00003269-1	3.6283	3.5493	3.5106	3.5168	3.5125	3.4999	3.5558	3.5087	3.5346	3.6356	3.6011	3.5833	3.562	3.6028	3.5676	3.5854	3.5694	3.5957	3.5881	3.578	3.6086	3.5954	Z00003269-1	44k	Dev2	Uck1	uridine-cytidine kinase 1
Z00003272-1	3.8724	3.9519	3.8745	3.9044	3.8669	3.8918	3.8953	3.8657	3.8829	3.8543	3.8333	3.8227	3.8616	3.8544	3.89	3.8561	3.8449	3.8369	3.8651	3.8732	3.8692	3.8727	Z00003272-1	44k	Dev2	Acbd4	acyl-Coenzyme A binding domain containing 4
Z00003274-1	2.8274	2.9073	2.7836	2.9297	2.9266	2.9111	3.0003	2.7986	2.8732	2.9029	2.8756	2.872	2.843	2.856	2.8293	2.8277	2.8368	2.8383	2.8199	2.8574	2.8766	2.8282	Z00003274-1	44k	Dev2	Zfp668	zinc finger protein 668
Z00003275-1	1.9518	1.9675	1.9943	2.1771	2.0157	1.8178	2.1511	2.0154	2.13	2.0654	2.1046	2.0661	2.1136	2.1027	2.0498	2.0911	2.064	2.0579	2.0772	2.1135	2.066	2.0804	Z00003275-1	44k	Dev2	LOC433761	Mus musculus clone NIA:C0627A08 unknown mRNA
Z00003287-1	3.0682	3.1239	3.0501	3.1048	3.1055	3.1133	3.1444	3.089	3.1097	3.0657	3.3	3.3272	3.3398	3.5838	3.6041	3.6395	3.6717	3.6883	3.7377	3.7282	3.7788	3.7811	Z00003287-1	44k	Dev2	Cxcl16	chemokine (C-X-C motif) ligand 16
Z00003302-1	3.1008	3.034	3.047	3.0086	2.9992	3.0314	2.9928	2.9893	2.5645	2.7089	2.6028	2.6257	2.6119	2.5131	2.5369	2.5137	2.4746	2.5449	2.5746	2.4353	2.5543	2.5315	Z00003302-1	44k	Dev2	Hmgb2l1	high mobility group box 2-like 1
Z00003303-1	3.3101	3.3337	3.257	3.2795	3.261	3.2713	3.2918	3.227	3.2085	3.2224	3.1086	3.1361	3.1726	2.9907	3.0349	3.0313	2.9511	2.964	3.0129	2.89	2.9924	2.9654	Z00003303-1	44k	Dev2	Ift172	intraflagellar transport 172 homolog (Chlamydomonas)
Z00003313-1	3.3851	3.3911	3.4326	3.3568	3.3839	3.2838	3.2896	3.2404	3.3988	3.3339	3.5376	3.5787	3.6282	3.7581	3.8531	3.8513	3.8526	3.9391	4.0269	4.0307	4.113	4.1208	Z00003313-1	44k	Dev2	Dyrk2	dual-specificity tyrosine-(Y)-phosphorylation regulated kinase 2
Z00003316-1	3.847	3.9151	3.8485	3.8739	3.83	3.8724	3.8686	3.8602	3.9516	3.8703	3.9735	4.0069	4.0712	4.0592	4.1455	4.139	4.1771	4.1541	4.2455	4.2145	4.2479	4.2557	Z00003316-1	44k	Dev2	Trp53i13	transformation related protein 53 inducible protein 13
Z00003327-1	3.2893	3.1202	2.8491	2.952	2.7091	2.8407	3.3137	3.0471	3.1858	3.1813	3.4736	3.2977	3.1221	3.4966	3.286	3.2895	3.433	3.4294	3.2973	3.5097	3.443	3.32	Z00003327-1	44k	Dev2	Msl2l1	male-specific lethal 2-like 1 (Drosophila)
Z00003330-1	3.8018	3.7727	3.8506	3.7247	3.6899	3.6233	3.7478	3.6493	3.8249	3.9076	3.8075	3.8342	3.8582	3.8151	3.8448	3.8586	3.9798	4.0103	4.0159	3.8907	3.9321	3.896	Z00003330-1	44k	Dev2	Gpc4	glypican 4
Z00003338-1	3.1963	3.1597	3.1611	3.1213	3.2313	3.1517	3.1541	3.1038	3.0176	3.1969	3.1341	3.1517	3.1253	3.1723	3.1731	3.2156	3.2335	3.2656	3.2433	3.2632	3.3237	3.2724	Z00003338-1	44k	Dev2	Map4k2	mitogen activated protein kinase kinase kinase kinase 2
Z00003341-1	2.6335	2.6428	2.6457	2.6685	2.6814	2.5941	2.7527	2.6319	2.5161	2.6139	2.5168	2.4967	2.4952	2.4745	2.4726	2.485	2.4435	2.4892	2.4737	2.4551	2.4987	2.42	Z00003341-1	44k	Dev2	Padi4	peptidyl arginine deiminase, type IV
Z00003342-1	3.7473	3.8692	3.8118	3.8136	3.7772	3.8402	3.8541	3.7797	3.7619	3.7619	3.8605	3.8625	3.8671	4.0126	4.0504	4.0524	4.1233	4.1684	4.1749	4.2067	4.2431	4.2211	Z00003342-1	44k	Dev2	Pdgfb	platelet derived growth factor, B polypeptide
Z00003346-1	3.6681	3.6144	3.7056	3.667	3.6245	3.6452	3.6653	3.6085	3.713	3.8537	3.7972	3.8339	3.8438	3.8905	3.9275	3.9199	3.9039	3.9611	3.9919	3.9147	4.0186	4.0231	Z00003346-1	44k	Dev2	Gm1040	gene model 1040, (NCBI)
Z00003349-1	3.4793	3.5615	3.4788	3.498	3.4205	3.4544	3.47	3.4499	3.4869	3.4061	3.4946	3.4789	3.4921	3.5337	3.5533	3.5459	3.6215	3.6595	3.6501	3.6528	3.7068	3.681	Z00003349-1	44k	Dev2	D4st1	dermatan 4 sulfotransferase 1
Z00003354-1	2.4664	2.351	2.3412	2.4671	2.5188	2.3915	2.3744	2.3835	2.3222	2.306	2.3092	2.3186	2.244	2.3768	2.328	2.3182	2.4457	2.368	2.3534	2.6251	2.6386	2.6571	Z00003354-1	44k	Dev2	Usp18	ubiquitin specific peptidase 18
Z00003360-1	2.8913	2.7884	2.8776	2.895	2.88	2.7622	2.8293	2.8364	2.8568	2.7737	2.7519	2.7278	2.719	2.629	2.766	2.7579	2.5935	2.6997	2.7427	2.584	2.6943	2.6977	Z00003360-1	44k	Dev2	5630401D24Rik	RIKEN cDNA 5630401D24 gene
Z00003372-1	3.8732	3.9493	3.8389	3.9086	3.884	3.9062	3.91	3.875	3.8069	3.7609	3.6377	3.6615	3.6767	3.6709	3.7035	3.7258	3.7493	3.7674	3.7776	3.8009	3.79	3.8054	Z00003372-1	44k	Dev2	Gnb1l	guanine nucleotide binding protein (G protein), beta polypeptide 1-like
Z00003378-1	3.7965	3.7688	3.8252	3.7736	3.7517	3.68	3.7805	3.7584	3.8033	3.8894	3.8732	3.8681	3.904	3.9471	3.9218	3.9133	3.919	3.8964	3.9122	3.913	3.9206	3.9418	Z00003378-1	44k	Dev2	Gdpd5	glycerophosphodiester phosphodiesterase domain containing 5
Z00003379-1	2.8713	2.8254	2.8268	2.8339	2.8354	2.8557	2.895	2.8194	2.8297	2.8836	2.9174	2.9524	2.9253	2.8679	3.0176	3.005	2.9621	3.1163	3.1139	2.9374	3.1692	3.1238	Z00003379-1	44k	Dev2	Cdkn2b	cyclin-dependent kinase inhibitor 2B (p15, inhibits CDK4)
Z00003380-1	2.9913	3.058	2.9551	2.9805	2.928	2.9561	3.0148	2.9297	3.0056	3.006	2.9513	2.9831	3.0131	3.0034	3.0592	3.0277	3.0349	3.0273	3.041	3.0017	3.0415	3.0476	Z00003380-1	44k	Dev2	Unc93b1	unc-93 homolog B1 (C. elegans)
Z00003382-1	2.9648	3.0185	3.0399	3.0531	3.1621	2.9708	3.0308	3.0472	2.9751	3.0733	2.9904	3.0091	3.0255	3.008	3.0624	3.0595	3.0405	3.0589	3.0704	3.0505	3.0624	3.0631	Z00003382-1	44k	Dev2	Ubiad1	UbiA prenyltransferase domain containing 1
Z00003385-1	3.4485	3.4799	3.4032	3.45	3.4077	3.4578	3.4973	3.4631	3.4953	3.4753	3.5403	3.4895	3.5079	3.4596	3.5342	3.5086	3.4971	3.5013	3.5192	3.4356	3.4962	3.4849	Z00003385-1	44k	Dev2	Hcfc1r1	host cell factor C1 regulator 1 (XPO1-dependent)
Z00003392-1	4.8289	4.769	4.7544	4.7548	4.905	4.7482	4.8339	4.8538	4.806	4.7649	4.6788	4.7129	4.6994	4.6886	4.7949	4.7346	4.7329	4.7678	4.7775	4.7017	4.8408	4.7976	Z00003392-1	44k	Dev2	Cox5a	cytochrome c oxidase, subunit Va
Z00003396-1	4.596	4.5559	4.6184	4.6124	4.4941	4.4385	4.6399	4.6354	4.7325	4.8176	4.7946	4.8028	4.8029	4.7394	4.7503	4.727	4.7096	4.6895	4.7152	4.6424	4.6706	4.6839	Z00003396-1	44k	Dev2	Hat1	histone aminotransferase 1
Z00003400-1	3.639	3.6379	3.6865	3.6754	3.7985	3.5564	3.612	3.6414	3.5717	3.6414	3.6365	3.647	3.6663	3.7292	3.7664	3.7253	3.7932	3.7736	3.7956	3.8547	3.8646	3.8574	Z00003400-1	44k	Dev2	2310016C08Rik	RIKEN cDNA 2310016C08 gene
Z00003403-1	2.4961	2.6072	2.5976	2.5874	2.581	2.4918	2.5951	2.578	2.5852	2.6113	2.5408	2.5823	2.5904	2.5971	2.5775	2.5797	2.6294	2.6001	2.6012	2.5811	2.6023	2.5844	Z00003403-1	44k	Dev2	Tnfaip8l1	tumor necrosis factor, alpha-induced protein 8-like 1
Z00003404-1	3.9647	4.0688	3.9937	4.003	3.9569	3.9681	3.9241	3.8948	3.8525	3.8128	3.6948	3.7532	3.7929	3.6055	3.7379	3.7056	3.6665	3.6502	3.724	3.6498	3.7132	3.6926	Z00003404-1	44k	Dev2	Cbx6	chromobox homolog 6
Z00003407-1	3.8029	3.8207	3.863	3.9359	3.9586	3.8614	3.8964	3.7195	3.7933	3.7041	3.6371	3.612	3.6393	3.6405	3.6546	3.6262	3.6655	3.6077	3.6539	3.6306	3.6116	3.6137	Z00003407-1	44k	Dev2	Mrpl55	mitochondrial ribosomal protein L55
Z00003409-1	2.7855	2.8089	2.7213	2.7635	2.7486	2.7761	2.7891	2.7225	2.6768	2.6764	2.6284	2.6046	2.6016	2.6531	2.7263	2.6871	2.7313	2.8227	2.846	2.7918	2.9273	2.9312	Z00003409-1	44k	Dev2	Mknk1	MAP kinase-interacting serine/threonine kinase 1
Z00003413-1	4.5926	4.5985	4.5892	4.5713	4.5266	4.5659	4.5497	4.5035	4.4844	4.4495	4.53	4.5569	4.5425	4.5847	4.5753	4.6056	4.6877	4.6867	4.7077	4.7436	4.7704	4.7822	Z00003413-1	44k	Dev2	Llgl2	lethal giant larvae homolog 2 (Drosophila)
Z00003418-1	3.7812	3.8157	3.751	3.7743	3.7079	3.7674	3.7478	3.6958	3.7205	3.668	3.7395	3.7905	3.7626	3.791	3.8339	3.835	3.8049	3.8148	3.8254	3.7765	3.8328	3.8423	Z00003418-1	44k	Dev2	Wdr40a	WD repeat domain 40A
Z00003421-1	3.4685	3.4622	3.3905	3.4214	3.3512	3.3801	3.3944	3.3398	3.3183	3.3433	3.3429	3.3522	3.2974	3.2059	3.2323	3.1849	3.1393	3.2183	3.233	3.1046	3.2255	3.2119	Z00003421-1	44k	Dev2	Ddx49	DEAD (Asp-Glu-Ala-Asp) box polypeptide 49
Z00003424-1	3.9426	3.9989	3.8059	3.7604	3.6447	3.8578	3.9816	3.896	3.954	3.873	4.1388	4.1511	4.0823	4.2831	4.3156	4.3199	4.4671	4.4886	4.5486	4.5696	4.6212	4.5915	Z00003424-1	44k	Dev2	Cdc42bpg	CDC42 binding protein kinase gamma (DMPK-like)
Z00003426-1	3.4016	3.5344	3.5044	3.3629	3.5063	3.515	3.6174	3.4743	3.3721	3.376	3.5068	3.5549	3.5217	3.4345	3.5135	3.5039	3.4465	3.5025	3.533	3.4079	3.486	3.4799	Z00003426-1	44k	Dev2	Pparbp	peroxisome proliferator activated receptor binding protein
Z00003429-1	3.6168	3.587	3.4686	3.4842	3.5002	3.5607	3.5928	3.5051	3.5569	3.4986	3.3742	3.5128	3.5037	3.2746	3.4331	3.394	3.3701	3.4497	3.4762	3.3046	3.4347	3.4168	Z00003429-1	44k	Dev2	Arl6ip6	ADP-ribosylation factor-like 6 interacting protein 6
Z00003434-1	3.2361	3.2506	3.2842	3.3213	3.301	3.2294	3.3167	3.274	3.1819	3.2488	3.1605	3.1777	3.2185	3.2082	3.1995	3.2362	3.26	3.2098	3.2483	3.2281	3.2608	3.2536	Z00003434-1	44k	Dev2	Rusc2	RUN and SH3 domain containing 2
Z00003437-1	3.3154	3.2417	3.3135	3.3033	3.4477	3.2827	3.3353	3.2826	3.2833	3.3219	3.3463	3.2816	3.2584	3.3607	3.4134	3.4538	3.452	3.5141	3.4431	3.388	3.4777	3.3282	Z00003437-1	44k	Dev2	Bmp8b	bone morphogenetic protein 8b
Z00003439-1	4.3583	4.439	4.4692	4.3803	4.4558	4.2941	4.4324	4.4725	4.4311	4.4239	4.3966	4.3923	4.3853	4.2473	4.32	4.2907	4.2734	4.2897	4.3208	4.2357	4.3061	4.2915	Z00003439-1	44k	Dev2	Eif4ebp1	eukaryotic translation initiation factor 4E binding protein 1
Z00003443-1	3.2853	3.2337	3.3135	3.2742	3.2309	3.1427	3.2927	3.18	3.3401	3.4399	3.3831	3.3968	3.4209	3.5511	3.6033	3.57	3.7301	3.7467	3.7696	3.7947	3.86	3.8622	Z00003443-1	44k	Dev2	Il17rc	interleukin 17 receptor C
Z00003444-1	3.2219	3.2135	3.1105	3.1417	3.1705	3.1884	3.225	3.1772	3.1991	3.1633	3.307	3.2776	3.3477	3.4202	3.5021	3.4766	3.4601	3.5258	3.5714	3.4607	3.6084	3.5939	Z00003444-1	44k	Dev2	Ap2b1	adaptor-related protein complex 2, beta 1 subunit
Z00003447-1	3.6034	3.5782	3.6411	3.6842	3.7438	3.5636	3.6142	3.6828	3.5772	3.578	3.5352	3.5393	3.5561	3.4456	3.5162	3.5056	3.4463	3.4117	3.4312	3.3303	3.322	3.3135	Z00003447-1	44k	Dev2	Mrpl11	mitochondrial ribosomal protein L11
Z00003450-1	2.4253	2.4113	2.4134	2.3496	2.3831	2.3387	2.4107	2.3128	2.3548	2.3545	2.3719	2.3621	2.3662	2.394	2.4187	2.4184	2.4089	2.4219	2.4307	2.3937	2.4248	2.3993	Z00003450-1	44k	Dev2	Letm1	leucine zipper-EF-hand containing transmembrane protein 1
Z00003453-1	3.468	3.5495	3.5258	3.5767	3.7436	3.7048	3.5485	3.4102	3.4911	3.6113	3.4718	3.495	3.5304	3.4214	3.4336	3.447	3.4717	3.5924	3.6281	3.5635	3.6328	3.6342	Z00003453-1	44k	Dev2	A530050D06Rik	RIKEN cDNA A530050D06 gene
Z00003461-1	3.3748	3.3986	3.3165	3.3756	3.3372	3.3849	3.3977	3.3214	3.344	3.2986	3.1538	3.1867	3.1944	3.0878	3.1534	3.1413	3.1572	3.2076	3.2138	3.1504	3.2492	3.2713	Z00003461-1	44k	Dev2	Thnsl1	threonine synthase-like 1 (bacterial)
Z00003464-1	4.0701	4.0593	4.0448	4.0289	3.9191	3.9359	3.8428	3.8837	3.9495	3.8451	3.925	3.9566	3.9673	3.9538	3.9531	3.9648	3.9964	3.9276	3.953	4.0095	3.9391	3.9432	Z00003464-1	44k	Dev2	Sertad1	SERTA domain containing 1
Z00003468-1	3.7527	3.8135	3.7937	3.7616	3.7913	3.7225	3.6878	3.6362	3.6477	3.6543	3.6316	3.7104	3.7631	3.6778	3.7978	3.7876	3.7539	3.8461	3.8968	3.7559	3.918	3.9453	Z00003468-1	44k	Dev2	3732413I11Rik	RIKEN cDNA 3732413I11 gene
Z00003474-1	3.5286	3.3296	3.4461	3.4652	3.6315	3.6168	3.4281	3.4285	3.3405	3.5587	3.4003	3.4663	3.4655	3.3709	3.4356	3.4546	3.4039	3.4808	3.5302	3.4258	3.5244	3.5066	Z00003474-1	44k	Dev2	Hnrpul1	heterogeneous nuclear ribonucleoprotein U-like 1
Z00003482-1	3.696	3.6692	3.7315	3.6689	3.636	3.581	3.7025	3.7402	3.864	3.7883	3.8152	3.7506	3.7952	3.592	3.6716	3.6437	3.5496	3.6168	3.6721	3.5573	3.6932	3.7053	Z00003482-1	44k	Dev2	Grn	granulin
Z00003483-1	3.8433	3.7735	3.801	3.7348	3.7149	3.7224	3.7411	3.7243	3.7802	3.7565	3.8208	3.8503	3.8435	3.7179	3.7848	3.7352	3.768	3.7849	3.807	3.8693	3.9556	3.9444	Z00003483-1	44k	Dev2	Atp6ap2	ATPase, H+ transporting, lysosomal accessory protein 2
Z00003484-1	3.4864	3.467	3.4297	3.4336	3.362	3.4024	3.4311	3.3847	3.3922	3.4155	3.4075	3.4112	3.4488	3.4379	3.4952	3.4884	3.4321	3.4596	3.4754	3.3609	3.4231	3.4191	Z00003484-1	44k	Dev2	Thap7	THAP domain containing 7
Z00003486-1	3.5472	3.4689	3.4924	3.5053	3.7268	3.5977	3.5063	3.672	3.5424	3.7135	3.64	3.637	3.612	3.6482	3.6392	3.6753	3.7424	3.6885	3.696	3.7909	3.7305	3.7653	Z00003486-1	44k	Dev2	Cldn4	claudin 4
Z00003488-1	2.5653	2.5678	2.6139	2.5231	2.536	2.5035	2.5057	2.5286	2.4709	2.5423	2.5714	2.5604	2.5793	2.5048	2.5452	2.5456	2.4902	2.4931	2.509	2.4796	2.4988	2.4522	Z00003488-1	44k	Dev2	Ggt6	gamma-glutamyltransferase 6
Z00003490-1	3.7314	3.7896	3.7833	3.807	3.6521	3.8043	3.8617	3.8408	3.7376	3.8049	3.9754	3.9482	3.9527	4.1589	4.1346	4.1396	4.2431	4.1564	4.2347	4.2738	4.2327	4.2437	Z00003490-1	44k	Dev2	4921506J03Rik	RIKEN cDNA 4921506J03 gene
Z00003495-1	2.6598	2.5779	2.4777	2.5102	2.6846	2.6852	2.6327	2.7136	2.5416	2.6389	2.5277	2.5641	2.5865	2.5633	2.6136	2.6135	2.6791	2.7223	2.7666	2.7723	2.8032	2.853	Z00003495-1	44k	Dev2	Susd4	sushi domain containing 4
Z00003497-1	4.2075	4.2295	4.1959	4.2032	4.1484	4.1739	4.0932	4.0493	3.9542	3.9631	3.5794	3.5919	3.624	3.359	3.379	3.3954	3.2813	3.2567	3.3499	3.1115	3.1225	3.1053	Z00003497-1	44k	Dev2	Ier2	immediate early response 2
Z00003504-1	3.9663	3.8871	3.9506	3.8768	3.8268	3.8012	3.9095	3.9697	3.9863	3.986	4.0965	4.0369	4.0724	4.1669	4.1515	4.1248	4.1599	4.0605	4.105	4.0505	4.0176	4.0161	Z00003504-1	44k	Dev2	Churc1	churchill domain containing 1
Z00003505-1	4.1397	4.0912	4.1948	4.0979	4.0819	4.0847	4.0613	4.1067	4.0541	4.0894	4.1222	4.0848	4.0986	4.1524	4.1241	4.1275	4.1768	4.0849	4.0828	4.1619	4.0924	4.084	Z00003505-1	44k	Dev2	Hspc171	HSPC171 protein
Z00003507-1	3.801	3.7449	3.8643	3.8388	3.6903	3.7064	3.7948	3.6414	3.6182	3.8784	3.6945	3.6937	3.6923	3.6374	3.6876	3.6743	3.6282	3.6507	3.7144	3.5336	3.6253	3.6209	Z00003507-1	44k	Dev2	Parl	presenilin associated, rhomboid-like
Z00003519-1	2.813	2.8392	2.7563	2.8594	2.8345	2.7947	2.8989	2.8292	2.8506	2.7576	2.6561	2.762	2.7913	2.68	2.8864	2.9167	2.7772	2.9197	2.8419	2.7775	2.8387	2.8129	Z00003519-1	44k	Dev1	Smad5	MAD homolog 5 (Drosophila)
Z00003525-1	3.3051	3.3846	3.3822	3.3261	3.3984	3.2867	3.4395	3.3976	3.3928	3.4243	3.4	3.3952	3.3902	3.3616	3.4851	3.4031	3.4114	3.3984	3.418	3.3917	3.4301	3.449	Z00003525-1	44k	Dev2	Dcun1d2	DCN1, defective in cullin neddylation 1, domain containing 2 (S. cerevisiae)
Z00003528-1	2.6692	2.7553	2.6491	2.7093	2.7833	2.7244	2.7728	2.637	2.6795	2.7223	2.6383	2.6729	2.6538	2.6559	2.6825	2.7169	2.6528	2.6788	2.6534	2.6497	2.6391	2.6725	Z00003528-1	44k	Dev2	Mesdc2	mesoderm development candiate 2
Z00003531-1	2.9814	2.9392	3.015	2.9979	3.1699	2.9935	2.9895	2.9219	2.7836	2.978	2.8543	2.9788	2.9802	2.9098	2.9694	2.9766	2.9806	3.0602	3.0181	3.0167	3.0788	3.1024	Z00003531-1	44k	Dev2	3110037I16Rik	RIKEN cDNA 3110037I16 gene
Z00003534-1	3.4339	3.3946	3.343	3.3287	3.2887	3.265	3.2489	3.138	3.0975	3.124	2.9404	2.9591	2.7331	2.8573	2.9414	2.6642	2.7461	2.7617	2.6205	2.7293	2.8431	2.5948	Z00003534-1	44k	Dev1	BC063263	cDNA sequence BC063263
Z00003549-1	3.0788	3.108	3.0758	3.0398	3.0112	2.9953	3.0513	3.1185	3.0786	3.0998	3.1013	3.1084	3.1375	3.0573	3.0968	3.0943	3.0755	3.0982	3.1025	3.0284	3.0746	3.0663	Z00003549-1	44k	Dev2	Polh	polymerase (DNA directed), eta (RAD 30 related)
Z00003551-1	3.261	3.2465	3.2534	3.3005	3.2775	3.2442	3.2827	3.2716	3.243	3.1614	3.2507	3.2148	3.2474	3.2714	3.4091	3.385	3.4115	3.4676	3.4839	3.4806	3.512	3.5293	Z00003551-1	44k	Dev2	Rhbdf2	rhomboid 5 homolog 2 (Drosophila)
Z00003552-1	2.924	3.0525	3.0531	3.0776	3.0958	3.0982	3.1428	3.017	2.8564	3.1435	2.9228	2.9364	2.9896	3.0702	3.177	3.1709	2.743	3.1573	3.2054	3.0126	3.1408	3.1922	Z00003552-1	44k	Dev2	Bcl2l14	Bcl2-like 14 (apoptosis facilitator)
Z00003555-1	3.3197	3.3252	3.4151	3.4285	3.4754	3.2605	3.3005	3.3006	3.2212	3.3791	3.2742	3.2985	3.3397	3.2482	3.3136	3.3074	3.229	3.2059	3.2757	3.119	3.2233	3.2067	Z00003555-1	44k	Dev2	Apex2	apurinic/apyrimidinic endonuclease 2
Z00003560-1	4.1003	4.1278	4.0336	4.0543	4.0435	4.0909	4.0886	4.0498	4.0124	4.0412	4.0619	4.0789	4.0766	4.2375	4.2511	4.2303	4.3306	4.3239	4.3127	4.3342	4.335	4.3298	Z00003560-1	44k	Dev2	Rab3ip	RAB3A interacting protein
Z00003562-1	2.8324	2.7622	2.9192	2.9591	2.9516	2.8172	2.8302	2.9265	2.8539	2.9254	3.0847	3.0173	3.0098	2.9885	3.0363	3.0068	3.005	3.0051	3.0329	2.9654	3.0441	3.0255	Z00003562-1	44k	Dev2	1600012H06Rik	RIKEN cDNA 1600012H06 gene
Z00003568-1	2.2473	2.2297	2.2399	2.2568	2.3306	2.2283	2.2995	2.3255	2.2366	2.2051	2.2359	2.2629	2.2216	2.23	2.2411	2.2514	2.2601	2.2705	2.2947	2.3449	2.2816	2.2695	Z00003568-1	44k	Dev2	Pdzd3	PDZ domain containing 3
Z00003569-1	1.7728	1.7908	1.6984	1.91	1.7208	1.6599	1.8858	1.745	1.7384	1.7156	1.6064	1.7345	1.6926	1.7553	1.6967	1.7728	1.7212	1.6932	1.726	1.774	1.7266	1.7338	Z00003569-1	44k	Dev2	A730016A17	hypothetical protein A730016A17
Z00003579-1	3.4925	3.4563	3.3773	3.4055	3.3985	3.4009	3.3875	3.3104	3.2619	3.2395	3.1689	3.1598	3.1992	3.1621	3.2189	3.1964	3.167	3.2045	3.2443	3.0908	3.2197	3.2343	Z00003579-1	44k	Dev2	Gfer	growth factor, erv1 (S. cerevisiae)-like (augmenter of liver regeneration)
Z00003596-1	2.9671	3.0524	2.9674	2.9981	2.9523	2.9868	2.9714	2.9519	2.9639	2.9226	2.9718	2.9697	2.9997	3.1618	3.1797	3.1814	3.2082	3.2314	3.2559	3.1936	3.2688	3.2701	Z00003596-1	44k	Dev2	Paqr4	progestin and adipoQ receptor family member IV
Z00003613-1	3.1675	3.1818	3.0796	3.1244	3.0997	3.1553	3.1498	3.0531	3.0165	3.0009	3.0206	3.0256	3.0189	3.0326	3.0377	3.0413	3.0138	3.0438	3.0511	2.9725	2.9754	3.0034	Z00003613-1	44k	Dev2	Slc7a6	solute carrier family 7 (cationic amino acid transporter, y+ system), member 6
Z00003616-1	4.3372	4.3151	4.287	4.3284	4.2509	4.2988	4.1773	4.136	3.7655	3.6389	3.268	3.2451	3.2214	3.038	3.0217	3.0283	3.0014	3.0368	3.0246	3.0423	2.9877	3.0111	Z00003616-1	44k	Dev2	Tdh	L-threonine dehydrogenase
Z00003629-1	3.3397	3.3714	3.3093	3.3401	3.2725	3.3093	3.2859	3.2686	3.2314	3.1921	3.1499	3.1486	3.1937	3.1494	3.2081	3.1934	3.1759	3.1628	3.2074	3.0992	3.1629	3.1621	Z00003629-1	44k	Dev2	Dclre1b	DNA cross-link repair 1B, PSO2 homolog (S. cerevisiae)
Z00003630-1	3.2448	3.1978	3.1308	3.0989	3.0826	3.1285	3.1802	3.1179	3.1262	3.1635	3.2351	3.3209	3.3155	3.3266	3.4691	3.4235	3.4883	3.5742	3.5993	3.5303	3.6831	3.6923	Z00003630-1	44k	Dev2	Syap1	synapse associated protein 1
Z00003631-1	3.3492	3.3346	3.3263	3.2774	3.23	3.2483	3.2948	3.2433	3.3599	3.3277	3.3105	3.3904	3.3728	3.2156	3.3171	3.3129	3.3008	3.4068	3.4014	3.302	3.4367	3.4111	Z00003631-1	44k	Dev2	Adam9	a disintegrin and metallopeptidase domain 9 (meltrin gamma)
Z00003636-1	2.9731	2.9708	2.9219	2.9597	2.9244	2.9126	2.9961	2.9189	3.0032	3.0013	3.2245	3.204	3.2072	3.2206	3.3294	3.3112	3.342	3.4427	3.4772	3.3715	3.5248	3.5022	Z00003636-1	44k	Dev2	Flot2	flotillin 2
Z00003640-1	3.8078	3.8628	3.7711	3.8148	3.7612	3.7983	3.7495	3.7005	3.7125	3.6937	3.6316	3.6482	3.6825	3.5859	3.6915	3.6408	3.614	3.6348	3.6715	3.5874	3.6523	3.6703	Z00003640-1	44k	Dev2	Katnb1	katanin p80 (WD40-containing) subunit B 1
Z00003647-1	2.3479	2.344	2.4145	2.3251	2.3231	2.1785	2.4454	2.2962	2.3951	2.2848	2.341	2.3236	2.3059	2.2701	2.3572	2.4482	2.3595	2.4382	2.3827	2.3283	2.4233	2.4282	Z00003647-1	44k	Dev2	1700020O03Rik	RIKEN cDNA 1700020O03 gene
Z00003648-1	3.4253	3.3467	3.4476	3.3401	3.3868	3.3851	3.4218	3.4296	3.4337	3.3863	3.3431	3.3855	3.4389	3.3731	3.4128	3.3712	3.3635	3.3848	3.4059	3.3255	3.3984	3.4083	Z00003648-1	44k	Dev2	Pnma5	paraneoplastic antigen family 5
Z00003660-1	4.2154	4.2345	4.18	4.1613	4.0833	4.1215	4.1163	4.0642	4.1112	4.1491	4.0281	4.0484	4.051	3.8268	3.9263	3.8812	3.7654	3.8103	3.8222	3.7003	3.8235	3.7735	Z00003660-1	44k	Dev2	Trim24	tripartite motif protein 24
Z00003666-1	3.2544	3.2891	3.1959	3.2556	3.2013	3.2231	3.2288	3.2065	3.1849	3.1857	3.2069	3.1943	3.1826	3.1124	3.1499	3.1415	3.0705	3.1565	3.174	3.0351	3.1706	3.1382	Z00003666-1	44k	Dev2	Cwf19l1	CWF19-like 1, cell cycle control (S. pombe)
Z00003668-1	3.9693	4.0258	4.0463	4.0014	3.9403	3.9567	3.9394	3.8643	3.9444	3.8895	3.8992	3.9662	3.9627	3.9947	4.0734	4.0487	4.151	4.1149	4.1354	4.2155	4.1832	4.1754	Z00003668-1	44k	Dev2	4632419K20Rik	RIKEN cDNA 4632419K20 gene
Z00003677-1	3.1387	3.1774	3.1556	3.2271	3.3503	3.2712	3.1762	3.293	3.2125	3.3477	3.3226	3.3677	3.3671	3.3546	3.4424	3.4316	3.4801	3.5447	3.5429	3.4726	3.574	3.574	Z00003677-1	44k	Dev2	Hps3	Hermansky-Pudlak syndrome 3 homolog (human)
Z00003683-1	2.8389	2.8652	2.8911	2.7661	2.7829	2.7607	2.7689	2.7202	2.6764	2.5589	2.6166	2.6632	2.6393	2.5752	2.615	2.6072	2.5662	2.678	2.6334	2.584	2.6863	2.6415	Z00003683-1	44k	Dev2	Sco1	SCO cytochrome oxidase deficient homolog 1 (yeast)
Z00003684-1	3.2085	3.2165	3.2286	3.2091	3.1856	3.1693	3.1499	3.0307	3.162	3.1161	3.1895	3.1245	3.0837	3.1156	3.0979	3.1116	3.1756	3.2353	3.2057	3.2635	3.3229	3.2867	Z00003684-1	44k	Dev2	Zfyve1	zinc finger, FYVE domain containing 1
Z00003693-1	4.1526	4.1678	4.1028	4.1474	4.0986	4.1444	4.1304	4.1436	4.0888	4.0569	4.2195	4.2106	4.2626	4.4153	4.4882	4.484	4.6766	4.6754	4.7394	4.7796	4.7916	4.7998	Z00003693-1	44k	Dev2	St14	suppression of tumorigenicity 14 (colon carcinoma)
Z00003696-1	2.5009	2.4544	2.4548	2.4466	2.4517	2.4601	2.4513	2.3586	2.3934	2.3489	2.3858	2.4064	2.3696	2.4137	2.5273	2.4639	2.4808	2.4906	2.5439	2.5401	2.5909	2.5676	Z00003696-1	44k	Dev2	Slc35e4	solute carrier family 35, member E4
Z00003703-1	2.6472	2.6493	2.6549	2.6511	2.5769	2.5594	2.6779	2.6184	2.6862	2.5858	2.6683	2.6324	2.6617	2.6279	2.6765	2.6643	2.6778	2.6328	2.649	2.6999	2.6739	2.6895	Z00003703-1	44k	Dev2	2810407C02Rik	RIKEN cDNA 2810407C02 gene
Z00003709-1	3.0034	2.9447	2.9035	2.9138	2.8812	2.9488	2.9639	2.858	2.9215	2.8283	2.9056	2.9363	2.892	2.8665	2.8757	2.8783	2.808	2.9347	2.8851	2.8072	2.9591	2.9304	Z00003709-1	44k	Dev2	Harsl	histidyl-tRNA synthetase-like
Z00003719-1	2.8062	2.7975	2.782	2.7668	2.7714	2.7706	2.9596	2.8754	2.6435	2.6014	2.5782	2.6362	2.6316	2.5679	2.769	2.7026	2.9167	3.0867	3.0666	3.1532	3.3549	3.3035	Z00003719-1	44k	Dev2	Slc1a1	solute carrier family 1 (neuronal/epithelial high affinity glutamate transporter, system Xag), member 1
Z00003720-1	2.9883	3.0316	2.9401	2.9595	2.9261	2.9809	3.0414	2.9297	2.8679	2.7402	2.6776	2.6684	2.6771	2.7477	2.7921	2.78	2.9097	3.0499	3.0187	3.0135	3.1194	3.1712	Z00003720-1	44k	Dev2	Tmem166	transmembrane protein 166
Z00003721-1	3.7539	3.7892	3.8596	3.889	3.946	3.7332	3.7567	3.593	3.699	3.7922	3.7802	3.8776	3.8844	3.7693	3.8534	3.8075	3.7717	3.7444	3.7954	3.6697	3.7099	3.6982	Z00003721-1	44k	Dev2	Ier3ip1	immediate early response 3 interacting protein 1
Z00003727-1	2.9879	2.886	3.0418	2.9115	2.984	2.9409	2.9783	2.9134	2.9061	3.0087	2.873	2.8136	2.8729	2.8533	2.8382	2.8993	2.7798	2.8019	2.8312	2.7471	2.7637	2.7318	Z00003727-1	44k	Dev2	Fancc	Fanconi anemia, complementation group C
Z00003742-1	3.7866	3.8592	3.8899	3.868	3.924	3.8343	3.8562	3.7836	3.709	3.9064	3.86	3.9794	3.9989	3.9081	4.039	4.0106	3.9707	4.011	4.0388	3.9735	4.0615	4.0617	Z00003742-1	44k	Dev2	Sept7	septin 7
Z00003746-1	3.0017	3.0409	3.0471	3.1145	3.1848	3.1312	3.0442	3.0432	3.0195	3.0958	3.0715	3.0963	3.1393	3.039	3.1446	3.1204	3.1179	3.1711	3.2043	3.1822	3.2605	3.2912	Z00003746-1	44k	Dev2	2310001A20Rik	RIKEN cDNA 2310001A20 gene
Z00003748-1	5.255	5.3944	5.3503	5.3879	5.3257	5.3535	5.3444	5.2557	5.3128	5.2938	5.2181	5.2198	5.2731	5.2187	5.296	5.2914	5.2455	5.338	5.3123	5.3221	5.3244	5.329	Z00003748-1	44k	Dev1	Eef1a1	eukaryotic translation elongation factor 1 alpha 1
Z00003752-1	3.0727	3.048	2.8757	3.0115	2.9989	2.9246	2.8866	2.8815	2.9299	2.7736	2.7668	2.8963	2.7883	2.8762	3.0127	2.9061	3.093	3.2539	3.1573	3.2056	3.3899	3.2726	Z00003752-1	44k	Dev1	Arhgef18	rho/rac guanine nucleotide exchange factor (GEF) 18
Z00003753-1	3.4195	3.399	3.4553	3.4345	3.4149	3.3283	3.4243	3.4361	3.4562	3.4514	3.4613	3.443	3.458	3.4094	3.4726	3.458	3.4404	3.4623	3.4686	3.4082	3.4654	3.4555	Z00003753-1	44k	Dev2	Ankrd54	ankyrin repeat domain 54
Z00003754-1	3.3081	3.2821	3.3097	3.3584	3.3882	3.2828	3.2732	3.0126	3.2004	3.2504	3.1446	3.2012	3.2075	3.2547	3.3402	3.3337	3.4175	3.4446	3.4713	3.4387	3.5053	3.4787	Z00003754-1	44k	Dev2	Plekha3
Z00003757-1	3.4797	3.5368	3.4513	3.4828	3.4377	3.4799	3.4396	3.3944	3.4676	3.4271	3.3448	3.3693	3.3676	3.418	3.4408	3.3537	3.3779	3.2889	3.3352	3.3375	3.3894	3.3533	Z00003757-1	44k	Dev2	4930431B09Rik	RIKEN cDNA 4930431B09 gene
Z00003759-1	2.7813	2.8495	2.8284	2.8187	2.7582	2.8	2.8217	2.7632	2.7543	2.716	2.7357	2.7471	2.7775	2.83	2.8318	2.8513	2.8515	2.9205	2.9461	2.8867	2.9609	2.9355	Z00003759-1	44k	Dev2	Aqp9	aquaporin 9
Z00003765-1	3.0004	3.0459	3.16	3.1043	2.7434	2.8223	2.445	2.481	2.3552	2.2573	2.3602	2.3562	2.3231	2.3287	2.3495	2.3844	2.3362	2.3414	2.3483	2.3437	2.2972	2.362	Z00003765-1	44k	Dev2	AK141205	RIKEN cDNA 1110032A13 gene
Z00003769-1	3.953	3.8813	3.958	3.8687	3.9179	3.9323	3.9358	3.8227	3.7902	3.8689	3.7581	3.7812	3.7937	3.5114	3.6459	3.6246	3.3771	3.4739	3.4864	3.2904	3.3366	3.3543	Z00003769-1	44k	Dev2	LOC435970	hypothetical LOC435970
Z00003784-1	3.3633	3.3537	3.3099	3.2709	3.2054	3.4633	3.3129	3.2061	3.2511	3.334	3.2023	3.2548	3.231	3.1117	3.2051	3.1861	3.0974	3.2565	3.2493	3.1817	3.2783	3.2739	Z00003784-1	44k	Dev2	Zmym1	zinc finger, MYM domain containing 1
Z00003785-1	3.2184	3.2178	3.1524	3.1988	3.0896	3.1597	3.1115	3.0157	2.8419	2.8456	2.9059	2.9612	2.9804	2.8446	2.9444	2.9472	2.8706	2.9988	3.0972	2.8219	3.1168	3.0713	Z00003785-1	44k	Dev2	Rab4a	RAB4A, member RAS oncogene family
Z00003805-1	4.0216	4.0914	4.0095	4.0416	3.9885	4.0349	4.0253	3.9797	3.9645	3.9329	3.8107	3.8275	3.8377	3.7326	3.7829	3.76	3.7126	3.7172	3.7389	3.6496	3.696	3.7043	Z00003805-1	44k	Dev2	Pask	PAS domain containing serine/threonine kinase
Z00003831-1	3.8888	3.9359	3.89	3.9658	3.9348	3.9522	3.8983	3.8346	3.8462	3.664	3.6889	3.5989	3.789	3.7415	3.6487	3.8613	3.6225	3.5601	3.7852	3.5869	3.5521	3.7464	Z00003831-1	44k	Dev1	5830417I10Rik	RIKEN cDNA 5830417I10 gene
Z00003844-1	3.1799	3.2681	3.1741	3.1916	3.1184	3.1664	3.1541	3.0759	3.1178	3.1299	3.1603	3.185	3.2358	3.2824	3.4117	3.3463	3.3473	3.4029	3.4436	3.4592	3.5786	3.6028	Z00003844-1	44k	Dev2	Rsad2	radical S-adenosyl methionine domain containing 2
Z00003848-1	2.7886	2.8265	2.7203	2.7325	2.7242	2.7376	2.8199	2.717	2.7858	2.8153	2.8845	2.8942	2.8966	2.8788	2.9299	2.9021	2.9349	2.9467	2.9543	2.9241	2.987	2.9662	Z00003848-1	44k	Dev2	Rhoq	ras homolog gene family, member Q
Z00003851-1	3.5611	3.5606	3.5031	3.4052	3.4947	3.5206	3.5456	3.4944	3.6247	3.568	3.636	3.6675	3.7084	3.734	3.8714	3.836	3.8081	3.8925	3.9589	3.8741	4.0121	4.0254	Z00003851-1	44k	Dev2	Crtc2	CREB regulated transcription coactivator 2
Z00003852-1	2.4411	2.3432	2.4447	2.421	2.4752	2.4406	2.3409	2.4286	2.2631	2.3405	2.1903	2.1916	2.1919	2.1823	2.1738	2.1553	2.1503	2.1447	2.1527	2.1385	2.1558	2.1342	Z00003852-1	44k	Dev2	AI597013	expressed sequence AI597013
Z00003864-1	4.0314	3.9773	3.9555	3.9499	4.0165	3.9464	3.9569	3.9771	3.9089	3.984	3.7928	3.8453	3.8266	3.7384	3.8414	3.7946	3.7799	3.8487	3.8273	3.7346	3.8318	3.8296	Z00003864-1	44k	Dev2	Brca1	breast cancer 1
Z00003875-1	4.1278	4.1196	4.0708	4.0558	4.0033	4.0578	4.0276	3.9855	3.9474	3.9633	3.9816	3.9847	3.995	3.9877	4.0374	4.0507	3.9784	4.035	4.0549	4.075	4.1186	4.1169	Z00003875-1	44k	Dev2	Rnf40	ring finger protein 40
Z00003879-1	2.5576	2.4546	2.514	2.5092	2.5765	2.4467	2.6511	2.576	2.5366	2.452	2.4619	2.4673	2.4933	2.4411	2.4561	2.5168	2.4566	2.539	2.521	2.4488	2.4928	2.5002	Z00003879-1	44k	Dev2	Ldoc1l	leucine zipper, down-regulated in cancer 1-like
Z00003886-1	2.5248	2.5298	2.5441	2.4531	2.4268	2.4676	2.47	2.4308	2.4961	2.4623	2.4754	2.5267	2.5256	2.4713	2.5018	2.5308	2.5212	2.5157	2.5167	2.4901	2.4432	2.5047	Z00003886-1	44k	Dev2	Asxl3	additional sex combs like 3 (Drosophila)
Z00003905-1	3.4065	3.3917	3.2497	3.3022	3.3308	3.3492	3.3996	3.3391	3.3185	3.3523	3.2777	3.2751	3.2904	3.23	3.2851	3.2471	3.2526	3.297	3.3329	3.2438	3.3729	3.3476	Z00003905-1	44k	Dev2	BC057079	cDNA sequence BC057079
Z00003910-1	2.9816	2.9728	2.8883	2.8869	2.8716	2.9354	2.9179	2.8484	2.9394	2.8769	3.0143	3.0117	2.9876	2.9091	2.8699	2.9068	2.8822	2.9541	2.9274	2.8984	2.9132	2.8953	Z00003910-1	44k	Dev2	Slco2b1	solute carrier organic anion transporter family, member 2b1
Z00003913-1	3.3171	3.2795	3.3431	3.395	3.4527	3.3779	3.2993	3.2145	3.2118	3.3196	3.2527	3.3282	3.3131	3.348	3.4019	3.3846	3.4566	3.4727	3.4612	3.4868	3.5262	3.4851	Z00003913-1	44k	Dev1	Zzef1	similar to novel ZZ type zinc finger domain containing protein
Z00003923-1	3.7054	3.7255	3.6492	3.6864	3.6675	3.7012	3.7303	3.7268	3.7853	3.6872	3.7937	3.8136	3.7972	3.8427	3.8601	3.8555	3.9166	3.9294	3.9163	3.8934	3.9224	3.9201	Z00003923-1	44k	Dev2	Prosc	proline synthetase co-transcribed
Z00003928-1	3.3921	3.4581	3.3741	3.4016	3.3405	3.4029	3.4244	3.343	3.3437	3.2909	3.267	3.3226	3.3406	3.2225	3.3268	3.3069	3.1942	3.2621	3.2986	3.1138	3.2248	3.2113	Z00003928-1	44k	Dev2	Rnf113a1	ring finger protein 113A1
Z00003935-1	3.3944	3.4003	3.471	3.5002	3.3246	3.4036	3.4165	3.5206	3.3028	3.4815	3.1395	3.1603	3.1699	3.1049	3.2093	3.1706	3.1212	3.2466	3.2427	3.0197	3.2035	3.174	Z00003935-1	44k	Dev2	BC055324	cDNA sequence BC055324
Z00003936-1	2.6744	2.6851	2.6712	2.5703	2.5285	2.4346	2.5121	2.6293	2.5732	2.4895	2.4143	2.4665	2.5265	2.5796	2.513	2.567	2.5789	2.5229	2.5313	2.538	2.5107	2.4909	Z00003936-1	44k	Dev2	Gpm6b	glycoprotein m6b
Z00003946-1	2.2758	2.3292	2.2247	2.1965	2.1836	2.1926	2.2199	2.3139	2.2857	2.2474	2.2682	2.2975	2.301	2.3101	2.3143	2.2917	2.2874	2.2298	2.3164	2.261	2.263	2.2887	Z00003946-1	44k	Dev2	9330182L06Rik	RIKEN cDNA 9330182L06 gene
Z00003947-1	2.938	2.8482	2.9229	2.8342	2.96	2.8249	2.8651	2.7803	2.8867	2.8139	2.8345	2.8678	2.8766	2.8724	2.8778	2.8884	2.8683	2.8831	2.8755	2.9099	2.9051	2.9238	Z00003947-1	44k	Dev2	Anks3	ankyrin repeat and sterile alpha motif domain containing 3
Z00003957-1	2.291	2.4187	2.2802	2.4022	2.3262	2.3768	2.914	2.3098	2.379	2.2932	2.3424	2.3294	2.3145	2.2952	2.2902	2.3193	2.2745	2.317	2.3073	2.3228	2.3065	2.2911	Z00003957-1	44k	Dev2	P2ry6	pyrimidinergic receptor P2Y, G-protein coupled, 6
Z00003962-1	3.0148	2.9519	2.9957	3.0134	3.0829	2.9719	2.9818	3.0045	2.9792	3.0531	2.9439	2.985	2.9956	2.8887	3.001	2.9878	2.9574	3.0268	3.0503	2.9073	3.0453	3.0588	Z00003962-1	44k	Dev2	1810074P20Rik	RIKEN cDNA 1810074P20 gene
Z00003970-1	2.9922	2.9396	3.035	3.0952	2.9078	3.0074	2.9213	2.8662	2.8065	2.9546	2.7651	2.7912	2.7696	2.6765	2.6973	2.6918	2.705	2.706	2.7144	2.6375	2.6976	2.6903	Z00003970-1	44k	Dev2	Tsga14	testis specific gene A14
Z00003976-1	3.8995	3.8956	3.7936	3.8507	3.8163	3.8596	3.8909	3.8325	3.8311	3.7277	3.611	3.5558	3.5131	3.5018	3.4203	3.3987	3.465	3.1932	3.1951	3.1981	3.1308	3.1871	Z00003976-1	44k	Dev1	D10627	cDNA sequence D10627
Z00003977-1	3.618	3.6254	3.5526	3.5721	3.5388	3.5736	3.5783	3.5023	3.5315	3.5155	3.4774	3.479	3.494	3.4784	3.5363	3.4784	3.3691	3.4661	3.495	3.342	3.4497	3.4247	Z00003977-1	44k	Dev2	Mvk	mevalonate kinase
Z00003978-1	2.8862	2.838	2.8707	2.775	3.0062	2.7879	2.9104	2.8481	2.9453	2.9404	2.9752	2.9822	2.9718	2.97	3.0208	3.0133	3.0819	3.0923	3.0985	3.0361	3.1226	3.0764	Z00003978-1	44k	Dev2	Pign	Mus musculus phosphatidylinositol glycan, class N (Pign), mRNA
Z00003979-1	2.8343	2.7884	2.8354	2.7482	2.7249	2.6867	2.7418	2.7622	2.6998	2.7804	2.6786	2.7533	2.7419	2.9016	2.9799	3.0231	3.0471	3.1555	3.1459	3.2217	3.1277	3.2251	Z00003979-1	44k	Dev1	9130227C08Rik	RIKEN cDNA 9130227C08Rik gene
Z00003983-1	3.9244	3.8871	3.8021	3.836	3.8083	3.8637	3.8735	3.8135	3.8012	3.7978	3.7228	3.7656	3.8001	3.6456	3.7795	3.7184	3.65	3.6695	3.7024	3.5837	3.6591	3.6677	Z00003983-1	44k	Dev2	Cep57	centrosomal protein 57
Z00003992-1	2.8576	2.824	2.7944	2.7547	2.6824	2.6893	2.7054	2.7265	2.6904	2.6371	2.7383	2.7473	2.7397	2.6856	2.7192	2.7237	2.6891	2.7243	2.7283	2.6485	2.7078	2.6948	Z00003992-1	44k	Dev2	Zdhhc24	zinc finger, DHHC domain containing 24
Z00003997-1	3.0029	3.1126	3.1039	3.1033	3.104	3.1009	3.1518	3.1015	3.0858	3.0673	3.1101	3.1924	3.1626	3.0888	3.2799	3.239	3.2151	3.333	3.3557	3.2844	3.4589	3.41	Z00003997-1	44k	Dev2	Zfp319	zinc finger protein 319
Z00004004-1	3.5284	3.6409	3.5815	3.6188	3.5355	3.5869	3.6005	3.5393	3.5308	3.4281	3.467	3.5069	3.5304	3.5428	3.6587	3.6665	3.6128	3.7611	3.7935	3.7661	3.8685	3.9113	Z00004004-1	44k	Dev2	Zfp508	zinc finger protein 508
Z00004021-1	2.2865	2.3081	2.357	2.3454	2.3796	2.332	2.3049	2.3383	2.3003	2.2819	2.3043	2.2941	2.27	2.2592	2.2788	2.2649	2.2684	2.2631	2.2695	2.3146	2.2964	2.2873	Z00004021-1	44k	Dev2	Agtrl1	angiotensin receptor-like 1
Z00004024-1	3.4916	3.5208	3.5881	3.5031	3.439	3.4947	3.5569	3.3256	3.4654	3.6062	3.4456	3.4838	3.4999	3.3714	3.5155	3.472	3.3511	3.4424	3.4603	3.3608	3.4652	3.496	Z00004024-1	44k	Dev2	Ccdc22	coiled-coil domain containing 22
Z00004026-1	3.6613	3.6713	3.6726	3.6359	3.6484	3.6096	3.6067	3.7274	3.6254	3.5807	3.6184	3.6275	3.6268	3.5988	3.6345	3.6163	3.6663	3.6267	3.67	3.6447	3.6705	3.6713	Z00004026-1	44k	Dev2	Cox15	COX15 homolog, cytochrome c oxidase assembly protein (yeast)
Z00004030-1	2.7591	2.8047	2.7022	2.7598	2.7648	2.7593	2.8998	2.8455	2.9689	3.0196	2.9109	3.0843	3.0401	3.1151	3.2525	3.2096	3.38	3.4521	3.4412	3.4999	3.6246	3.6454	Z00004030-1	44k	Dev2	Rb1	retinoblastoma 1
Z00004031-1	2.885	2.8451	2.8039	2.8345	2.8584	2.8655	2.9454	2.8255	2.8352	2.8436	2.782	2.7985	2.7871	2.8148	2.8695	2.8372	2.8688	2.9431	2.9474	2.8778	2.9973	3.0195	Z00004031-1	44k	Dev2	Tubd1	tubulin, delta 1
Z00004060-1	3.7701	3.8535	3.8536	3.7626	3.7915	3.7703	3.8238	3.833	3.8496	3.8366	3.8454	3.8899	3.8884	3.8234	3.8815	3.8724	3.9278	3.9354	3.9184	3.9706	3.9863	3.9764	Z00004060-1	44k	Dev2	Stam	signal transducing adaptor molecule (SH3 domain and ITAM motif) 1
Z00004072-1	4.23	4.2253	4.3341	4.1908	4.293	4.1805	4.1695	4.1901	4.1009	4.3032	4.2585	4.2938	4.3055	4.3068	4.3378	4.3464	4.4103	4.3845	4.4068	4.4363	4.4168	4.4029	Z00004072-1	44k	Dev2	Tjap1	tight junction associated protein 1
Z00004088-1	2.9242	2.9946	2.9422	2.9344	2.9187	2.8975	2.962	2.892	2.9055	2.9959	2.9369	3.0106	2.9809	2.8922	2.9755	2.9492	3.0062	3.0862	3.1143	3.0465	3.1985	3.1753	Z00004088-1	44k	Dev2	Tmem168	transmembrane protein 168
Z00004091-1	3.3905	3.3293	3.2284	3.2711	3.2242	3.2514	3.2723	3.1986	3.1831	3.1382	3.318	3.3086	3.2691	3.435	3.4251	3.3785	3.4562	3.4458	3.4851	3.4952	3.5259	3.5441	Z00004091-1	44k	Dev2	Ash1l	ash1 (absent, small, or homeotic)-like (Drosophila)
Z00004106-1	3.2273	3.1852	3.1854	3.1316	3.1635	3.1396	3.2287	3.1596	3.1976	3.1927	2.996	3.0188	3.0303	2.9036	2.917	2.878	2.948	2.9498	3.0038	2.9393	3.0759	3.0521	Z00004106-1	44k	Dev2	Mmp11	matrix metallopeptidase 11
Z00004118-1	2.7904	2.8351	2.7232	2.8081	2.7841	2.8287	2.8324	2.7159	2.7678	2.7846	2.7687	2.751	2.85	2.8144	2.8392	2.8246	2.9206	2.787	2.8908	2.8288	2.7971	2.9787	Z00004118-1	44k	Dev2	C030044C12Rik	RIKEN cDNA C030044C12 gene
Z00004131-1	2.7739	2.7455	2.6873	2.6609	2.6011	2.6345	2.7029	2.6312	2.5553	2.5683	2.6548	2.5346	2.5926	2.7061	2.4335	2.5991	2.6377	2.6298	2.6033	2.6868	2.5452	2.6191	Z00004131-1	44k	Dev1	1110032E23Rik	RIKEN cDNA 1110032E23 gene
Z00004134-1	2.1891	2.1048	2.1056	2.1096	2.096	2.0728	2.1563	2.2205	2.1312	2.2123	2.1791	2.0424	2.1297	2.0995	2.1711	2.1374	2.1367	2.1466	2.1537	2.108	2.1175	2.1086	Z00004134-1	44k	Dev2	1200009O22Rik	RIKEN cDNA 1200009O22 gene
Z00004138-1	2.5095	2.4463	2.5057	2.4455	2.4968	2.4684	2.3491	2.3577	2.354	2.3517	2.3024	2.2647	2.3428	2.3812	2.3422	2.3634	2.3405	2.3116	2.4028	2.355	2.2106	2.361	Z00004138-1	44k	Dev1	4833430A08Rik	RIKEN cDNA 4833430A08 gene
Z00004146-1	2.0143	1.9499	2.0503	2.0345	2	1.8633	1.8633	1.889	1.9725	2.1623	2.0555	2.0586	2.042	2.067	2.0459	2.0655	2.0602	2.0849	2.0798	2.0994	2.0533	2.0955	Z00004146-1	44k	Dev2	5830467P10Rik	RIKEN cDNA 5830467P10 gene
Z00004154-1	2.8531	2.8613	2.8521	2.8604	2.8296	2.7861	2.8926	2.8534	2.7979	2.9123	2.8521	2.9893	2.9688	3.0333	3.1272	3.1012	3.1438	3.2781	3.2755	3.2265	3.3589	3.3655	Z00004154-1	44k	Dev2	Ssfa2	sperm specific antigen 2
Z00004158-1	2.5651	2.4969	2.5125	2.4501	2.421	2.4453	2.5338	2.4926	2.5517	2.5739	2.5921	2.5367	2.561	2.4864	2.5369	2.5081	2.4648	2.5173	2.5414	2.5297	2.5267	2.5282	Z00004158-1	44k	Dev2	Frzb	frizzled-related protein
Z00004160-1	3.9395	3.9849	3.9724	4.0048	4.1013	3.9093	3.9828	3.9788	3.9329	4.0234	3.9957	4.0041	4.0228	4.0118	4.0234	4.0232	4.0806	4.0595	4.0743	4.1087	4.1058	4.1024	Z00004160-1	44k	Dev2	Ppp2r5e	protein phosphatase 2, regulatory subunit B (B56), epsilon isoform
Z00004165-1	3.3001	3.2808	3.2987	3.1919	3.1674	3.1318	3.2382	3.2746	3.1823	3.2622	3.145	3.1787	3.1977	3.1018	3.2043	3.1625	3.1181	3.164	3.2081	3.0498	3.1986	3.1871	Z00004165-1	44k	Dev2	Hace1	HECT domain and ankyrin repeat containing, E3 ubiquitin protein ligase 1
Z00004168-1	3.0365	3.0843	2.982	2.9902	2.9317	2.9602	3.0092	2.9351	2.8947	2.9117	2.9306	3.3322	2.9427	2.8814	2.8881	2.9463	2.8281	2.8548	2.8524	2.8259	2.8556	2.8222	Z00004168-1	44k	Dev2	Itga8	integrin alpha 8
Z00004176-1	3.2286	3.2151	3.2691	3.1951	3.2096	3.199	3.29	3.1909	3.2812	3.232	3.1238	3.1257	3.2247	2.9419	3.1082	3.0779	2.966	3.143	3.2328	2.9341	3.1637	3.1608	Z00004176-1	44k	Dev2	Mccc2	methylcrotonoyl-Coenzyme A carboxylase 2 (beta)
Z00004181-1	4.3184	4.2981	4.2625	4.2847	4.3134	4.2706	4.2456	4.2329	4.2319	4.282	4.3485	4.3742	4.4259	4.3895	4.4295	4.4569	4.4325	4.4293	4.4674	4.4615	4.447	4.4602	Z00004181-1	44k	Dev2	Dctn1	dynactin 1
Z00004187-1	3.8717	3.8586	3.85	3.9265	3.6087	3.8676	3.9196	3.8249	3.8608	3.9437	3.6517	3.7206	3.7668	3.5013	3.6218	3.5742	3.4268	3.5078	3.5453	3.3149	3.4619	3.4605	Z00004187-1	44k	Dev2	Mthfd1l	methylenetetrahydrofolate dehydrogenase (NADP+ dependent) 1-like
Z00004195-1	3.0335	3.103	3.1074	3.1499	3.2093	3.0313	3.1119	3.0142	2.9159	2.9276	2.9809	2.9645	2.9506	2.8885	2.9092	2.8868	2.8197	2.8017	2.849	2.8043	2.8037	2.8449	Z00004195-1	44k	Dev2	Zfp322a	zinc finger protein 322a
Z00004214-1	2.4758	2.5339	2.5309	2.5445	2.6556	2.5019	2.6304	2.365	2.5751	2.6352	2.5114	2.533	2.5337	2.4853	2.5612	2.5406	2.515	2.5951	2.574	2.4914	2.6365	2.6195	Z00004214-1	44k	Dev2	9630050M13Rik	RIKEN cDNA 9630050M13 gene
Z00004223-1	4.2171	4.237	4.1449	4.1708	4.1435	4.1672	4.1317	4.101	4.0822	4.0391	3.9693	4.0047	4.0456	4.0121	4.0573	4.0509	4.0428	4.0249	4.0693	3.9889	4.0079	4.0275	Z00004223-1	44k	Dev2	D11Wsu47e	DNA segment, Chr 11, Wayne State University 47, expressed
Z00004252-1	3.3241	3.2953	3.3443	3.36	3.4522	3.1783	3.3927	3.4175	3.3241	3.4381	3.3545	3.3383	3.3505	3.3584	3.4238	3.3925	3.3502	3.429	3.4228	3.3303	3.4681	3.4704	Z00004252-1	44k	Dev2	Herc1	hect (homologous to the E6-AP (UBE3A) carboxyl terminus) domain and RCC1 (CHC1)-like domain (RLD) 1
Z00004256-1	2.4534	2.5596	2.5033	2.5289	2.4393	2.5395	2.5484	2.4737	2.4573	2.395	2.4127	2.4104	2.4371	2.4492	2.4591	2.4486	2.4384	2.4879	2.5044	2.438	2.4653	2.4901	Z00004256-1	44k	Dev2	Sox6	SRY-box containing gene 6
Z00004269-1	3.5815	3.5177	3.5513	3.4852	3.6366	3.4197	3.3185	3.2948	3.0369	3.1357	3.3036	3.3489	3.3361	3.9197	4.0185	3.9621	4.2853	4.3205	4.3537	4.4019	4.4962	4.4797	Z00004269-1	44k	Dev2	Fer1l3	fer-1-like 3, myoferlin (C. elegans)
Z00004280-1	3.5755	3.5178	3.5798	3.4838	3.6199	3.4775	3.4878	3.5803	3.5057	3.5671	3.4879	3.5331	3.5372	3.562	3.6552	3.6261	3.6439	3.6849	3.6829	3.634	3.6928	3.7084	Z00004280-1	44k	Dev2	Slc4a1ap	solute carrier family 4 (anion exchanger), member 1, adaptor protein
Z00004286-1	3.8178	3.7574	3.881	3.9477	3.7271	3.7915	3.7556	3.7877	3.842	4.0003	3.8776	3.9226	3.9633	3.9023	3.9668	3.9576	3.9888	3.9597	4.0157	3.9116	3.9671	3.9442	Z00004286-1	44k	Dev2	9630046K23Rik	RIKEN cDNA 9630046K23 gene
Z00004293-1	3.6048	3.5866	3.4921	3.4903	3.467	3.5054	3.5772	3.4997	3.4986	3.53	3.494	3.5469	3.5489	3.4316	3.4923	3.4544	3.4302	3.4786	3.4819	3.3863	3.4808	3.495	Z00004293-1	44k	Dev2	Cep110	centrosomal protein 110
Z00004298-1	1.9434	1.9522	1.9754	2.0895	1.7461	1.968	1.9669	1.8796	2.0144	1.959	1.9579	1.8174	1.9113	1.8872	1.8652	1.8867	2.0139	1.9571	1.8753	1.9109	1.9622	1.8288	Z00004298-1	44k	Dev2	2010007L08Rik	Mus musculus 2 days pregnant adult female oviduct cDNA, RIKEN full-length enriched library, clone:E230030F22 product:unclassifiable, full insert sequence
Z00004316-1	2.4851	2.4083	2.4885	2.5016	2.3933	2.433	2.4289	2.3782	2.5433	2.5656	2.6456	2.5363	2.5424	2.5224	2.5471	2.5484	2.5182	2.5341	2.5211	2.5393	2.5065	2.5052	Z00004316-1	44k	Dev2	Igsf1	immunoglobulin superfamily, member 1
Z00004328-1	2.9989	2.8694	2.7972	2.8401	2.783	2.8268	2.871	2.8128	2.8911	2.8768	2.8001	2.8183	2.7937	2.7353	2.7256	2.7231	2.7173	2.7346	2.74	2.7349	2.7491	2.7349	Z00004328-1	44k	Dev2	Aprin	androgen-induced proliferation inhibitor
Z00004334-1	2.6383	2.67	2.6843	2.6681	2.7713	2.6504	2.7215	2.6598	2.6621	2.6964	2.69	2.6833	2.684	2.7012	2.669	2.6735	2.6959	2.6761	2.689	2.7255	2.6857	2.6943	Z00004334-1	44k	Dev2	Rab36	RAB36, member RAS oncogene family
Z00004351-1	3.522	3.4784	3.5275	3.5372	3.4983	3.3888	3.4714	3.3817	3.4221	3.6461	3.5853	3.6554	3.6646	3.5155	3.6514	3.5991	3.5441	3.5866	3.5825	3.4718	3.5931	3.561	Z00004351-1	44k	Dev2	1810007M14Rik	RIKEN cDNA 1810007M14 gene
Z00004353-1	3.7025	3.6073	3.6892	3.7143	3.8005	3.5623	3.6592	3.6511	3.6164	3.7798	3.4351	3.4889	3.485	3.2973	3.3594	3.3169	3.4322	3.4248	3.4357	3.4035	3.4453	3.4117	Z00004353-1	44k	Dev2	Klf3	Kruppel-like factor 3 (basic)
Z00004359-1	2.7019	2.6091	2.6535	2.5658	2.543	2.4721	2.5892	2.5848	2.5725	2.6371	2.6921	2.6346	2.6733	2.6791	2.7159	2.678	2.7054	2.7704	2.746	2.7618	2.8179	2.7621	Z00004359-1	44k	Dev2	Aph1b	anterior pharynx defective 1b homolog (C. elegans)
Z00004360-1	2.0933	2.1959	2.1676	2.1902	2.1936	2.0168	2.184	2.1689	2.0942	1.9336	2.0481	2.052	2.006	2.1361	2.1399	2.1525	2.1711	2.2412	2.2211	2.1033	2.1758	2.124	Z00004360-1	44k	Dev2	Fgf13	fibroblast growth factor 13
Z00004361-1	3.3292	3.3406	3.3666	3.3214	3.2883	3.2727	3.3453	3.3971	3.3974	3.312	3.4159	3.405	3.3938	3.4339	3.4664	3.4445	3.4412	3.506	3.4773	3.4779	3.5564	3.55	Z00004361-1	44k	Dev2	1200016B10Rik	RIKEN cDNA 1200016B10 gene
Z00004363-1	2.6965	2.727	2.8291	2.7195	2.8063	2.6977	2.7294	2.665	2.6492	2.6635	2.6505	2.6778	2.6882	2.6596	2.7197	2.6803	2.6705	2.738	2.7286	2.6411	2.6907	2.6968	Z00004363-1	44k	Dev2	Rnd3	Rho family GTPase 3
Z00004368-1	2.6862	2.7129	2.6327	2.6874	2.6445	2.7017	2.6818	2.5929	2.5942	2.5627	2.503	2.4996	2.5316	2.5617	2.5387	2.507	2.5205	2.5252	2.5577	2.5139	2.5133	2.5185	Z00004368-1	44k	Dev2	E130304F04Rik	RIKEN cDNA E130304F04 gene
Z00004371-1	2.5418	2.4515	2.5139	2.4533	2.5122	2.4624	2.756	2.584	2.3806	2.3876	2.4025	2.332	2.3328	2.3776	2.2956	2.39	2.3527	2.3754	2.3313	2.3854	2.3732	2.3244	Z00004371-1	44k	Dev2	Asb4	ankyrin repeat and SOCS box-containing protein 4
Z00004387-1	2.9007	2.8826	2.876	2.8088	2.7983	2.7919	2.8706	2.8326	2.9872	2.9389	2.8776	2.7579	2.881	2.7112	2.8182	2.8067	2.8811	2.8308	2.8019	2.8202	2.8816	2.9234	Z00004387-1	44k	Dev2	Trib2	tribbles homolog 2 (Drosophila)
Z00004398-1	3.6065	3.5686	3.6884	3.6178	3.5726	3.573	3.6196	3.5745	3.6707	3.722	3.7228	3.7656	3.7725	3.7937	3.8838	3.8682	3.8717	3.897	3.9321	3.8937	3.9892	3.9651	Z00004398-1	44k	Dev2	Npat	nuclear protein in the AT region
Z00004399-1	3.0662	3.0949	3.0494	3.0728	3.1452	3.0567	3.106	3.045	3.0844	3.094	3.1691	3.1501	3.157	3.2489	3.2848	3.2543	3.3856	3.33	3.3749	3.5154	3.5291	3.5357	Z00004399-1	44k	Dev2	B630005N14Rik	RIKEN cDNA B630005N14 gene
Z00004400-1	2.9046	2.9077	2.9353	2.8734	2.7894	2.8011	2.8934	2.9442	2.9422	2.8447	2.8879	2.8833	2.9071	2.8599	2.9545	2.9144	2.9396	3.039	3.054	3.0131	3.1703	3.1881	Z00004400-1	44k	Dev2	Wdfy2	WD repeat and FYVE domain containing 2
Z00004402-1	2.9003	2.8967	2.8662	2.8831	2.8221	2.8032	2.8409	2.7999	2.9572	2.881	2.9403	2.9261	2.9318	2.8467	2.9357	2.9608	2.9329	3.0112	2.9966	2.9211	3.0243	2.9981	Z00004402-1	44k	Dev2	Ica1	islet cell autoantigen 1
Z00004409-1	2.4427	2.4617	2.434	2.4353	2.3758	2.4115	2.4638	2.3811	2.4537	2.3569	2.4042	2.3953	2.4117	2.4198	2.3598	2.3811	2.4064	2.3105	2.3584	2.3706	2.3565	2.3568	Z00004409-1	44k	Dev2	Lcorl	ligand dependent nuclear receptor corepressor-like
Z00004413-1	3.8057	3.8095	3.8605	3.8818	3.7034	3.7595	3.8888	3.9917	3.7024	4.0802	3.9872	4.035	4.0743	3.9916	4.0514	4.0323	4.0611	4.0895	4.0957	4.018	4.0707	4.0754	Z00004413-1	44k	Dev2	Cyfip1	cytoplasmic FMR1 interacting protein 1
Z00004420-1	2.8428	2.7908	2.7166	2.8402	2.7983	2.8819	2.8668	2.8823	2.5752	2.5857	2.5327	2.5497	2.5873	2.5736	2.6069	2.5873	2.5241	2.59	2.6608	2.5589	2.6655	2.6547	Z00004420-1	44k	Dev2	Nos3	nitric oxide synthase 3, endothelial cell
Z00004448-1	4.0822	4.1526	4.1573	4.0531	4.2948	4.0402	4.0995	4.0661	3.8203	3.9561	3.7476	3.7271	3.707	3.6101	3.648	3.6259	3.5758	3.5905	3.5926	3.5128	3.5516	3.5209	Z00004448-1	44k	Dev2	Nme4	expressed in non-metastatic cells 4, protein
Z00004460-1	2.8209	2.8241	2.7976	2.7819	2.7407	2.7377	2.7303	2.6899	2.7531	2.7452	2.7477	2.7753	2.791	2.6946	2.7744	2.7675	2.7553	2.7458	2.8067	2.7747	2.7837	2.7721	Z00004460-1	44k	Dev2	AI314831	expressed sequence AI314831
Z00004466-1	4.0676	4.0213	3.9538	3.922	3.8915	3.8822	3.9653	3.922	4.0297	4.0331	4.0871	4.1173	4.127	4.2364	4.2584	4.2216	4.3109	4.2872	4.359	4.3029	4.382	4.3534	Z00004466-1	44k	Dev2	Lhfpl2	lipoma HMGIC fusion partner-like 2
Z00004468-1	3.5464	3.5207	3.4476	3.5026	3.4416	3.4915	3.49	3.4654	3.5409	3.4015	3.472	3.5195	3.5267	3.5258	3.59	3.5537	3.5871	3.5937	3.6226	3.5814	3.665	3.6714	Z00004468-1	44k	Dev2	8430410K20Rik	RIKEN cDNA 8430410K20 gene
Z00004477-1	2.6323	2.4494	2.4815	2.446	2.7393	2.3921	2.6746	2.6393	2.884	2.9057	2.747	2.749	2.7549	2.641	2.673	2.6459	2.599	2.6213	2.605	2.5743	2.5992	2.5402	Z00004477-1	44k	Dev2	Pthr1	parathyroid hormone receptor 1
Z00004479-1	4.3995	4.3987	4.3568	4.3106	4.3796	4.3261	4.3269	4.2542	4.2263	4.4245	4.1064	4.1892	4.2477	4.1415	4.2656	4.2641	4.2335	4.2541	4.3172	4.224	4.3013	4.3082	Z00004479-1	44k	Dev2	Mrps2	mitochondrial ribosomal protein S2
Z00004481-1	2.9816	3.0171	2.9325	2.9486	2.9276	2.9419	2.9668	2.8687	3.0037	3.0303	3.0402	3.0603	3.0653	3.1873	3.2308	3.2175	3.3593	3.3609	3.4229	3.3994	3.4803	3.5145	Z00004481-1	44k	Dev2	St7l	suppression of tumorigenicity 7-like
Z00004494-1	2.9219	2.9419	2.8566	2.8827	2.8683	2.9315	2.9892	2.9443	3.022	2.9447	2.9556	2.8997	2.903	2.8449	2.9045	2.8827	2.8926	2.963	2.9636	2.9498	2.9907	2.9611	Z00004494-1	44k	Dev2	Pik3r3	phosphatidylinositol 3 kinase, regulatory subunit, polypeptide 3 (p55)
Z00004495-1	3.1616	3.1438	2.9516	3.0092	3.2172	3.1164	3.2094	3.1028	2.992	2.9911	2.8926	2.9051	2.944	2.8089	2.8755	2.8618	2.8607	2.8973	2.8965	2.7708	2.8562	2.8558	Z00004495-1	44k	Dev2	Cpxm1	carboxypeptidase X 1 (M14 family)
Z00004502-1	3.556	3.6777	3.6961	3.6147	3.6196	3.5814	3.6154	3.5415	3.5192	3.465	3.4397	3.4529	3.4235	3.3476	3.3985	3.3964	3.3771	3.4327	3.4601	3.3617	3.4224	3.4078	Z00004502-1	44k	Dev2	Sf3a1	splicing factor 3a, subunit 1
Z00004503-1	3.6682	3.6364	3.585	3.5608	3.5735	3.5977	3.6345	3.5686	3.5798	3.6153	3.5611	3.5733	3.5936	3.5498	3.6188	3.5888	3.6192	3.6152	3.6603	3.628	3.7062	3.6989	Z00004503-1	44k	Dev2	Centb2	centaurin, beta 2
Z00004507-1	3.7825	3.7655	3.7589	3.762	3.7344	3.758	3.8188	3.6901	3.827	3.92	3.8282	3.8988	3.9182	3.8676	3.9635	3.9183	3.8839	3.9419	3.9341	3.8347	3.9227	3.9063	Z00004507-1	44k	Dev2	Mterfd1	MTERF domain containing 1
Z00004508-1	3.0366	3.0094	3.0187	2.9215	3.1135	2.9427	3.0613	2.9933	2.9915	3.061	3.1083	3.1114	3.119	3.195	3.2552	3.2337	3.2968	3.2873	3.3603	3.3084	3.3623	3.3684	Z00004508-1	44k	Dev2	Hivep1	human immunodeficiency virus type I enhancer binding protein 1
Z00004514-1	2.0498	2.1021	2.1149	2.1638	2.2002	1.9977	2.1743	2.0543	2.1441	2.1712	2.1186	2.1449	2.1	2.1734	2.1861	2.1756	2.3294	2.3281	2.2815	2.3665	2.4184	2.3997	Z00004514-1	44k	Dev2	Smoc2	SPARC related modular calcium binding 2
Z00004518-1	3.6507	3.639	3.6367	3.5822	3.5599	3.6006	3.5974	3.5363	3.4978	3.5008	3.4798	3.469	3.4724	3.478	3.4722	3.4792	3.493	3.4834	3.4867	3.529	3.4918	3.4926	Z00004518-1	44k	Dev2	Itsn1	intersectin 1 (SH3 domain protein 1A)
Z00004541-1	3.1472	3.1908	3.1034	3.1323	3.094	3.1493	3.0909	3.0523	3.0471	3.0485	3.0307	3.04	3.0885	3.1353	3.1286	3.0829	3.1614	3.0965	3.1155	3.1011	3.1092	3.1199	Z00004541-1	44k	Dev2	Rnase4	ribonuclease, RNase A family 4
Z00004552-1	3.7373	3.7373	3.8078	3.692	3.5817	3.7037	3.5915	3.4477	3.1698	3.3778	3.1395	3.2051	3.229	3.1394	3.202	3.1786	3.1379	3.1396	3.2033	3.0558	3.1055	3.117	Z00004552-1	44k	Dev2	Gja7	gap junction membrane channel protein alpha 7
Z00004554-1	3.6732	3.6331	3.6519	3.5821	3.5626	3.5739	3.6535	3.5592	3.6271	3.7595	3.8066	3.8083	3.8194	3.7698	3.8433	3.8064	3.7101	3.784	3.8056	3.5693	3.7218	3.7039	Z00004554-1	44k	Dev2	Kif4	kinesin family member 4
Z00004557-1	3.7732	3.7117	3.6802	3.582	3.654	3.5544	3.5843	3.631	3.6168	3.6478	3.5495	3.5595	3.5942	3.4529	3.5245	3.5255	3.5927	3.6009	3.6261	3.5967	3.658	3.66	Z00004557-1	44k	Dev2	Zfp652	zinc finger protein 652
Z00004558-1	3.0579	2.9795	3.01	2.9696	2.9887	2.942	3.0521	3.0822	3.1263	3.0393	3.1911	3.094	3.1377	3.2906	3.3784	3.3271	3.4091	3.4783	3.54	3.4915	3.6358	3.638	Z00004558-1	44k	Dev2	D330001F17Rik	RIKEN cDNA D330001F17 gene
Z00004559-1	3.3749	3.3932	3.4017	3.3901	3.3171	3.3374	3.3312	3.3641	3.3271	3.3454	3.2385	3.2857	3.3143	3.2215	3.2905	3.2497	3.2724	3.2301	3.3211	3.2265	3.2976	3.3066	Z00004559-1	44k	Dev2	Sema4a	sema domain, immunoglobulin domain (Ig), transmembrane domain (TM) and short cytoplasmic domain, (semaphorin) 4A
Z00004564-1	3.2577	3.1432	3.2475	3.2791	3.0364	3.1686	3.1222	3.122	2.9939	3.0487	3.2337	3.1688	3.1628	3.2924	3.2469	3.2322	3.1993	3.2016	3.2712	3.2136	3.2462	3.284	Z00004564-1	44k	Dev2	Rev3l	REV3-like, catalytic subunit of DNA polymerase zeta RAD54 like (S. cerevisiae)
Z00004566-1	2.2429	2.3646	2.4145	2.3651	2.4461	2.2894	2.3562	2.2454	2.3608	2.161	2.2223	2.2504	2.242	2.2631	2.2253	2.1965	2.2444	2.2341	2.2387	2.2296	2.2776	2.2871	Z00004566-1	44k	Dev2	Rarb	retinoic acid receptor, beta
Z00004567-1	3.545	3.549	3.5449	3.4818	3.4354	3.486	3.4824	3.4042	3.4461	3.3715	3.4709	3.4908	3.4738	3.4224	3.422	3.4593	3.4259	3.5438	3.4736	3.4405	3.5432	3.5022	Z00004567-1	44k	Dev2	Morc2a	microrchidia 2A
Z00004571-1	4.4744	4.4454	4.488	4.434	4.4808	4.4541	4.5079	4.4742	4.5623	4.5427	4.7309	4.7997	4.8274	4.9444	5.0111	4.9892	5.0354	5.0239	5.0746	5.1124	5.1544	5.1615	Z00004571-1	44k	Dev2	Snx1	sorting nexin 1
Z00004576-1	2.2457	2.3082	2.227	2.2955	2.2705	2.225	2.2402	2.1873	2.2642	2.202	2.2737	2.27	2.2691	2.2472	2.2565	2.2501	2.2698	2.268	2.251	2.2559	2.2722	2.2557	Z00004576-1	44k	Dev2	Cdh16	cadherin 16
Z00004580-1	4.0088	4.0272	4.0335	4.0148	4.16	3.9134	4.0003	4.0131	4.0138	4.0873	3.9885	4.0237	4.0342	3.9579	4.0024	3.9973	3.9526	3.9821	4.0015	3.9198	3.9768	3.9577	Z00004580-1	44k	Dev2	2310007F21Rik	RIKEN cDNA 2310007F21 gene
Z00004586-1	2.652	2.5411	2.5923	2.469	2.5667	2.7247	2.5542	2.641	2.431	2.579	2.6258	2.6925	2.6742	2.6353	2.7138	2.7327	2.5103	2.5404	2.5836	2.42	2.4307	2.4365	Z00004586-1	44k	Dev2	Nefl	neurofilament, light polypeptide
Z00004592-1	2.7066	2.7043	2.6499	2.6261	2.6161	2.6012	2.5895	2.5688	2.6223	2.6034	2.7246	2.776	2.7373	2.7246	2.7908	2.778	2.7456	2.7891	2.7927	2.736	2.8103	2.7779	Z00004592-1	44k	Dev2	Magee1	melanoma antigen, family E, 1
Z00004595-1	3.3322	3.0646	2.7407	2.7513	2.5201	2.6463	3.3869	3.0759	3.1588	3.2991	3.4939	3.1905	3.0721	3.5188	3.1774	3.1794	3.5755	3.4502	3.3562	3.6925	3.5645	3.3029	Z00004595-1	44k	Dev2	Ube4a	ubiquitination factor E4A, UFD2 homolog (S. cerevisiae)
Z00004596-1	4.4986	4.4389	4.4831	4.3483	4.2156	4.3295	4.4179	4.4871	4.5174	4.4642	4.6636	4.7083	4.716	4.7608	4.8477	4.845	4.904	4.9275	4.9609	4.9621	5.0165	4.992	Z00004596-1	44k	Dev2	Kdelr1	KDEL (Lys-Asp-Glu-Leu) endoplasmic reticulum protein retention receptor 1
Z00004601-1	2.8661	2.7878	2.8275	2.7498	2.9371	2.8006	2.7527	2.7574	2.6499	2.7981	2.7382	2.7434	2.745	2.6881	2.7187	2.7273	2.7344	2.7473	2.7474	2.6989	2.7133	2.749	Z00004601-1	44k	Dev2	Kcne1l	potassium voltage-gated channel, Isk-related family, member 1-like
Z00004610-1	3.2508	3.2274	3.2582	3.2338	3.3865	3.2461	3.299	3.24	3.2226	3.2806	3.2568	3.2573	3.2768	3.2434	3.2784	3.2581	3.2193	3.191	3.2551	3.1801	3.2128	3.2483	Z00004610-1	44k	Dev2	Ift80	intraflagellar transport 80 homolog (Chlamydomonas)
Z00004622-1	3.4028	3.4365	3.3417	3.4005	3.3233	3.3848	3.4007	3.3471	3.3934	3.3302	3.3557	3.4412	3.4117	3.3359	3.4177	3.3811	3.3467	3.3987	3.4183	3.3041	3.3748	3.3441	Z00004622-1	44k	Dev2	Txndc10	thioredoxin domain containing 10
Z00004623-1	3.3233	3.2613	3.3203	3.3255	3.1964	3.1771	3.3385	3.1793	3.3809	3.4972	3.5411	3.5464	3.5448	3.5358	3.5997	3.549	3.5461	3.5018	3.5502	3.5037	3.5563	3.5255	Z00004623-1	44k	Dev2	Chm	choroidermia
Z00004634-1	2.8848	2.8667	2.9303	2.9421	2.9861	2.8476	2.8923	2.9358	2.9454	2.9906	2.957	2.9582	2.9662	3.0879	3.0379	3.0523	3.2015	3.1926	3.2305	3.2731	3.339	3.3378	Z00004634-1	44k	Dev2	Nmi	N-myc (and STAT) interactor
Z00004635-1	2.6533	2.6968	2.6276	2.7181	2.5661	2.6357	2.6632	2.5725	2.5888	2.5796	2.5635	2.5746	2.6108	2.6051	2.546	2.6196	2.6312	2.5748	2.6063	2.6027	2.5478	2.5708	Z00004635-1	44k	Dev2	Thoc1	THO complex 1
Z00004665-1	2.9413	3.0012	2.9797	2.9199	2.8569	2.9115	2.9379	2.8563	2.8914	2.8486	2.845	2.8387	2.8289	2.9006	2.9116	2.9106	2.8931	2.8733	2.859	2.8917	2.9116	2.7742	Z00004665-1	44k	Dev1	Zfp382	zinc finger protein 382
Z00004673-1	2.9553	2.9063	2.9519	2.9561	2.9361	2.8882	2.9106	2.9714	2.9271	2.9568	2.9035	2.9132	2.8698	2.8783	2.8894	2.9174	2.9072	2.9728	2.934	2.996	2.9825	3.0293	Z00004673-1	44k	Dev2	Slc18a1	solute carrier family 18 (vesicular monoamine), member 1
Z00004682-1	3.2868	3.2681	3.2802	3.3623	3.4055	3.1712	3.3248	3.2478	3.2991	3.3215	3.4166	3.3979	3.4025	3.4257	3.4396	3.4306	3.4172	3.446	3.4373	3.3721	3.4314	3.4274	Z00004682-1	44k	Dev2	Cdc16	CDC16 cell division cycle 16 homolog (S. cerevisiae)
Z00004689-1	3.0898	3.1736	3.0559	3.0638	3.0382	3.0863	3.1052	3.0221	3.128	3.0722	3.107	3.1445	3.1523	3.185	3.2573	3.2261	3.2191	3.2461	3.2641	3.1983	3.2536	3.2479	Z00004689-1	44k	Dev2	Tmem65	transmembrane protein 65
Z00004694-1	4.1401	4.2148	4.243	4.1432	4.1448	4.1479	4.1109	4.1122	4.1663	4.1432	4.1059	4.1678	4.18	4.0662	4.2046	4.1336	4.1149	4.1205	4.1671	4.0913	4.1649	4.1579	Z00004694-1	44k	Dev2	Rad17	RAD17 homolog (S. pombe)
Z00004700-1	2.6582	2.5238	2.5556	2.5593	2.5184	2.4196	2.7156	2.5826	2.8954	2.9182	3.2422	3.2021	3.2175	3.471	3.4803	3.465	3.7222	3.7036	3.7396	3.679	3.7149	3.679	Z00004700-1	44k	Dev2	Pmp22	peripheral myelin protein
Z00004704-1	3.3238	3.3014	3.3338	3.2831	3.1856	3.2409	3.2678	3.2506	3.2737	3.2954	3.3705	3.356	3.3617	3.3526	3.3713	3.3401	3.3956	3.3786	3.3842	3.3846	3.4082	3.4093	Z00004704-1	44k	Dev2	Jarid1c	C0948H08-3 NIA Mouse 12.5-dpc Male Genital Ridge/Mesonephros cDNA Library (Long) Mus musculus cDNA clone NIA:C0948H08 IMAGE:30039259 3', mRNA sequence
Z00004712-1	3.3037	3.2242	3.2711	3.1834	3.433	3.1962	3.2911	3.1906	3.2106	3.3822	3.3652	3.3688	3.363	3.2558	3.3272	3.2856	3.2262	3.2481	3.274	3.0781	3.1656	3.1382	Z00004712-1	44k	Dev2	Depdc1a	DEP domain containing 1a
Z00004713-1	2.4711	2.4865	2.5966	2.439	2.4748	2.3837	2.4428	2.5042	2.5	2.4137	2.4695	2.4457	2.4691	2.4654	2.4388	2.44	2.4578	2.4208	2.4503	2.4448	2.4075	2.4429	Z00004713-1	44k	Dev2	Grik1	glutamate receptor, ionotropic, kainate 1
Z00004717-1	2.5467	2.476	2.485	2.4244	2.4233	2.382	2.4085	2.3457	2.5006	2.4942	2.466	2.446	2.4416	2.4774	2.5507	2.5132	2.5085	2.5395	2.5269	2.5152	2.569	2.5093	Z00004717-1	44k	Dev2	9130005N14Rik	RIKEN cDNA 9130005N14 gene
Z00004722-1	3.739	3.7622	3.6798	3.7001	3.6529	3.689	3.6927	3.6402	3.5845	3.5063	3.428	3.4884	3.4708	3.4054	3.4941	3.4488	3.4175	3.487	3.5002	3.3071	3.4172	3.4206	Z00004722-1	44k	Dev2	Prmt3	protein arginine N-methyltransferase 3
Z00004728-1	4.085	4.1217	4.1213	4.1114	4.1276	4.0564	4.0807	3.9844	3.9424	4.1012	3.8929	3.7426	3.6623	3.4544	3.3506	3.369	3.2848	3.2834	3.2758	3.2393	3.236	3.1945	Z00004728-1	44k	Dev2	Cxxc6	CXXC finger 6
Z00004738-1	5.0764	5.1295	5.1521	5.0695	5.1376	5.1092	5.1189	5.1816	5.0882	5.0818	5.0864	5.1211	5.1186	4.9827	5.018	5.0079	4.9488	4.9318	4.9522	4.8664	4.8802	4.861	Z00004738-1	44k	Dev2	Adh5	alcohol dehydrogenase 5 (class III), chi polypeptide
Z00004739-1	4.1267	4.1168	4.124	4.1056	4.0553	4.0753	4.0949	4.1346	4.1488	4.1295	4.0052	3.9725	3.9815	3.8173	3.8928	3.86	3.743	3.7811	3.7835	3.563	3.6456	3.5883	Z00004739-1	44k	Dev2	Ube2c	ubiquitin-conjugating enzyme E2C
Z00004745-1	4.3315	4.3261	4.2414	4.2803	4.2573	4.2998	4.3105	4.2998	4.2681	4.2678	4.172	4.2316	4.2413	4.1246	4.2187	4.2156	4.0876	4.1263	4.1948	4.0353	4.1554	4.1488	Z00004745-1	44k	Dev2	Hax1	HCLS1 associated X-1
Z00004748-1	5.255	5.3944	5.3503	5.3879	5.3257	5.3535	5.3444	5.2557	5.3128	5.2938	5.4405	5.4549	5.3261	5.5679	5.3925	5.4467	5.6198	5.5021	5.3935	5.7468	5.5228	5.544	Z00004748-1	44k	Dev2	Tuba2	tubulin, alpha 2
Z00004749-1	3.8558	3.8826	3.9036	3.841	3.8222	3.7795	3.7507	3.8554	3.7846	3.7424	3.9565	4.0425	4.0798	4.394	4.4841	4.4656	4.6076	4.6297	4.6789	4.7307	4.7967	4.8219	Z00004749-1	44k	Dev2	Wdr1	WD repeat domain 1
Z00004750-1	4.1521	4.1552	4.1059	4.0919	4.0065	4.0496	4.0722	4.0387	4.0955	4.0789	4.198	4.2005	4.2102	4.2068	4.2783	4.2513	4.258	4.2398	4.285	4.1636	4.2302	4.2201	Z00004750-1	44k	Dev2	2610024B07Rik	RIKEN cDNA 2610024B07 gene
Z00004754-1	4.1696	4.1868	4.1713	4.1286	4.1572	4.1918	4.2164	4.1789	4.2025	4.2372	4.2068	4.1724	4.1858	4.2664	4.2667	4.2405	4.2589	4.2598	4.2709	4.2872	4.3496	4.3739	Z00004754-1	44k	Dev2	Fh1	fumarate hydratase 1
Z00004760-1	3.8389	3.837	3.8557	3.7996	3.7639	3.7768	3.7549	3.7005	3.7531	3.7249	3.6847	3.6959	3.7255	3.6742	3.6947	3.6897	3.7186	3.6732	3.7202	3.6704	3.6705	3.7132	Z00004760-1	44k	Dev2	D1Ertd161e	DNA segment, Chr 1, ERATO Doi 161, expressed
Z00004763-1	4.2287	4.1516	4.1796	4.305	4.3023	4.1879	4.154	4.1565	4.0327	4.2167	4.2116	4.2389	4.2679	4.3245	4.3265	4.3442	4.3414	4.3167	4.311	4.3548	4.3336	4.3465	Z00004763-1	44k	Dev2	Srp14	signal recognition particle 14
Z00004768-1	3.5487	3.4858	3.569	3.4716	3.4427	3.4647	3.5253	3.5483	3.5675	3.5223	3.608	3.702	3.7	3.6359	3.7562	3.7378	3.738	3.8342	3.8475	3.8057	3.8881	3.8956	Z00004768-1	44k	Dev2	Snx14	sorting nexin 14
Z00004770-1	2.9258	2.8841	2.8769	2.8103	2.7956	2.8656	2.8654	2.8011	2.826	2.835	2.9459	2.9083	2.9458	2.8656	2.9148	2.9087	2.8975	2.9422	2.9698	2.8663	2.9533	2.9486	Z00004770-1	44k	Dev2	Dab2	disabled homolog 2 (Drosophila)
Z00004771-1	2.6073	2.4844	2.5943	2.5614	2.6893	2.6736	2.5367	2.5249	2.5729	2.6268	2.6487	2.662	2.6124	2.6478	2.5878	2.6255	2.6554	2.6435	2.6144	2.6093	2.658	2.6118	Z00004771-1	44k	Dev2	C330019G07Rik	RIKEN cDNA C330019G07 gene
Z00004774-1	4.3809	4.3544	4.4346	4.3272	4.2433	4.2617	4.3604	4.23	4.4165	4.5217	4.4275	4.4218	4.4469	4.426	4.5034	4.5031	4.5227	4.4915	4.5146	4.4843	4.4683	4.4829	Z00004774-1	44k	Dev2	Cul4b	cullin 4B
Z00004779-1	4.0012	3.6304	3.3889	3.4168	3.5741	3.4992	3.9338	3.5598	3.7836	3.7989	3.971	3.5946	3.7153	4.0228	3.6355	3.6998	4.105	3.8948	3.8332	4.0662	3.9264	3.8174	Z00004779-1	44k	Dev2	Hsd17b12	hydroxysteroid (17-beta) dehydrogenase 12
Z00004780-1	3.1711	3.1686	3.1462	3.2891	3.3178	3.3419	3.1908	3.11	3.2043	3.2124	3.4281	3.437	3.4778	3.6833	3.7771	3.7294	3.7771	3.8016	3.8702	3.8209	3.9773	3.9701	Z00004780-1	44k	Dev2	Snx9	sorting nexin 9
Z00004783-1	2.3526	2.3147	2.2744	2.2935	2.2457	2.2477	2.2402	2.27	2.265	2.2017	2.2343	2.2898	2.2462	2.2564	2.2565	2.3123	2.2507	2.2974	2.3204	2.3433	2.3269	2.319	Z00004783-1	44k	Dev2	Pla2g12b	phospholipase A2, group XIIB
Z00004790-1	2.7202	2.7186	2.6426	2.6431	2.5437	2.5176	2.6918	2.7963	2.6477	2.5431	2.4814	2.4395	2.4966	2.558	2.5077	2.5648	2.5769	2.4073	2.6039	2.5059	2.4893	2.5653	Z00004790-1	44k	Dev1	Ccnd2	cyclin D2
Z00004792-1	4.4269	4.4415	4.4687	4.4204	4.3662	4.4005	4.4029	4.3516	4.4269	4.3933	4.3525	4.3744	4.3343	4.2873	4.3418	4.3224	4.2831	4.3332	4.3745	4.1933	4.3131	4.2974	Z00004792-1	44k	Dev2	Ranbp5	RAN binding protein 5
Z00004793-1	5.2227	5.1214	5.2761	5.2912	5.1441	5.1272	5.2089	5.2631	5.0642	5.1921	5.0441	5.0769	5.0862	5.0629	5.0532	5.0817	5.0314	4.9701	4.9854	4.8916	4.8096	4.78	Z00004793-1	44k	Dev2	Gpx1	glutathione peroxidase 1
Z00004794-1	3.4872	3.4731	3.5485	3.4479	3.4127	3.6301	3.4542	3.432	3.2056	3.2497	3.0909	3.1065	3.0852	3.0927	3.1064	3.0774	3.0907	3.0335	3.0356	3.0747	3.0742	3.0708	Z00004794-1	44k	Dev2	Pck2	phosphoenolpyruvate carboxykinase 2 (mitochondrial)
Z00004795-1	4.1295	4.1122	4.1462	4.1392	4.283	4.098	4.1214	4.0905	4.1235	4.0825	4.0109	4.0049	4.0048	3.8381	3.9616	3.9177	3.8485	3.9367	3.9575	3.7484	3.9166	3.8875	Z00004795-1	44k	Dev2	Mthfd1	methylenetetrahydrofolate dehydrogenase (NADP+ dependent), methenyltetrahydrofolate cyclohydrolase, formyltetrahydrofolate synthase
Z00004797-1	3.2924	3.2644	3.1778	3.1827	3.1826	3.1943	3.3387	3.2437	3.3322	3.2108	3.2319	3.2534	3.2434	3.244	3.335	3.3024	3.3161	3.3752	3.3545	3.3208	3.3998	3.3623	Z00004797-1	44k	Dev2	Trabd	TraB domain containing
Z00004801-1	4.6402	4.704	4.6077	4.6243	4.5875	4.6638	4.6406	4.5727	4.5757	4.5431	4.5996	4.5937	4.57	4.5636	4.5014	4.5503	4.59	4.5098	4.5125	4.5667	4.4857	4.5084	Z00004801-1	44k	Dev2	Igf2bp1	insulin-like growth factor 2 mRNA binding protein 1
Z00004804-1	3.4628	3.5027	3.524	3.5076	3.5666	3.4302	3.4398	3.3549	3.2904	3.3762	3.2092	3.2272	3.2423	3.1135	3.1973	3.2012	3.0835	3.1661	3.1594	3.0083	3.0917	3.0553	Z00004804-1	44k	Dev2	Rbm14	RNA binding motif protein 14
Z00004805-1	3.7738	3.712	3.8029	3.7468	3.7737	3.6943	3.8139	3.6698	3.7815	3.8506	3.9031	3.8335	3.8501	3.9075	3.904	3.9117	3.9268	3.9744	4.0341	3.9705	4.0555	4.0032	Z00004805-1	44k	Dev2	Cul7	cullin 7
Z00004808-1	2.6478	2.7725	2.65	2.7733	2.8726	2.6525	2.816	2.62	2.7868	2.821	2.7567	2.7081	2.7087	2.5712	2.6345	2.631	2.5276	2.6682	2.6903	2.5099	2.7135	2.6584	Z00004808-1	44k	Dev2	Sh3bp4	SH3-domain binding protein 4
Z00004809-1	4.4443	4.4203	4.4678	4.3823	4.4085	4.372	4.3693	4.3428	4.3934	4.4369	4.4389	4.4632	4.4689	4.4493	4.4879	4.4861	4.4413	4.4376	4.4539	4.4484	4.4613	4.4599	Z00004809-1	44k	Dev2	Aldh16a1	aldehyde dehydrogenase 16 family, member A1
Z00004810-1	4.0325	4.0113	4.0228	3.949	3.9333	3.9121	3.9248	3.9911	3.9778	3.8958	4.0062	4.0319	4.0411	4.0562	4.1129	4.0931	4.1868	4.2394	4.2372	4.2586	4.3281	4.3518	Z00004810-1	44k	Dev2	Tax1bp1	Tax1 (human T-cell leukemia virus type I) binding protein 1
Z00004818-1	4.0015	3.9579	4.0416	4.0216	3.8341	4.0108	4.0309	4.0379	3.9953	4.0801	3.9693	4.0252	4.0794	3.9319	4.0198	3.9887	3.9827	3.9736	4.0355	3.9189	4.0089	3.9932	Z00004818-1	44k	Dev2	Cops3	COP9 (constitutive photomorphogenic) homolog, subunit 3 (Arabidopsis thaliana)
Z00004819-1	3.4697	3.4609	3.4912	3.3999	3.5007	3.2527	3.5168	3.4826	3.4854	3.5558	3.5647	3.565	3.5501	3.6255	3.6739	3.6098	3.6499	3.6997	3.6979	3.6842	3.7646	3.7468	Z00004819-1	44k	Dev2	2400003C14Rik	RIKEN cDNA 2400003C14 gene
Z00004821-1	3.8112	3.7665	3.7317	3.7213	3.7512	3.7417	3.8018	3.7949	3.8475	3.8593	3.6219	3.6357	3.6531	3.3992	3.5042	3.4692	3.576	3.5971	3.6235	3.6617	3.7426	3.7532	Z00004821-1	44k	Dev2	Agtrap	angiotensin II, type I receptor-associated protein
Z00004825-1	4.1864	4.1466	4.1467	4.1083	4.2894	4.0732	4.0558	4.1825	3.9868	4.0569	3.9096	3.9699	3.9893	3.8883	3.9892	3.9498	3.8271	3.8973	3.9085	3.7212	3.8212	3.8151	Z00004825-1	44k	Dev2	5830446M03Rik	RIKEN cDNA 5830446M03 gene
Z00004826-1	3.9802	4.0025	3.9683	3.9559	4.0819	3.9342	4.0313	3.9817	3.8979	3.9864	4.0076	4.015	4.0171	4.0979	4.1544	4.1064	3.9831	3.9946	3.9815	4.0198	4.1243	4.1325	Z00004826-1	44k	Dev2	Clk1	CDC-like kinase 1
Z00004827-1	3.6215	3.6185	3.5745	3.6269	3.5834	3.5882	3.6964	3.6687	3.807	3.7665	3.7454	3.7397	3.7376	3.6185	3.6604	3.6442	3.6598	3.6721	3.6853	3.6544	3.6848	3.668	Z00004827-1	44k	Dev2	Impad1	inositol monophosphatase domain containing 1
Z00004829-1	3.0861	3.2256	3.2401	3.1831	3.1325	3.1337	3.0986	3.0423	3.0937	3.0012	3.0409	3.1375	3.1733	3.0609	3.2074	3.2422	3.076	3.2547	3.3244	3.0704	3.2943	3.3418	Z00004829-1	44k	Dev2	Dyrk1a	dual-specificity tyrosine-(Y)-phosphorylation regulated kinase 1a
Z00004831-1	4.8047	4.7765	4.7876	4.7449	4.7149	4.6766	4.7441	4.7941	4.7979	4.851	4.8362	4.842	4.8082	4.9229	4.8756	4.9088	4.9758	4.9435	4.9443	4.9771	4.9247	4.933	Z00004831-1	44k	Dev2	Marcksl1	MARCKS-like 1
Z00004832-1	5.2583	5.2549	5.2145	5.2384	5.2695	5.2242	5.277	5.2331	5.253	5.2862	5.268	5.2314	5.2284	5.3339	5.3029	5.3052	5.2748	5.2319	5.2206	5.2754	5.2555	5.2396	Z00004832-1	44k	Dev2	Gnb2l1	guanine nucleotide binding protein (G protein), beta polypeptide 2 like 1
Z00004833-1	3.5055	3.4699	3.3782	3.4262	3.3576	3.3649	3.4295	3.3516	3.4625	3.3975	3.4164	3.4642	3.5103	3.3637	3.4816	3.4632	3.2689	3.4255	3.4321	3.2413	3.4029	3.4102	Z00004833-1	44k	Dev2	Ivns1abp	influenza virus NS1A binding protein
Z00004835-1	3.9869	3.9565	4.049	3.9539	3.8977	3.8321	3.9406	3.829	3.9306	4.1293	4.0902	4.1108	4.0902	4.2512	4.3098	4.2911	4.2997	4.3671	4.4027	4.3325	4.4405	4.4617	Z00004835-1	44k	Dev2	Zwint	ZW10 interactor
Z00004839-1	2.9495	2.9373	2.9885	2.9547	3.1033	2.8691	3.1055	2.9794	2.9028	2.8162	2.844	2.8907	2.8982	2.7781	2.8817	2.8436	2.8616	2.9352	2.9667	2.8961	3.048	3.0538	Z00004839-1	44k	Dev2	As3mt	arsenic (+3 oxidation state) methyltransferase
Z00004840-1	3.8841	3.8431	3.8968	3.8768	3.9759	3.8027	3.9123	3.9393	3.657	3.8729	3.6639	3.6838	3.6997	3.6526	3.683	3.6742	3.6072	3.5894	3.6306	3.4856	3.5108	3.5044	Z00004840-1	44k	Dev2	Nudt21	nudix (nucleoside diphosphate linked moiety X)-type motif 21
Z00004843-1	2.8839	2.8641	2.8612	2.7962	2.8582	2.8179	2.8387	2.8626	2.8617	2.8606	2.896	2.9725	2.9193	2.9409	3.064	2.9858	3.013	3.1346	3.1668	2.9497	3.1201	3.0739	Z00004843-1	44k	Dev2	Mum1l1	melanoma associated antigen (mutated) 1-like 1
Z00004845-1	2.4797	2.5551	2.4786	2.4597	2.4818	2.4321	2.5006	2.5355	2.5524	2.4803	2.4429	2.4587	2.5158	2.3258	2.4013	2.3637	2.3226	2.3572	2.3886	2.2631	2.3295	2.3321	Z00004845-1	44k	Dev2	Map2k6	mitogen activated protein kinase kinase 6
Z00004847-1	4.2198	4.1857	4.2302	4.2269	4.1971	4.1788	4.2178	4.1478	4.23	4.2193	4.1474	4.2066	4.2228	4.0913	4.1792	4.1745	4.1116	4.186	4.2091	4.1121	4.2051	4.2184	Z00004847-1	44k	Dev2	Ppm1g	protein phosphatase 1G (formerly 2C), magnesium-dependent, gamma isoform
Z00004848-1	5.2712	5.2563	5.2031	5.248	5.2635	5.2534	5.2805	5.2431	5.268	5.271	5.2997	5.3567	5.3292	5.3607	5.3848	5.3843	5.392	5.3653	5.3578	5.3825	5.37	5.3663	Z00004848-1	44k	Dev2	Cct4	chaperonin subunit 4 (delta)
Z00004849-1	2.782	2.8444	2.7951	2.8657	2.8379	2.7979	2.7775	2.7667	2.8499	2.7714	2.819	2.7751	2.8154	2.7656	2.8897	2.8476	2.7684	2.8694	2.9035	2.7702	2.9637	2.9431	Z00004849-1	44k	Dev2	1110014N23Rik	RIKEN cDNA 1110014N23 gene
Z00004851-1	3.4925	3.5035	3.5092	3.4847	3.47	3.4053	3.5955	3.4602	3.5186	3.6163	3.4975	3.5136	3.5205	3.5709	3.6281	3.5965	3.6244	3.7146	3.7216	3.6531	3.7878	3.7661	Z00004851-1	44k	Dev2	Ptk2	PTK2 protein tyrosine kinase 2
Z00004852-1	5.3271	5.3395	5.3065	5.3398	5.3461	5.3575	5.3148	5.2892	5.3082	5.2387	5.2069	5.2615	5.2677	5.326	5.302	5.3279	5.3829	5.3618	5.3398	5.3978	5.3363	5.3538	Z00004852-1	44k	Dev2	Rhox5	reproductive homeobox 5
Z00004855-1	2.8041	2.7874	2.6898	2.7529	2.7619	2.7349	2.8537	2.7592	2.7739	2.6752	2.6403	2.6852	2.6548	2.5768	2.6307	2.6359	2.5515	2.5577	2.6051	2.5243	2.5699	2.614	Z00004855-1	44k	Dev2	Zfp94	zinc finger protein 94
Z00004859-1	3.7359	3.6959	3.6497	3.7149	3.7705	3.7016	3.7065	3.5972	3.632	3.5881	3.3548	3.4167	3.4376	3.2539	3.4193	3.3872	3.3271	3.4536	3.4902	3.2653	3.4696	3.4546	Z00004859-1	44k	Dev2	Trap1	TNF receptor-associated protein 1
Z00004863-1	2.725	2.7908	2.7037	2.7848	2.7259	2.7317	2.7672	2.7415	2.7685	2.7738	2.9041	2.8666	2.7838	2.8847	2.7525	2.7723	2.7966	2.7176	2.7442	2.8463	2.782	2.7551	Z00004863-1	44k	Dev2	Vapb	vesicle-associated membrane protein, associated protein B and C
Z00004874-1	3.9017	3.9209	4.0223	4.0259	3.9864	3.9457	3.8356	3.8568	3.8094	3.6719	3.7048	3.7353	3.7207	3.8456	3.9254	3.9132	4.0079	4.0591	4.0838	4.1102	4.1703	4.1679	Z00004874-1	44k	Dev2	9130404D14Rik	RIKEN cDNA 9130404D14 gene
Z00004876-1	3.0414	2.9335	3.0807	3.0845	2.882	2.9191	3.0738	2.9326	3.0594	3.1518	3.3114	3.3968	3.4432	3.5782	3.7318	3.6862	3.8521	3.8997	3.9064	4.001	4.0226	4.0238	Z00004876-1	44k	Dev2	Crb3	crumbs homolog 3 (Drosophila)
Z00004879-1	3.6025	3.7309	3.6757	3.6698	3.6509	3.6701	3.6594	3.6106	3.6019	3.6401	3.5778	3.5705	3.6	3.6104	3.6262	3.6045	3.6291	3.5759	3.6385	3.613	3.6427	3.6454	Z00004879-1	44k	Dev2	Hps1	Hermansky-Pudlak syndrome 1 homolog (human)
Z00004880-1	4.0499	4.094	4.02	4.0156	3.9758	3.9882	3.9886	3.9293	3.9461	3.9482	4.021	4.0405	4.0513	4.0595	4.1212	4.1148	4.1257	4.1574	4.1729	4.1686	4.1769	4.1981	Z00004880-1	44k	Dev2	Fkbp15	FK506 binding protein 15
Z00004882-1	4.3906	4.3834	4.4243	4.3966	4.4336	4.28	4.3724	4.3892	4.4024	4.4384	4.5288	4.5031	4.4907	4.5416	4.5352	4.5122	4.5141	4.5265	4.539	4.5596	4.5926	4.5934	Z00004882-1	44k	Dev2	Ppp2r1a	protein phosphatase 2 (formerly 2A), regulatory subunit A (PR 65), alpha isoform
Z00004888-1	4.3986	4.4789	4.3849	4.3677	4.4426	4.3755	4.5537	4.4858	4.737	4.7067	4.954	5.0069	5.0065	5.0873	5.1275	5.1182	5.2124	5.2424	5.2618	5.3748	5.4398	5.4312	Z00004888-1	44k	Dev2	Ctsl	cathepsin L
Z00004889-1	3.5233	3.5456	3.5266	3.4938	3.4674	3.497	3.4956	3.5203	3.4858	3.4316	3.4839	3.4645	3.4898	3.4911	3.4856	3.4889	3.4877	3.4552	3.4791	3.4881	3.4702	3.4764	Z00004889-1	44k	Dev2	Rab17	RAB17, member RAS oncogene family
Z00004890-1	3.3195	3.2786	3.3772	3.3809	3.3731	3.219	3.2728	3.363	3.37	3.4437	3.4646	3.4768	3.4599	3.5149	3.4977	3.4772	3.4488	3.4121	3.4237	3.4358	3.4045	3.44	Z00004890-1	44k	Dev2	Car7	carbonic anhydrase 7
Z00004891-1	3.9625	3.9592	4.0032	3.9254	3.8955	3.8914	3.7949	3.7872	3.7761	3.7297	3.7027	3.7696	3.8398	3.8741	3.98	3.9543	4.0219	4.0479	4.1143	4.0892	4.1891	4.1917	Z00004891-1	44k	Dev2	AI481105	expressed sequence AI481105
Z00004895-1	2.9963	2.9844	2.9407	3.0156	2.9219	2.9525	2.9616	2.8894	2.8588	2.7801	2.8957	2.8021	2.8075	2.8246	2.7947	2.8115	2.7962	2.8004	2.7805	2.7849	2.7703	2.7743	Z00004895-1	44k	Dev2	Bbs4	Bardet-Biedl syndrome 4 homolog (human)
Z00004896-1	3.7121	3.711	3.6617	3.8953	3.6938	3.8794	3.7885	4.0344	3.9079	3.9933	3.928	3.9958	3.9776	3.9621	3.9797	4.0018	3.8799	3.9568	3.9803	3.834	3.8879	3.8866	Z00004896-1	44k	Dev2	Rcl1	RNA terminal phosphate cyclase-like 1
Z00004897-1	3.9925	3.9791	3.946	3.9221	3.9215	3.9319	3.9099	3.8691	3.8627	3.8357	3.8701	3.9075	3.9217	3.8861	3.9516	3.9405	3.8996	3.9295	3.9636	3.8397	3.9109	3.9218	Z00004897-1	44k	Dev2	Snapc3	small nuclear RNA activating complex, polypeptide 3
Z00004899-1	4.6119	4.5355	4.5662	4.484	4.4981	4.5016	4.6368	4.6122	4.546	4.5409	4.1129	4.1314	4.1318	3.9825	4.0313	3.964	3.9676	3.9441	3.9755	3.9375	4.0044	4.0081	Z00004899-1	44k	Dev2	Pdk1	pyruvate dehydrogenase kinase, isoenzyme 1
Z00004901-1	3.513	3.5362	3.5769	3.5489	3.5516	3.491	3.5213	3.4619	3.4579	3.6376	3.5448	3.5449	3.5491	3.6161	3.6503	3.6454	3.631	3.6702	3.6779	3.618	3.6716	3.6748	Z00004901-1	44k	Dev2	2010321M09Rik	RIKEN cDNA 2010321M09 gene
Z00004902-1	4.3627	4.3532	4.4224	4.2494	4.3287	4.2314	4.3181	4.2739	4.2371	4.4973	4.3586	4.3657	4.4174	4.5217	4.5666	4.5755	4.5804	4.5885	4.6698	4.669	4.7294	4.7444	Z00004902-1	44k	Dev2	Dnmt1	DNA methyltransferase (cytosine-5) 1
Z00004904-1	4.1708	4.1379	4.1997	4.2658	4.2757	4.1882	4.0279	3.9098	3.7768	3.9238	3.8557	3.8341	3.863	3.817	3.8146	3.8004	3.6405	3.7031	3.707	3.5424	3.5931	3.5982	Z00004904-1	44k	Dev2	Ncl	nucleolin
Z00004914-1	3.7377	3.7093	3.7232	3.7106	3.7217	3.6953	3.7059	3.7599	3.6961	3.6765	3.7382	3.8259	3.7823	3.729	3.7701	3.7806	3.6992	3.8033	3.7597	3.7014	3.7985	3.7876	Z00004914-1	44k	Dev2	Cpsf2	cleavage and polyadenylation specific factor 2
Z00004915-1	4.2754	4.2537	4.192	4.2176	4.2001	4.2211	4.2509	4.2038	4.2459	4.2003	4.212	4.1941	4.2428	4.1968	4.2332	4.1932	4.0852	4.079	4.1362	3.9985	4.0819	4.0773	Z00004915-1	44k	Dev2	Mrpl13	mitochondrial ribosomal protein L13
Z00004916-1	3.829	3.8961	3.8513	3.9099	3.7989	3.8336	3.8049	3.7479	3.6795	3.7675	3.6903	3.7677	3.7766	3.7571	3.8596	3.8029	3.7687	3.8468	3.8596	3.7341	3.8725	3.855	Z00004916-1	44k	Dev2	Akap8	A kinase (PRKA) anchor protein 8
Z00004917-1	3.6167	3.5725	3.4994	3.5345	3.4639	3.5279	3.5259	3.4749	3.413	3.4158	3.4899	3.4081	3.4349	3.5013	3.4837	3.4463	3.4767	3.4099	3.4649	3.4399	3.4447	3.4435	Z00004917-1	44k	Dev2	BC056474	cDNA sequence BC056474
Z00004918-1	3.8128	3.8367	3.7548	3.7656	3.7656	3.8304	3.8222	3.784	3.7726	3.7655	3.7543	3.7518	3.7675	3.7953	3.8041	3.8009	3.8382	3.8335	3.8086	3.8646	3.8461	3.8998	Z00004918-1	44k	Dev2	Pak2	p21 (CDKN1A)-activated kinase 2
Z00004920-1	2.9678	2.9147	2.8366	2.9047	2.8519	2.8993	2.9136	2.8657	2.8976	2.8135	2.9129	2.898	2.8706	2.8821	2.9379	2.8859	2.8738	2.8341	2.9153	2.9171	2.912	2.9381	Z00004920-1	44k	Dev2	Fem1a	Mus musculus 3 days neonate thymus cDNA, RIKEN full-length enriched library, clone:A630093M20 product:unclassifiable, full insert sequence
Z00004926-1	4.8371	4.7956	4.8987	4.8493	4.8756	4.7859	4.7773	4.8028	4.7992	4.8724	4.7834	4.7916	4.8251	4.7183	4.7659	4.7508	4.6776	4.6789	4.7418	4.522	4.5975	4.6028	Z00004926-1	44k	Dev2	Cdc20	cell division cycle 20 homolog (S. cerevisiae)
Z00004930-1	3.4083	3.3982	3.4419	3.4508	3.5404	3.4173	3.4276	3.4629	3.3721	3.4603	3.3298	3.3769	3.3549	3.2904	3.376	3.3698	3.266	3.3639	3.3851	3.2494	3.3789	3.393	Z00004930-1	44k	Dev2	Seh1l	SEH1-like (S. cerevisiae
Z00004936-1	3.1456	3.1555	3.2793	3.174	3.2783	3.1143	3.3011	3.1833	3.1843	3.1922	3.1874	3.1739	3.2042	3.1971	3.2161	3.2125	3.2554	3.2899	3.3162	3.4283	3.4182	3.4131	Z00004936-1	44k	Dev2	Acvr2b	activin receptor IIB
Z00004937-1	4.4067	4.3453	4.2798	4.3098	4.3295	4.3202	4.3251	4.4102	4.3913	4.2902	4.3601	4.3539	4.3863	4.3251	4.3484	4.3619	4.3428	4.2691	4.2913	4.2249	4.1797	4.172	Z00004937-1	44k	Dev2	Nme1	expressed in non-metastatic cells 1, protein
Z00004940-1	4.3218	4.3117	4.3704	4.2876	4.3172	4.2279	4.2836	4.3286	4.3246	4.3332	4.3278	4.3988	4.387	4.265	4.3463	4.3304	4.2884	4.3394	4.3339	4.2605	4.3383	4.3381	Z00004940-1	44k	Dev2	Hnrpd	heterogeneous nuclear ribonucleoprotein D
Z00004942-1	3.0701	2.8752	2.9495	2.8988	2.9615	2.9763	3.2087	3.1025	3.0154	3.1119	3.1256	3.0982	3.119	3.0794	3.1021	3.0498	2.9549	2.9931	2.9853	2.9919	2.9488	2.9766	Z00004942-1	44k	Dev2	E130013N09Rik	Mus musculus RIKEN cDNA E130013N09 gene, mRNA (cDNA clone IMAGE:6826655), partial cds
Z00004944-1	3.7477	3.8386	3.7594	3.7773	3.6988	3.7737	3.725	3.6595	3.5876	3.5346	3.5051	3.5777	3.5948	3.4696	3.5805	3.5578	3.4132	3.4752	3.5166	3.2836	3.4357	3.4118	Z00004944-1	44k	Dev2	Hisppd1	histidine acid phosphatase domain containing 1
Z00004948-1	3.9424	3.9122	4.0081	3.852	3.9038	3.8747	3.8348	3.8497	3.8919	4.0249	3.9818	4.0439	4.0877	4.0078	4.0939	4.0482	4.0215	4.0127	4.0401	3.9681	3.9864	3.9966	Z00004948-1	44k	Dev2	Dctn5	dynactin 5
Z00004951-1	5.2445	5.2031	5.1756	5.0859	5.222	5.1342	5.1633	5.1082	5.107	5.3186	5.1585	5.1515	5.1847	5.0779	5.14	5.1135	4.994	5.0568	5.0212	4.9281	5.0205	5.0709	Z00004951-1	44k	Dev2	Pkm2	pyruvate kinase, muscle
Z00004957-1	2.7704	2.6779	2.7244	2.7557	2.7486	2.7258	2.7751	2.658	2.7095	2.7693	2.7914	2.7451	2.7346	2.633	2.6658	2.6349	2.6156	2.7041	2.6543	2.5888	2.704	2.6669	Z00004957-1	44k	Dev2	Prnpip1	prion protein interacting protein 1
Z00004959-1	3.3763	3.3841	3.3995	3.3383	3.2689	3.2943	3.2781	3.2073	3.1912	3.2234	3.2242	3.3361	3.2877	3.3597	3.2597	3.364	3.4893	3.4618	3.5044	3.3963	3.4222	3.4734	Z00004959-1	44k	Dev1	Ptrf	polymerase I and transcript release factor
Z00004961-1	3.8492	3.824	3.8769	3.7843	3.7707	3.7417	3.7999	3.9254	3.8897	3.8248	3.8597	3.9026	3.8762	3.8571	3.9464	3.88	3.9034	3.9794	3.9825	3.9064	4.0372	4.0006	Z00004961-1	44k	Dev2	Copb2	coatomer protein complex, subunit beta 2 (beta prime)
Z00004962-1	4.9529	4.963	4.9137	4.8981	4.9144	4.9111	4.9656	4.9156	4.9626	4.988	5.0769	5.0801	5.0508	5.0971	5.0775	5.0647	5.1039	5.0237	5.0324	5.0717	4.9924	5.0096	Z00004962-1	44k	Dev2	2900010J23Rik	RIKEN cDNA 2900010J23 gene
Z00004964-1	3.6112	3.543	3.636	3.6281	3.7396	3.4967	3.5756	3.5645	3.5222	3.6479	3.4978	3.5464	3.5494	3.5462	3.5941	3.6267	3.5769	3.6889	3.7353	3.6852	3.7863	3.7948	Z00004964-1	44k	Dev2	Pex19	peroxisome biogenesis factor 19
Z00004965-1	3.5064	3.509	3.5661	3.4401	3.6099	3.5644	3.5353	3.4734	3.5012	3.5081	3.4715	3.4858	3.4724	3.4553	3.4946	3.447	3.5185	3.4991	3.4983	3.4679	3.5011	3.4738	Z00004965-1	44k	Dev2	Rpe	ribulose-5-phosphate-3-epimerase
Z00004966-1	3.3138	3.2602	3.3477	3.3136	3.3458	3.2532	3.3208	3.2751	3.3625	3.3288	3.3237	3.3055	3.3093	3.2824	3.3514	3.3465	3.3347	3.4131	3.433	3.3824	3.5093	3.4811	Z00004966-1	44k	Dev2	Leng4	leukocyte receptor cluster (LRC) member 4
Z00004967-1	3.5488	3.4929	3.5306	3.5056	3.6251	3.4342	3.4974	3.4875	3.4969	3.508	3.4369	3.4691	3.4865	3.4719	3.5478	3.5433	3.5377	3.6417	3.645	3.518	3.6641	3.6641	Z00004967-1	44k	Dev2	Chmp6	chromatin modifying protein 6
Z00004968-1	3.4053	3.373	3.3295	3.3901	3.3699	3.3879	3.3986	3.3682	3.4299	3.3834	3.3533	3.3481	3.3636	3.3442	3.3843	3.3603	3.3605	3.3837	3.4118	3.3665	3.4365	3.4292	Z00004968-1	44k	Dev2	Dtnb	dystrobrevin, beta
Z00004970-1	3.319	3.224	3.2991	3.1697	3.2783	3.1496	3.2099	3.1373	3.2036	3.3586	3.1951	3.2298	3.2452	3.145	3.233	3.2281	3.1392	3.2396	3.2641	3.1612	3.2956	3.2543	Z00004970-1	44k	Dev2	Pla2g6	phospholipase A2, group VI
Z00004971-1	3.6535	3.6198	3.5817	3.5983	3.552	3.5325	3.5161	3.4097	3.3731	3.3008	3.2541	3.4454	3.4475	3.2901	3.4314	3.3968	3.1641	3.3968	3.4032	3.1342	3.3296	3.3402	Z00004971-1	44k	Dev2	Supt16h	suppressor of Ty 16 homolog (S. cerevisiae)
Z00004974-1	3.6093	3.5953	3.529	3.5701	3.7256	3.5573	3.6071	3.5477	3.5217	3.5828	3.5531	3.5438	3.5651	3.6108	3.6778	3.6505	3.8085	3.8097	3.8312	3.862	3.8833	3.9158	Z00004974-1	44k	Dev2	Hmgcl	3-hydroxy-3-methylglutaryl-Coenzyme A lyase
Z00004978-1	3.6459	3.598	3.661	3.5722	3.7079	3.5322	3.6476	3.6466	3.2924	3.3526	2.7849	2.787	2.8145	2.7418	2.7406	2.6985	2.7299	2.6944	2.675	2.6771	2.7132	2.6849	Z00004978-1	44k	Dev2	Otx2	orthodenticle homolog 2 (Drosophila)
Z00004979-1	4.7982	4.7487	4.8126	4.8456	4.6195	4.7252	4.7747	4.7566	4.6277	4.8718	4.7535	4.7421	4.7127	4.7538	4.709	4.7082	4.7711	4.7428	4.735	4.8075	4.778	4.7617	Z00004979-1	44k	Dev2	Polr2e	polymerase (RNA) II (DNA directed) polypeptide E
Z00004980-1	3.8184	3.8277	3.7849	3.7921	3.7354	3.7826	3.794	3.7288	3.7413	3.7258	3.7058	3.7016	3.7386	3.6598	3.7419	3.7232	3.7101	3.7828	3.8372	3.7035	3.8721	3.8611	Z00004980-1	44k	Dev2	Prkcsh	protein kinase C substrate 80K-H
Z00004984-1	3.3362	3.4694	3.3713	3.4282	3.3765	3.432	3.4452	3.3865	3.3774	3.2612	3.3083	3.2272	3.2788	3.3204	3.4098	3.3601	3.3585	3.496	3.449	3.4495	3.5505	3.5391	Z00004984-1	44k	Dev2	Tnk1	tyrosine kinase, non-receptor, 1
Z00004989-1	4.2512	4.2012	4.2709	4.2161	4.1845	4.1591	4.1035	4.2133	4.1884	4.1897	4.3133	4.3469	4.4109	4.5017	4.5829	4.5658	4.6772	4.6812	4.7514	4.7572	4.8034	4.8305	Z00004989-1	44k	Dev2	Cdipt	CDP-diacylglycerol--inositol 3-phosphatidyltransferase (phosphatidylinositol synthase)
Z00004990-1	3.8576	3.8254	3.8733	3.8307	3.9303	3.7379	3.8069	3.7074	3.8389	3.9129	3.7765	3.8206	3.8355	3.7585	3.8232	3.8189	3.8163	3.8633	3.9121	3.7447	3.8415	3.8674	Z00004990-1	44k	Dev2	Cops8	COP9 (constitutive photomorphogenic) homolog, subunit 8 (Arabidopsis thaliana)
Z00004991-1	4.1755	4.197	4.1449	4.1285	4.1016	4.1313	4.1157	4.0832	4.0417	4.0532	4.0825	4.0908	4.1241	4.1729	4.2549	4.2226	4.2401	4.2801	4.3577	4.318	4.4299	4.4178	Z00004991-1	44k	Dev2	Trip6	thyroid hormone receptor interactor 6
Z00004992-1	3.1211	3.0696	3.0173	3.2023	3.0311	3.1595	3.1117	3.2243	3.0158	3.064	2.9729	3.0116	2.9887	2.8377	2.9305	2.9285	2.9148	3.0233	3.0153	2.8663	3.0247	2.9705	Z00004992-1	44k	Dev2	Fkbp8	FK506 binding protein 8
Z00004994-1	3.7471	3.7592	3.6773	3.6995	3.6266	3.6682	3.6296	3.5956	3.7522	3.7242	4.2514	4.272	4.2946	4.6056	4.6706	4.6412	4.7724	4.8025	4.8399	4.9349	5.0227	5.0133	Z00004994-1	44k	Dev2	Ndrl	N-myc downstream regulated-like
Z00004999-1	4.3591	4.3091	4.4112	4.3593	4.4562	4.3458	4.2759	4.2112	4.0241	4.1825	4.0226	3.9591	3.9727	3.9126	3.8893	3.8637	3.8013	3.7477	3.7655	3.679	3.6685	3.6695	Z00004999-1	44k	Dev2	2810410M20Rik	RIKEN cDNA 2810410M20 gene
Z00005006-1	3.3781	3.3052	3.3565	3.288	3.289	3.2434	3.448	3.5395	3.4377	3.4293	3.3445	3.3359	3.3712	3.297	3.3538	3.347	3.3065	3.3495	3.3763	3.1278	3.2039	3.1798	Z00005006-1	44k	Dev2	Fads1	fatty acid desaturase 1
Z00005009-1	3.7482	3.6761	3.7396	3.8287	3.8559	3.7564	3.7305	3.6701	3.6705	3.7672	3.6766	3.6286	3.6423	3.5498	3.6061	3.5709	3.5109	3.5267	3.5509	3.4425	3.5462	3.5069	Z00005009-1	44k	Dev2	Copz1	coatomer protein complex, subunit zeta 1
Z00005010-1	3.7719	3.7381	3.6972	3.6859	3.6295	3.702	3.7048	3.6645	3.6946	3.684	3.6711	3.6565	3.6851	3.6913	3.7199	3.683	3.6776	3.6581	3.705	3.6457	3.6621	3.7022	Z00005010-1	44k	Dev2	Mare	alpha globin regulatory element containing gene
Z00005013-1	4.9488	4.9168	4.9655	4.9186	4.9328	4.9092	4.8891	4.8707	4.9309	4.9197	4.8408	4.904	4.9461	4.8869	4.9817	4.9328	4.8521	4.8845	4.9248	4.7837	4.8527	4.8722	Z00005013-1	44k	Dev2	Ftsj3	FtsJ homolog 3 (E. coli)
Z00005016-1	3.4717	3.4582	3.4695	3.5019	3.5827	3.3335	3.5057	3.492	3.5023	3.5795	3.7889	3.7424	3.7438	3.8152	3.8445	3.8283	3.8988	3.9067	3.9188	3.9324	4.0087	3.9998	Z00005016-1	44k	Dev2	Pias1	protein inhibitor of activated STAT 1
Z00005024-1	2.9748	2.8837	2.959	2.8843	3.015	3.0739	2.9825	2.7841	2.8336	2.8859	2.8551	2.8155	2.8513	2.899	2.8835	2.858	2.8403	2.8168	2.8305	2.876	2.8111	2.8482	Z00005024-1	44k	Dev2	Hoxb1	homeo box B1
Z00005025-1	3.5959	3.5586	3.6379	3.7006	3.3944	3.4791	3.5008	3.4778	3.49	3.5498	3.6059	3.5454	3.5534	3.6979	3.6086	3.6027	3.5977	3.5951	3.6362	3.5924	3.6275	3.6448	Z00005025-1	44k	Dev2	Xrn2	5'-3' exoribonuclease 2
Z00005027-1	3.3163	3.1999	3.2783	3.2505	3.2248	3.24	3.2381	3.18	3.2269	3.3835	3.2171	3.1751	3.2102	3.1695	3.2697	3.2222	3.206	3.2071	3.2422	3.0891	3.1709	3.1848	Z00005027-1	44k	Dev2	Fastkd2	FAST kinase domains 2
Z00005028-1	4.9835	5.035	4.9758	4.9949	5.0074	4.993	4.9904	4.9514	5.0203	5.0219	4.9124	4.9426	4.9358	4.9162	4.9479	4.9511	4.8814	4.9197	4.9388	4.8552	4.9191	4.9156	Z00005028-1	44k	Dev2	Timm23	translocase of inner mitochondrial membrane 23 homolog (yeast)
Z00005029-1	3.6327	3.6202	3.5488	3.5747	3.5321	3.6015	3.585	3.5136	3.5553	3.5406	3.59	3.5851	3.6101	3.5888	3.5849	3.5724	3.5693	3.5718	3.5871	3.5751	3.5724	3.6015	Z00005029-1	44k	Dev2	Ubap1
Z00005030-1	3.6953	3.7167	3.6174	3.6846	3.6465	3.6578	3.7644	3.6981	3.8112	3.8081	3.7954	3.7658	3.7547	3.7325	3.837	3.7328	3.8222	3.8852	3.8575	3.8054	3.9849	3.9318	Z00005030-1	44k	Dev2	Map3k7ip2	mitogen-activated protein kinase kinase kinase 7 interacting protein 2
Z00005031-1	2.4095	2.5279	2.4116	2.4598	2.4591	2.424	2.5862	2.3884	2.3861	2.453	2.386	2.3816	2.3592	2.3544	2.3533	2.3555	2.3375	2.3876	2.4133	2.3838	2.3847	2.3793	Z00005031-1	44k	Dev2	Rcbtb1	regulator of chromosome condensation (RCC1) and BTB (POZ) domain containing protein 1
Z00005035-1	4.044	3.9411	4.0709	4.0659	3.973	4.1261	3.9977	3.8675	3.9404	4.0846	4.0141	4.0649	4.0703	4.0555	4.0849	4.0769	4.1185	4.067	4.0794	4.0706	4.0417	4.0529	Z00005035-1	44k	Dev2	Slc25a17	solute carrier family 25 (mitochondrial carrier, peroxisomal membrane protein), member 17
Z00005037-1	4.0986	4.0713	4.0024	4.0802	3.9833	4.0765	4.1262	4.0785	4.1387	4.1374	4.0255	4.0933	4.1053	3.9896	4.122	4.0701	4.0262	4.0067	4.0425	3.9894	4.0378	4.0147	Z00005037-1	44k	Dev2	Snrpb2	U2 small nuclear ribonucleoprotein B
Z00005038-1	3.7767	3.7827	3.7465	3.7384	3.8149	3.7004	3.7651	3.7671	3.7502	3.7997	3.7396	3.7366	3.744	3.656	3.7542	3.6954	3.627	3.6618	3.7132	3.5524	3.6728	3.6491	Z00005038-1	44k	Dev2	G6pdx	glucose-6-phosphate dehydrogenase X-linked
Z00005039-1	3.6942	3.7019	3.6272	3.645	3.6347	3.6677	3.6718	3.5824	3.6617	3.6079	3.6653	3.6439	3.6491	3.6282	3.7116	3.6846	3.722	3.7508	3.7763	3.7654	3.8243	3.8131	Z00005039-1	44k	Dev2	Napa	N-ethylmaleimide sensitive fusion protein attachment protein alpha
Z00005043-1	4.3581	4.3487	4.3471	4.4157	4.4749	4.292	4.3443	4.2578	4.0643	4.146	3.9428	3.9387	3.9451	3.978	4.013	3.9426	4.0332	3.9898	4.039	4.0181	4.0094	4.0177	Z00005043-1	44k	Dev2	Bmp4	bone morphogenetic protein 4
Z00005046-1	3.5784	3.5984	3.4978	3.5109	3.4945	3.5337	3.5465	3.4641	3.4794	3.4607	3.5551	3.5553	3.542	3.5384	3.5412	3.5361	3.5239	3.5118	3.5372	3.4639	3.5183	3.5206	Z00005046-1	44k	Dev2	Zfp54	zinc finger protein 54
Z00005047-1	3.4168	3.4343	3.3232	3.3475	3.3426	3.3716	3.4141	3.378	3.4139	3.4047	3.3902	3.4414	3.482	3.3054	3.4327	3.3929	3.3613	3.4734	3.4727	3.2814	3.4342	3.4135	Z00005047-1	44k	Dev2	9330134C04Rik	RIKEN cDNA 9330134C04 gene
Z00005050-1	3.2955	3.2451	3.3054	3.1975	3.3614	3.151	3.2601	3.1637	3.3504	3.5236	3.3781	3.4541	3.4465	3.3913	3.4996	3.4789	3.4516	3.5495	3.5668	3.451	3.5985	3.593	Z00005050-1	44k	Dev2	Sccpdh	saccharopine dehydrogenase (putative)
Z00005053-1	4.1168	4.0346	4.0539	3.9632	4.2357	3.883	4.1045	4.0736	4.0786	4.1693	4.1958	4.1899	4.1774	4.2788	4.2864	4.2486	4.308	4.2306	4.269	4.2858	4.2779	4.2642	Z00005053-1	44k	Dev2	Appbp1	amyloid beta precursor protein binding protein 1
Z00005055-1	3.9007	4.0066	3.9318	3.9687	3.9145	3.9349	3.9952	3.9447	4.0791	4.1044	4.0171	4.1192	4.1617	4.0791	4.1974	4.1809	4.0951	4.1679	4.2075	3.9316	4.0597	4.0576	Z00005055-1	44k	Dev2	Hmgcr	3-hydroxy-3-methylglutaryl-Coenzyme A reductase
Z00005056-1	2.5547	2.5146	2.5828	2.6393	2.6408	2.5541	2.5393	2.5729	2.4832	2.5651	2.4675	2.47	2.4639	2.5106	2.5095	2.5155	2.62	2.6203	2.6337	2.627	2.6474	2.671	Z00005056-1	44k	Dev2	Chid1	chitinase domain containing 1
Z00005058-1	3.8571	3.8449	3.9419	3.919	3.8985	3.8753	3.9117	3.7892	3.9115	3.9023	3.807	3.8	3.7986	3.7389	3.7999	3.7898	3.72	3.757	3.8084	3.6783	3.7657	3.7515	Z00005058-1	44k	Dev2	Cad	carbamoyl-phosphate synthetase 2, aspartate transcarbamylase, and dihydroorotase
Z00005059-1	2.0501	2.1393	2.138	2.1478	2.2117	2.0298	2.1874	2.093	2.1299	2.0417	2.139	2.1088	2.0362	2.1353	2.1469	2.1648	2.1954	2.2461	2.2322	2.212	2.3098	2.2939	Z00005059-1	44k	Dev2	Pdgfra	platelet derived growth factor receptor, alpha polypeptide
Z00005062-1	4.0183	4.0378	4.0041	3.9815	3.9589	3.9734	3.9515	3.9161	3.9651	3.9314	3.9664	4.0817	4.109	3.9565	4.1037	4.0733	4.0127	4.0971	4.1276	3.9937	4.1336	4.1167	Z00005062-1	44k	Dev2	Syf2	SYF2 homolog, RNA splicing factor (S. cerevisiae)
Z00005064-1	3.126	3.0973	3.2028	3.1528	2.9071	2.8398	3.1562	3.0779	3.1889	3.3064	3.0024	2.9239	2.9749	2.7096	2.694	2.695	2.7582	2.7058	2.7546	2.8308	2.8437	2.8406	Z00005064-1	44k	Dev2	Cxxc5	CXXC finger 5
Z00005066-1	2.7092	2.6669	2.737	2.7697	2.6099	2.6714	2.5827	2.5648	2.4749	2.5597	2.6332	2.573	2.595	2.6742	2.6896	2.661	2.8256	2.7801	2.798	2.8522	2.8731	2.8856	Z00005066-1	44k	Dev2	Slc31a2	solute carrier family 31, member 2
Z00005068-1	2.3445	2.2584	2.3004	2.2868	2.2184	2.1946	2.3474	2.3141	2.3707	2.3533	2.3244	2.2827	2.3242	2.3876	2.4288	2.4568	2.5756	2.6116	2.6678	2.5971	2.7482	2.853	Z00005068-1	44k	Dev2	Smpdl3a	sphingomyelin phosphodiesterase, acid-like 3A
Z00005069-1	2.6324	2.6374	2.606	2.6452	2.562	2.5357	2.6361	2.6201	2.4801	2.3995	2.4129	2.3753	2.4287	2.4564	2.3947	2.4472	2.4023	2.4354	2.4557	2.4861	2.5147	2.5519	Z00005069-1	44k	Dev2	Jak3	Janus kinase 3
Z00005071-1	2.7251	2.6869	2.549	2.5347	2.6796	2.5417	2.7325	2.4803	2.6177	2.67	2.6655	2.7209	2.7008	2.687	2.6825	2.7091	2.6957	2.7416	2.7128	2.6808	2.7308	2.7192	Z00005071-1	44k	Dev2	Htatip	HIV-1 tat interactive protein, homolog (human)
Z00005076-1	2.919	3.0076	2.9438	2.9937	2.8563	2.9165	2.9213	2.8594	2.7905	2.7287	2.787	2.7502	2.7366	2.8079	2.8272	2.7638	2.8176	2.7827	2.7509	2.8166	2.8324	2.7921	Z00005076-1	44k	Dev2	Hand2	heart and neural crest derivatives expressed transcript 2
Z00005077-1	3.0004	3.0913	2.9826	3.0157	2.9647	3.0022	3.0258	2.9715	2.9614	2.9212	2.9481	2.8955	2.9535	2.9455	2.9549	2.93	2.8845	2.8942	2.8955	2.9346	2.8961	2.942	Z00005077-1	44k	Dev2	Gjb1	gap junction membrane channel protein beta 1
Z00005079-1	2.0287	2.0487	1.9978	2.067	1.9695	2.005	1.9233	1.9468	1.9525	1.9131	1.989	1.986	2.0048	1.8342	1.9965	1.9172	2.0324	1.9476	1.9835	2.0313	2.006	2.0004	Z00005079-1	44k	Dev2	Cav3	caveolin 3
Z00005081-1	2.356	2.3573	2.315	2.2571	2.1728	2.2473	2.3183	2.2114	2.2319	2.0917	2.1812	2.1871	2.1648	2.2132	2.1087	2.1504	2.1752	2.1486	2.1226	2.1864	2.1636	2.1644	Z00005081-1	44k	Dev2	Ksr1	kinase suppressor of ras 1
Z00005083-1	2.2125	2.2819	2.1073	2.2643	2.186	2.1901	2.2456	2.1652	2.2253	2.1086	2.1578	2.1634	2.1321	2.1896	2.2116	2.1881	2.1635	2.1541	2.1773	2.1509	2.1807	2.2114	Z00005083-1	44k	Dev2	Mem1	maternal embryonic message 1
Z00005087-1	2.4171	2.4865	2.3905	2.4259	2.342	2.4096	2.469	2.3197	2.3562	2.3382	2.3391	2.3184	2.3882	2.2893	2.2995	2.3314	2.3357	2.3129	2.2596	2.2836	2.3045	2.2936	Z00005087-1	44k	Dev2	Osm	oncostatin M
Z00005088-1	3.4022	3.422	3.3542	3.3595	3.2812	3.3221	3.2219	3.1305	3.0457	3.0522	3.1857	3.1847	3.1984	3.2682	3.3302	3.3226	3.3572	3.3388	3.3735	3.3729	3.4104	3.4334	Z00005088-1	44k	Dev2	Atbf1	AT motif binding factor 1
Z00005089-1	3.0314	2.9656	2.979	2.9805	2.915	2.9466	2.9893	2.9172	2.9867	2.959	3.1286	3.1887	3.194	3.1451	3.2543	3.2406	3.2338	3.3696	3.382	3.2873	3.4326	3.399	Z00005089-1	44k	Dev2	Ercc5	excision repair cross-complementing rodent repair deficiency, complementation group 5
Z00005093-1	3.0279	2.989	2.9295	2.9793	2.8932	2.9358	3.0138	2.9598	3.0066	2.9562	2.9406	2.9763	3.03	2.9345	3.023	3.0102	2.9989	3.042	3.0949	2.9936	3.0809	3.0505	Z00005093-1	44k	Dev2	Vamp3	vesicle-associated membrane protein 3
Z00005095-1	3.7879	3.7364	3.7936	3.7075	3.6586	3.6591	3.7257	3.6921	3.7257	3.7635	4.0248	3.9838	3.9996	4.2755	4.2698	4.2443	4.2998	4.2445	4.3236	4.1767	4.1963	4.1648	Z00005095-1	44k	Dev2	Phlda1	pleckstrin homology-like domain, family A, member 1
Z00005098-1	4.5453	4.6818	4.5829	4.6413	4.6141	4.6139	4.5941	4.5319	4.6067	4.585	4.4039	4.3825	4.3743	4.1418	4.2294	4.2131	4.0428	4.1287	4.1518	4	4.0959	4.1119	Z00005098-1	44k	Dev2	Trim28	tripartite motif protein 28
Z00005103-1	2.8899	2.8797	2.8897	2.8525	2.8292	2.8448	2.8706	2.8165	2.853	2.8158	2.7926	2.793	2.7855	2.7894	2.7901	2.7897	2.7836	2.7755	2.7877	2.7883	2.7886	2.7546	Z00005103-1	44k	Dev2	Anpep	alanyl (membrane) aminopeptidase
Z00005105-1	2.9978	2.994	3.0066	2.8781	2.8454	2.8341	2.8692	2.7965	3.0834	3.049	2.9855	3.0353	3.0503	2.9855	2.9369	2.945	2.9638	2.9004	2.947	2.9025	2.9238	2.8433	Z00005105-1	44k	Dev2	Snai2	snail homolog 2 (Drosophila)
Z00005106-1	2.5689	2.5594	2.5912	2.4482	2.4222	2.6358	2.636	2.6215	2.6407	2.449	2.4965	2.5106	2.5251	2.5594	2.5331	2.5503	2.5382	2.5227	2.4963	2.5055	2.5002	2.5277	Z00005106-1	44k	Dev2	Figf	c-fos induced growth factor
Z00005108-1	3.1557	3.1148	3.048	3.0724	3.061	3.0984	3.1317	3.077	3.0897	3.0419	3.0868	3.0483	3.053	3.001	3.0351	3.0387	3.0118	2.971	3.0249	2.9712	3.0245	3.0444	Z00005108-1	44k	Dev2	Gcm1	glial cells missing homolog 1 (Drosophila)
Z00005113-1	3.5455	3.5381	3.6024	3.4852	3.5944	3.5088	3.5264	3.5935	3.5594	3.5478	3.8592	3.8343	3.7611	3.8714	3.8459	3.8376	3.9232	3.8854	3.8998	3.9533	3.9535	3.9209	Z00005113-1	44k	Dev2	Csf2ra	colony stimulating factor 2 receptor, alpha, low-affinity (granulocyte-macrophage)
Z00005115-1	3.2541	3.3026	3.1963	3.2393	3.1851	3.2416	3.242	3.1967	3.1893	3.1613	3.1881	3.1887	3.1852	3.1645	3.1913	3.1818	3.1252	3.1857	3.1994	3.1564	3.1832	3.1814	Z00005115-1	44k	Dev2	Egf	epidermal growth factor
Z00005116-1	3.5619	3.5484	3.6196	3.6439	3.7708	3.6021	3.6951	3.578	3.4251	3.4553	3.5322	3.5075	3.5347	3.9626	3.9674	3.9459	4.1553	4.0819	4.1526	4.269	4.2554	4.2916	Z00005116-1	44k	Dev2	Hbegf	heparin-binding EGF-like growth factor
Z00005118-1	2.2297	2.2262	2.3903	2.3425	2.464	2.3314	2.2536	2.2981	2.2757	2.2613	2.277	2.2694	2.2634	2.2258	2.2468	2.2066	2.2293	2.2541	2.222	2.2128	2.2478	2.2052	Z00005118-1	44k	Dev2	Klf1	Kruppel-like factor 1 (erythroid)
Z00005119-1	2.8039	3.04	2.9833	3.0046	2.9495	3.0134	2.9812	2.9195	2.9617	2.8701	2.8765	2.8855	2.9086	2.8886	2.9042	2.9094	2.9144	2.8895	2.9224	2.892	2.9028	2.9125	Z00005119-1	44k	Dev2	Epor	erythropoietin receptor
Z00005125-1	2.8995	2.8011	2.8717	2.9152	2.9565	2.7306	2.834	2.7312	2.9134	2.968	3.0503	3.156	3.1468	3.0779	3.1469	3.1887	3.0511	3.2109	3.2152	3.176	3.2595	3.243	Z00005125-1	44k	Dev2	Igf2	insulin-like growth factor 2
Z00005126-1	3.6898	3.6975	3.7409	3.6467	3.7041	3.7009	3.7661	3.7968	3.6816	3.6331	3.7113	3.6565	3.7155	3.7919	3.7668	3.754	4.0223	3.9059	3.9765	4.1622	4.0798	4.1014	Z00005126-1	44k	Dev2	Mmp14	matrix metallopeptidase 14 (membrane-inserted)
Z00005128-1	1.9553	2.0877	1.9375	2.0884	1.9537	1.8933	1.9804	1.9741	2.0464	1.9392	2.0232	2.0285	2.0472	2.0502	2.0307	2.0706	2.0291	2.0008	2.0177	1.9901	1.9977	1.9921	Z00005128-1	44k	Dev2	Myf6	myogenic factor 6
Z00005129-1	2.7739	2.7123	2.6589	2.6883	2.6471	2.6414	2.6508	2.615	2.6453	2.6756	2.7096	2.7677	2.684	2.6483	2.633	2.6692	2.7116	2.6804	2.7086	2.6489	2.6945	2.6558	Z00005129-1	44k	Dev2	Hoxb9	homeo box B9
Z00005130-1	1.9311	1.9509	1.9031	1.9209	1.7345	1.7851	1.9308	1.8716	2.1587	1.6991	1.8349	1.8197	1.8272	1.8503	1.8832	1.8597	1.8682	1.809	1.88	1.8502	1.8306	1.8349	Z00005130-1	44k	Dev2	Ifng	interferon gamma
Z00005133-1	1.6598	1.7888	1.7182	1.8039	2.0848	1.669	1.4898	1.676	1.7207	1.6497	1.6566	1.6109	1.6954	1.7011	1.6354	1.6955	1.7348	1.7197	1.6657	1.7783	1.6091	1.6772	Z00005133-1	44k	Dev2	Il1b	interleukin 1 beta
Z00005134-1	2.7773	2.8726	2.9085	2.8955	2.9461	2.8614	2.8552	2.8883	2.9081	2.8752	2.9274	2.8526	2.901	2.9501	2.9832	2.9671	2.9932	2.8726	2.9584	2.8823	2.9257	3.0281	Z00005134-1	44k	Dev2	Csf2rb2	colony stimulating factor 2 receptor, beta 2, low-affinity (granulocyte-macrophage)
Z00005136-1	2.6821	2.7455	2.6804	2.6853	2.6133	2.6292	2.6723	2.6393	2.6074	2.5823	2.5949	2.5747	2.5612	2.6106	2.6055	2.6039	2.6471	2.6668	2.6701	2.6754	2.6827	2.6741	Z00005136-1	44k	Dev2	Krt14	keratin 14
Z00005137-1	1.7178	1.6904	1.5975	1.6075	1.5897	1.568	1.6412	1.5374	1.6066	1.4816	1.6285	1.4522	1.5758	1.6037	1.5343	1.555	1.6052	1.5554	1.5073	1.5662	1.5783	1.5584	Z00005137-1	44k	Dev2	Lhcgr	luteinizing hormone/choriogonadotropin receptor
Z00005138-1	3.2286	3.3373	3.3044	3.2934	3.2449	3.2863	3.3115	3.2862	3.2842	3.1979	3.2575	3.2196	3.2142	3.2394	3.2108	3.205	3.2161	3.1895	3.2165	3.227	3.2242	3.2287	Z00005138-1	44k	Dev2	Myod1	myogenic differentiation 1
Z00005139-1	2.6883	2.7002	2.6561	2.6052	2.6184	2.604	2.6615	2.552	2.6618	2.6713	2.6723	2.6959	2.7078	2.6621	2.6574	2.6723	2.6509	2.6926	2.6698	2.6681	2.685	2.703	Z00005139-1	44k	Dev2	Nos2	nitric oxide synthase 2, inducible, macrophage
Z00005141-1	2.3319	2.4579	2.3561	2.4171	2.4325	2.4109	2.486	2.4039	2.3965	2.3336	2.3916	2.3547	2.3566	2.3579	2.3271	2.3386	2.3899	2.249	2.3415	2.3583	2.3421	2.3427	Z00005141-1	44k	Dev2	Pax1	paired box gene 1
Z00005146-1	2.5628	2.5096	2.4987	2.5009	2.4406	2.4948	2.4516	2.3918	2.4516	2.3981	2.5114	2.4215	2.5154	2.4731	2.4121	2.4301	2.4422	2.466	2.4365	2.505	2.4355	2.4727	Z00005146-1	44k	Dev2	Rag1	recombination activating gene 1
Z00005147-1	3.3695	3.4218	3.4063	3.4235	3.4299	3.3881	3.3617	3.3685	3.2157	3.1652	3.3171	3.3392	3.3378	3.3876	3.4071	3.397	3.4754	3.4627	3.5059	3.4829	3.4953	3.5118	Z00005147-1	44k	Dev2	Rras	Harvey rat sarcoma oncogene, subgroup R
Z00005149-1	2.0165	1.9903	1.9675	2.046	1.9753	1.9451	2.0754	1.9316	2.0231	2.006	2.0913	2.0947	2.0258	2.1102	2.0664	2.0708	2.0739	2.0942	2.046	2.0729	2.0727	2.0804	Z00005149-1	44k	Dev2	Rxrg	retinoid X receptor gamma
Z00005150-1	3.4386	3.4078	3.4393	3.3487	3.3447	3.3369	3.3377	3.3747	3.3779	3.2779	3.3036	3.3141	3.3351	3.3063	3.3501	3.3434	3.3209	3.3241	3.32	3.3196	3.3346	3.3443	Z00005150-1	44k	Dev2	Serpina3n	serine (or cysteine) peptidase inhibitor, clade A, member 3N
Z00005152-1	2.0732	2.107	2.0816	2.1204	2.0814	2.0559	2.1042	2.0472	2.0857	2.1038	2.1241	2.0763	2.0702	2.0719	2.0254	2.0833	2.0342	2.1002	2.0818	2.0544	2.1224	2.0575	Z00005152-1	44k	Dev2	Tgfb1	transforming growth factor, beta 1
Z00005154-1	2.48	2.5435	2.4759	2.5038	2.4799	2.4402	2.5115	2.4791	2.5158	2.4462	2.481	2.4631	2.5055	2.5046	2.5703	2.5221	2.4989	2.5078	2.481	2.4581	2.4581	2.4394	Z00005154-1	44k	Dev2	Tnfrsf1b	tumor necrosis factor receptor superfamily, member 1b
Z00005156-1	2.2687	2.2041	2.1827	2.2132	2.2035	2.1142	2.1864	2.1497	2.2728	2.1194	2.1851	2.1882	2.2025	2.2332	2.2377	2.1903	2.2255	2.2716	2.2282	2.2334	2.2181	2.2074	Z00005156-1	44k	Dev2	Wnt7a	wingless-related MMTV integration site 7A
Z00005158-1	2.4516	2.5771	2.5097	2.4736	2.4313	2.4584	2.5002	2.4036	2.4247	2.4511	2.4339	2.42	2.4339	2.4463	2.4085	2.3916	2.3986	2.4484	2.3993	2.4614	2.4181	2.4306	Z00005158-1	44k	Dev2	Prtn3	proteinase 3
Z00005163-1	3.1798	3.1177	3.2343	3.2582	3.0863	3.118	3.1528	3.0536	3.1421	3.3462	3.2282	3.2207	3.2255	3.263	3.253	3.2612	3.2471	3.2196	3.2518	3.222	3.2343	3.2385	Z00005163-1	44k	Dev2	Ikzf3	IKAROS family zinc finger 3
Z00005174-1	2.2578	2.3561	2.327	2.3264	2.2843	2.2589	2.4394	2.2984	2.341	2.1891	2.2066	2.2871	2.2694	2.1323	2.2214	2.2353	2.2708	2.2482	2.2594	2.2533	2.257	2.2666	Z00005174-1	44k	Dev2	Rag2	recombination activating gene 2
Z00005175-1	2.6173	2.5109	2.5965	2.5901	2.4818	2.5717	2.5537	2.4962	2.5323	2.5907	2.56	2.5404	2.5308	2.5364	2.5459	2.5448	2.5456	2.5188	2.5427	2.5296	2.5588	2.5516	Z00005175-1	44k	Dev2	Shh	sonic hedgehog
Z00005176-1	2.8497	2.8807	2.8999	2.9533	3.0088	2.7864	2.866	2.9743	2.8993	2.899	2.8334	2.8357	2.8137	2.7487	2.7573	2.7713	2.8483	2.7891	2.8235	2.8249	2.8642	2.7992	Z00005176-1	44k	Dev2	Cdh2	cadherin 2
Z00005178-1	3.6257	3.5446	3.5428	3.5843	3.6307	3.4701	3.4754	3.3867	3.3182	3.3054	3.248	3.3069	3.2912	3.3062	3.3101	3.2792	3.242	3.2795	3.318	3.2082	3.2959	3.3036	Z00005178-1	44k	Dev2	Smarca5	SWI/SNF related, matrix associated, actin dependent regulator of chromatin, subfamily a, member 5
Z00005188-1	3.2209	3.2831	3.1973	3.1819	3.1458	3.1518	3.1339	3.0701	3.2151	3.252	3.3186	3.3174	3.3801	3.737	3.7246	3.7437	3.9484	3.9027	3.9661	3.7974	3.7615	3.7656	Z00005188-1	44k	Dev2	Flt1	FMS-like tyrosine kinase 1
Z00005191-1	3.064	3.1396	3.0211	3.1004	3.0746	3.0989	3.1294	3.0815	3.1319	3.0633	3.2679	3.2672	3.2541	3.2083	3.2421	3.2466	3.2083	3.2095	3.227	3.2287	3.2477	3.2309	Z00005191-1	44k	Dev2	Sox4	SRY-box containing gene 4
Z00005196-1	4.5308	4.5201	4.5377	4.4514	4.5316	4.4537	4.4257	4.4893	4.353	4.3357	4.2354	4.2105	4.2073	4.2719	4.1962	4.2381	4.1887	4.1818	4.1584	4.1965	4.1473	4.1422	Z00005196-1	44k	Dev2	Utf1	undifferentiated embryonic cell transcription factor 1
Z00005197-1	2.2407	2.1717	2.1017	2.131	2.132	2.154	2.0788	1.9296	2.0438	2.1375	2.1086	2.131	2.0342	2.1593	2.0618	2.077	2.1506	2.0555	2.0132	2.0986	2.0022	2.0636	Z00005197-1	44k	Dev2	Hoxa9	homeo box A9
Z00005199-1	2.9658	3.0842	2.9565	2.9808	2.9381	2.9873	3.0055	2.9011	2.9661	2.9379	2.9465	2.9606	2.9818	2.9721	3.0064	2.9846	2.9867	2.9472	2.9889	2.9704	2.9494	2.9848	Z00005199-1	44k	Dev2	Grem1	gremlin 1
Z00005200-1	4.4705	4.467	4.5677	4.551	4.2052	4.4119	4.2801	4.1943	4.1099	4.2634	4.3477	4.2937	4.3097	4.4487	4.4096	4.4612	4.6125	4.4772	4.5369	4.6489	4.5456	4.5845	Z00005200-1	44k	Dev2	Tcf3	transcription factor 3
Z00005211-1	2.8171	2.7404	2.7889	2.708	2.6799	2.6657	2.6971	2.6667	2.7599	2.728	2.6624	2.6264	2.7032	2.654	2.7214	2.6828	2.6553	2.6263	2.6802	2.6492	2.6538	2.6541	Z00005211-1	44k	Dev2	Erbb4	v-erb-a erythroblastic leukemia viral oncogene homolog 4 (avian)
Z00005214-1	4.7491	4.8193	4.8017	4.803	4.8194	4.8264	4.7909	4.6936	4.7888	4.6607	4.5176	4.4438	4.3923	3.8284	3.8833	3.9129	3.6514	3.7648	3.6966	3.5519	3.5781	3.5246	Z00005214-1	44k	Dev2	Sox2	SRY-box containing gene 2
Z00005221-1	2.693	2.6735	2.6244	2.6221	2.5833	2.6532	2.6783	2.8041	2.541	2.6736	2.5931	2.5976	2.6038	2.5923	2.6259	2.5828	2.5891	2.6781	2.6782	2.6204	2.6959	2.7013	Z00005221-1	44k	Dev2	Sirt4	sirtuin 4 (silent mating type information regulation 2 homolog) 4 (S. cerevisiae)
Z00005224-1	2.5548	2.5916	2.5458	2.5721	2.6227	2.6003	2.6749	2.5673	2.6358	2.4388	2.5411	2.5297	2.5438	2.5697	2.7074	2.628	2.6256	2.7632	2.8016	2.6782	2.8841	2.8825	Z00005224-1	44k	Dev2	Mbd1	methyl-CpG binding domain protein 1
Z00005225-1	3.0558	3.1473	3.069	3.0924	3.0989	3.1124	3.1011	3.0017	3.0544	2.9011	2.9559	3.0144	3.0109	2.909	2.9531	2.9508	2.878	2.9427	2.9772	2.9366	3.0251	3.0117	Z00005225-1	44k	Dev2	Mbd4	methyl-CpG binding domain protein 4
Z00005232-1	1.9459	1.9165	1.8968	1.9767	2.004	1.8576	2.0729	1.9803	2.0128	1.8823	1.88	1.933	1.9149	1.932	1.8772	1.9221	1.9114	1.8985	1.8542	1.9397	1.9124	1.8537	Z00005232-1	44k	Dev2	Irs1	insulin receptor substrate 1
Z00005240-1	2.8759	2.8383	2.8805	2.7918	2.9773	2.7454	2.8215	2.8108	2.741	2.7489	2.6888	2.6705	2.775	2.7634	2.7439	2.737	2.7275	2.7258	2.7434	2.7424	2.7377	2.7303	Z00005240-1	44k	Dev2	Actl6b	actin-like 6B
Z00005249-1	2.3823	2.2569	2.2857	2.2646	2.1281	2.0875	2.1504	2.0534	2.1349	2.0085	2.0726	2.0413	2.0902	1.9717	2.0668	2.1413	2.1089	2.1155	2.0866	2.064	2.0905	2.1425	Z00005249-1	44k	Dev2	Cdyl	chromodomain protein, Y chromosome-like
Z00005253-1	2.9438	2.8244	2.7704	2.895	2.7943	2.8435	2.8189	2.7064	2.7007	2.5091	2.4312	2.5627	2.5263	2.4513	2.5533	2.5819	2.3771	2.582	2.5685	2.3938	2.5521	2.5309	Z00005253-1	44k	Dev2	Smarcc1	SWI/SNF related, matrix associated, actin dependent regulator of chromatin, subfamily c, member 1
Z00005255-1	2.7401	2.825	2.7396	2.7944	2.8099	2.7836	2.9451	2.7548	2.9037	2.7001	3.0685	3.0684	3.0748	2.9617	3.0117	2.9925	2.964	2.9857	2.9888	2.9091	2.9838	2.9818	Z00005255-1	44k	Dev2	Ascl2	achaete-scute complex homolog-like 2 (Drosophila)
Z00005257-1	3.2927	3.3334	3.2565	3.2586	3.2381	3.2558	3.2727	3.1942	3.1974	3.1739	3.1537	3.1622	3.1324	3.168	3.1633	3.1547	3.1587	3.1686	3.1724	3.1866	3.1474	3.1803	Z00005257-1	44k	Dev2	Cnr1	cannabinoid receptor 1 (brain)
Z00005259-1	1.8177	1.8153	1.7222	1.753	1.7788	1.6795	1.8164	1.6344	1.5735	1.6868	1.5897	1.6153	1.615	1.6374	1.6491	1.6415	1.6468	1.6813	1.5952	1.6578	1.6616	1.7009	Z00005259-1	44k	Dev2	Tcfap2a	transcription factor AP-2, alpha
Z00005260-1	2.0564	2.1928	2.1531	2.1505	2.2086	2.1219	2.159	2.1927	2.1671	2.0282	2.1176	2.0913	2.0899	2.1099	2.0939	2.1111	2.0921	2.0672	2.1175	2.1281	2.0961	2.1138	Z00005260-1	44k	Dev2	Csn2	casein beta
Z00005262-1	2.8849	2.7612	2.9043	2.8185	2.7442	2.7007	2.6731	2.6697	2.1996	2.0372	2.1058	1.9829	1.9917	2.0677	2.0352	2.0587	2.1062	2.0965	2.076	2.271	2.0078	2.0176	Z00005262-1	44k	Dev2	Epha2	Eph receptor A2
Z00005263-1	2.8491	2.7933	2.7006	2.7056	2.6964	2.7232	2.7595	2.7086	2.6977	2.6245	2.6133	2.4472	2.5902	2.5922	2.5507	2.5101	2.558	2.5631	2.5331	2.5985	2.5263	2.5819	Z00005263-1	44k	Dev2	Tle2	transducin-like enhancer of split 2, homolog of Drosophila E(spl)
Z00005264-1	2.1946	2.278	2.2888	2.2739	2.4099	2.2361	2.3638	2.3441	2.2125	2.3521	2.2433	2.2402	2.2526	2.221	2.2153	2.2533	2.2377	2.2667	2.2473	2.2348	2.2734	2.2537	Z00005264-1	44k	Dev2	Rel	reticuloendotheliosis oncogene
Z00005267-1	2.7959	2.8048	2.7008	2.705	2.6685	2.6318	2.7048	2.5955	2.5592	2.5321	2.4987	2.4843	2.5297	2.5531	2.562	2.5496	2.5586	2.5255	2.5523	2.5656	2.5184	2.5441	Z00005267-1	44k	Dev2	Ppard	peroxisome proliferator activator receptor delta
Z00005268-1	3.9252	4.0069	3.9631	3.9897	3.9466	3.9649	3.9503	3.9011	3.8887	3.8823	3.8891	3.9959	4.0335	3.8862	3.9407	3.9938	3.8582	3.8653	3.9594	3.7772	3.8234	3.8571	Z00005268-1	44k	Dev2	Ptges3	prostaglandin E synthase 3 (cytosolic)
Z00005270-1	3.1174	3.1296	3.0542	3.0659	3.0347	3.089	3.1202	3.0377	2.9911	2.9679	2.9457	2.9359	2.9553	2.9278	2.8886	2.9275	2.8337	2.8953	2.8771	2.9279	2.8896	2.8895	Z00005270-1	44k	Dev2	Fgfr4	fibroblast growth factor receptor 4
Z00005273-1	2.7675	2.6537	2.7439	2.6496	2.6815	2.5369	2.8362	2.8344	3.1183	3.2256	3.3293	3.3413	3.3245	3.3924	3.4324	3.4361	3.3987	3.4612	3.5165	3.4788	3.5566	3.5613	Z00005273-1	44k	Dev2	H19	H19 fetal liver mRNA
Z00005277-1	2.7146	2.8035	2.7012	2.7765	2.6717	2.7017	2.7582	2.7212	2.7531	2.795	2.7543	2.5944	2.7473	2.7559	2.7536	2.7644	2.7705	2.7509	2.7461	2.7433	2.7569	2.7422	Z00005277-1	44k	Dev2	Hoxb5	homeo box B5
Z00005278-1	2.0758	2.2096	2.0156	2.0411	2.0863	2.092	1.8847	1.8788	1.73	1.7025	1.6891	1.6044	1.7226	1.7018	1.7104	1.726	1.7386	1.7399	1.6981	1.7398	1.7187	1.7092	Z00005278-1	44k	Dev2	Lef1	lymphoid enhancer binding factor 1
Z00005284-1	2.6929	2.7408	2.6881	2.7138	2.6681	2.6745	2.7135	2.6364	2.6627	2.6356	2.6706	2.6453	2.6508	2.6597	2.6581	2.6562	2.6462	2.6252	2.6828	2.6381	2.6354	2.6417	Z00005284-1	44k	Dev2	L1cam	L1 cell adhesion molecule
Z00005286-1	3.4113	3.4297	3.3515	3.2866	3.5828	3.3827	3.5465	3.3723	3.2467	3.2364	2.9329	2.952	2.9477	2.8992	2.9093	2.9252	2.9062	2.9024	2.9022	2.8449	2.8964	2.8633	Z00005286-1	44k	Dev2	Etv4	ets variant gene 4 (E1A enhancer binding protein, E1AF)
Z00005288-1	4.3325	4.3511	4.2717	4.3073	4.2659	4.2775	4.2853	4.2574	4.2767	4.2784	4.3224	4.3323	4.3445	4.4101	4.3867	4.3435	4.3171	4.2954	4.2857	4.3144	4.2934	4.2914	Z00005288-1	44k	Dev2	Sfpi1	SFFV proviral integration 1
Z00005290-1	3.1719	3.2357	3.2595	3.2081	3.1905	3.1848	3.2183	3.1806	3.1361	3.2724	3.1502	3.1571	3.1382	3.176	3.1926	3.1536	3.4606	3.2019	3.162	3.1694	3.173	3.2131	Z00005290-1	44k	Dev2	Tcf7	transcription factor 7, T-cell specific
Z00005295-1	3.0604	3.0524	2.9855	3.0025	2.9899	2.9792	2.9802	2.9734	2.9753	2.9147	2.938	2.8504	2.9503	2.9566	2.9304	2.9496	2.9403	2.9396	2.9634	2.9573	2.9606	2.9612	Z00005295-1	44k	Dev2	Foxn1	forkhead box N1
Z00005302-1	3.4372	3.4012	3.4892	3.5571	3.595	3.3956	3.5948	3.5239	3.5376	3.5589	3.8331	3.8234	3.7888	3.9737	3.976	3.9556	4.0152	3.9739	4.0319	4.0118	4.0175	3.9965	Z00005302-1	44k	Dev2	Cdkn1a	cyclin-dependent kinase inhibitor 1A (P21)
Z00005303-1	3.672	3.6777	3.5462	3.628	3.7053	3.7391	3.6293	3.5226	3.728	3.7307	3.6215	3.6657	3.6265	3.0835	3.1277	3.1487	3.0359	3.003	3.0068	2.9738	2.9939	2.9833	Z00005303-1	44k	Dev2	Gli1	GLI-Kruppel family member GLI1
Z00005313-1	3.7239	3.7264	3.7164	3.747	3.6919	3.6848	3.6105	3.6693	3.4976	3.4497	3.4551	3.4754	3.5052	3.5018	3.4885	3.4338	3.4226	3.4374	3.4635	3.48	3.465	3.4918	Z00005313-1	44k	Dev2	Gbx2	gastrulation brain homeobox 2
Z00005317-1	2.3441	2.3738	2.4636	2.2875	2.4032	2.2997	2.3987	2.3802	2.3781	2.1826	2.284	2.2802	2.3095	2.297	2.2661	2.267	2.2103	2.2106	2.265	2.2975	2.249	2.2689	Z00005317-1	44k	Dev2	Cbx2	chromobox homolog 2 (Drosophila Pc class)
Z00005318-1	1.9811	2.1086	1.9927	2.064	2.1669	2.0932	2.1439	2.0428	1.9864	2.0492	2.0387	2.0426	2.0568	1.9793	2.0141	1.9864	1.9688	1.9893	2.0225	2.0143	2.0915	2.0155	Z00005318-1	44k	Dev2	Zp1	zona pellucida glycoprotein 1
Z00005319-1	2.1407	2.2673	2.1684	2.2132	2.1097	2.1708	2.1328	2.051	2.1298	2.2317	2.1442	2.1769	2.1081	2.2062	2.1077	2.0962	2.181	2.2543	2.1188	2.2033	2.2818	2.1427	Z00005319-1	44k	Dev2	Thbd	thrombomodulin
Z00005320-1	2.1676	2.107	2.153	2.1346	2.0928	2.1098	2.0458	2.0683	2.1723	2.0312	2.0889	2.138	2.1513	2.1274	2.1015	2.1311	2.1092	2.114	2.1148	2.1124	2.111	2.1327	Z00005320-1	44k	Dev2	Tnfrsf11a	tumor necrosis factor receptor superfamily, member 11a
Z00005321-1	2.2632	2.1497	2.2196	2.1425	2.2285	2.1113	2.1593	2.1206	2.2598	2.1661	2.2218	2.1853	2.204	2.1817	2.1428	2.1866	2.1163	2.2238	2.1677	2.1835	2.1614	2.1487	Z00005321-1	44k	Dev2	Tnfsf8	tumor necrosis factor (ligand) superfamily, member 8
Z00005327-1	2.783	2.7914	2.7766	2.8077	2.7525	2.7675	2.8113	2.7473	2.6216	2.586	2.5875	2.6139	2.6122	2.5708	2.575	2.5929	2.6003	2.5744	2.5648	2.6147	2.5546	2.6249	Z00005327-1	44k	Dev2	Lor	loricrin
Z00005335-1	2.9049	2.858	2.8356	2.8356	2.9168	2.753	3.2107	3.0308	3.5545	3.5643	3.9465	3.7696	3.8494	3.9576	3.8562	3.8797	3.9768	3.8806	4.0077	4.0219	3.9587	3.9396	Z00005335-1	44k	Dev2	Esx1	extraembryonic, spermatogenesis, homeobox 1
Z00005336-1	1.8645	1.944	1.7834	1.8826	1.6677	1.6995	2.0009	1.8176	2.0566	1.7553	1.883	1.9073	1.8852	1.9048	1.9421	1.9209	1.9368	1.8821	1.9372	1.9334	1.968	1.9069	Z00005336-1	44k	Dev2	Evx1	even skipped homeotic gene 1 homolog
Z00005337-1	3.617	3.572	3.6157	3.5675	3.5935	3.5482	3.5621	3.5842	3.5822	3.6817	3.5975	3.5963	3.6346	3.6977	3.6785	3.6483	3.6646	3.579	3.6417	3.6369	3.6598	3.6113	Z00005337-1	44k	Dev2	Evx2	even skipped homeotic gene 2 homolog
Z00005343-1	2.9061	2.9598	2.9074	2.8845	2.8447	2.7834	2.8958	2.8699	2.8202	2.9094	2.8157	2.8443	2.933	2.9144	2.9765	2.8728	2.9035	2.8282	2.8969	2.8576	2.8422	2.861	Z00005343-1	44k	Dev2	Hoxa10	homeo box A10
Z00005346-1	2.7912	2.8904	2.775	2.7163	2.6593	2.6805	2.6448	2.6002	2.8222	2.8482	2.8009	2.8202	2.8116	2.8578	2.872	2.8402	2.9336	2.8682	2.911	2.8997	2.9719	2.9738	Z00005346-1	44k	Dev2	Il1r1	interleukin 1 receptor, type I
Z00005349-1	2.1364	2.1029	2.1463	2.1009	2.0935	2.0339	2.0729	2.1171	2.0763	2.0029	2.018	2.0828	2.0455	2.0134	2.0005	1.955	1.9943	2.0263	2.0295	2.0179	1.9944	2.0526	Z00005349-1	44k	Dev2	Ivl	involucrin
Z00005352-1	2.3923	2.1878	2.1435	2.2385	2.1092	2.2229	2.3562	2.3676	2.3139	2.285	2.2988	2.2964	2.3131	2.3309	2.337	2.3538	2.3526	2.4434	2.4269	2.3766	2.4788	2.4609	Z00005352-1	44k	Dev2	Kpna6	karyopherin (importin) alpha 6
Z00005353-1	3.0575	3.0315	3.0534	2.9962	2.9913	2.9744	2.9823	3.066	3.0119	2.9125	2.9813	2.9389	2.9626	2.9358	2.9697	2.9634	2.9576	2.9413	2.9563	2.9589	2.954	2.9667	Z00005353-1	44k	Dev2	Admr	adrenomedullin receptor
Z00005354-1	3.2731	3.2789	3.3297	3.3174	3.2498	3.2561	3.261	3.223	3.2714	3.3564	3.3701	3.3681	3.3929	3.4166	3.4543	3.3669	3.3609	3.3713	3.3491	3.3446	3.3789	3.3818	Z00005354-1	44k	Dev2	Aqp8	aquaporin 8
Z00005357-1	3.2045	3.1871	3.2151	3.1392	3.1074	3.1192	3.1187	3.1862	3.1857	3.0626	3.1762	3.0058	3.161	3.1832	3.1972	3.136	3.1402	3.1471	3.1302	3.1033	3.1433	3.1575	Z00005357-1	44k	Dev2	Bmp2	bone morphogenetic protein 2
Z00005358-1	3.3858	3.3978	3.4042	3.3636	3.3074	3.3453	3.3729	3.3038	3.3143	3.351	3.3322	3.3316	3.3564	3.3425	3.3611	3.3413	3.3525	3.3469	3.3668	3.3433	3.3612	3.3845	Z00005358-1	44k	Dev2	Bmp6	bone morphogenetic protein 6
Z00005359-1	2.9379	2.9155	2.9467	2.8845	2.9172	2.8438	3.0803	3.0158	3.102	3.1711	3.1094	3.1196	3.1114	2.9678	3.0347	3.0344	3.024	2.9781	3.0444	3.057	3.0667	3.0213	Z00005359-1	44k	Dev2	Bmp7	bone morphogenetic protein 7
Z00005362-1	2.9426	3.0249	2.8797	2.8749	2.896	2.9288	2.9385	2.8872	2.914	2.937	2.9102	2.9008	2.9476	2.9874	2.9893	2.9736	3.0212	3.0235	3.0561	3.0391	3.0841	3.0827	Z00005362-1	44k	Dev2	Cbx4	chromobox homolog 4 (Drosophila Pc class)
Z00005364-1	1.8035	1.8445	1.9208	1.9369	1.9713	1.6942	2.0074	2.0785	1.9696	1.9295	2.0069	1.9903	1.9872	2.0093	1.9665	1.971	1.9762	1.9884	1.9862	1.977	2.0293	1.9783	Z00005364-1	44k	Dev2	Cebpa	CCAAT/enhancer binding protein (C/EBP), alpha
Z00005365-1	3.1417	3.1803	3.1844	3.126	3.0225	2.908	2.8909	2.9436	2.9222	2.9911	3.0849	3.1454	3.1823	3.2517	3.3057	3.314	3.2667	3.1933	3.2557	3.2347	3.2418	3.2219	Z00005365-1	44k	Dev2	Cebpd	CCAAT/enhancer binding protein (C/EBP), delta
Z00005371-1	2.7985	2.7953	2.8347	2.7756	2.9471	2.9025	2.8578	2.7523	2.8265	2.7823	2.7802	2.7707	2.764	2.8195	2.8022	2.8066	2.8187	2.8033	2.8126	2.8414	2.8166	2.8152	Z00005371-1	44k	Dev2	Bcl2	B-cell leukemia/lymphoma 2
Z00005373-1	3.6173	3.6153	3.6575	3.557	3.5594	3.5553	3.6554	3.6452	4.0349	4.1036	4.5779	4.6821	4.7247	4.6878	4.7886	4.7878	4.8686	4.8436	4.8735	4.9639	5.0076	5.0019	Z00005373-1	44k	Dev2	Cebpb	CCAAT/enhancer binding protein (C/EBP), beta
Z00005380-1	2.7467	2.697	2.6085	2.6402	2.6085	2.5849	2.6406	2.564	2.5582	2.5338	2.5892	2.6022	2.5699	2.576	2.5748	2.5781	2.5751	2.5866	2.5454	2.5578	2.5535	2.5943	Z00005380-1	44k	Dev2	Ebf2	early B-cell factor 2
Z00005382-1	2.8263	2.8374	2.7587	2.7981	2.7458	2.7876	2.7968	2.7086	2.772	2.7335	2.8199	2.7621	2.732	2.7738	2.7621	2.767	2.7731	2.7284	2.7671	2.7831	2.7525	2.7453	Z00005382-1	44k	Dev2	Edar	ectodysplasin-A receptor
Z00005388-1	3.6002	3.6307	3.5972	3.5849	3.5916	3.5616	3.5756	3.5415	3.5827	3.6199	3.5824	3.5808	3.605	3.62	3.6093	3.6068	3.6115	3.5623	3.593	3.6026	3.5804	3.5946	Z00005388-1	44k	Dev2	Ghrh	growth hormone releasing hormone
Z00005390-1	2.3041	2.3427	2.3	2.3405	2.3573	2.2544	2.4281	2.4171	2.1323	2.2098	2.1309	2.2472	2.1816	2.1635	2.1733	2.1552	2.212	2.2142	2.1338	2.2035	2.1709	2.1607	Z00005390-1	44k	Dev2	Gsc	goosecoid
Z00005391-1	2.3747	2.338	2.3622	2.2721	2.2522	2.2205	2.3579	2.2231	2.3093	2.3461	2.3094	2.2797	2.3046	2.3257	2.3184	2.4142	2.3243	2.3724	2.3985	2.319	2.4252	2.4399	Z00005391-1	44k	Dev2	Il1a	interleukin 1 alpha
Z00005396-1	1.8803	1.9084	2.0733	1.9292	1.6981	1.8725	2.0044	2.0822	2.0722	1.7567	1.9021	1.9158	1.8711	1.922	1.9232	1.8864	1.9465	1.8846	1.8692	1.9207	1.8636	1.8575	Z00005396-1	44k	Dev2	Birc1b	baculoviral IAP repeat-containing 1b
Z00005397-1	3.3499	3.3418	3.3384	3.3678	3.3942	3.3096	3.3476	3.3775	3.3401	3.4265	3.336	3.3383	3.3564	3.3825	3.394	3.3759	3.3797	3.3182	3.3717	3.3552	3.3535	3.3682	Z00005397-1	44k	Dev2	Neurog1	neurogenin 1
Z00005400-1	2.4061	2.3751	2.3984	2.4069	2.504	2.4423	2.4194	2.4458	2.3184	2.2837	2.3198	2.3067	2.3158	2.3291	2.3162	2.3637	2.3101	2.3654	2.341	2.3461	2.3109	2.3293	Z00005400-1	44k	Dev2	Prkcc	protein kinase C, gamma
Z00005401-1	2.532	2.5019	2.532	2.5189	2.5215	2.4338	2.5499	2.5811	2.5151	2.4536	2.4234	2.4045	2.4461	2.5067	2.4368	2.464	2.4498	2.456	2.4789	2.4764	2.4481	2.4606	Z00005401-1	44k	Dev2	Ptcra	pre T-cell antigen receptor alpha
Z00005403-1	3.0801	3.1005	3.1814	3.2665	3.0444	3.1238	3.1334	3.1186	3.1702	3.1817	3.1857	3.1971	3.1919	3.1648	3.1979	3.194	3.1847	3.17	3.1729	3.1678	3.1505	3.1833	Z00005403-1	44k	Dev2	Cd70	CD70 antigen
Z00005404-1	2.9845	2.9623	2.8498	2.8711	2.7997	2.839	2.866	2.8099	2.7755	2.7294	2.65	2.7574	2.7199	2.6101	2.6838	2.6482	2.5819	2.6103	2.6727	2.5491	2.5611	2.5542	Z00005404-1	44k	Dev2	Mkrn3	makorin, ring finger protein, 3
Z00005407-1	3.4048	3.4312	3.4301	3.4467	3.467	3.4159	3.4327	3.4173	3.4724	3.3975	3.4389	3.4309	3.4133	3.3038	3.3555	3.3634	3.322	3.3499	3.4186	3.3352	3.4234	3.4067	Z00005407-1	44k	Dev2	Nfkbib	nuclear factor of kappa light chain gene enhancer in B-cells inhibitor, beta
Z00005409-1	3.1951	3.1109	3.1521	3.0431	3.0219	3.01	2.9979	3.0592	3.1272	3.0238	3.055	3.076	3.0593	3.0488	3.05	3.0574	3.0813	3.0673	3.0658	3.1045	3.0579	3.0391	Z00005409-1	44k	Dev2	Has2	hyaluronan synthase 2
Z00005411-1	2.8202	2.8703	2.8411	2.761	2.8751	2.7149	2.8695	2.8804	2.9138	2.8817	2.9102	2.8859	2.9221	2.9799	2.9166	2.9242	2.9474	2.9153	2.9332	2.9086	2.9189	2.9403	Z00005411-1	44k	Dev2	Ank3	ankyrin 3, epithelial
Z00005413-1	2.2333	2.1849	2.1906	2.1391	2.1728	2.146	2.0733	2.0468	2.0953	1.9858	2.0309	2.0394	2.0356	2.0448	2.0182	2.0032	2.0226	2.081	2.0686	2.0017	2.0634	2.0143	Z00005413-1	44k	Dev2	Nog	noggin
Z00005414-1	2.2466	2.2043	2.1735	2.1444	2.2098	2.1224	2.0989	2.0217	2.0888	2.0743	2.057	2.1203	2.0836	2.0665	2.0735	2.0771	2.0589	2.078	2.0816	2.0677	2.067	1.9941	Z00005414-1	44k	Dev2	Hey2	hairy/enhancer-of-split related with YRPW motif 2
Z00005415-1	3.2683	3.2117	3.2883	3.1778	3.1895	3.1674	3.1831	3.1394	3.1272	3.1062	3.1252	3.1467	3.1416	3.1045	3.1465	3.0874	3.1318	3.0906	3.0866	3.0219	3.0622	3.0967	Z00005415-1	44k	Dev2	Hey1	hairy/enhancer-of-split related with YRPW motif 1
Z00005418-1	2.3917	2.4047	2.3945	2.4079	2.523	2.3804	2.3854	2.472	2.3946	2.373	2.3621	2.4363	2.3752	2.3839	2.398	2.3725	2.3923	2.3132	2.3972	2.3639	2.3758	2.3888	Z00005418-1	44k	Dev2	Fgf9	fibroblast growth factor 9
Z00005419-1	1.9714	1.9907	1.9655	1.9993	2.0858	1.9744	1.9622	1.9493	1.8686	2.0419	1.997	1.9879	1.9575	1.9649	1.9665	2.0112	1.9893	1.9628	1.9544	1.9666	1.9722	1.9757	Z00005419-1	44k	Dev2	Fshr	follicle stimulating hormone receptor
Z00005421-1	2.3459	2.3396	2.3544	2.3675	2.3572	2.3501	2.5832	2.391	2.5847	2.4701	2.6204	2.6497	2.6323	2.7023	2.7389	2.8067	2.8499	2.9381	2.9535	2.8777	3.0312	3.0177	Z00005421-1	44k	Dev2	Msx2	homeo box, msh-like 2
Z00005423-1	1.8785	2.1161	2.0494	2.0615	1.9183	1.8964	1.9374	1.9642	2.0997	1.8989	2.0227	2.0442	2.0012	2.0399	1.9948	2.0142	2.0168	2.0013	2.0052	2.0319	2.0227	2.0003	Z00005423-1	44k	Dev2	Fgf8	fibroblast growth factor 8
Z00005424-1	2.4498	2.4934	2.5354	2.4463	2.6113	2.4497	2.6168	2.4987	2.6105	2.5038	2.5395	2.5526	2.5512	2.5316	2.568	2.5723	2.5189	2.6161	2.6229	2.5544	2.6805	2.6524	Z00005424-1	44k	Dev2	Pvrl1	poliovirus receptor-related 1
Z00005426-1	2.5813	2.6736	2.6309	2.5803	2.5873	2.5236	2.6246	2.4617	2.5816	2.5528	2.5155	2.383	2.5571	2.5513	2.4904	2.5057	2.4484	2.5022	2.5361	2.4946	2.5045	2.5033	Z00005426-1	44k	Dev2	Ptger1	prostaglandin E receptor 1 (subtype EP1)
Z00005430-1	2.1649	2.1916	2.1526	2.1104	2.1202	2.0562	2.1601	1.9769	2.2703	2.1087	2.1688	2.2103	2.2484	2.2097	2.2319	2.2143	2.2225	2.1881	2.2352	2.188	2.1646	2.2144	Z00005430-1	44k	Dev2	Cldn2	claudin 2
Z00005437-1	2.14	2.161	2.1546	2.1086	2.1065	2.1261	2.2343	2.248	2.201	2.0456	2.0993	2.1208	2.1386	2.1264	2.1581	2.1593	2.1238	2.1684	2.1579	2.1184	2.1522	2.136	Z00005437-1	44k	Dev2	Smpd3	sphingomyelin phosphodiesterase 3, neutral
Z00005439-1	3.7101	3.729	3.7361	3.7474	3.7253	3.7535	3.8458	3.8026	3.6529	3.6001	3.519	3.5443	3.5812	3.7182	3.8154	3.8081	3.8859	3.9353	3.9711	4.0063	4.0472	4.0499	Z00005439-1	44k	Dev2	Plk3	polo-like kinase 3 (Drosophila)
Z00005441-1	2.1016	2.0884	2.0777	2.0152	2.0676	2.0828	2.2278	2.0979	2.182	2.1719	2.1732	2.2011	2.1751	2.2226	2.2316	2.2095	2.3388	2.4852	2.4564	2.4791	2.6454	2.6267	Z00005441-1	44k	Dev2	Mertk	c-mer proto-oncogene tyrosine kinase
Z00005443-1	2.9742	2.8827	2.8246	2.8334	2.8163	2.8352	2.8421	2.7628	2.7237	2.7614	2.7421	2.7942	2.7441	2.7999	2.8015	2.7793	2.8186	2.772	2.7576	2.7692	2.7564	2.7671	Z00005443-1	44k	Dev2	Calcrl	calcitonin receptor-like
Z00005445-1	3.3063	3.2681	3.2507	3.1771	3.1718	3.1675	3.1983	3.1125	3.3586	3.2176	3.2062	3.3288	3.321	3.3212	3.4035	3.3318	3.3639	3.3365	3.3758	3.3403	3.3566	3.3687	Z00005445-1	44k	Dev2	Stat5b	signal transducer and activator of transcription 5B
Z00005449-1	2.5856	2.5786	2.6019	2.5837	2.4976	2.4954	2.5823	2.5516	2.4267	2.4257	2.4346	2.3725	2.4497	2.4317	2.4047	2.4364	2.424	2.4232	2.4176	2.4758	2.4224	2.3789	Z00005449-1	44k	Dev2	Tnfsf14	tumor necrosis factor (ligand) superfamily, member 14
Z00005450-1	2.4339	2.5266	2.4419	2.5664	2.4305	2.4813	2.5501	2.4545	2.4774	2.5861	2.5082	2.4795	2.4915	2.5358	2.5107	2.514	2.5384	2.5011	2.5123	2.542	2.4907	2.5032	Z00005450-1	44k	Dev2	Il15ra	interleukin 15 receptor, alpha chain
Z00005454-1	2.1471	2.0659	2.0668	2.0038	1.9713	1.8947	2.0366	1.9126	2.0194	1.9906	2.0325	2.0062	2.029	1.9619	1.9155	1.9961	1.938	1.984	2.0187	1.9906	1.9433	1.983	Z00005454-1	44k	Dev2	Pdgfc	platelet-derived growth factor, C polypeptide
Z00005459-1	4.6941	4.6476	4.7011	4.6578	4.7012	4.6055	4.6804	4.6785	4.8113	4.8427	4.9536	4.9905	4.9789	5.0517	5.1356	5.1278	5.199	5.274	5.2802	5.2887	5.3871	5.3573	Z00005459-1	44k	Dev2	Ubc	ubiquitin C
Z00005463-1	3.1755	3.2079	3.1432	3.1476	3.1072	3.153	3.131	3.1007	3.0883	3.065	3.0716	3.1043	3.1022	3.0351	3.094	3.0897	3.0924	3.1099	3.1365	3.0652	3.1593	3.1591	Z00005463-1	44k	Dev2	Arid1b	AT rich interactive domain 1B (Swi1 like)
Z00005466-1	3.0893	3.1697	3.0634	3.0921	3.0907	3.0737	3.2159	3.1376	3.2288	3.1027	3.4219	3.3412	3.3367	3.8391	3.7643	3.7791	3.9137	3.8632	3.8393	3.9613	3.8808	3.8862	Z00005466-1	44k	Dev2	Sct	secretin
Z00005470-1	2.3081	2.2707	2.3437	2.3329	2.3739	2.3269	2.3663	2.4477	2.2502	2.2151	2.2729	2.281	2.244	2.2739	2.3439	2.2975	2.309	2.3891	2.379	2.2994	2.4189	2.3801	Z00005470-1	44k	Dev2	Gphn	gephyrin
Z00005471-1	4.2296	4.2314	4.2009	4.3356	4.4131	4.3092	4.139	4.1375	3.9968	4.0528	4.111	4.1355	4.1796	4.1917	4.2821	4.2633	4.3274	4.3439	4.3845	4.3918	4.4625	4.4751	Z00005471-1	44k	Dev2	Brd4	bromodomain containing 4
Z00005472-1	3.4537	3.4688	3.4712	3.4772	3.4651	3.4308	3.5116	3.5231	3.5981	3.5341	3.6278	3.5998	3.6165	3.8108	3.828	3.8036	3.8862	3.9051	3.9291	4.0101	4.0333	4.0579	Z00005472-1	44k	Dev2	Rod1	ROD1 regulator of differentiation 1 (S. pombe)
Z00005473-1	2.5209	2.5584	2.575	2.4707	2.4043	2.3754	2.6122	2.5015	2.6416	2.7974	2.8215	2.7403	2.7935	2.9207	2.8846	2.8778	2.9063	2.9028	2.9284	2.9305	2.9428	2.9231	Z00005473-1	44k	Dev2	AA407452	EST AA407452
Z00005477-1	2.3505	2.357	2.3401	2.3342	2.3364	2.3301	2.4041	2.3783	2.3472	2.3413	2.314	2.4696	2.1806	2.4056	2.396	2.3992	2.3625	2.4482	2.3856	2.4367	2.4449	2.4559	Z00005477-1	44k	Dev2	Trim36	tripartite motif-containing 36
Z00005481-1	3.8266	3.8903	3.8154	3.8477	3.8159	3.8379	3.8293	3.7767	3.8336	3.9053	3.9713	4.0012	3.9974	3.9311	3.9906	3.9752	3.9491	3.9711	3.9752	3.9393	3.9915	3.9905	Z00005481-1	44k	Dev2	Cugbp1	CUG triplet repeat, RNA binding protein 1
Z00005482-1	2.7132	2.7508	2.77	2.6952	2.8997	2.8362	2.7409	2.7166	2.6868	2.7377	2.7241	2.6969	2.723	2.6886	2.7476	2.7522	2.7097	2.7097	2.7368	2.6469	2.7138	2.7284	Z00005482-1	44k	Dev2	Dhx37	DEAH (Asp-Glu-Ala-His) box polypeptide 37
Z00005486-1	3.3787	3.4169	3.3792	3.3813	3.3836	3.3591	3.3623	3.304	3.3405	3.3337	3.349	3.3455	3.3312	3.3761	3.3772	3.3624	3.3511	3.3718	3.3479	3.3425	3.3543	3.3416	Z00005486-1	44k	Dev2	D17Wsu104e	DNA segment, Chr 17, Wayne State University 104, expressed
Z00005488-1	3.5074	3.4299	3.5216	3.5809	3.7129	3.5445	3.5033	3.4725	3.3517	3.4697	3.3275	3.3157	3.3186	3.3351	3.3606	3.3653	3.314	3.3792	3.4371	3.3868	3.4383	3.4479	Z00005488-1	44k	Dev2	AI428936	expressed sequence AI428936
Z00005490-1	3.0469	3.0963	3.02	3.165	3.1306	3.1941	3.247	3.0937	3.205	3.0779	2.858	2.9006	2.8562	2.7864	2.9005	2.8858	2.8464	2.9333	2.924	2.9138	2.9927	2.9919	Z00005490-1	44k	Dev2	B230333C21Rik	RIKEN cDNA B230333C21 gene
Z00005492-1	3.308	3.3781	3.3137	3.3349	3.2637	3.2698	3.3006	3.2095	3.2744	3.2612	3.3515	3.3556	3.3854	3.4561	3.5589	3.5588	3.5534	3.5823	3.5701	3.5825	3.6565	3.6048	Z00005492-1	44k	Dev2	Mllt1	myeloid/lymphoid or mixed lineage-leukemia translocation to 1 homolog (Drosophila)
Z00005497-1	3.1714	3.1631	3.1992	3.1061	3.1039	3.0312	3.115	3.1997	3.2571	3.1981	3.1787	3.1987	3.2111	3.1446	3.1702	3.1536	3.2125	3.2065	3.2479	3.2719	3.2791	3.2868	Z00005497-1	44k	Dev2	Efna1	ephrin A1
Z00005498-1	4.1231	4.1018	4.1222	4.2023	4.2346	4.1413	4.0646	4.0491	3.9641	3.8285	3.8336	3.8972	3.927	3.8384	3.9536	3.9353	3.8526	3.8619	3.9193	3.8433	3.9051	3.9121	Z00005498-1	44k	Dev2	Sf3a2	splicing factor 3a, subunit 2
Z00005499-1	3.4569	3.5337	3.4604	3.4932	3.5299	3.5515	3.664	3.5774	3.5037	3.4058	3.4682	3.4562	3.4741	3.3157	3.3652	3.3609	3.3911	3.4425	3.4496	3.3427	3.4152	3.3918	Z00005499-1	44k	Dev2	Wnt6	wingless-related MMTV integration site 6
Z00005501-1	2.198	2.0925	2.1765	2.0176	3.0036	2.049	2.1219	2.0465	2.1181	2.0666	2.0304	2.1171	2.1167	2.1535	2.1156	2.145	2.1365	2.1373	2.1478	2.1048	2.1282	2.1331	Z00005501-1	44k	Dev2	Ermap	erythroblast membrane-associated protein
Z00005503-1	2.5347	2.5322	2.5116	2.5138	2.5357	2.4583	2.4902	2.4587	2.4695	2.5697	2.5459	2.5319	2.5491	2.5347	2.5367	2.5582	2.559	2.6193	2.6143	2.6585	2.6753	2.7174	Z00005503-1	44k	Dev2	Hs3st1	heparan sulfate (glucosamine) 3-O-sulfotransferase 1
Z00005506-1	4.3654	4.3793	4.3304	4.3276	4.2806	4.3162	4.2856	4.231	4.1523	4.1677	4.2101	4.2321	4.2536	4.3069	4.3363	4.3291	4.2935	4.2796	4.285	4.2525	4.2678	4.2832	Z00005506-1	44k	Dev2	Rbm34	RNA binding motif protein 34
Z00005511-1	4.339	4.342	4.2515	4.2688	4.2296	4.254	4.1828	4.1696	4.1991	4.195	4.1948	4.1979	4.2208	4.154	4.1878	4.1751	4.1656	4.1399	4.172	4.1254	4.1147	4.1083	Z00005511-1	44k	Dev2	Fntb	farnesyltransferase, CAAX box, beta
Z00005515-1	3.1298	3.0764	3.1292	3.0069	3.0485	3.0089	3.2023	3.0588	3.2329	3.3031	3.331	3.3311	3.3497	3.3922	3.4648	3.4491	3.5386	3.5607	3.5879	3.5708	3.6601	3.6647	Z00005515-1	44k	Dev2	Tmem129	transmembrane protein 129
Z00005523-1	2.7408	2.7777	2.6999	2.7305	2.6743	2.7058	2.7061	2.6417	2.6898	2.596	2.6756	2.6629	2.6942	2.6645	2.6555	2.6787	2.6502	2.6838	2.6867	2.6573	2.6841	2.6998	Z00005523-1	44k	Dev2	Gpatch2	G patch domain containing 2
Z00005526-1	3.749	3.7357	3.6836	3.6701	3.6603	3.69	3.6943	3.6492	3.6829	3.7051	3.6857	3.6981	3.7446	3.7552	3.846	3.8298	3.9539	3.9564	4.0143	4.0611	4.1284	4.1209	Z00005526-1	44k	Dev2	Centg3	centaurin, gamma 3
Z00005528-1	3.7925	3.783	3.8087	3.8108	3.886	3.7358	3.8194	3.7472	3.7048	3.7724	3.7374	3.8245	3.8564	3.7412	3.8748	3.8572	3.7133	3.7932	3.8113	3.6141	3.7174	3.7309	Z00005528-1	44k	Dev2	Ccdc99	coiled-coil domain containing 99
Z00005534-1	4.1014	4.0746	4.0845	3.9587	4.1314	3.8519	4.1141	4.1453	3.8672	4.1086	3.956	3.8812	3.8911	3.9196	3.9836	3.9319	3.9318	3.9394	3.9711	3.8895	4.005	3.961	Z00005534-1	44k	Dev2	Eif3s5	eukaryotic translation initiation factor 3, subunit 5 (epsilon)
Z00005536-1	4.2894	4.2072	4.2612	4.2578	4.2031	4.1431	4.1804	4.0621	4.1418	4.3277	4.0724	4.3013	4.3749	4.0678	4.2572	4.2512	4.1209	4.2112	4.3306	4.0563	4.1825	4.1989	Z00005536-1	44k	Dev2	Nola1	nucleolar protein family A, member 1 (H/ACA small nucleolar RNPs)
Z00005537-1	4.1822	4.1795	4.1934	4.1721	4.1028	4.1489	4.1327	4.0771	4.0699	4.0188	4.1259	4.0177	4.0222	4.2545	4.1467	4.1427	4.2687	4.1625	4.1987	4.2789	4.2311	4.2029	Z00005537-1	44k	Dev2	Rps6ka1	ribosomal protein S6 kinase polypeptide 1
Z00005538-1	3.7213	3.7063	3.6421	3.6223	3.6181	3.6428	3.6727	3.5813	3.5761	3.5495	3.5068	3.4826	3.5397	3.5062	3.5489	3.5314	3.5067	3.539	3.5509	3.5084	3.5429	3.5554	Z00005538-1	44k	Dev2	Abcb8	ATP-binding cassette, sub-family B (MDR/TAP), member 8
Z00005542-1	3.5818	3.5493	3.5724	3.5406	3.5589	3.5474	3.5907	3.5644	3.5291	3.5413	3.4616	3.426	3.4434	3.3705	3.4235	3.3989	3.3296	3.3565	3.3888	3.2725	3.3695	3.3545	Z00005542-1	44k	Dev2	Sepx1	selenoprotein X 1
Z00005543-1	4.4865	4.481	4.5052	4.3862	4.6158	4.4253	4.5776	4.4976	4.4956	4.5604	4.6016	4.7263	4.7098	4.5724	4.663	4.6684	4.6229	4.7102	4.6971	4.6816	4.7653	4.7675	Z00005543-1	44k	Dev2	Rab1	RAB1, member RAS oncogene family
Z00005545-1	3.9148	3.8834	3.8831	3.8293	3.806	3.7886	3.8182	3.8502	3.8448	3.7506	3.7886	3.818	3.8236	3.7554	3.8424	3.8055	3.719	3.7848	3.8069	3.6801	3.8261	3.8132	Z00005545-1	44k	Dev2	Pitrm1	pitrilysin metallepetidase 1
Z00005546-1	3.3677	3.4616	3.4634	3.5007	3.4841	3.4899	3.5502	3.4451	3.4608	3.4577	3.411	3.379	3.3978	3.4943	3.4899	3.5173	3.4996	3.4856	3.531	3.4733	3.4992	3.517	Z00005546-1	44k	Dev2	Sfn	stratifin
Z00005551-1	3.2728	3.2504	3.2362	3.2832	3.3005	3.2753	3.2816	3.2462	3.3131	3.2568	3.2351	3.2279	3.259	3.2662	3.374	3.3615	3.3563	3.4485	3.496	3.4544	3.6192	3.6094	Z00005551-1	44k	Dev2	AA407659	expressed sequence AA407659
Z00005555-1	4.0497	3.965	4.0388	4.0103	3.8918	3.8578	3.9879	3.8429	4.0455	4.146	4.1417	4.0733	4.1091	4.1248	4.1339	4.1045	4.1165	4.0377	4.0787	4.1096	4.0672	4.0722	Z00005555-1	44k	Dev2	Tprkb	Tp53rk binding protein
Z00005560-1	3.8687	3.8948	3.8085	3.866	3.8347	3.857	3.939	3.8496	3.8372	3.7289	3.8168	3.7917	3.8002	3.8586	3.8709	3.8394	3.8016	3.8228	3.8901	3.7664	3.8526	3.8554	Z00005560-1	44k	Dev2	Gclc	glutamate-cysteine ligase, catalytic subunit
Z00005568-1	3.651	3.6867	3.7266	3.796	3.6374	3.6477	3.6848	3.7187	3.4341	3.6737	3.5228	3.4881	3.518	3.5143	3.5517	3.5422	3.5399	3.5158	3.5257	3.5278	3.5198	3.5187	Z00005568-1	44k	Dev2	Rnf126	ring finger protein 126
Z00005569-1	2.8389	2.8044	2.7463	2.969	2.7721	2.8344	2.8126	2.766	2.7704	2.7858	2.7939	2.7786	2.809	2.7881	2.7991	2.7838	2.7812	2.7387	2.7968	2.7473	2.7428	2.7529	Z00005569-1	44k	Dev2	Usp36	ubiquitin specific peptidase 36
Z00005572-1	4.0907	4.0688	4.0441	4.0518	4.0133	4.0186	3.9991	3.9231	3.9358	3.8942	3.7737	3.7778	3.8097	3.7325	3.7697	3.7766	3.7365	3.7429	3.7939	3.6651	3.7168	3.7223	Z00005572-1	44k	Dev2	Mum1	melanoma associated antigen (mutated) 1
Z00005573-1	4.2283	4.1622	4.258	4.2677	4.3019	4.1411	4.1767	4.2131	4.1363	4.2769	4.1368	4.1905	4.2217	4.0683	4.1872	4.1424	4.0493	4.1218	4.1495	3.9635	4.0978	4.0925	Z00005573-1	44k	Dev2	Ppid	peptidylprolyl isomerase D (cyclophilin D)
Z00005574-1	3.3946	3.4765	3.5425	3.4438	3.4432	3.4331	3.4346	3.3585	3.3803	3.537	3.459	3.4744	3.5233	3.5898	3.6473	3.6282	3.6975	3.7625	3.8011	3.7567	3.8468	3.8544	Z00005574-1	44k	Dev2	Tapbp	TAP binding protein
Z00005575-1	3.6785	3.7096	3.6389	3.687	3.6398	3.6611	3.6976	3.7191	3.7323	3.647	3.8122	3.7956	3.8255	3.8488	3.8851	3.8627	3.9535	3.9097	3.92	4.0253	3.987	3.9783	Z00005575-1	44k	Dev2	Mbd6	methyl-CpG binding domain protein 6
Z00005577-1	3.0861	2.9619	2.9059	2.8816	3.1472	3.0497	3.0307	2.94	2.8645	3.0099	2.8696	2.8805	2.8509	2.903	2.9224	2.9123	2.9694	2.9551	2.9087	2.9552	2.9855	2.9675	Z00005577-1	44k	Dev2	Fndc3a	fibronectin type III domain containing 3a
Z00005579-1	4.1185	4.0818	4.0669	4.0914	4.096	4.0808	4.0776	4.0847	4.0371	4.0651	3.9457	3.9186	3.913	3.8573	3.903	3.8789	3.8758	3.8859	3.9252	3.8551	3.9236	3.9281	Z00005579-1	44k	Dev2	Gemin5	gem (nuclear organelle) associated protein 5
Z00005581-1	3.2369	3.3151	3.21	3.2479	3.216	3.2633	3.2984	3.2351	3.2875	3.2142	3.2635	3.276	3.2712	3.2642	3.2782	3.282	3.3058	3.3116	3.3233	3.2799	3.3046	3.3039	Z00005581-1	44k	Dev2	Cldnd1	claudin domain containing 1
Z00005582-1	5.0871	5.1138	5.133	5.1205	5.2423	5.0775	5.0833	5.0357	5.0381	5.085	5.0459	4.9945	5.0013	4.8036	4.7991	4.827	4.7749	4.7207	4.7734	4.7031	4.681	4.7259	Z00005582-1	44k	Dev2	Dnmt3b	DNA methyltransferase 3B
Z00005585-1	3.3331	3.4017	3.3758	3.497	3.2778	3.5154	3.4522	3.3636	3.2838	3.407	3.4017	3.3305	3.3557	3.4037	3.401	3.3855	3.433	3.4028	3.4306	3.4892	3.4902	3.5103	Z00005585-1	44k	Dev2	Chd7	chromodomain helicase DNA binding protein 7
Z00005586-1	4.4511	4.4547	4.3892	4.4293	4.3935	4.4099	4.4244	4.3944	4.4463	4.3955	4.5366	4.5533	4.5727	4.5817	4.5924	4.6143	4.6218	4.5726	4.593	4.556	4.5145	4.5187	Z00005586-1	44k	Dev2	1110019N10Rik	RIKEN cDNA 1110019N10 gene
Z00005599-1	3.7054	3.7252	3.6634	3.6757	3.6304	3.6564	3.6547	3.6284	3.6673	3.6912	3.715	3.6865	3.6836	3.7175	3.7094	3.6783	3.6696	3.6231	3.6148	3.6643	3.635	3.6453	Z00005599-1	44k	Dev2	Cilp2	cartilage intermediate layer protein 2
Z00005602-1	4.0829	4.0545	4.0916	4.0363	4.2465	4.0113	4.0509	4.0311	3.998	4.0747	3.9921	3.9706	4.0159	4.0024	4.0586	4.0367	4.0089	4.0501	4.083	4.0254	4.1204	4.1304	Z00005602-1	44k	Dev2	2410104I19Rik	RIKEN cDNA 2410104I19 gene
Z00005605-1	3.9268	3.9637	3.9987	3.9293	3.8884	3.8644	3.8849	3.8536	3.948	3.8943	3.8221	3.8486	3.8895	3.6819	3.7689	3.7608	3.7057	3.7377	3.7557	3.7108	3.7584	3.7313	Z00005605-1	44k	Dev2	R3hcc1	R3H domain and coiled-coil containing 1
Z00005607-1	3.5082	3.4427	3.4883	3.4784	3.4292	3.4653	3.5093	3.4287	3.4513	3.4528	3.4589	3.4185	3.4306	3.4242	3.4241	3.4126	3.3998	3.3786	3.4066	3.3604	3.382	3.3815	Z00005607-1	44k	Dev2	Mrpl50	mitochondrial ribosomal protein L50
Z00005623-1	3.3071	3.3103	3.204	3.2388	3.2133	3.2442	3.2983	3.206	3.3279	3.2701	3.1866	3.1903	3.1968	3.1439	3.1653	3.1609	3.2604	3.3188	3.3217	3.2893	3.376	3.3616	Z00005623-1	44k	Dev2	Rmnd1	required for meiotic nuclear division 1 homolog (S. cerevisiae)
Z00005627-1	3.7216	3.6418	3.6164	3.5383	3.5222	3.4295	3.641	3.6767	3.74	3.841	3.8367	3.853	3.8597	3.8352	3.8378	3.84	3.8813	3.8267	3.8196	3.865	3.8195	3.8372	Z00005627-1	44k	Dev2	Tspo	translocator protein
Z00005628-1	4.32	4.3254	4.3251	4.2886	4.2456	4.3096	4.2926	4.2849	4.2214	4.2613	4.2487	4.2451	4.241	4.3078	4.2902	4.2728	4.3108	4.2398	4.2498	4.2795	4.2435	4.2333	Z00005628-1	44k	Dev2	Gtf2h5	general transcription factor IIH, polypeptide 5
Z00005630-1	3.3891	3.3501	3.4396	3.2999	3.4612	3.2404	3.4227	3.3578	3.404	3.5282	3.5052	3.4892	3.5288	3.4205	3.4936	3.52	3.4587	3.4751	3.5454	3.4255	3.4241	3.5001	Z00005630-1	44k	Dev2	Sh3bgrl2	SH3 domain binding glutamic acid-rich protein like 2
Z00005642-1	2.5943	2.6027	2.6497	2.6527	2.3913	2.6016	2.586	2.6844	2.6211	2.558	2.5544	2.5205	2.5546	2.6839	2.6995	2.6795	2.7504	2.7752	2.7995	2.7848	2.8678	2.8611	Z00005642-1	44k	Dev2	Hic1	hypermethylated in cancer 1
Z00005644-1	2.4696	2.3803	2.4073	2.4853	2.3696	2.3624	2.4188	2.379	2.3886	2.2978	2.2501	2.3329	2.3583	2.3282	2.3735	2.3012	2.3174	2.3055	2.3428	2.296	2.3331	2.3183	Z00005644-1	44k	Dev2	Cdkn1b	cyclin-dependent kinase inhibitor 1B
Z00005645-1	2.2771	2.3228	2.3354	2.2596	2.4677	2.2576	2.2325	2.2991	2.1487	2.1322	2.1947	2.2116	2.1414	2.2035	2.1567	2.1855	2.2083	2.1545	2.1567	2.1606	2.1585	2.1415	Z00005645-1	44k	Dev2	Pla2g5	phospholipase A2, group V
Z00005661-1	4.0753	4.085	4.1574	4.171	4.2911	4.2041	4.1528	3.8663	4.1244	4.1843	4.2595	4.2033	4.2161	4.3099	4.263	4.2397	4.1872	4.1544	4.1561	4.1025	4.0858	4.0918	Z00005661-1	44k	Dev2	Pdcd5	programmed cell death 5
Z00005662-1	2.3889	2.3523	2.4718	2.3405	2.2369	2.2921	2.5749	2.5765	2.6278	2.8273	2.948	2.9733	3.04	2.9697	3.0506	2.9942	3.0251	3.1033	3.1856	3.0491	3.1318	3.2232	Z00005662-1	44k	Dev2	Cmtm8	CKLF-like MARVEL transmembrane domain containing 8
Z00005666-1	5.0626	5.0047	4.9355	4.8022	5.1897	4.9576	5.0309	4.996	4.9176	5.0005	4.9756	5.0312	5.0417	4.937	4.9795	4.9969	4.9238	4.9315	4.9578	4.8673	4.8996	4.8896	Z00005666-1	44k	Dev2	Prmt1	protein arginine N-methyltransferase 1
Z00005672-1	2.8389	2.8226	2.7607	2.7672	2.7364	2.5971	2.7147	2.8198	2.741	2.7818	2.7604	2.8034	2.813	2.9504	3.0503	3.0332	3.1517	3.2192	3.2529	3.2649	3.3694	3.368	Z00005672-1	44k	Dev2	Elf1	E74-like factor 1
Z00005683-1	3.0957	3.0565	3.0508	3.0406	2.8932	2.9146	2.659	2.6633	2.5597	2.4771	2.4449	2.5024	2.4673	2.493	2.5145	2.55	2.5646	2.5325	2.4974	2.517	2.4907	2.4834	Z00005683-1	44k	Dev2	Dpp4	dipeptidylpeptidase 4
Z00005685-1	2.9845	3.0077	2.9267	2.9957	2.9376	2.9728	3.0039	2.9407	2.9641	2.9268	2.931	2.9369	2.9008	2.9297	2.9088	2.9329	2.9729	2.9629	2.9656	2.9788	3.0401	3.0409	Z00005685-1	44k	Dev2	Fstl3	follistatin-like 3
Z00005690-1	3.0116	2.9507	3.0113	2.9033	3.0089	2.9089	2.9835	2.8932	3.021	3.0467	3.4109	3.3788	3.3925	3.3795	3.3761	3.4097	3.3403	3.3994	3.4252	3.3411	3.4149	3.4294	Z00005690-1	44k	Dev2	Jmjd3	jumonji domain containing 3
Z00005697-1	4.0543	4.0764	4.0366	4.0155	4.0264	3.9701	4.0456	4.0304	4.0395	4.1166	4.014	4.0083	4.0044	3.993	4.0524	4.0107	4.037	4.0705	4.0453	4.0361	4.0922	4.0791	Z00005697-1	44k	Dev2	Usp39	ubiquitin specific peptidase 39
Z00005705-1	3.1994	3.2226	3.1589	3.1564	3.1156	3.1788	3.2211	3.1684	3.0968	3.1313	3.136	3.131	3.1246	3.1969	3.2765	3.2453	3.3388	3.373	3.397	3.3045	3.4519	3.4088	Z00005705-1	44k	Dev2	Rcn2	reticulocalbin 2
Z00005706-1	3.7264	3.6611	3.6702	3.6497	3.6541	3.6516	3.6983	3.6553	3.8525	3.773	3.8557	3.8595	3.8898	3.7904	3.8503	3.8432	3.7925	3.7964	3.8568	3.6648	3.7137	3.7232	Z00005706-1	44k	Dev2	Dhcr7	7-dehydrocholesterol reductase
Z00005710-1	2.2556	2.3674	2.3084	2.3662	2.2664	2.2784	2.3582	2.2948	2.2806	2.2575	2.202	2.3621	2.26	2.151	2.2363	2.1062	2.2676	2.4122	2.2788	2.129	2.3962	2.2884	Z00005710-1	44k	Dev1	Mtx3	UI-M-HZ0-cte-b-10-0-UI.r1 NIH_BMAP_HZ0 Mus musculus cDNA clone IMAGE:30693441 5', mRNA sequence
Z00005711-1	3.9493	3.8943	3.8985	3.934	4.0606	3.8141	3.9715	3.8925	3.7197	3.7887	3.7005	3.7105	3.7071	3.7396	3.7758	3.7514	3.7792	3.7482	3.7832	3.7123	3.7461	3.754	Z00005711-1	44k	Dev2	Xpo1	exportin 1, CRM1 homolog (yeast)
Z00005714-1	2.2257	2.2164	2.3011	2.1457	2.2181	2.0875	2.4147	2.284	2.5678	2.4448	2.7063	2.7157	2.7571	2.919	2.9942	2.9715	2.9483	3.0387	3.1302	2.9912	3.1355	3.189	Z00005714-1	44k	Dev2	Dsc2	desmocollin 2
Z00005717-1	4.486	4.4626	4.3958	4.4107	4.5009	4.3908	4.3937	4.396	4.4222	4.5042	4.4923	4.5393	4.5638	4.5058	4.5501	4.558	4.6171	4.6003	4.6147	4.5939	4.6006	4.614	Z00005717-1	44k	Dev2	Ugcgl1	UDP-glucose ceramide glucosyltransferase-like 1
Z00005718-1	3.3144	3.3204	3.4152	3.5522	3.2912	3.3084	3.4124	3.608	3.4799	3.6537	3.5643	3.5765	3.5829	3.5258	3.5716	3.5721	3.502	3.5495	3.5559	3.4992	3.5701	3.5536	Z00005718-1	44k	Dev2	Rpusd4	RNA pseudouridylate synthase domain containing 4
Z00005721-1	4.137	4.1609	4.0844	4.1185	4.0801	4.0957	4.1061	4.0638	4.1281	4.0583	3.9982	4.0126	4.0286	4.0143	4.0613	4.0341	4.02	4.0518	4.0676	4.0501	4.129	4.1111	Z00005721-1	44k	Dev2	Sec23b	SEC23B (S. cerevisiae)
Z00005724-1	4.6044	4.6114	4.5465	4.5679	4.544	4.5662	4.5563	4.5468	4.5731	4.5914	4.671	4.7399	4.7498	4.731	4.7753	4.7741	4.7785	4.7819	4.7803	4.7756	4.7685	4.7603	Z00005724-1	44k	Dev2	1500032L24Rik	RIKEN cDNA 1500032L24 gene
Z00005727-1	2.7235	2.6044	2.5915	2.5881	2.5129	2.5067	2.5059	2.5977	2.5638	2.5857	2.6657	2.6447	2.6269	2.7251	2.7555	2.7209	2.7917	2.8246	2.8317	2.8077	2.8837	2.891	Z00005727-1	44k	Dev2	Clock	circadian locomoter output cycles kaput
Z00005730-1	3.3295	3.3467	3.2507	3.3014	3.2654	3.2808	3.3214	3.2306	3.3301	3.2442	3.3311	3.2974	3.2966	3.3302	3.4428	3.4241	3.424	3.5264	3.5422	3.4429	3.6095	3.6129	Z00005730-1	44k	Dev2	Smap1	stromal membrane-associated protein 1
Z00005731-1	4.6443	4.5397	4.5922	4.4853	4.6263	4.6124	4.5614	4.4853	4.4562	4.6747	4.6599	4.719	4.7295	4.7789	4.8125	4.8343	4.7457	4.7468	4.7826	4.803	4.7981	4.8227	Z00005731-1	44k	Dev2	Noc2l	nucleolar complex associated 2 homolog (S. cerevisiae)
Z00005747-1	4.9995	5.0745	5.0344	4.96	4.9405	5.052	5.1151	5.127	5.0621	5.1201	5.0347	5.0663	5.0756	4.9863	5.0375	5.038	4.9889	4.9729	5.0394	4.9126	4.9412	4.9452	Z00005747-1	44k	Dev2	Fbl	fibrillarin
Z00005751-1	3.4727	3.5304	3.4408	3.49	3.4765	3.4854	3.4862	3.4444	3.4825	3.3607	3.2998	3.2964	3.2785	3.2997	3.3593	3.3377	3.348	3.4181	3.4145	3.4059	3.5014	3.508	Z00005751-1	44k	Dev2	Dhx8	DEAH (Asp-Glu-Ala-His) box polypeptide 8
Z00005752-1	4.4076	4.4467	4.4482	4.38	4.3482	4.4117	4.3737	4.3431	4.3917	4.3746	4.3804	4.3723	4.4018	4.2968	4.3176	4.2748	4.1513	4.1027	4.1596	3.9663	4.0056	3.9918	Z00005752-1	44k	Dev2	2810026P18Rik	RIKEN cDNA 2810026P18 gene
Z00005753-1	3.5885	3.5784	3.6099	3.5683	3.6365	3.5696	3.557	3.432	3.5447	3.6587	3.6017	3.5843	3.6063	3.5945	3.7128	3.7045	3.6337	3.7149	3.7341	3.5923	3.6692	3.7348	Z00005753-1	44k	Dev2	1500003O22Rik	RIKEN cDNA 1500003O22 gene
Z00005769-1	3.22	3.2743	3.2616	3.1431	3.3206	3.0731	3.3534	3.3258	3.2867	3.3765	3.4078	3.3537	3.367	3.4512	3.5025	3.4731	3.4555	3.5075	3.5299	3.4437	3.5783	3.538	Z00005769-1	44k	Dev2	Ogfr	opioid growth factor receptor
Z00005772-1	3.187	3.0914	3.1679	3.1446	3.1675	3.0995	3.1334	3.1182	3.197	3.2327	3.1733	3.2126	3.1579	3.0578	3.1588	3.1431	3.0025	3.1518	3.0903	2.9423	3.0887	3.0683	Z00005772-1	44k	Dev2	Rg9mtd2	RNA (guanine-9-) methyltransferase domain containing 2
Z00005773-1	3.8414	3.8362	3.8731	3.7923	3.781	3.7953	3.8125	3.8486	3.8127	3.7408	3.6521	3.7037	3.7267	3.7568	3.8775	3.8231	3.8498	3.9005	3.9147	3.9093	4	3.9947	Z00005773-1	44k	Dev2	Slc25a33	solute carrier family 25, member 33
Z00005774-1	3.7125	3.669	3.6745	3.6378	3.6336	3.6159	3.6647	3.6645	3.662	3.67	3.5199	3.578	3.6001	3.4843	3.6073	3.5883	3.4835	3.555	3.585	3.4179	3.5551	3.5607	Z00005774-1	44k	Dev2	Wdr3	WD repeat domain 3
Z00005779-1	4.15	4.2716	4.2408	4.2156	4.169	4.208	4.2139	4.1367	3.9423	4.1053	4.0051	4.1117	4.1313	4.0531	4.173	4.1628	4.1341	4.1708	4.182	4.1222	4.1831	4.1765	Z00005779-1	44k	Dev2	Smek1	SMEK homolog 1, suppressor of mek1 (Dictyostelium)
Z00005781-1	3.5998	3.5689	3.6869	3.6655	3.4573	3.47	3.4492	3.3937	3.3768	3.508	3.3757	3.4155	3.4136	3.5945	3.7558	3.7158	3.7812	3.9014	3.937	3.8723	4.046	4.0716	Z00005781-1	44k	Dev2	Slc20a1	solute carrier family 20, member 1
Z00005784-1	3.8561	3.7974	3.8982	3.7533	3.7494	3.7957	3.8945	3.6859	3.827	4.0378	3.8837	3.8986	3.9187	3.9655	4.0048	4.0075	4.0628	4.1205	4.1529	4.0816	4.1731	4.1895	Z00005784-1	44k	Dev2	AA536749	expressed sequence AA536749
Z00005785-1	4.8592	4.8803	4.8124	4.8493	4.8486	4.8614	4.8532	4.8319	4.8525	4.8747	4.8648	4.8166	4.8731	4.8676	4.8482	4.8705	4.8552	4.8466	4.8611	4.795	4.8299	4.868	Z00005785-1	44k	Dev2	Dynll1	dynein light chain LC8-type 1
Z00005790-1	3.6872	3.737	3.7209	3.6861	3.746	3.6895	3.7784	3.7382	3.7399	3.8148	3.6558	3.7047	3.7453	3.5441	3.6581	3.6281	3.5789	3.6747	3.6683	3.5167	3.6628	3.6333	Z00005790-1	44k	Dev2	Mrps23	mitochondrial ribosomal protein S23
Z00005791-1	3.7996	3.8728	3.7696	3.795	3.749	3.8228	3.8288	3.7744	3.742	3.7067	3.6727	3.6728	3.684	3.6541	3.7125	3.6935	3.67	3.6969	3.7363	3.5764	3.6802	3.6654	Z00005791-1	44k	Dev2	Nufip1	nuclear fragile X mental retardation protein interacting protein 1
Z00005793-1	3.928	3.9132	3.929	3.9534	3.9051	3.9028	3.9829	3.9197	3.8959	4.0183	4.0333	3.9912	3.993	3.9249	4.0284	3.9984	3.9817	4.0087	4.064	4.0108	4.1049	4.1238	Z00005793-1	44k	Dev2	5830434P21Rik	RIKEN cDNA 5830434P21 gene
Z00005794-1	4.234	4.2472	4.2915	4.2282	4.2643	4.1684	4.1569	4.1153	4.1523	4.1644	4.0468	4.1151	4.0899	3.9576	4.0711	4.0405	3.9601	3.9843	4.0192	3.9179	4.0012	3.9942	Z00005794-1	44k	Dev2	Sdad1	SDA1 domain containing 1
Z00005796-1	4.2416	4.1813	4.3128	4.3859	4.1566	4.1667	4.2915	4.5083	4.1682	4.5653	4.4025	4.4677	4.4356	4.3426	4.4459	4.3761	4.2969	4.3514	4.3591	4.3218	4.3935	4.3753	Z00005796-1	44k	Dev2	Uchl5	ubiquitin carboxyl-terminal esterase L5
Z00005799-1	3.4654	3.5104	3.4612	3.4753	3.4314	3.4982	3.5068	3.4586	3.2961	3.2333	3.2265	3.1955	3.1993	3.8076	3.7344	3.6901	4.0079	3.9993	3.9341	4.1555	4.1345	4.1329	Z00005799-1	44k	Dev2	Serpinb9b	serine (or cysteine) peptidase inhibitor, clade B, member 9b
Z00005803-1	2.8872	2.9478	2.9595	2.9428	2.9167	2.9478	3.036	2.9115	2.9171	2.9639	3.1178	3.0626	3.0592	3.3484	3.3195	3.3041	3.3918	3.3031	3.3145	3.3253	3.2977	3.2816	Z00005803-1	44k	Dev2	Plac8	placenta-specific 8
Z00005817-1	4.9394	4.8802	4.9111	4.8781	4.9213	4.8308	4.9052	4.8961	4.9176	4.9327	5.006	4.9186	4.9229	5.0404	4.9861	4.9901	5.1041	5.046	5.0436	5.1112	5.0902	5.0662	Z00005817-1	44k	Dev2	Cox8a	cytochrome c oxidase, subunit VIIIa
Z00005819-1	4.488	4.5035	4.503	4.4931	4.5169	4.4397	4.501	4.4941	4.4734	4.5658	4.3707	4.4254	4.4417	4.1307	4.2048	4.2107	4.237	4.2638	4.2769	4.304	4.341	4.3379	Z00005819-1	44k	Dev2	Socs3	suppressor of cytokine signaling 3
Z00005829-1	3.7962	3.7439	3.8145	3.7296	3.7166	3.6243	3.7393	3.688	3.796	3.8351	3.6513	3.7136	3.7303	3.621	3.7016	3.6756	3.5684	3.6037	3.658	3.4748	3.5808	3.5713	Z00005829-1	44k	Dev2	Impa1	inositol (myo)-1(or 4)-monophosphatase 1
Z00005831-1	4.0901	4.0202	4.0689	3.9659	3.9754	3.9351	3.9502	4.0133	4.1088	4.0335	4.1001	4.1736	4.2269	4.2865	4.3902	4.3539	4.5297	4.5703	4.6308	4.6392	4.7432	4.7678	Z00005831-1	44k	Dev2	Papss1	3'-phosphoadenosine 5'-phosphosulfate synthase 1
Z00005833-1	3.2931	3.3629	3.2868	3.2977	3.2603	3.2974	3.314	3.2228	3.2402	3.2235	3.2302	3.2291	3.2201	3.2349	3.2044	3.2047	3.2216	3.219	3.21	3.2219	3.2207	3.2103	Z00005833-1	44k	Dev2	Mucdhl	mucin and cadherin like
Z00005837-1	2.8698	2.8467	2.8856	2.946	2.9244	2.7059	3.0323	2.8096	3.0095	3.0849	3.1348	3.1157	3.1105	3.1032	3.1843	3.1461	3.1501	3.2452	3.245	3.1086	3.2585	3.2584	Z00005837-1	44k	Dev2	Rnf14	ring finger protein 14
Z00005841-1	3.3758	3.3819	3.3249	3.4044	3.3828	3.341	3.4158	3.391	3.2263	3.3013	3.1437	3.1855	3.1958	3.094	3.2163	3.1918	3.141	3.1935	3.2028	3.1368	3.2626	3.2671	Z00005841-1	44k	Dev2	Rap1gap	Rap1 GTPase-activating protein
Z00005843-1	4.2428	4.1913	4.1993	4.0654	3.9863	4.1063	4.1269	4.2311	4.2132	4.1187	4.6684	4.6567	4.672	4.7491	4.7993	4.7702	4.8581	4.8426	4.8995	4.8781	4.8981	4.9191	Z00005843-1	44k	Dev2	Aph1a	anterior pharynx defective 1a homolog (C. elegans)
Z00005844-1	3.6651	3.6318	3.6881	3.6734	3.6574	3.5675	3.6801	3.6679	3.6815	3.6897	3.6762	3.7125	3.7158	3.7387	3.8111	3.8151	3.7906	3.8202	3.8549	3.7412	3.7942	3.7943	Z00005844-1	44k	Dev2	Ap1s1	adaptor protein complex AP-1, sigma 1
Z00005854-1	2.9499	3.0241	2.9149	3.0085	3.1255	3.0054	3.098	2.9785	2.9048	3.1236	2.9083	2.9754	2.951	2.8544	3.0376	3.0483	2.9103	3.104	3.1204	2.9969	3.1496	3.1855	Z00005854-1	44k	Dev2	Usp19	ubiquitin specific peptidase 19
Z00005856-1	1.8794	2.0126	1.8746	1.9243	1.8531	1.8999	1.9542	1.8657	2.012	1.9247	2.0979	1.9996	2.0062	2.0596	1.9663	2.0115	2.0305	2.0261	2.016	2.0595	2.0711	2.0417	Z00005856-1	44k	Dev2	Pthlh	parathyroid hormone-like peptide
Z00005860-1	4.0169	4.0186	3.9678	4.0163	3.9789	3.9912	4.0546	3.9633	4.0467	4.1338	4.2732	4.284	4.3245	4.4654	4.5831	4.499	4.6392	4.6236	4.6711	4.6329	4.749	4.7325	Z00005860-1	44k	Dev2	Pdcd6ip	programmed cell death 6 interacting protein
Z00005867-1	3.5623	3.5696	3.505	3.5858	3.4682	3.4357	3.3387	3.3048	3.2961	3.3306	3.1546	3.1311	3.1551	2.901	3.0037	2.9898	2.9642	3.0368	3.0866	2.9391	3.0694	3.0266	Z00005867-1	44k	Dev2	Hunk	hormonally upregulated Neu-associated kinase
Z00005868-1	3.852	3.8283	3.8732	3.884	3.9242	3.7932	3.8425	3.8175	3.8157	3.8964	3.7557	3.7236	3.7503	3.6934	3.7164	3.6863	3.6532	3.592	3.6358	3.4924	3.5227	3.5088	Z00005868-1	44k	Dev2	Phf5a	PHD finger protein 5A
Z00005869-1	4.0028	3.9773	3.92	3.8442	4.0797	3.911	3.881	3.726	3.5062	3.5353	3.6455	3.6683	3.6735	3.8843	3.9477	3.9056	4.0785	4.0534	4.0823	4.1444	4.1685	4.1602	Z00005869-1	44k	Dev2	Acot9	acyl-CoA thioesterase 9
Z00005872-1	3.8	3.6965	3.8106	3.8572	3.736	3.795	3.7549	3.688	3.63	3.8321	3.5967	3.5816	3.5172	3.6309	3.6471	3.6792	3.7204	3.8285	3.8105	3.7872	3.9059	3.8574	Z00005872-1	44k	Dev2	Lad1	ladinin
Z00005874-1	3.7937	3.7947	3.6201	3.6521	3.6361	3.6678	3.8509	3.7262	3.9425	3.8118	4.0368	3.9179	3.7967	4.0379	3.8364	3.8169	4.0527	3.9659	3.8915	4.0887	3.9203	3.8124	Z00005874-1	44k	Dev1	Ipo7	importin 7
Z00005875-1	2.899	2.9775	2.9066	2.9349	2.8548	2.8788	3.0273	2.9248	3.0276	2.9936	3.0885	3.1347	3.1341	3.2643	3.375	3.373	3.4809	3.5582	3.5514	3.619	3.6811	3.712	Z00005875-1	44k	Dev2	Tmbim1	transmembrane BAX inhibitor motif containing 1
Z00005876-1	3.8166	3.7934	3.8676	3.7767	3.7617	3.763	3.9143	3.8244	3.8188	3.8324	3.8295	3.8667	3.8018	3.7737	3.7869	3.816	3.8037	3.8741	3.8175	3.8177	3.87	3.8407	Z00005876-1	44k	Dev2	Tex2	testis expressed gene 2
Z00005877-1	4.3252	4.2616	4.1788	4.2125	4.1981	4.2289	4.2563	4.2048	4.1654	4.2551	4.2194	4.2123	4.2138	4.1903	4.228	4.1598	4.1394	4.1258	4.1403	4.0965	4.1664	4.149	Z00005877-1	44k	Dev2	Eif2a	eukaryotic translation initiation factor 2a
Z00005879-1	3.9682	4.0784	4.026	4.031	4.0271	4.0423	4.0581	4.0195	3.9821	4.0915	4.0595	4.0696	4.07	4.1029	4.096	4.0894	4.1135	4.1086	4.1151	4.1409	4.1315	4.1437	Z00005879-1	44k	Dev2	Slc35b1	solute carrier family 35, member B1
Z00005882-1	3.8963	3.9344	3.8799	3.8899	3.8621	3.8625	3.8597	3.8218	3.8494	3.8358	3.5972	3.575	3.5785	3.5387	3.5874	3.5457	3.5022	3.5486	3.5608	3.5392	3.6105	3.6222	Z00005882-1	44k	Dev2	Sars	seryl-aminoacyl-tRNA synthetase
Z00005895-1	3.6892	3.6602	3.6947	3.7613	3.8085	3.8396	3.978	3.8536	3.8833	3.669	3.6138	3.5419	3.5809	3.4674	3.4686	3.4283	3.3978	3.4968	3.5315	3.4061	3.5183	3.562	Z00005895-1	44k	Dev2	Slc30a2	solute carrier family 30 (zinc transporter), member 2
Z00005899-1	3.4773	3.4823	3.4589	3.4638	3.4692	3.4454	3.4477	3.3979	3.4046	3.3906	3.3345	3.3609	3.3788	3.3409	3.406	3.3627	3.3544	3.3836	3.4323	3.338	3.4234	3.4148	Z00005899-1	44k	Dev2	Yif1a	Yip1 interacting factor homolog A (S. cerevisiae)
Z00005904-1	3.7844	3.7183	3.8399	3.7572	3.7066	3.7488	3.7144	3.6775	3.6931	3.8479	3.7103	3.7469	3.7665	3.7694	3.7704	3.7349	3.7999	3.7205	3.7133	3.7595	3.7305	3.7081	Z00005904-1	44k	Dev2	Deb1	differentially expressed in B16F10 1
Z00005906-1	3.5874	3.5958	3.6468	3.6092	3.4677	3.6424	3.5916	3.6561	3.5389	3.6403	3.5702	3.6011	3.5804	3.6148	3.6825	3.612	3.6583	3.6977	3.6998	3.6354	3.7387	3.7145	Z00005906-1	44k	Dev2	Capza1	capping protein (actin filament) muscle Z-line, alpha 1
Z00005907-1	2.9082	2.9969	2.9422	2.9343	2.9168	2.9441	2.9768	2.9059	2.9419	2.9637	3.0256	3.0012	3.0416	3.1638	3.2285	3.1819	3.2628	3.4016	3.4482	3.6154	3.6314	3.6338	Z00005907-1	44k	Dev2	Cpeb2	cytoplasmic polyadenylation element binding protein 2
Z00005908-1	4.8242	4.7956	4.7505	4.7494	4.7779	4.7588	4.7123	4.686	4.6879	4.7077	4.6987	4.7594	4.7671	4.7661	4.7961	4.8206	4.8619	4.8664	4.8634	4.8563	4.8293	4.8399	Z00005908-1	44k	Dev2	Gps1	G protein pathway suppressor 1
Z00005912-1	4.7915	4.8448	4.7833	4.8279	4.8181	4.8154	4.764	4.7319	4.6452	4.7474	4.5465	4.5799	4.6099	4.3832	4.4197	4.419	4.2546	4.2151	4.2497	4.1068	4.1112	4.1032	Z00005912-1	44k	Dev2	2410015N17Rik	RIKEN cDNA 2410015N17 gene
Z00005914-1	2.5556	2.5531	2.4938	2.6781	2.4577	2.7265	2.6532	2.5558	2.7029	2.528	2.5733	2.5674	2.6255	2.6964	2.8049	2.8011	2.7235	2.8285	2.8576	2.6977	2.8954	2.848	Z00005914-1	44k	Dev2	Abtb2	ankyrin repeat and BTB (POZ) domain containing 2
Z00005918-1	3.1688	3.1541	3.1209	3.1628	3.1037	3.1321	3.2565	3.1689	3.1836	3.1972	3.2511	3.2278	3.2784	3.2492	3.2742	3.2819	3.2812	3.338	3.3367	3.2977	3.3746	3.3769	Z00005918-1	44k	Dev2	Ncstn	nicastrin
Z00005923-1	2.9168	3.0605	3.047	2.9611	2.9905	2.977	3.0747	2.925	2.8744	2.8763	2.7986	2.8439	2.8141	2.811	2.8912	2.8586	2.8146	2.8551	2.8875	2.7722	2.8945	2.8901	Z00005923-1	44k	Dev2	Rnmtl1	RNA methyltransferase like 1
Z00005924-1	3.9567	3.8937	4.0028	3.9548	3.8804	3.9251	3.9479	3.8361	3.9218	4.0449	3.8944	3.8922	3.9052	3.8232	3.891	3.8648	3.8467	3.8674	3.9201	3.7481	3.8464	3.8539	Z00005924-1	44k	Dev2	Nup93	nucleoporin 93
Z00005933-1	3.5285	3.5374	3.4991	3.5244	3.469	3.4975	3.4639	3.3896	3.2309	3.1709	3.14	3.154	3.1438	3.2536	3.2512	3.2578	3.3981	3.4103	3.3077	3.5368	3.4723	3.4341	Z00005933-1	44k	Dev2	Jup	junction plakoglobin
Z00005935-1	2.6286	2.6486	2.6158	2.6318	2.6395	2.6094	2.7285	2.6056	2.5341	2.4571	2.4384	2.4859	2.499	2.4158	2.4361	2.469	2.3995	2.4839	2.4729	2.4156	2.4474	2.4441	Z00005935-1	44k	Dev2	Taf3	TAF3 RNA polymerase II, TATA box binding protein (TBP)-associated factor
Z00005936-1	4.1445	4.119	4.1507	4.1804	4.2203	4.0451	4.1364	4.0493	4.1357	4.1603	4.1062	4.139	4.1477	4.0395	4.118	4.0627	4.0637	4.1524	4.1962	4.1414	4.2828	4.2971	Z00005936-1	44k	Dev2	Atp6v1b2	ATPase, H+ transporting, lysosomal V1 subunit B2
Z00005939-1	3.2918	3.3667	3.2974	3.3321	3.2444	3.2724	3.3195	3.2408	3.3175	3.2811	3.3624	3.3277	3.3604	3.3427	3.3846	3.384	3.3367	3.442	3.436	3.3776	3.4456	3.4589	Z00005939-1	44k	Dev2	Rab3gap1	RAB3 GTPase activating protein subunit 1
Z00005948-1	5.118	5.0183	5.1074	5.0486	5.0635	5.0432	5.0953	5.1484	5.0815	5.0586	5.3286	5.371	5.3528	5.3827	5.3828	5.3881	5.1895	5.1422	5.1585	5.129	5.0753	5.0645	Z00005948-1	44k	Dev2	Mt2	metallothionein 2
Z00005950-1	3.4439	3.3892	3.414	3.4165	3.4474	3.2986	3.5096	3.4419	3.4398	3.5785	3.6591	3.6836	3.6625	3.7627	3.8183	3.865	3.9336	3.9453	3.9762	4.0596	4.0315	4.0728	Z00005950-1	44k	Dev2	2310040C09Rik	RIKEN cDNA 2310040C09 gene
Z00005951-1	3.1465	3.1501	3.0797	3.0836	3.0477	3.0836	3.1121	3.046	3.0456	2.995	2.973	2.9927	3.0169	2.9807	3.0392	3.0196	2.9983	3.0538	3.0328	2.9316	3.037	3.0588	Z00005951-1	44k	Dev2	Dpagt1	dolichyl-phosphate (UDP-N-acetylglucosamine) acetylglucosaminephosphotransferase 1 (GlcNAc-1-P transferase)
Z00005952-1	3.2997	3.3164	3.3091	3.326	3.3104	3.2418	3.3619	3.364	3.3095	3.3555	3.2511	3.2452	3.2555	3.4016	3.4739	3.4388	3.5138	3.5586	3.5948	3.4848	3.6279	3.6053	Z00005952-1	44k	Dev2	Alad	aminolevulinate, delta-, dehydratase
Z00005954-1	4.8566	4.7838	4.7432	4.777	4.7853	4.8089	4.8169	4.8373	4.8017	4.8055	4.8072	4.7432	4.7589	4.8096	4.762	4.7703	4.8103	4.7025	4.7186	4.7831	4.7087	4.71	Z00005954-1	44k	Dev2	Uqcrh	ubiquinol-cytochrome c reductase hinge protein
Z00005962-1	3.3019	3.264	3.3473	3.3945	3.0953	3.4081	3.3251	3.1469	3.3549	3.4612	3.4645	3.4199	3.4278	3.4494	3.5393	3.5015	3.5904	3.6307	3.6292	3.6324	3.7322	3.7126	Z00005962-1	44k	Dev2	Hbld2	HESB like domain containing 2
Z00005966-1	3.2829	3.2539	3.3016	3.2511	3.2311	3.1577	3.2985	3.1938	3.3084	3.3826	3.3819	3.4015	3.4175	3.3237	3.4377	3.3949	3.3872	3.4958	3.4479	3.4236	3.5319	3.5303	Z00005966-1	44k	Dev2	Rnpep	arginyl aminopeptidase (aminopeptidase B)
Z00005968-1	4.5281	4.6084	4.5463	4.5538	4.5285	4.557	4.5413	4.5403	4.5164	4.493	4.4618	4.4823	4.479	4.5823	4.5683	4.5659	4.6117	4.5821	4.5873	4.6346	4.6305	4.6276	Z00005968-1	44k	Dev2	Rpn1	ribophorin I
Z00005969-1	4.2672	4.2411	4.2658	4.198	4.2124	4.1799	4.1622	4.2438	4.2125	4.1963	4.1523	4.1661	4.1947	4.0724	4.1583	4.1262	4.0236	4.0636	4.1312	3.9064	4.0468	4.0474	Z00005969-1	44k	Dev2	Gins4	GINS complex subunit 4 (Sld5 homolog)
Z00005970-1	3.6435	3.6674	3.5849	3.6002	3.6001	3.6108	3.5909	3.5602	3.546	3.6282	3.611	3.6285	3.6489	3.9437	3.9913	3.9641	4.0864	4.0928	4.1556	4.1303	4.2159	4.2053	Z00005970-1	44k	Dev2	Capg	capping protein (actin filament), gelsolin-like
Z00005971-1	4.4887	4.4474	4.5048	4.4091	4.4159	4.3238	4.4085	4.3358	4.4503	4.6051	4.5793	4.6422	4.6403	4.6	4.6659	4.6356	4.5778	4.6156	4.6154	4.4602	4.5389	4.5102	Z00005971-1	44k	Dev2	Anln	anillin, actin binding protein (scraps homolog, Drosophila)
Z00005973-1	3.5275	3.5927	3.4932	3.5344	3.4739	3.5182	3.4712	3.4386	3.3906	3.3087	3.3274	3.3156	3.3513	3.3401	3.3949	3.3608	3.4144	3.4771	3.526	3.5169	3.663	3.7041	Z00005973-1	44k	Dev2	Ddx58	DEAD (Asp-Glu-Ala-Asp) box polypeptide 58
Z00005975-1	3.7369	3.6932	3.6162	3.449	3.7999	3.6902	3.745	3.6226	3.6108	3.7637	3.5144	3.5356	3.5404	3.4413	3.5386	3.5245	3.4501	3.4685	3.5258	3.3758	3.4213	3.4565	Z00005975-1	44k	Dev2	Rcc1	regulator of chromosome condensation 1
Z00005976-1	3.3134	3.2276	3.2597	3.2497	3.2784	3.1686	3.2472	3.2818	3.0893	3.1578	3.1536	3.0394	3.0772	3.2655	3.3597	3.3146	3.4348	3.4746	3.4827	3.5381	3.6001	3.6398	Z00005976-1	44k	Dev2	Anxa11	annexin A11
Z00005981-1	3.7241	3.6154	3.7027	3.5303	3.5032	3.5214	3.5143	3.6164	3.6734	3.5483	3.8126	3.7992	3.7888	4.0213	4.0458	3.9963	4.1709	4.1226	4.1503	4.305	4.3638	4.3605	Z00005981-1	44k	Dev2	B2m	beta-2 microglobulin
Z00005983-1	4.2678	4.4781	4.5396	4.4116	4.613	4.3445	4.4479	4.3252	4.3764	4.5423	4.4326	4.4914	4.5096	4.5309	4.5659	4.5695	4.6713	4.6532	4.6557	4.6861	4.6605	4.6374	Z00005983-1	44k	Dev2	Surf4	surfeit gene 4
Z00005986-1	3.4234	3.3977	3.3286	3.4153	3.3407	3.3583	3.4025	3.3464	3.4186	3.3717	3.3497	3.4356	3.4321	3.4368	3.6009	3.5665	3.6036	3.8179	3.8553	3.6753	3.9403	3.9432	Z00005986-1	44k	Dev2	Cltc	clathrin, heavy polypeptide (Hc)
Z00005988-1	3.3087	3.4345	3.4209	3.46	3.4269	3.4323	3.5175	3.4332	3.3712	3.3889	3.3313	3.3294	3.3327	3.2889	3.3398	3.3227	3.3096	3.313	3.3652	3.3111	3.3544	3.3484	Z00005988-1	44k	Dev2	Gtpbp1	GTP binding protein 1
Z00005989-1	4.6263	4.5049	4.5333	4.3838	4.3773	4.3854	4.4353	4.3803	4.3766	4.4131	4.1404	4.177	4.2009	3.9864	4.023	4.0264	4.0523	4.0347	4.058	4.1299	4.1286	4.1385	Z00005989-1	44k	Dev2	Zfp219	zinc finger protein 219
Z00005995-1	3.6998	3.7741	3.808	3.6831	3.6963	3.6287	3.6802	3.7452	3.6044	3.7564	3.6564	3.7612	3.7685	3.5966	3.7571	3.7267	3.6546	3.7587	3.733	3.6507	3.7941	3.7837	Z00005995-1	44k	Dev2	Tram1	translocating chain-associating membrane protein 1
Z00005997-1	3.0187	2.9833	2.842	2.854	2.9119	3.0121	2.8978	2.811	2.814	2.8081	2.8024	2.752	2.7771	2.8119	2.8735	2.8735	2.8783	3.0263	2.9873	2.9184	3.1046	3.0608	Z00005997-1	44k	Dev2	B3galt4	UDP-Gal:betaGalNAc beta 1,3-galactosyltransferase, polypeptide 4
Z00005998-1	3.5224	3.5238	3.4497	3.4821	3.4202	3.4518	3.4661	3.4769	3.4788	3.5335	3.4699	3.4631	3.4647	3.4794	3.5126	3.4779	3.4789	3.4647	3.4812	3.4319	3.4796	3.4721	Z00005998-1	44k	Dev2	Sec11c	SEC11 homolog C (S. cerevisiae)
Z00006000-1	3.068	3.1294	3.0581	3.0681	3.1309	3.0239	3.0955	3.0382	3.0775	3.1778	3.2714	3.2654	3.2714	3.3702	3.4547	3.4182	3.4752	3.5459	3.5724	3.4908	3.6254	3.6295	Z00006000-1	44k	Dev2	BC017643	cDNA sequence BC017643
Z00006001-1	4.0691	4.0828	4.0113	4.0738	4.118	4.1336	4.2435	4.1647	4.1512	4.0308	4.2176	4.2308	4.2141	4.2105	4.2558	4.2552	4.1826	4.253	4.2775	4.315	4.308	4.336	Z00006001-1	44k	Dev2	Tcfap2c	transcription factor AP-2, gamma
Z00006005-1	3.0907	3.1336	3.0753	3.0947	3.0851	3.095	3.0898	3.0296	3.083	2.8921	3.0413	3.113	3.1043	3.0905	3.2049	3.1749	3.2262	3.3383	3.3454	3.3616	3.5171	3.5142	Z00006005-1	44k	Dev2	Cln5	ceroid-lipofuscinosis, neuronal 5
Z00006007-1	3.3807	3.3727	3.373	3.3908	3.3752	3.3176	3.4788	3.4257	3.5281	3.5754	3.497	3.5423	3.5784	3.7996	3.9099	3.8617	4.0843	4.1195	4.143	4.2265	4.3274	4.3181	Z00006007-1	44k	Dev2	F3	coagulation factor III
Z00006009-1	4.005	4.1262	4.0768	4.076	4.0214	4.0192	4.0848	4.0599	4.1067	4.2009	4.153	4.1844	4.198	4.0528	4.1329	4.1075	4.0604	4.1066	4.1089	3.9796	4.0821	4.0668	Z00006009-1	44k	Dev2	Ssr3	signal sequence receptor, gamma
Z00006011-1	3.4734	3.5185	3.4169	3.4594	3.4574	3.4786	3.543	3.4952	3.454	3.3899	3.5287	3.5124	3.5311	3.7613	3.8573	3.8199	3.9014	3.9462	3.9815	3.9735	4.0527	4.062	Z00006011-1	44k	Dev2	Pea15	phosphoprotein enriched in astrocytes 15
Z00006017-1	3.5273	3.552	3.526	3.5008	3.5844	3.481	3.587	3.5383	3.5138	3.6137	3.5763	3.5725	3.5925	3.5881	3.5813	3.5781	3.5707	3.5655	3.5869	3.5757	3.5731	3.5842	Z00006017-1	44k	Dev2	1110018G07Rik	RIKEN cDNA 1110018G07 gene
Z00006018-1	3.6053	3.5958	3.5578	3.5475	3.5039	3.5455	3.5068	3.451	3.336	3.3206	3.2059	3.2486	3.2616	3.217	3.2189	3.2554	3.1846	3.2026	3.2433	3.1233	3.1952	3.1825	Z00006018-1	44k	Dev2	Smpdl3b	sphingomyelin phosphodiesterase, acid-like 3B
Z00006025-1	3.5112	3.5027	3.457	3.4564	3.4105	3.4447	3.4357	3.4177	3.3538	3.3514	3.3631	3.3775	3.3677	3.4219	3.5088	3.4644	3.5073	3.6146	3.6043	3.5998	3.7525	3.742	Z00006025-1	44k	Dev2	Ints6	integrator complex subunit 6
Z00006026-1	3.834	3.8196	3.8184	3.746	4.0433	3.9772	3.8712	3.6947	3.8902	3.728	3.7891	3.8154	3.831	3.587	3.6867	3.6651	3.6572	3.687	3.7428	3.6097	3.7331	3.7475	Z00006026-1	44k	Dev2	Galnt2	UDP-N-acetyl-alpha-D-galactosamine:polypeptide N-acetylgalactosaminyltransferase 2
Z00006029-1	4.4618	4.3964	4.448	4.3783	4.2204	4.1907	4.229	4.1362	4.3034	4.2685	3.9941	4.0228	4.0762	3.9054	4.004	3.9845	3.8297	3.9068	3.9792	3.9138	4.0883	4.075	Z00006029-1	44k	Dev2	Klf4	Kruppel-like factor 4 (gut)
Z00006033-1	2.9264	2.8517	2.8482	2.9369	2.9618	3.0399	2.8521	3.0854	2.7518	2.9082	2.8684	2.9114	2.8827	2.8635	2.9119	2.9041	2.8868	2.9542	2.9487	2.8911	3.0089	2.9954	Z00006033-1	44k	Dev2	Pip5k1c	phosphatidylinositol-4-phosphate 5-kinase, type 1 gamma
Z00006038-1	4.0833	3.9912	4.0952	4.1221	3.9354	3.8952	3.9859	3.8959	4.0148	4.1407	4.0636	4.0883	4.1115	4.0931	4.1165	4.1059	4.0235	4.0336	4.0638	4.0212	4.0906	4.094	Z00006038-1	44k	Dev2	Rnmt	RNA (guanine-7-) methyltransferase
Z00006039-1	4.1417	4.1949	4.1106	4.1607	4.1452	4.1747	4.1516	4.1005	4.1224	4.0327	4.0063	4.0508	4.0726	4.0088	4.0736	4.0623	4.024	4.0598	4.0853	4.0116	4.0834	4.0792	Z00006039-1	44k	Dev2	Ecd	ecdysoneless homolog (Drosophila)
Z00006040-1	4.271	4.3022	4.2705	4.2749	4.2475	4.2497	4.266	4.2622	4.2479	4.1626	4.1442	4.1501	4.1718	4.2807	4.3494	4.2933	4.3971	4.4344	4.4603	4.5234	4.6062	4.6201	Z00006040-1	44k	Dev2	Bcap31	B-cell receptor-associated protein 31
Z00006041-1	3.4574	3.4448	3.4801	3.4028	3.3337	3.4078	3.3664	3.2766	3.3159	3.2891	3.366	3.4133	3.4169	3.4532	3.5079	3.505	3.5545	3.5526	3.5885	3.5644	3.6088	3.611	Z00006041-1	44k	Dev2	Dync1li2	dynein, cytoplasmic 1 light intermediate chain 2
Z00006045-1	4.1193	4.0629	3.9343	4.0005	3.9496	3.9925	3.9675	3.8942	3.9262	3.8719	4.2086	4.0387	3.9291	4.3097	4.1205	4.0973	4.224	4.0589	4.0978	4.2483	4.0867	4.0521	Z00006045-1	44k	Dev2	Senp1	SUMO1/sentrin specific peptidase 1
Z00006046-1	4.276	4.2197	4.2971	4.2211	4.1937	4.1931	4.1806	4.3269	4.2517	4.3068	4.2744	4.3227	4.3391	4.3012	4.3302	4.3322	4.299	4.2968	4.3034	4.2585	4.277	4.2828	Z00006046-1	44k	Dev2	Armc1	armadillo repeat containing 1
Z00006047-1	3.2185	3.2798	3.2887	3.2865	3.2906	3.2788	3.3304	3.3603	3.4311	3.4905	3.5158	3.5378	3.5277	3.5592	3.5793	3.5629	3.5708	3.5711	3.5819	3.5813	3.6152	3.6086	Z00006047-1	44k	Dev2	Elf3	E74-like factor 3
Z00006059-1	2.3096	2.3806	2.3986	2.3627	2.2888	2.284	2.4187	2.3536	2.3433	2.288	2.2473	2.3205	2.2918	2.3518	2.2947	2.3403	2.2872	2.2917	2.2876	2.3468	2.3345	2.2841	Z00006059-1	44k	Dev2	Traf1	Tnf receptor-associated factor 1
Z00006062-1	3.1869	3.2717	3.1188	3.1734	3.1742	3.2147	3.2691	3.1966	3.2736	3.2889	3.37	3.3801	3.3862	3.4196	3.4785	3.4805	3.4848	3.5276	3.5631	3.4556	3.5314	3.5523	Z00006062-1	44k	Dev2	Rab13	RAB13, member RAS oncogene family
Z00006066-1	3.6951	3.6341	3.7638	3.7307	3.6257	3.7303	3.6672	3.6888	3.7018	3.6562	3.6172	3.5951	3.6236	3.5259	3.5328	3.5597	3.5387	3.5426	3.5623	3.42	3.4958	3.5095	Z00006066-1	44k	Dev2	Ap3s2	adaptor-related protein complex 3, sigma 2 subunit
Z00006072-1	2.9059	2.9416	2.9598	2.8823	2.8193	3.0138	2.9314	3.0418	2.7085	2.9421	3.4359	3.4804	3.546	3.6462	3.7507	3.7222	3.6181	3.697	3.7551	3.7087	3.7483	3.8031	Z00006072-1	44k	Dev2	Plac1	placental specific protein 1
Z00006073-1	3.6419	3.6934	3.618	3.6374	3.6163	3.6432	3.6281	3.5847	3.6963	3.6533	3.7476	3.765	3.7742	3.7438	3.7856	3.7858	3.7212	3.757	3.773	3.6704	3.7526	3.761	Z00006073-1	44k	Dev2	2610019P18Rik	RIKEN cDNA 2610019P18 gene
Z00006074-1	3.5707	3.5311	3.6073	3.6591	3.6143	3.4278	3.6182	3.5985	3.5418	3.6735	3.6454	3.6164	3.6444	3.5912	3.628	3.6133	3.62	3.5843	3.6156	3.5894	3.5997	3.5669	Z00006074-1	44k	Dev2	Psmb2	proteasome (prosome, macropain) subunit, beta type 2
Z00006076-1	3.5457	3.469	3.5367	3.5038	3.4948	3.4548	3.5148	3.4062	3.4593	3.4912	3.4617	3.4878	3.445	3.439	3.4395	3.4693	3.4321	3.4906	3.4547	3.4461	3.483	3.4892	Z00006076-1	44k	Dev2	Scamp4	secretory carrier membrane protein 4
Z00006077-1	4.8599	4.8466	4.7668	4.7573	4.7959	4.8491	4.9112	4.8996	5.0669	5.0224	5.1046	5.1585	5.1739	5.3612	5.3987	5.3923	5.5676	5.564	5.5501	5.7136	5.6958	5.7059	Z00006077-1	44k	Dev2	Slc2a1	solute carrier family 2 (facilitated glucose transporter), member 1
Z00006078-1	4.6793	4.7212	4.7139	4.6554	4.731	4.6097	4.649	4.5986	4.6427	4.7346	4.5834	4.6259	4.6477	4.5822	4.6077	4.6143	4.5872	4.5711	4.609	4.5561	4.5392	4.5622	Z00006078-1	44k	Dev2	Fkbp4	FK506 binding protein 4
Z00006079-1	3.1071	3.0611	3.0586	3.0352	2.9725	2.9366	3.0568	3.0537	3.0357	3.0694	3.1113	3.1206	3.0987	3.0556	3.071	3.0613	3.0652	3.1189	3.0937	3.0721	3.0968	3.1087	Z00006079-1	44k	Dev2	Gosr1	golgi SNAP receptor complex member 1
Z00006095-1	2.579	2.5147	2.5663	2.5402	2.4855	2.5459	2.566	2.5851	2.5922	2.5588	2.6453	2.3197	2.6083	2.6027	2.5831	2.5743	2.6889	2.6485	2.5782	2.6344	2.6058	2.5679	Z00006095-1	44k	Dev2	Stk10	serine/threonine kinase 10
Z00006098-1	2.926	2.97	2.8977	2.9864	2.9878	3.0113	3.1635	3.0163	3.1087	2.9602	2.9572	2.951	2.9622	2.808	2.9027	2.8855	2.9056	2.951	2.9631	2.9106	2.9938	2.9573	Z00006098-1	44k	Dev2	Gse1	genetic suppressor element 1
Z00006104-1	3.9028	3.8708	3.8972	3.8228	3.8797	3.821	3.791	3.8742	3.7769	3.7415	3.8019	3.8306	3.8456	3.7808	3.8615	3.8727	3.8236	3.8368	3.8315	3.7664	3.8295	3.8059	Z00006104-1	44k	Dev2	Zfp692	zinc finger protein 692
Z00006109-1	3.8211	3.7688	3.7149	3.7183	3.7031	3.6922	3.729	3.7192	3.7791	3.8005	3.7642	3.7776	3.7727	3.8347	3.8547	3.8427	3.8497	3.8615	3.877	3.838	3.9085	3.9144	Z00006109-1	44k	Dev2	Pdhx	pyruvate dehydrogenase complex, component X
Z00006112-1	3.0839	3.1721	3.1496	3.2064	3.169	3.1836	3.2808	3.2303	3.1005	3.1463	3.1868	3.1978	3.1097	3.0218	3.0186	3.0078	3.0612	3.1624	3.081	3.1543	3.2497	3.1646	Z00006112-1	44k	Dev2	Cndp2	CNDP dipeptidase 2 (metallopeptidase M20 family)
Z00006114-1	4.2204	4.2366	4.1298	4.1933	4.1559	4.1926	4.1785	4.1385	4.1331	4.155	4.1405	4.1094	4.1184	4.06	4.1407	4.1146	4.0529	4.126	4.1595	4.0199	4.1786	4.1609	Z00006114-1	44k	Dev2	Prpf8	pre-mRNA processing factor 8
Z00006118-1	3.635	3.6061	3.6574	3.5547	3.7851	3.5044	3.5694	3.4632	3.5161	3.6575	3.6797	3.6741	3.6907	3.6585	3.7067	3.7103	3.5918	3.6459	3.6921	3.5861	3.619	3.6054	Z00006118-1	44k	Dev2	5730449L18Rik	RIKEN cDNA 5730449L18 gene
Z00006119-1	4.7411	4.7319	4.7191	4.7104	4.7017	4.6964	4.704	4.6938	4.7099	4.7691	4.7322	4.7607	4.7726	4.725	4.7567	4.7613	4.7588	4.786	4.7858	4.754	4.7747	4.7693	Z00006119-1	44k	Dev2	Pnpla2	patatin-like phospholipase domain containing 2
Z00006123-1	3.902	3.8305	3.8758	3.822	3.989	3.7931	3.8234	3.8992	3.8732	3.7598	3.6862	3.7245	3.7346	3.691	3.7906	3.7469	3.6856	3.7669	3.8125	3.6503	3.8081	3.8036	Z00006123-1	44k	Dev2	D10Wsu52e	DNA segment, Chr 10, Wayne State University 52, expressed
Z00006124-1	2.9601	2.9498	2.9197	2.9094	2.8234	2.8662	2.9399	2.8761	2.878	2.8579	2.9296	2.9822	2.9541	2.9063	3.0213	2.9854	3.0265	3.1307	3.0816	3.0476	3.2178	3.1752	Z00006124-1	44k	Dev2	Wbp4	WW domain binding protein 4
Z00006128-1	3.9145	3.9429	3.9198	3.9278	3.9148	3.9168	3.9061	3.8671	3.8764	3.8022	3.7907	3.7868	3.8348	3.7299	3.8005	3.7936	3.7693	3.806	3.8338	3.7409	3.8162	3.8222	Z00006128-1	44k	Dev2	2610027L16Rik	RIKEN cDNA 2610027L16 gene
Z00006129-1	4.2994	4.3127	4.2944	4.2719	4.2944	4.2398	4.2329	4.3319	4.243	4.2818	4.3672	4.4059	4.3933	4.3903	4.505	4.4784	4.497	4.5558	4.575	4.5028	4.594	4.5987	Z00006129-1	44k	Dev2	Zubr1	zinc finger, UBR1 type 1
Z00006133-1	3.3774	3.3936	3.4321	3.3957	3.3799	3.383	3.3961	3.397	3.3156	3.3513	3.4004	3.3429	3.3292	3.3729	3.3954	3.3616	3.3576	3.3941	3.395	3.3082	3.3791	3.3713	Z00006133-1	44k	Dev2	Ercc1	excision repair cross-complementing rodent repair deficiency, complementation group 1
Z00006136-1	4.2775	4.2205	4.3075	4.2888	4.3879	4.2175	4.2186	4.17	4.1125	4.1859	4.264	4.3618	4.3649	4.3754	4.4383	4.4224	4.4517	4.4776	4.487	4.4832	4.5311	4.5255	Z00006136-1	44k	Dev2	Rap1b	RAS related protein 1b
Z00006138-1	3.5733	3.5286	3.5762	3.4745	3.455	3.7323	3.5843	3.489	3.6884	3.806	3.7388	3.8144	3.8262	3.8386	3.8493	3.8327	3.7538	3.801	3.843	3.7758	3.8188	3.8285	Z00006138-1	44k	Dev2	Prpf40a	PRP40 pre-mRNA processing factor 40 homolog A (yeast)
Z00006141-1	4.2185	4.2027	4.2902	4.2625	4.1966	4.2077	4.2195	4.2426	4.0654	4.126	3.987	4.0193	4.0271	3.9409	3.9762	4.0081	3.9101	3.9361	3.9759	3.831	3.8309	3.8679	Z00006141-1	44k	Dev2	Pin1	protein (peptidyl-prolyl cis/trans isomerase) NIMA-interacting 1
Z00006142-1	2.707	2.6617	2.7496	2.6986	2.7546	2.6965	2.6765	2.708	2.5198	2.708	2.5221	2.5358	2.5196	2.5236	2.498	2.5061	2.5563	2.5969	2.5661	2.4756	2.5375	2.521	Z00006142-1	44k	Dev2	Txndc4	thioredoxin domain containing 4 (endoplasmic reticulum)
Z00006144-1	4.3558	4.2898	4.3762	4.2621	4.2399	4.2151	4.2218	4.3336	4.2962	4.275	4.4178	4.3977	4.4184	4.4393	4.4298	4.4176	4.3832	4.3607	4.4143	4.3642	4.391	4.4299	Z00006144-1	44k	Dev2	Ddx3x	DEAD/H (Asp-Glu-Ala-Asp/His) box polypeptide 3, X-linked
Z00006147-1	3.4365	3.4723	3.3882	3.4069	3.3628	3.3736	3.3795	3.3229	3.4496	3.4423	3.4444	3.4724	3.5005	3.4562	3.4883	3.4614	3.47	3.4454	3.477	3.4515	3.4612	3.4849	Z00006147-1	44k	Dev2	E330036I19Rik	RIKEN cDNA E330036I19 gene
Z00006150-1	3.4074	3.3209	3.3736	3.3297	3.4368	3.2615	3.3812	3.3944	3.303	3.4397	3.4475	3.5075	3.5078	3.6094	3.6202	3.6293	3.6338	3.6642	3.6807	3.6245	3.7008	3.6968	Z00006150-1	44k	Dev2	Zc3h7a	zinc finger CCCH type containing 7 A
Z00006155-1	2.5924	2.6202	2.5293	2.56	2.564	2.5109	2.5539	2.5464	2.6121	2.6312	2.5778	2.6434	2.5757	2.5888	2.6186	2.6182	2.6295	2.5571	2.5911	2.6085	2.5455	2.6089	Z00006155-1	44k	Dev2	Kctd12	potassium channel tetramerisation domain containing 12
Z00006158-1	3.7806	3.6881	3.7653	3.7599	3.9084	3.7276	3.6911	3.6562	3.6864	3.8194	3.8508	3.8253	3.8226	3.8937	3.9004	3.8642	3.8503	3.8242	3.83	3.8242	3.836	3.8319	Z00006158-1	44k	Dev2	1110034B05Rik	RIKEN cDNA 1110034B05 gene
Z00006159-1	3.24	3.1282	3.2554	3.2196	3.0549	2.9881	3.182	3.2431	3.1429	3.1233	3.1183	3.2857	3.2537	3.0786	3.2297	3.2456	3.205	3.282	3.307	3.2288	3.2733	3.3049	Z00006159-1	44k	Dev2	Grinl1a	glutamate receptor, ionotropic, N-methyl D-aspartate-like 1A
Z00006160-1	4.3765	4.3895	4.3335	4.3363	4.3017	4.3217	4.2845	4.2509	4.1587	4.189	4.0199	4.0534	4.0712	3.9495	4.0081	3.9856	3.9894	3.9902	4.0243	3.8854	3.9265	3.939	Z00006160-1	44k	Dev2	Tk1	thymidine kinase 1
Z00006163-1	2.8435	2.8406	2.7845	2.7857	2.8009	2.8387	2.8184	2.7611	2.7834	2.7711	2.8241	2.839	2.8249	2.7926	2.7815	2.8023	2.7547	2.9146	2.8594	2.7361	2.8583	2.8227	Z00006163-1	44k	Dev2	C1galt1	core 1 UDP-galactose:N-acetylgalactosamine-alpha-R beta 1,3-galactosyltransferase
Z00006170-1	3.4459	3.5182	3.4708	3.4774	3.424	3.4577	3.4907	3.4912	3.562	3.4471	3.6727	3.4314	3.4183	3.6122	3.3824	3.4391	3.6191	3.4441	3.5637	3.6166	3.4874	3.565	Z00006170-1	44k	Dev2	Cpne3	copine III
Z00006172-1	4.6655	4.6141	4.6742	4.6492	4.6145	4.5764	4.6432	4.673	4.6761	4.687	4.6322	4.5896	4.6013	4.624	4.6179	4.58	4.6102	4.4903	4.5006	4.5342	4.468	4.4173	Z00006172-1	44k	Dev2	Pomp	proteasome maturation protein
Z00006173-1	2.8837	2.8811	2.969	2.8358	2.9756	2.688	2.8832	2.7476	2.9104	2.9954	2.9361	3.0066	3.0105	2.9797	3.0271	3.0226	3.0062	3.0331	3.0753	2.9632	3.0043	2.9952	Z00006173-1	44k	Dev2	Lass6	longevity assurance homolog 6 (S. cerevisiae)
Z00006181-1	4.5009	4.5525	4.511	4.5192	4.5185	4.5177	4.5265	4.4973	4.5125	4.5519	4.3393	4.4075	4.4196	4.3949	4.4504	4.4484	4.4232	4.4611	4.4819	4.3432	4.4145	4.4274	Z00006181-1	44k	Dev2	Ahsa1	AHA1, activator of heat shock protein ATPase homolog 1 (yeast)
Z00006183-1	3.6956	3.7488	3.7443	3.7557	3.6757	3.6524	3.7505	3.7179	3.8047	3.8524	3.7957	3.8407	3.8429	3.7296	3.7994	3.7814	3.7243	3.8027	3.7927	3.6831	3.8152	3.7962	Z00006183-1	44k	Dev2	Fubp1	far upstream element (FUSE) binding protein 1
Z00006186-1	3.1177	3.1422	3.182	3.1181	3.0389	2.9886	2.9169	3.008	2.9885	2.894	2.9182	2.9332	2.887	2.8699	2.9487	2.898	2.9202	3.0526	3.0261	2.9662	3.0966	3.0528	Z00006186-1	44k	Dev2	Ext1	exostoses (multiple) 1
Z00006188-1	3.4181	3.4163	3.4	3.4133	3.3521	3.4117	3.3999	3.3359	3.4434	3.3673	3.5201	3.6073	3.6494	3.5693	3.7023	3.6861	3.7393	3.8438	3.8552	3.8335	3.8962	3.9707	Z00006188-1	44k	Dev2	Phf16	PHD finger protein 16
Z00006191-1	4.75	4.6698	4.7511	4.6913	4.8735	4.5678	4.761	4.7542	4.6906	4.8214	4.7945	4.7667	4.7848	4.7864	4.7402	4.7466	4.6152	4.5213	4.5507	4.6256	4.5489	4.566	Z00006191-1	44k	Dev2	Mt1	metallothionein 1
Z00006192-1	3.4046	3.48	3.4657	3.455	3.4214	3.429	3.4545	3.3552	3.4046	3.4612	3.4344	3.4853	3.4606	3.3806	3.4677	3.433	3.3901	3.4624	3.475	3.4062	3.5452	3.5211	Z00006192-1	44k	Dev2	2810403A07Rik	RIKEN cDNA 2810403A07 gene
Z00006195-1	3.2039	3.149	3.1342	3.2228	3.2068	3.0151	3.2279	3.2265	3.2907	3.2676	3.3937	3.3779	3.3928	3.5438	3.5739	3.5888	3.6305	3.6855	3.7253	3.6582	3.7164	3.7652	Z00006195-1	44k	Dev2	Akt1	thymoma viral proto-oncogene 1
Z00006202-1	4.0223	4.0196	4.0512	3.9958	3.9523	3.9747	4.0012	3.951	4.0456	4.028	4.0387	4.1041	4.1247	4.0691	4.1528	4.1277	4.0355	4.0772	4.0985	4.0354	4.0982	4.1018	Z00006202-1	44k	Dev2	1810011O16Rik	RIKEN cDNA 1810011O16 gene
Z00006204-1	4.3149	4.2626	4.3461	4.3739	4.1891	4.2805	4.2939	4.3275	4.1823	4.3618	4.2372	4.2703	4.2715	4.2706	4.3327	4.2863	4.3024	4.2943	4.3162	4.2219	4.243	4.2454	Z00006204-1	44k	Dev2	Nup160	nucleoporin 160
Z00006207-1	4.2101	4.1957	4.2552	4.2226	4.2931	4.0928	4.2144	4.1604	4.299	4.2983	4.306	4.3186	4.3568	4.1594	4.1923	4.1875	4.0301	3.9862	4.0476	3.8152	3.8131	3.845	Z00006207-1	44k	Dev2	Vbp1	von Hippel-Lindau binding protein 1
Z00006209-1	2.8675	2.8473	2.926	2.8702	2.8533	2.8234	2.8853	2.8171	2.8451	2.7589	2.8143	2.8634	2.8894	2.7608	2.8606	2.7858	2.7499	2.8789	2.8946	2.7919	2.9702	2.909	Z00006209-1	44k	Dev2	Utp15	UTP15, U3 small nucleolar ribonucleoprotein, homolog (yeast)
Z00006213-1	2.3687	2.4471	2.385	2.3505	2.3592	2.3949	2.3974	2.3649	2.3561	2.2338	2.3489	2.3182	2.3234	2.3463	2.2956	2.3538	2.3314	2.3329	2.3893	2.348	2.3803	2.436	Z00006213-1	44k	Dev2	Unkl	unkempt-like (Drosophila)
Z00006215-1	3.0286	3.0373	3.0119	3.0207	3.0175	3.0593	3.077	2.9738	3.0088	2.9554	3.1613	3.1299	3.143	3.4929	3.553	3.4933	3.6666	3.7167	3.7423	3.8269	3.8773	3.8706	Z00006215-1	44k	Dev2	Trpv2	transient receptor potential cation channel, subfamily V, member 2
Z00006218-1	3.0069	2.9633	2.9818	2.9028	3.1318	2.9128	2.9891	3.0404	2.9116	2.9397	2.8872	2.905	2.923	2.8331	2.9137	2.9088	2.8432	2.8931	2.9105	2.8108	2.8839	2.8883	Z00006218-1	44k	Dev2	Pex11a	peroxisomal biogenesis factor 11a
Z00006222-1	2.9729	2.9267	3.0567	2.8308	2.7567	2.9771	3.0191	2.9532	2.9875	3.0203	2.9928	3.0282	3.0396	3.0593	3.1077	3.05	2.9888	3.0338	3.071	2.9654	3.0698	3.0613	Z00006222-1	44k	Dev2	Was	Wiskott-Aldrich syndrome homolog (human)
Z00006223-1	3.2783	3.2407	3.2164	3.315	3.386	3.246	3.2915	3.2594	3.2345	3.286	3.1931	3.1945	3.2121	3.2062	3.266	3.2419	3.225	3.3204	3.337	3.1761	3.3158	3.3209	Z00006223-1	44k	Dev2	Stard7	START domain containing 7
Z00006225-1	3.3362	3.2878	3.1794	3.2437	3.1907	3.2176	3.2405	3.1959	3.1772	3.1453	3.1297	3.1579	3.1839	3.2988	3.3359	3.3239	3.4292	3.435	3.458	3.5001	3.539	3.5849	Z00006225-1	44k	Dev2	Lass5	longevity assurance homolog 5 (S. cerevisiae)
Z00006226-1	4.2913	4.2418	4.3131	4.2437	4.1101	4.1379	4.2287	4.1994	4.2213	4.3408	4.3438	4.3846	4.4025	4.4993	4.6009	4.5701	4.6855	4.7742	4.807	4.7986	4.9409	4.9254	Z00006226-1	44k	Dev2	Bsg	basigin
Z00006229-1	2.7658	2.7195	2.6972	2.748	2.6796	2.7508	2.79	2.7182	2.751	2.6502	2.6	2.6778	2.7454	2.7082	2.7482	2.6777	2.7198	2.695	2.8132	2.6194	2.8131	2.7825	Z00006229-1	44k	Dev2	Mlx	MAX-like protein X
Z00006234-1	3.1953	3.207	3.1441	3.2193	3.1472	3.1627	3.2368	3.1251	3.1489	3.0166	3.05	3.1062	3.1013	3.0813	3.1672	3.1815	3.2055	3.2667	3.2711	3.2369	3.2936	3.3089	Z00006234-1	44k	Dev2	Mark2	MAP/microtubule affinity-regulating kinase 2
Z00006239-1	2.7705	2.6727	2.7709	2.7651	2.7528	2.6194	2.7579	2.7673	2.7394	2.7577	2.7864	2.7825	2.7178	2.7367	2.6928	2.7221	2.723	2.7391	2.7012	2.7676	2.7512	2.7195	Z00006239-1	44k	Dev2	Gbl	G protein beta subunit-like
Z00006240-1	4.1877	4.2331	4.2319	4.2078	4.1869	4.1343	4.1272	4.1333	4.1436	4.142	4.1412	4.1807	4.188	4.1393	4.1432	4.1526	4.0734	4.1	4.1153	4.0112	4.068	4.0803	Z00006240-1	44k	Dev2	Thumpd1	THUMP domain containing 1
Z00006241-1	3.6578	3.7011	3.6478	3.6695	3.5823	3.6181	3.6053	3.5613	3.5373	3.489	3.4508	3.4786	3.4774	3.4594	3.5103	3.494	3.4995	3.5847	3.6019	3.5153	3.6245	3.6159	Z00006241-1	44k	Dev2	BC031781	cDNA sequence BC031781
Z00006246-1	3.0109	3.0234	3.0794	3.1242	2.9974	2.9421	3.0994	3.0563	2.964	3.1425	2.9953	3.0546	3.0884	2.9312	2.9861	3.0101	2.9341	3.018	3.0529	2.9196	3.0412	3.0193	Z00006246-1	44k	Dev2	Nubp2	nucleotide binding protein 2
Z00006252-1	4.2685	4.2302	4.3284	4.335	4.09	4.2626	4.2016	4.0696	4.0186	4.1556	4.0054	4.0862	4.0866	4.0562	4.0935	4.1025	3.9756	4.037	4.0533	3.9242	3.9889	3.9829	Z00006252-1	44k	Dev2	Chchd4	coiled-coil-helix-coiled-coil-helix domain containing 4
Z00006255-1	4.1585	4.1702	4.2038	4.1756	4.2171	4.1194	4.1449	4.1774	4.1189	4.2068	4.0562	4.0483	4.064	4.0632	4.0968	4.084	4.1277	4.1375	4.1667	4.1286	4.1608	4.1693	Z00006255-1	44k	Dev2	Pgs1	phosphatidylglycerophosphate synthase 1
Z00006256-1	3.1134	3.0918	3.0026	3.0237	3.0292	3.0325	3.0164	2.9748	2.9668	2.8929	2.9479	3.0259	2.9874	2.9079	3.0308	3.0062	2.9437	3.0508	3.0421	2.9101	3.055	3.0455	Z00006256-1	44k	Dev2	Rab23	RAB23, member RAS oncogene family
Z00006257-1	3.8916	3.8937	3.8783	3.8982	3.9407	3.8149	3.865	3.7637	3.8937	3.9282	3.9275	3.9461	4.0123	3.9959	4.0416	3.9741	3.9591	3.9526	4.0079	3.9504	4.0357	4.0676	Z00006257-1	44k	Dev2	Trmt1	TRM1 tRNA methyltransferase 1 homolog (S. cerevisiae)
Z00006262-1	3.1828	3.1404	3.1316	3.0883	3.0985	3.1868	3.2305	3.1993	3.1919	3.0921	3.0166	3.0345	3.1458	3.0236	3.0362	3.0481	3.078	3.1264	3.1752	3.1083	3.1788	3.2163	Z00006262-1	44k	Dev2	A4galt	alpha 1,4-galactosyltransferase
Z00006264-1	3.9428	3.9408	4.016	4.0244	4.0741	3.8965	3.911	4.0352	3.9797	4.0745	4.0482	4.0829	4.0968	4.0365	4.0788	4.0824	4.0499	4.0604	4.077	4.0389	4.0193	4.019	Z00006264-1	44k	Dev2	Rpo1-3	RNA polymerase 1-3
Z00006270-1	3.7042	3.7004	3.7729	3.6947	3.6328	3.6609	3.6238	3.5854	3.5834	3.5266	3.4199	3.4519	3.4439	3.5368	3.5734	3.5432	3.5439	3.6012	3.5886	3.568	3.643	3.6346	Z00006270-1	44k	Dev2	Rpp14	ribonuclease P 14 subunit (human)
Z00006272-1	3.0049	3.0521	2.9672	3.0335	2.9408	2.9807	2.964	2.8979	2.897	2.8518	2.8795	2.8825	2.8555	2.8523	2.8588	2.8925	2.9197	2.939	2.9287	2.8989	2.988	2.9644	Z00006272-1	44k	Dev2	Sigirr	single immunoglobulin and toll-interleukin 1 receptor (TIR) domain
Z00006273-1	1.856	1.8502	1.7623	1.9259	1.8985	1.7698	1.871	1.7783	1.8194	1.7369	1.8189	1.7237	1.7334	1.8412	1.7297	1.7364	1.7957	1.8092	1.7585	1.8034	1.8465	1.7988	Z00006273-1	44k	Dev2	Ceacam9	CEA-related cell adhesion molecule 9
Z00006275-1	3.2279	3.2777	3.2369	3.2298	3.2187	3.2129	3.2003	3.1914	3.0973	3.0848	2.9979	3.006	3.0121	2.9678	3.0081	3.0003	2.9321	2.929	2.9384	2.8906	2.8967	2.8983	Z00006275-1	44k	Dev2	Shmt2	serine hydroxymethyl transferase 2 (mitochondrial)
Z00006276-1	3.6797	3.707	3.6015	3.646	3.5818	3.6319	3.62	3.6048	3.5917	3.5646	3.6358	3.6813	3.7251	3.6065	3.6807	3.649	3.5492	3.6334	3.6253	3.4941	3.6343	3.6078	Z00006276-1	44k	Dev2	Yeats2	YEATS domain containing 2
Z00006283-1	2.6283	2.6133	2.6085	2.5486	2.5283	2.5255	2.6043	2.5427	2.5749	2.4989	2.5137	2.528	2.533	2.5894	2.5728	2.5978	2.5912	2.6796	2.6868	2.5685	2.6893	2.7197	Z00006283-1	44k	Dev2	Il2rg	interleukin 2 receptor, gamma chain
Z00006284-1	3.3356	3.3121	3.3252	3.2833	3.2837	3.2479	3.2862	3.2824	3.2723	3.2555	3.2606	3.2553	3.269	3.1683	3.2562	3.2025	3.2246	3.2655	3.2843	3.1923	3.3015	3.27	Z00006284-1	44k	Dev2	1810030O07Rik	RIKEN cDNA 1810030O07 gene
Z00006293-1	3.3052	3.2677	3.3144	3.2716	3.3295	3.341	3.4727	3.4146	3.6203	3.5574	3.4321	3.4687	3.4585	3.5885	3.6359	3.6275	3.758	3.7338	3.7751	3.8359	3.8638	3.8762	Z00006293-1	44k	Dev2	Procr	protein C receptor, endothelial
Z00006300-1	5.0765	5.0323	5.1166	5.0493	5.0649	5.0334	5.0049	5.0719	5.0598	4.9929	4.9068	4.956	4.9737	4.9602	4.9901	5.0057	5.0463	5.0001	5.0125	5.0723	5.0339	5.0339	Z00006300-1	44k	Dev2	Cdt1	chromatin licensing and DNA replication factor 1
Z00006302-1	2.7484	2.8001	2.7024	2.7507	2.6386	2.7559	2.7498	2.6601	2.6637	2.616	2.6281	2.4829	2.574	2.5458	2.6091	2.7029	2.5431	2.6018	2.6112	2.6793	2.6865	2.703	Z00006302-1	44k	Dev2	Csh1	chorionic somatomammotropin hormone 1
Z00006317-1	3.0463	3.0048	3.0282	2.9391	2.9301	2.9422	3.0007	2.9888	3.1022	3.0342	3.1396	3.22	3.2064	3.2126	3.2578	3.1814	3.2762	3.234	3.1858	3.2951	3.2387	3.2315	Z00006317-1	44k	Dev1	Zfp482	Mus musculus adult male bone cDNA, RIKEN full-length enriched library, clone:9830002K16 product:unclassifiable, full insert sequence
Z00006318-1	3.5605	3.6471	3.5564	3.5932	3.5196	3.5621	3.6103	3.5829	3.7263	3.6423	3.4642	3.4281	3.4585	3.3129	3.3229	3.2909	3.3197	3.2639	3.2991	3.3443	3.3329	3.34	Z00006318-1	44k	Dev2	2310009B15Rik	RIKEN cDNA 2310009B15 gene
Z00006319-1	3.7631	3.8184	3.7023	3.7392	3.7276	3.7534	3.7929	3.7635	3.8295	3.7985	3.9023	3.9049	3.8917	4.0044	4.0051	3.9815	4.0874	4.1158	4.1157	4.095	4.1423	4.1495	Z00006319-1	44k	Dev2	Hectd1	HECT domain containing 1
Z00006320-1	3.3164	3.323	3.2643	3.3388	3.2965	3.2774	3.3798	3.307	3.3294	3.4064	3.3585	3.3568	3.3672	3.1675	3.3196	3.3287	3.0754	3.3313	3.3493	3.141	3.3314	3.3577	Z00006320-1	44k	Dev2	Arid1a	AT rich interactive domain 1A (Swi1 like)
Z00006322-1	3.6251	3.6903	3.6044	3.6451	3.582	3.6309	3.6242	3.5563	3.6433	3.5467	3.6422	3.6283	3.6171	3.7306	3.7512	3.8001	3.8094	3.8705	3.8994	3.938	4.023	3.9695	Z00006322-1	44k	Dev2	Ppp1r13b	protein phosphatase 1, regulatory (inhibitor) subunit 13B
Z00006330-1	3.6523	3.6887	3.6705	3.6197	3.6777	3.5887	3.6332	3.5873	3.6103	3.6887	3.6398	3.6326	3.6299	3.6111	3.6701	3.6853	3.6688	3.7304	3.7375	3.6732	3.7398	3.7303	Z00006330-1	44k	Dev2	Snx17	sorting nexin 17
Z00006333-1	2.5245	2.5476	2.4492	2.5207	2.5421	2.4403	2.518	2.4495	2.2749	2.3018	2.2866	2.224	2.3336	2.3263	2.4193	2.4154	2.2477	2.3816	2.4417	2.3197	2.3975	2.4502	Z00006333-1	44k	Dev2	Snapc1	small nuclear RNA activating complex, polypeptide 1
Z00006336-1	4.4025	4.3719	4.3315	4.3678	4.3133	4.356	4.3805	4.3416	4.2954	4.2821	4.1872	4.1514	4.1506	4.082	4.1383	4.0841	4.1009	4.0861	4.1089	4.0131	4.0912	4.0531	Z00006336-1	44k	Dev2	Prdx6	peroxiredoxin 6
Z00006337-1	4.0378	4.0269	3.9512	3.9857	3.957	3.9719	4.0159	3.979	3.9967	3.9523	3.9165	4.0877	4.0135	3.9465	4.0949	4.0464	4.0071	4.1319	4.0753	3.953	4.0978	4.0176	Z00006337-1	44k	Dev1	Rrm1	ribonucleotide reductase M1
Z00006342-1	3.1289	3.1862	3.0625	3.1055	3.0403	3.0953	3.119	3.1367	3.1854	3.0997	3.2695	3.2857	3.272	3.2545	3.2727	3.259	3.3133	3.3339	3.3567	3.2726	3.3394	3.3413	Z00006342-1	44k	Dev2	Stag2	stromal antigen 2
Z00006343-1	2.7615	2.6859	2.7969	2.7904	2.8246	2.6298	2.7432	2.83	2.8272	2.7391	2.7046	2.6656	2.6722	2.7035	2.7369	2.7065	2.7869	2.89	2.878	2.8336	3.0239	3.0026	Z00006343-1	44k	Dev2	4930471M23Rik	RIKEN cDNA 4930471M23 gene
Z00006346-1	3.312	3.2985	3.3454	3.2806	3.2067	3.1938	3.3284	3.1862	3.3579	3.4798	3.3782	3.3822	3.3884	3.4332	3.5187	3.5037	3.629	3.6876	3.687	3.7124	3.7895	3.8121	Z00006346-1	44k	Dev2	Ttll5	tubulin tyrosine ligase-like family, member 5
Z00006348-1	3.623	3.6288	3.6812	3.6929	3.7365	3.6328	3.6693	3.4063	3.5456	3.5955	3.4761	3.4925	3.5559	3.4077	3.4978	3.4858	3.416	3.4233	3.4585	3.4133	3.4636	3.4697	Z00006348-1	44k	Dev2	Xylt2	xylosyltransferase II
Z00006349-1	3.2668	3.1801	3.2128	3.1232	3.2159	3.0878	3.1941	3.2934	3.2539	3.2117	3.2278	3.1682	3.2099	3.1865	3.2694	3.1966	3.1512	3.2177	3.2371	3.1694	3.306	3.2833	Z00006349-1	44k	Dev2	Gpr172b	G protein-coupled receptor 172B
Z00006352-1	4.0286	4.0862	3.9776	4.0452	4.0165	4.0493	4.0637	3.9699	3.9883	3.9109	3.9248	3.9863	3.9864	3.8481	3.9476	3.9529	3.8828	3.9745	4.013	3.8454	3.9791	3.9882	Z00006352-1	44k	Dev2	Chd4	chromodomain helicase DNA binding protein 4
Z00006359-1	4.5512	4.6327	4.6404	4.6215	4.733	4.5035	4.6324	4.6224	4.6228	4.6942	4.5317	4.6234	4.6296	4.389	4.5497	4.523	4.333	4.3893	4.4516	4.1749	4.3027	4.2744	Z00006359-1	44k	Dev2	Cbx3	chromobox homolog 3 (Drosophila HP1 gamma)
Z00006361-1	4.1597	4.1391	4.0995	4.0996	4.0722	4.0973	4.0985	4.0512	4.0376	4.0626	3.9647	3.9937	3.9919	3.83	3.9347	3.8537	3.7752	3.8357	3.8616	3.5686	3.7252	3.6724	Z00006361-1	44k	Dev2	Sdhd	succinate dehydrogenase complex, subunit D, integral membrane protein
Z00006362-1	4.3188	4.3545	4.2662	4.3137	4.2929	4.3011	4.2927	4.3731	4.3549	4.2307	4.1475	4.1583	4.2	3.9291	3.9859	3.9735	3.9366	3.9543	3.9833	3.9329	3.9694	3.9692	Z00006362-1	44k	Dev2	Top3b	topoisomerase (DNA) III beta
Z00006363-1	4.097	4.0981	4.0325	4.039	3.995	4.032	4.0618	4.0323	4.0947	4.055	4.0321	4.0546	4.0708	3.9578	4.0355	4.0209	3.9937	4.0352	4.0526	3.8697	3.9645	3.9429	Z00006363-1	44k	Dev2	Zwilch	Zwilch, kinetochore associated, homolog (Drosophila)
Z00006373-1	2.5162	2.6625	2.5712	2.5925	2.4804	2.6113	2.5772	2.5204	2.4929	2.4633	2.4347	2.4052	2.4454	2.2921	2.4089	2.4213	2.425	2.4312	2.3927	2.4149	2.4109	2.4323	Z00006373-1	44k	Dev2	Mttp	microsomal triglyceride transfer protein
Z00006376-1	5.255	5.3944	5.3503	5.3878	5.3257	5.3535	5.3444	5.2557	5.3128	5.2938	5.443	5.4574	5.3287	5.5692	5.395	5.4493	5.6223	5.5046	5.396	5.7197	5.5253	5.5465	Z00006376-1	44k	Dev2	Ftl1	ferritin light chain 1
Z00006380-1	4.3283	4.2906	4.2764	4.2402	4.2795	4.2624	4.2364	4.3384	4.3151	4.2076	4.3309	4.2847	4.2821	4.3333	4.3014	4.2967	4.2927	4.2327	4.2736	4.2473	4.2377	4.2378	Z00006380-1	44k	Dev2	Rangap1	RAN GTPase activating protein 1
Z00006382-1	3.5903	3.536	3.4887	3.534	3.4419	3.4882	3.5315	3.4168	3.498	3.4491	3.5843	3.5393	3.5483	3.6087	3.5965	3.5901	3.6401	3.6386	3.6616	3.6716	3.7164	3.746	Z00006382-1	44k	Dev2	Tpp1	tripeptidyl peptidase I
Z00006383-1	4.452	4.5185	4.4255	4.4779	4.4623	4.4578	4.4675	4.4665	4.4555	4.5408	4.4644	4.5157	4.524	4.4619	4.5173	4.5023	4.4151	4.4788	4.5011	4.332	4.4498	4.4515	Z00006383-1	44k	Dev2	Cct3	chaperonin subunit 3 (gamma)
Z00006385-1	3.6845	3.6828	3.6922	3.775	3.7605	3.633	3.6287	3.627	3.5259	3.4854	3.4835	3.527	3.5625	3.5169	3.5561	3.5642	3.562	3.6004	3.612	3.5304	3.5913	3.6232	Z00006385-1	44k	Dev2	Oxsr1	oxidative-stress responsive 1
Z00006389-1	4.7892	4.7898	4.7874	4.7584	4.7706	4.754	4.7536	4.686	4.7977	4.7619	4.6476	4.658	4.6519	4.5838	4.6267	4.6026	4.5882	4.611	4.637	4.509	4.5855	4.5597	Z00006389-1	44k	Dev2	Tubb2c	tubulin, beta 2c
Z00006391-1	2.6695	2.7496	2.6742	2.6971	2.6635	2.6192	2.7362	2.6494	2.7179	2.5854	2.6715	2.6215	2.6993	2.6494	2.6571	2.6854	2.7001	2.7083	2.6509	2.6916	2.6854	2.6448	Z00006391-1	44k	Dev2	Adamts10	a disintegrin-like and metallopeptidase (reprolysin type) with thrombospondin type 1 motif, 10
Z00006393-1	3.3867	3.3626	3.3263	3.3404	3.2659	3.3328	3.316	3.222	3.189	3.2072	3.1006	3.0909	3.1252	3.0721	3.1066	3.0719	3.0603	3.0094	3.0928	3.0456	3.051	3.0688	Z00006393-1	44k	Dev2	Kif7	kinesin family member 7
Z00006395-1	3.4115	3.3986	3.4406	3.4969	3.6161	3.5131	3.4631	3.2971	3.44	3.533	3.5112	3.548	3.5398	3.4868	3.5652	3.5228	3.5107	3.5121	3.52	3.456	3.5266	3.5204	Z00006395-1	44k	Dev2	Mis12	MIS12 homolog (yeast)
Z00006396-1	3.0484	3.0406	3.1408	3.2088	3.0411	3.0062	3.084	3.0439	3.2061	3.2131	2.9762	2.9746	2.9807	2.9913	3.021	2.9829	3.0083	3.0312	3.027	3.0182	3.0533	3.0572	Z00006396-1	44k	Dev2	Adck1	aarF domain containing kinase 1
Z00006398-1	3.3607	3.2818	3.1986	3.227	3.1941	3.202	3.3211	3.2648	3.193	3.166	2.9671	2.9422	2.9515	2.8128	2.9	2.8396	2.757	2.847	2.8352	2.6339	2.778	2.7789	Z00006398-1	44k	Dev2	Emb	embigin
Z00006400-1	3.62	3.7104	3.8134	3.9257	3.6907	3.6859	3.812	3.7512	3.627	3.7238	3.6413	3.646	3.6726	3.6604	3.7085	3.6761	3.6379	3.6232	3.661	3.5813	3.6372	3.645	Z00006400-1	44k	Dev2	Diablo	diablo homolog (Drosophila)
Z00006401-1	3.3971	3.3722	3.4701	3.5207	3.5448	3.5041	3.3933	3.4547	3.3478	3.4585	3.3574	3.4306	3.4297	3.3741	3.4588	3.4479	3.373	3.4415	3.4837	3.4041	3.4638	3.5168	Z00006401-1	44k	Dev2	Metap1	methionyl aminopeptidase 1
Z00006406-1	3.8167	3.7822	3.8908	3.9144	3.7644	3.8049	3.8527	3.7352	3.7205	3.753	3.7506	3.7503	3.7577	3.8	3.8229	3.7532	3.7137	3.7251	3.7463	3.6733	3.7592	3.7379	Z00006406-1	44k	Dev2	Cebpz	CCAAT/enhancer binding protein zeta
Z00006408-1	2.8774	2.8414	2.7875	2.7781	2.7729	2.7804	2.8325	2.7713	2.9028	2.944	2.9379	2.9166	2.9445	2.8275	2.923	2.9034	2.8898	3.01	3.0212	2.8939	3.0641	3.06	Z00006408-1	44k	Dev2	Prkra	protein kinase, interferon inducible double stranded RNA dependent activator
Z00006412-1	3.8446	3.8418	3.8031	3.8132	3.9353	3.763	3.8395	3.7406	3.6187	3.7069	3.5724	3.5649	3.5781	3.4627	3.568	3.5129	3.4274	3.4843	3.5328	3.3111	3.4496	3.4397	Z00006412-1	44k	Dev2	Zfp281	zinc finger protein 281
Z00006415-1	2.9732	3.0318	2.936	2.9549	2.9166	2.9529	2.9606	2.9261	2.9471	2.8359	2.9238	2.9128	2.8837	2.917	2.8864	2.8798	2.8997	2.8834	2.8779	2.9033	2.9056	2.9044	Z00006415-1	44k	Dev2	Sgcg
Z00006416-1	2.985	3.0946	3.0644	3.1062	3.2251	3.1361	3.1627	3.0668	2.989	2.999	2.9034	3.0155	2.998	2.9657	3.0622	3.0188	2.9574	3.0931	3.1242	3.0662	3.1861	3.2063	Z00006416-1	44k	Dev2	Usp38	ubiquitin specific peptidase 38
Z00006417-1	3.536	3.5062	3.5365	3.4846	3.6567	3.6177	3.812	3.7938	3.7463	3.8552	3.6431	3.7323	3.7613	3.3407	3.4393	3.4704	3.2865	3.3593	3.3833	3.2666	3.3417	3.3381	Z00006417-1	44k	Dev2	Hs3st3b1	heparan sulfate (glucosamine) 3-O-sulfotransferase 3B1
Z00006426-1	3.7007	3.6984	3.6768	3.6183	3.6154	3.6635	3.6834	3.6597	3.7077	3.7103	3.7241	3.7834	3.8423	3.652	3.7373	3.7399	3.7793	3.7756	3.8435	3.7531	3.7967	3.795	Z00006426-1	44k	Dev2	BC003940	cDNA sequence BC003940
Z00006427-1	3.694	3.7489	3.7066	3.7865	3.719	3.7086	3.7038	3.6703	3.6608	3.6816	3.7129	3.6673	3.6514	3.6508	3.6708	3.6261	3.5625	3.5886	3.6152	3.4922	3.5655	3.5524	Z00006427-1	44k	Dev2	1110007M04Rik	RIKEN cDNA 1110007M04 gene
Z00006428-1	5.0844	5.0117	5.0034	5.026	5.1895	4.9689	5.025	4.9901	4.9955	5.1201	5.0761	5.1172	5.1178	5.1738	5.2027	5.204	5.2223	5.2175	5.2058	5.2228	5.2198	5.195	Z00006428-1	44k	Dev2	Eif3s6ip	eukaryotic translation initiation factor 3, subunit 6 interacting protein
Z00006430-1	2.4073	2.3862	2.4012	2.4337	2.474	2.4485	2.4199	2.3959	2.2557	2.2462	2.2607	2.3335	2.3304	2.2736	2.2489	2.2759	2.2941	2.2547	2.2265	2.2517	2.2242	2.2831	Z00006430-1	44k	Dev2	Gpr23	G protein-coupled receptor 23
Z00006435-1	3.4751	3.5641	3.4753	3.5126	3.4259	3.4811	3.4951	3.4279	3.5251	3.4792	3.5278	3.5452	3.5528	3.5771	3.6163	3.5422	3.5613	3.5939	3.6205	3.5235	3.6208	3.6058	Z00006435-1	44k	Dev2	Stk3	serine/threonine kinase 3 (Ste20, yeast homolog)
Z00006436-1	3.589	3.5967	3.523	3.5922	3.599	3.6044	3.5783	3.4901	3.4369	3.4126	3.3767	3.3556	3.3579	3.2953	3.3349	3.3462	3.2283	3.3433	3.3692	3.1134	3.3062	3.2694	Z00006436-1	44k	Dev2	Eme1	essential meiotic endonuclease 1 homolog 1 (S. pombe)
Z00006437-1	4.618	4.592	4.5872	4.5586	4.6062	4.5462	4.5011	4.5597	4.5527	4.547	4.4577	4.443	4.4519	4.4942	4.5516	4.5308	4.5275	4.5185	4.5549	4.5095	4.5604	4.5684	Z00006437-1	44k	Dev2	Nol1	nucleolar protein 1
Z00006438-1	4.1254	4.1984	4.2096	4.1695	4.2194	4.1527	4.1402	4.0944	4.0791	4.1101	4.0939	4.1036	4.1275	4.118	4.1276	4.1437	4.0217	4.0358	4.0778	3.9812	4.0101	4.0184	Z00006438-1	44k	Dev2	Pdcd11	programmed cell death protein 11
Z00006440-1	4.3832	4.4844	4.4468	4.4472	4.4284	4.4262	4.4513	4.3863	4.4305	4.3704	4.4177	4.4212	4.4043	4.4623	4.4443	4.4712	4.5033	4.5531	4.5009	4.5661	4.5801	4.566	Z00006440-1	44k	Dev2	Daxx	Fas death domain-associated protein
Z00006441-1	4.2264	4.231	4.2405	4.319	4.1591	4.1399	4.196	4.1424	4.0702	4.1032	4.1916	4.2083	4.1754	4.2518	4.2298	4.2156	4.2502	4.26	4.2694	4.2831	4.3234	4.3298	Z00006441-1	44k	Dev2	Csde1	cold shock domain containing E1, RNA binding
Z00006442-1	2.568	2.4858	2.5169	2.5407	2.5868	2.4529	2.4399	2.3792	2.2151	2.2926	2.2134	2.1865	2.2062	2.1921	2.2457	2.2418	2.2181	2.2522	2.2395	2.2201	2.2172	2.2371	Z00006442-1	44k	Dev2	7420416P09Rik	RIKEN cDNA 7420416P09 gene
Z00006444-1	3.3293	3.2768	3.3238	3.2861	3.2737	3.2432	3.3179	3.2778	3.3981	3.4047	3.3286	3.261	3.2805	3.3171	3.3517	3.3308	3.376	3.4379	3.4429	3.3635	3.4576	3.4259	Z00006444-1	44k	Dev2	Ralgps2	Ral GEF with PH domain and SH3 binding motif 2
Z00006445-1	4.1204	4.0476	4.0686	4.0181	4.0046	4.0035	4.0564	4.0058	4.1247	4.0722	4.0662	4.0593	4.0628	4.0125	4.0208	4.006	4.0789	4.0472	4.074	4.0655	4.1099	4.1028	Z00006445-1	44k	Dev2	Mdh1	malate dehydrogenase 1, NAD (soluble)
Z00006454-1	3.8852	3.8487	3.9082	3.8902	4.0042	3.7513	3.8153	3.835	3.9221	3.93	3.8817	3.9108	3.9522	3.8542	3.8893	3.9009	3.8669	3.8163	3.8733	3.8406	3.8295	3.8563	Z00006454-1	44k	Dev2	2610002J02Rik	RIKEN cDNA 2610002J02 gene
Z00006456-1	4.1844	4.1733	4.1194	4.1336	4.1155	4.1492	4.1609	4.1326	4.0566	4.0301	4.0552	4.0645	4.0747	3.982	4.0307	4.0178	3.9382	3.9309	3.9896	3.8924	3.9121	3.9367	Z00006456-1	44k	Dev2	2810025M15Rik	RIKEN cDNA 2810025M15 gene
Z00006459-1	2.8816	2.9314	2.9112	2.9088	3.0015	2.9028	2.9795	2.8892	2.8407	2.9507	2.9798	2.9833	2.9803	2.9463	2.996	2.9633	2.9784	2.9492	2.9718	2.9551	2.9689	2.9686	Z00006459-1	44k	Dev2	Aga	aspartylglucosaminidase
Z00006463-1	4.5896	4.628	4.5969	4.609	4.6635	4.6235	4.6131	4.5477	4.555	4.5782	4.507	4.534	4.5449	4.4635	4.5056	4.5031	4.5207	4.5266	4.5271	4.5402	4.5462	4.5746	Z00006463-1	44k	Dev2	Adprh	ADP-ribosylarginine hydrolase
Z00006465-1	4.2959	4.3549	4.4137	4.3183	4.3033	4.2905	4.2971	4.2848	4.3304	4.3078	4.2073	4.2537	4.2723	4.1664	4.2686	4.2394	4.2196	4.2632	4.2949	4.1846	4.2808	4.2558	Z00006465-1	44k	Dev2	Rdbp	RD RNA-binding protein
Z00006468-1	1.8447	1.8302	1.8325	1.8278	1.8006	1.7095	1.8156	1.64	1.638	1.6945	1.7176	1.7742	1.6673	1.7205	1.6655	1.7046	1.7387	1.7289	1.6749	1.733	1.7193	1.5732	Z00006468-1	44k	Dev2	Wnt2	wingless-related MMTV integration site 2
Z00006481-1	2.1493	2.1016	2.1834	2.17	2.0888	2.0523	2.2095	2.1683	2.3971	2.4109	3.1049	3.2105	3.1637	2.9821	3.0456	3.0901	3.0402	3.0699	3.0658	2.908	3.0173	3.0158	Z00006481-1	44k	Dev2	Dkk1	dickkopf homolog 1 (Xenopus laevis)
Z00006483-1	2.9133	2.9515	2.8889	2.912	2.929	2.9234	2.9693	2.9893	2.8417	2.8248	2.8051	2.8041	2.7781	2.7809	2.7804	2.8013	2.7744	2.8009	2.8123	2.7569	2.7949	2.7761	Z00006483-1	44k	Dev2	Slc22a7	solute carrier family 22 (organic anion transporter), member 7
Z00006485-1	3.4848	3.4575	3.4566	3.4786	3.4826	3.4658	3.4985	3.4162	3.4465	3.3764	3.4763	3.4284	3.467	3.3388	3.3959	3.4278	3.362	3.4262	3.4719	3.3874	3.4187	3.4768	Z00006485-1	44k	Dev2	Usp5	ubiquitin specific peptidase 5 (isopeptidase T)
Z00006487-1	3.6421	3.6038	3.621	3.5802	3.5866	3.6349	3.5611	3.5573	3.4484	3.6104	3.5802	3.5381	3.5032	3.5114	3.4861	3.4946	3.5191	3.5225	3.5231	3.5233	3.5107	3.506	Z00006487-1	44k	Dev2	BC011248	cDNA sequence BC011248
Z00006488-1	3.5793	3.5866	3.638	3.554	3.5574	3.5046	3.5772	3.4979	3.663	3.751	3.7733	3.8431	3.8318	3.8635	3.9055	3.8962	3.9393	3.9416	3.928	3.9545	3.9769	3.9914	Z00006488-1	44k	Dev2	Mfsd1	major facilitator superfamily domain containing 1
Z00006491-1	3.603	3.5552	3.5624	3.4768	3.5876	3.4185	3.5858	3.579	3.6872	3.6093	3.6856	3.7413	3.7513	3.7337	3.8195	3.8062	3.7817	3.8554	3.8597	3.8173	3.922	3.9599	Z00006491-1	44k	Dev2	Ubqln1	ubiquilin 1
Z00006492-1	3.9877	3.9862	4.0212	4.0509	4.0115	3.8793	3.9523	3.9158	3.8409	3.8775	3.5876	3.6053	3.6077	3.4003	3.4546	3.4382	3.3181	3.3507	3.3796	3.1443	3.256	3.2214	Z00006492-1	44k	Dev2	Cdca7	cell division cycle associated 7
Z00006493-1	4.4932	4.4326	4.481	4.4078	4.4252	4.4012	4.4278	4.5202	4.3448	4.4009	3.8739	3.878	3.8994	3.7871	3.8914	3.829	3.8727	3.9277	3.9728	3.8572	3.9881	3.9956	Z00006493-1	44k	Dev2	Ctnnal1	catenin (cadherin associated protein), alpha-like 1
Z00006495-1	3.9377	3.9007	3.9463	3.8729	3.8551	3.821	3.8766	3.8696	3.9337	3.8226	3.6948	3.7788	3.7947	3.4993	3.6669	3.6133	3.401	3.5439	3.5582	3.2372	3.4621	3.4449	Z00006495-1	44k	Dev2	Ppat	phosphoribosyl pyrophosphate amidotransferase
Z00006501-1	2.8131	2.7132	2.7404	2.6926	2.6831	2.5776	2.7667	2.6965	2.785	2.7452	2.7823	2.8116	2.8222	2.8505	2.9572	2.9326	2.9094	3.0393	3.0766	2.9722	3.1694	3.1432	Z00006501-1	44k	Dev2	5830472M02Rik	RIKEN cDNA 5830472M02 gene
Z00006503-1	2.6984	2.6736	2.6833	2.7259	2.8145	2.8063	2.7264	2.701	2.7506	2.5931	2.6609	2.6466	2.6553	2.6688	2.6932	2.6585	2.719	2.7247	2.7214	2.7064	2.7519	2.7452	Z00006503-1	44k	Dev2	Tmem153	transmembrane protein 153
Z00006505-1	2.9689	2.9891	2.9091	2.9239	2.8927	2.8874	2.9717	2.8927	2.9099	2.8664	2.8181	2.825	2.8451	2.6609	2.7525	2.6979	2.6896	2.7601	2.8513	2.6828	2.8462	2.816	Z00006505-1	44k	Dev2	Usp21	ubiquitin specific peptidase 21
Z00006506-1	3.806	3.7678	3.6911	3.7447	3.7364	3.7393	3.7878	3.7144	3.7918	3.7786	3.8384	3.8375	3.8372	3.8661	3.8775	3.826	3.8759	3.8666	3.8589	3.8465	3.8656	3.8609	Z00006506-1	44k	Dev2	Zfp639	zinc finger protein 639
Z00006507-1	3.0824	3.0894	3.0272	3.0522	3.0076	3.0324	3.0528	2.9991	3.0456	3.0378	3.0908	3.1067	3.1009	3.1018	3.1415	3.1361	3.1764	3.1961	3.2058	3.2593	3.2648	3.2666	Z00006507-1	44k	Dev2	Cdkn2aip	CDKN2A interacting protein
Z00006509-1	4.2477	4.2164	4.1557	4.1281	4.0682	4.1149	4.064	4.0367	4.1911	4.1508	4.3647	4.4444	4.4633	4.3682	4.4559	4.4389	4.3943	4.4866	4.5061	4.3231	4.4729	4.4781	Z00006509-1	44k	Dev2	Ywhah	tyrosine 3-monooxygenase/tryptophan 5-monooxygenase activation protein, eta polypeptide
Z00006515-1	4.6268	4.6772	4.5318	4.5451	4.4992	4.5225	4.4448	4.374	4.3057	4.2831	4.3149	4.4018	4.3409	4.2125	4.362	4.2459	4.1635	4.218	4.2176	4.1369	4.2718	4.2411	Z00006515-1	44k	Dev2	2310001H12Rik	RIKEN cDNA 2310001H12 gene
Z00006517-1	3.8455	3.8977	3.8115	3.8336	3.8065	3.8524	3.8633	3.8036	3.8674	3.7637	3.7762	3.8301	3.8266	3.7002	3.8519	3.8072	3.7698	3.8734	3.8846	3.7543	3.9398	3.9281	Z00006517-1	44k	Dev2	Cnot1	CCR4-NOT transcription complex, subunit 1
Z00006521-1	2.4887	2.3934	2.451	2.4242	2.4056	2.3863	2.4873	2.4293	2.4921	2.4961	2.4425	2.4585	2.5229	2.4059	2.4711	2.427	2.4402	2.4719	2.5457	2.4175	2.5873	2.5845	Z00006521-1	44k	Dev2	Gm784	gene model 784, (NCBI)
Z00006523-1	3.9437	4.0045	4.042	3.997	3.9232	3.9561	3.8888	3.9238	3.8983	3.7003	3.6631	3.6647	3.708	3.5884	3.582	3.585	3.4957	3.5019	3.5102	3.4097	3.4321	3.433	Z00006523-1	44k	Dev2	Uhrf1	ubiquitin-like, containing PHD and RING finger domains, 1
Z00006533-1	2.9765	2.9283	2.9823	2.9435	2.9814	2.9284	2.9486	2.9293	3.0034	2.9768	3.0334	2.9627	2.9199	2.9697	2.9529	2.9621	2.9387	2.9839	3.0074	2.9961	2.9955	3.041	Z00006533-1	44k	Dev2	Ghdc	GH3 domain containing
Z00006534-1	3.1981	3.1352	3.2049	3.1384	3.37	3.1222	3.2388	3.2295	2.9951	3.0732	2.9956	2.9803	3.0228	3.0012	3.0161	3.0147	3.0192	3.0243	3.04	2.9923	3.011	3.0315	Z00006534-1	44k	Dev2	Col2a1	procollagen, type II, alpha 1
Z00006535-1	3.7917	3.8423	3.6827	3.6863	3.7773	3.772	3.8322	3.7661	3.7165	3.6884	3.6273	3.5978	3.6657	3.5908	3.6179	3.6063	3.5276	3.5023	3.503	3.4493	3.4835	3.4677	Z00006535-1	44k	Dev2	Mpi1	mannose phosphate isomerase 1
Z00006537-1	3.5708	3.6061	3.5682	3.5968	3.5433	3.5172	3.6049	3.5598	3.6173	3.6677	3.7473	3.6731	3.6805	3.7855	3.7994	3.7539	3.8312	3.8233	3.836	3.7665	3.8319	3.8116	Z00006537-1	44k	Dev2	Ryk	receptor-like tyrosine kinase
Z00006541-1	4.1731	4.1868	4.09	4.1243	4.0925	4.1166	4.1563	4.1134	4.0936	4.101	4.0832	4.1377	4.1191	4.0973	4.1644	4.1061	4.1188	4.1776	4.1541	4.1094	4.21	4.1994	Z00006541-1	44k	Dev2	Skiv2l2	superkiller viralicidic activity 2-like 2 (S. cerevisiae)
Z00006542-1	5.0747	5.0201	5.1601	5.1566	5.2681	5.0138	4.9898	4.9423	5.0256	5.0392	4.939	5.0049	4.9986	4.9459	5.0035	4.9874	4.8737	4.852	4.8695	4.7839	4.7983	4.7655	Z00006542-1	44k	Dev2	Mat2a	methionine adenosyltransferase II, alpha
Z00006543-1	2.6276	2.736	2.7	2.6871	2.662	2.7568	2.7821	2.6996	2.687	2.6315	2.6292	2.6284	2.6304	2.6069	2.6387	2.6413	2.6175	2.613	2.6313	2.5992	2.6289	2.6254	Z00006543-1	44k	Dev2	Iqcc	IQ motif containing C
Z00006544-1	3.8341	3.7772	3.8525	3.8411	3.8262	3.7921	3.8632	3.7447	3.8322	3.9929	4.0007	3.8957	3.9294	3.9084	3.9266	3.8854	3.8788	3.9087	3.9004	3.8933	3.974	3.9693	Z00006544-1	44k	Dev2	Npepps	aminopeptidase puromycin sensitive
Z00006546-1	2.1467	2.2592	2.2338	2.3024	2.2076	2.1911	2.236	2.2728	2.1029	1.973	2.0529	2.0496	2.0296	2.018	2.0847	2.0684	2.0721	2.098	2.0999	2.0571	2.1064	2.1291	Z00006546-1	44k	Dev2	Lyst	lysosomal trafficking regulator
Z00006550-1	4.3054	4.3249	4.4078	4.3344	4.3189	4.3268	4.3061	4.2482	4.3368	4.2471	4.2292	4.2735	4.3244	4.1831	4.241	4.2247	4.0989	4.1164	4.1562	3.9682	4.0558	4.0254	Z00006550-1	44k	Dev2	Lsm2	LSM2 homolog, U6 small nuclear RNA associated (S. cerevisiae)
Z00006552-1	3.3514	3.418	3.4617	3.4459	3.2964	3.3277	3.3093	3.3238	3.1613	3.0923	3.1977	3.1462	3.1819	3.0394	3.0843	3.0999	3.0696	3.1236	3.1722	3.0272	3.1007	3.1312	Z00006552-1	44k	Dev2	Ash2l	ash2 (absent, small, or homeotic)-like (Drosophila)
Z00006554-1	4.8175	4.7391	4.8059	4.7453	4.7666	4.7439	4.7668	4.7251	4.8139	4.9239	4.8442	4.856	4.8666	4.8143	4.8912	4.8652	4.746	4.7795	4.8209	4.6337	4.7515	4.7387	Z00006554-1	44k	Dev2	Ddx39	DEAD (Asp-Glu-Ala-Asp) box polypeptide 39
Z00006556-1	3.6596	3.623	3.6671	3.7126	3.4592	3.6915	3.7831	3.7481	3.7031	3.6954	3.813	3.7742	3.7379	4.0576	4.0934	4.0354	4.2799	4.2692	4.2927	4.3549	4.4379	4.4085	Z00006556-1	44k	Dev2	Rbms1	RNA binding motif, single stranded interacting protein 1
Z00006557-1	4.2359	4.1682	4.2307	4.127	4.1273	4.0758	4.1518	4.1176	4.3134	4.3095	4.3376	4.3638	4.3794	4.3855	4.3714	4.38	4.5088	4.4761	4.486	4.4965	4.4802	4.4723	Z00006557-1	44k	Dev2	Adk	adenosine kinase
Z00006559-1	3.4169	3.3909	3.5026	3.458	3.3725	3.3763	3.3672	3.3348	3.2466	3.3634	3.3369	3.2937	3.3051	3.3458	3.2983	3.2834	3.1948	3.2009	3.2324	3.1306	3.2014	3.2016	Z00006559-1	44k	Dev2	Syncrip	synaptotagmin binding, cytoplasmic RNA interacting protein
Z00006560-1	3.684	3.7594	3.6529	3.7107	3.6784	3.7007	3.7499	3.6766	3.4739	3.4807	3.3978	3.4587	3.469	3.4082	3.5103	3.4979	3.3857	3.5456	3.5669	3.4404	3.6037	3.571	Z00006560-1	44k	Dev2	Smarcad1	SWI/SNF-related, matrix-associated actin-dependent regulator of chromatin, subfamily a, containing DEAD/H box 1`
Z00006562-1	3.6807	3.7388	3.6629	3.7267	3.6942	3.713	3.7249	3.7141	3.6994	3.5808	3.5772	3.5391	3.5529	3.5147	3.5639	3.5408	3.5123	3.5707	3.5825	3.5013	3.5837	3.5788	Z00006562-1	44k	Dev2	BC030867	cDNA sequence BC030867
Z00006565-1	3.5528	3.5954	3.5672	3.5772	3.5598	3.5706	3.5869	3.489	3.5047	3.4526	3.437	3.3869	3.3682	3.3291	3.3472	3.3506	3.3384	3.3567	3.357	3.3212	3.3327	3.3177	Z00006565-1	44k	Dev2	Smarcd1	SWI/SNF related, matrix associated, actin dependent regulator of chromatin, subfamily d, member 1
Z00006567-1	4.0281	3.9689	4.0638	3.9978	3.9875	3.8748	4.0088	4.052	4.0291	4.0294	3.9701	3.9633	3.9749	3.9014	3.9523	3.9321	3.9171	3.96	3.9829	3.8401	3.943	3.9318	Z00006567-1	44k	Dev2	Dap3	death associated protein 3
Z00006568-1	2.7312	2.6594	2.7281	2.6646	2.6623	2.6682	2.6625	2.6579	2.4941	2.4848	2.4533	2.4639	2.5078	2.4914	2.5115	2.4818	2.4963	2.5237	2.4801	2.4837	2.5015	2.4924	Z00006568-1	44k	Dev2	Snta1	syntrophin, acidic 1
Z00006569-1	3.1239	3.097	3.0918	3.0725	3.1966	2.9907	3.0753	3.0378	3.1195	3.2002	3.2811	3.2561	3.2906	3.3544	3.3771	3.3218	3.3707	3.3151	3.3658	3.3327	3.351	3.3487	Z00006569-1	44k	Dev2	C1galt1c1	C1GALT1-specific chaperone 1
Z00006570-1	4.005	3.9688	4.0725	4.0796	4.1169	4.0194	3.9405	3.8953	3.8335	3.8165	3.695	3.7507	3.7601	3.5516	3.6702	3.6641	3.5321	3.5824	3.6151	3.4004	3.4794	3.4797	Z00006570-1	44k	Dev2	3110082I17Rik	RIKEN cDNA 3110082I17 gene
Z00006571-1	3.0958	3.061	3.0543	2.9313	2.8721	2.894	2.8644	2.809	2.9597	2.8667	2.9344	2.9408	2.9538	3.058	3.0691	3.0202	3.0883	3.0752	3.0651	3.1041	3.1689	3.1642	Z00006571-1	44k	Dev2	Grb10	growth factor receptor bound protein 10
Z00006573-1	2.5496	2.5316	2.5877	2.5473	2.4984	2.4418	2.5911	2.5194	2.7234	2.7005	2.6123	2.6437	2.6202	2.5194	2.5833	2.6299	2.6335	2.7081	2.6764	2.6244	2.7379	2.7081	Z00006573-1	44k	Dev2	Tef	thyrotroph embryonic factor
Z00006574-1	4.341	4.2982	4.3348	4.2711	4.2512	4.2404	4.2656	4.2701	4.2748	4.4027	4.3103	4.2903	4.2833	4.2186	4.2345	4.193	4.2142	4.1656	4.1671	4.1744	4.1625	4.1336	Z00006574-1	44k	Dev2	2700060E02Rik	RIKEN cDNA 2700060E02 gene
Z00006575-1	3.9016	3.8654	3.9614	3.917	4.0714	3.8159	3.8297	3.7914	3.8747	3.9492	3.8457	3.8782	3.902	3.8817	3.9192	3.9222	3.941	3.953	3.9684	3.9491	3.9509	3.9488	Z00006575-1	44k	Dev2	Slc35b2	solute carrier family 35, member B2
Z00006577-1	3.6333	3.661	3.5805	3.6332	3.5483	3.6024	3.6478	3.5861	3.6272	3.5317	3.4845	3.4855	3.5059	3.4026	3.4757	3.4614	3.3795	3.4571	3.487	3.3461	3.4472	3.4443	Z00006577-1	44k	Dev2	Trim37	tripartite motif protein 37
Z00006578-1	3.5541	3.5936	3.6216	3.6875	3.6552	3.541	3.5747	3.4679	3.4623	3.4919	3.3599	3.397	3.4033	3.4031	3.4858	3.4464	3.4046	3.4629	3.4855	3.4165	3.5327	3.5052	Z00006578-1	44k	Dev2	Ylpm1	YLP motif containing 1
Z00006579-1	3.0925	3.08	3.1672	3.2144	3.1224	3.1906	3.1655	3.0573	3.0572	3.1799	3.0571	3.0316	3.04	2.8812	2.9326	2.8793	2.798	2.7393	2.793	2.7149	2.7473	2.7187	Z00006579-1	44k	Dev2	Robo1	roundabout homolog 1 (Drosophila)
Z00006580-1	3.5216	3.4924	3.5108	3.4917	3.6105	3.4805	3.5046	3.5703	3.3852	3.5753	3.37	3.3857	3.4203	3.3481	3.4026	3.4205	3.4004	3.4544	3.4821	3.4655	3.5408	3.5146	Z00006580-1	44k	Dev2	Sec14l2	SEC14-like 2 (S. cerevisiae)
Z00006582-1	4.7884	4.7361	4.736	4.724	4.7775	4.697	4.7119	4.6913	4.5847	4.7446	4.6685	4.6648	4.6803	4.6429	4.679	4.6279	4.5398	4.539	4.568	4.4548	4.5179	4.5065	Z00006582-1	44k	Dev2	Ebna1bp2	EBNA1 binding protein 2
Z00006586-1	3.6416	3.6127	3.6243	3.585	3.7813	3.4683	3.5916	3.5562	3.3982	3.5462	3.2847	3.2601	3.3619	3.2419	3.3563	3.3426	3.2443	3.3748	3.4	3.2383	3.3952	3.4346	Z00006586-1	44k	Dev2	Tssc1	tumor suppressing subtransferable candidate 1
Z00006588-1	2.6321	2.6449	2.6279	2.5565	2.5041	2.4884	2.5581	2.4714	2.5284	2.5084	2.4481	2.5777	2.5742	2.5416	2.5301	2.5467	2.5544	2.5093	2.5156	2.5253	2.5639	2.5557	Z00006588-1	44k	Dev2	Ctsh	cathepsin H
Z00006591-1	3.605	3.5752	3.6325	3.5833	3.6396	3.5498	3.5937	3.538	3.4955	3.6445	3.454	3.4587	3.4256	3.2785	3.3065	3.3034	3.2092	3.1612	3.1978	3.1373	3.1542	3.1147	Z00006591-1	44k	Dev2	Pecr	peroxisomal trans-2-enoyl-CoA reductase
Z00006594-1	4.5256	4.4502	4.5148	4.419	4.4315	4.4387	4.4042	4.5359	4.4162	4.3413	4.4173	4.4677	4.4746	4.3958	4.4929	4.4602	4.441	4.4393	4.4732	4.4337	4.49	4.509	Z00006594-1	44k	Dev2	Zfml	zinc finger, matrin-like
Z00006595-1	4.454	4.3991	4.476	4.4079	4.4011	4.3782	4.4178	4.4565	4.4838	4.4518	4.3433	4.3575	4.3859	4.3876	4.4131	4.3905	4.4222	4.3152	4.395	4.3385	4.3092	4.3238	Z00006595-1	44k	Dev2	Cyb5	cytochrome b-5
Z00006598-1	3.3143	3.3391	3.1792	3.2794	3.2669	3.2318	3.1761	3.0697	2.9253	2.8283	2.7577	2.7154	2.7137	2.4912	2.6005	2.5756	2.527	2.5722	2.5879	2.5453	2.5883	2.5937	Z00006598-1	44k	Dev2	Lama1	laminin, alpha 1
Z00006601-1	3.1369	3.163	3.2116	3.3283	3.3509	3.1187	3.1741	3.0476	2.7985	3.0227	2.8433	2.8421	2.8404	2.7651	2.8294	2.8058	2.7711	2.7459	2.7747	2.7011	2.7361	2.7246	Z00006601-1	44k	Dev2	2310004I24Rik	RIKEN cDNA 2310004I24 gene
Z00006609-1	3.2409	3.2703	3.2341	3.2718	3.3064	3.3159	3.3678	3.2461	3.2428	3.0662	3.2891	3.2879	3.2941	3.4068	3.4052	3.4341	3.5399	3.5895	3.5678	3.6126	3.6348	3.6634	Z00006609-1	44k	Dev2	Podxl	podocalyxin-like
Z00006610-1	4.384	4.4627	4.4099	4.382	4.3354	4.3727	4.3636	4.3338	4.3677	4.3028	4.3214	4.4045	4.4053	4.2879	4.3615	4.3459	4.2246	4.313	4.3379	4.1301	4.2727	4.2403	Z00006610-1	44k	Dev2	Hnrpm	heterogeneous nuclear ribonucleoprotein M
Z00006611-1	4.1063	4.107	4.0833	4.1354	4.0755	4.0888	4.0976	4.1992	4.1209	4.0477	4.0737	4.1768	4.1933	4.0542	4.1823	4.1518	4.0702	4.1017	4.1382	4.0022	4.0871	4.0817	Z00006611-1	44k	Dev2	Ndufc2	NADH dehydrogenase (ubiquinone) 1, subcomplex unknown, 2
Z00006613-1	3.7373	3.6582	3.7605	3.6781	3.6755	3.6905	3.6758	3.6404	3.6773	3.7905	3.6208	3.6636	3.6719	3.5898	3.7192	3.6874	3.5832	3.6671	3.7244	3.5301	3.676	3.6846	Z00006613-1	44k	Dev2	Paxip1	PAX interacting (with transcription-activation domain) protein 1
Z00006614-1	3.1499	3.2737	3.1476	3.1872	3.1569	3.1827	3.2602	3.1861	3.2706	3.1891	3.2435	3.2548	3.2241	3.1968	3.2625	3.2177	3.2555	3.2467	3.2408	3.1538	3.2101	3.1668	Z00006614-1	44k	Dev2	Gmfb	glia maturation factor, beta
Z00006615-1	3.2166	3.0896	3.1894	3.0798	3.1384	3.0386	3.1752	3.1419	3.1438	3.1858	3.1397	3.1947	3.1903	3.0921	3.2555	3.2158	3.1074	3.2942	3.2908	3.126	3.3577	3.3287	Z00006615-1	44k	Dev2	Ccdc100	coiled-coil domain containing 100
Z00006616-1	3.3771	3.353	3.4002	3.4516	3.2964	3.4426	3.4109	3.2267	3.2827	3.53	3.4839	3.4633	3.4636	3.4284	3.4779	3.4783	3.441	3.5389	3.5124	3.4401	3.54	3.5264	Z00006616-1	44k	Dev2	Actr1a	ARP1 actin-related protein 1 homolog A (yeast)
Z00006618-1	3.42	3.4246	3.4341	3.393	3.429	3.3836	3.5312	3.4472	3.5975	3.558	3.6176	3.6256	3.6392	3.5857	3.6122	3.6362	3.5649	3.5805	3.6559	3.4875	3.5576	3.5393	Z00006618-1	44k	Dev2	Unc5b	unc-5 homolog B (C. elegans)
Z00006619-1	4.2493	4.2038	4.1964	4.1809	4.1602	4.1749	4.1916	4.135	4.142	4.1795	4.1264	4.1512	4.1703	4.158	4.2103	4.1807	4.1759	4.1819	4.1777	4.1434	4.1865	4.1632	Z00006619-1	44k	Dev2	Usp14	ubiquitin specific peptidase 14
Z00006623-1	3.2314	3.3144	3.2485	3.2901	3.2471	3.29	3.2884	3.2175	3.2489	3.2219	3.1916	3.1988	3.1989	3.1123	3.1972	3.1774	3.0856	3.1118	3.1613	3.0268	3.1177	3.1031	Z00006623-1	44k	Dev2	Mrps11	mitochondrial ribosomal protein S11
Z00006625-1	3.0484	3.0933	3.0762	3.1252	3.1312	3.0882	3.1006	3.0611	3.0755	3.0334	3.0692	3.0361	2.9819	3.0402	3.0289	3.0357	2.9302	3.0654	3.1243	3.0819	3.1258	3.0997	Z00006625-1	44k	Dev2	Scamp2	secretory carrier membrane protein 2
Z00006629-1	4.213	4.2198	4.1811	4.1941	4.144	4.1844	4.2108	4.1911	4.2309	4.2569	4.0048	4.0302	4.1102	3.7325	3.8437	3.8213	3.6823	3.6866	3.7571	3.5977	3.6296	3.6327	Z00006629-1	44k	Dev2	Clstn1	calsyntenin 1
Z00006632-1	3.105	3.0537	3.0363	3.0768	3.0798	3.119	3.0457	2.9507	3.086	2.9866	3.0656	3.0204	2.966	2.9616	2.9335	2.9596	2.9274	2.9547	2.9606	2.9053	2.9381	2.9161	Z00006632-1	44k	Dev2	Slc29a2	solute carrier family 29 (nucleoside transporters), member 2
Z00006634-1	3.5913	3.6462	3.6263	3.651	3.6296	3.6329	3.5858	3.5897	3.5471	3.572	3.9221	3.9472	3.9729	4.2355	4.3009	4.2678	4.424	4.4078	4.4673	4.3841	4.4739	4.442	Z00006634-1	44k	Dev2	Perp	PERP, TP53 apoptosis effector
Z00006636-1	3.021	2.9698	2.9733	2.9169	2.9943	2.9041	2.9735	3.0012	2.9595	2.9586	3.0467	2.9419	2.9545	2.9657	3.0354	3.0209	3.0702	3.0554	3.064	3.019	3.0327	2.9763	Z00006636-1	44k	Dev1	2310005E10Rik	RIKEN cDNA 2310005E10 gene
Z00006639-1	4.1788	4.1034	4.0991	4.0333	4.0274	3.9773	4.1105	4.1462	3.9624	4.1625	4.0394	3.9997	4.0504	4.0113	4.0313	4.0169	4.0153	3.9983	4.0427	3.997	4.0508	4.065	Z00006639-1	44k	Dev2	Atp6v1e1	VATPase, H+ transporting, lysosomal V1 subunit E1
Z00006640-1	4.1579	4.1915	4.1681	4.1454	4.075	4.0961	4.0115	3.9629	3.9247	3.8803	3.8393	3.8851	3.8906	3.7846	3.8656	3.8116	3.8876	3.9188	3.9337	3.9272	4.011	4.0117	Z00006640-1	44k	Dev2	Acadm	acyl-Coenzyme A dehydrogenase, medium chain
Z00006645-1	3.7709	3.7589	3.705	3.7343	3.728	3.746	3.8268	3.7653	3.7084	3.7034	3.6995	3.6936	3.6624	3.658	3.6858	3.6284	3.6443	3.6606	3.6859	3.616	3.6852	3.6706	Z00006645-1	44k	Dev2	Dgka	diacylglycerol kinase, alpha
Z00006646-1	2.4435	2.4565	2.4254	2.5506	2.4051	2.4305	2.4772	2.4045	2.483	2.5083	2.4941	2.5132	2.5067	2.4844	2.5177	2.5246	2.5341	2.5534	2.5606	2.497	2.5664	2.5622	Z00006646-1	44k	Dev2	Ankib1	ankyrin repeat and IBR domain containing 1
Z00006651-1	2.8719	2.8029	2.8326	2.7998	2.8067	2.7351	2.7306	2.6804	2.8543	2.7697	2.7966	2.7687	2.7707	2.7847	2.7928	2.7889	2.8	2.7517	2.7709	2.7654	2.7079	2.7391	Z00006651-1	44k	Dev2	Tmem47	DAY20_11_K07.x1 FH DAY20 Mus musculus cDNA clone DAY20_11_K07 similar to Transmembrane 4 superfamily member 10, mRNA sequence
Z00006654-1	4.4096	4.3665	4.4673	4.5054	4.2151	4.4571	4.3123	4.2825	4.2733	4.2926	4.2213	4.2079	4.2924	4.3343	4.2616	4.3064	4.2636	4.1936	4.2898	4.2621	4.2112	4.2821	Z00006654-1	44k	Dev2	Sf3b2	splicing factor 3b, subunit 2
Z00006667-1	3.0233	2.9542	2.898	2.8691	2.9701	2.8805	2.975	3	2.8552	2.9749	2.9219	3.0236	3.0199	2.8577	3.0022	3.017	2.7365	3.0374	3.0816	2.8264	3.0674	3.0755	Z00006667-1	44k	Dev2	Ppp3cb	protein phosphatase 3, catalytic subunit, beta isoform
Z00006671-1	3.2423	3.2552	3.3188	3.3616	3.1715	3.2005	3.3842	3.2654	3.1522	3.4123	3.296	3.2953	3.2948	3.0834	3.1248	3.1002	3.1213	3.1295	3.1689	3.1706	3.221	3.2072	Z00006671-1	44k	Dev2	Fzd7	frizzled homolog 7 (Drosophila)
Z00006681-1	4.8653	4.7771	4.9037	4.8542	4.7866	4.7101	4.8173	4.7117	4.9403	5.0737	4.9988	5.0317	5.0309	4.9798	4.9944	5.0058	5.0466	5.0284	5.0374	5.0555	5.0451	5.0483	Z00006681-1	44k	Dev2	Xpnpep1	X-prolyl aminopeptidase (aminopeptidase P) 1, soluble
Z00006682-1	3.4425	3.4708	3.4684	3.4524	3.5239	3.4695	3.5357	3.408	3.5063	3.5796	3.6122	3.6335	3.6569	3.711	3.7694	3.7509	3.8911	3.8698	3.9375	3.8559	3.9422	3.9168	Z00006682-1	44k	Dev2	Twsg1	twisted gastrulation homolog 1 (Drosophila)
Z00006683-1	4.264	4.2312	4.283	4.1875	4.242	4.1748	4.1893	4.286	4.2612	4.2261	4.2821	4.1871	4.2108	4.3164	4.2465	4.2367	4.259	4.1806	4.2282	4.2343	4.2105	4.2466	Z00006683-1	44k	Dev2	C330023M02Rik	RIKEN cDNA C330023M02 gene
Z00006686-1	3.7694	3.7314	3.7481	3.6777	3.853	3.6981	3.6969	3.5973	3.5046	3.6821	3.4379	3.4752	3.4036	3.2977	3.3325	3.3389	3.2772	3.364	3.3322	3.2404	3.3372	3.291	Z00006686-1	44k	Dev2	8430406I07Rik	RIKEN cDNA 8430406I07 gene
Z00006688-1	5.0644	4.9588	5.0353	4.9586	5.0018	4.9117	4.9841	5.1064	5.1003	5.0591	5.1019	5.0983	5.0754	5.084	5.1104	5.115	5.1133	5.1315	5.1331	5.1321	5.1752	5.1849	Z00006688-1	44k	Dev2	Aldoa	aldolase 1, A isoform
Z00006689-1	3.5546	3.5143	3.5281	3.4397	3.4579	3.4539	3.5356	3.5887	3.7064	3.6577	3.7508	3.8181	3.8205	3.747	3.8224	3.7897	3.7815	3.7846	3.8276	3.7617	3.7957	3.7821	Z00006689-1	44k	Dev2	Ptp4a1	protein tyrosine phosphatase 4a1
Z00006690-1	4.0248	4.0821	3.9895	4.0392	3.9852	4.0129	4.0464	4.0186	4.0309	3.9724	4.0406	3.9943	4.0282	4.0071	4.0442	4.0334	3.9618	3.9687	4.023	3.8981	3.9672	3.9879	Z00006690-1	44k	Dev2	Psmd1	proteasome (prosome, macropain) 26S subunit, non-ATPase, 1
Z00006692-1	2.542	2.5568	2.4958	2.6533	2.3803	2.6717	2.5932	2.5249	2.5786	2.5455	2.6604	2.6762	2.6605	2.5531	2.6267	2.5476	2.6173	2.5887	2.6245	2.5754	2.6165	2.5533	Z00006692-1	44k	Dev2	4933407K13Rik	Mus musculus cDNA, clone:Y2G0126D08, strand:unspecified
Z00006696-1	3.6931	3.7341	3.6843	3.7307	3.7089	3.7107	3.7029	3.6981	3.6603	3.6789	3.5804	3.5092	3.5337	3.5332	3.5477	3.5364	3.5225	3.4867	3.5537	3.4617	3.5153	3.4903	Z00006696-1	44k	Dev2	Myg1	melanocyte proliferating gene 1
Z00006697-1	3.1953	3.1823	3.2103	3.145	3.3148	3.1387	3.2344	3.2021	3.176	3.2097	3.1371	3.1761	3.1851	3.1119	3.1772	3.1777	3.0353	3.1248	3.1548	2.9521	3.098	3.0555	Z00006697-1	44k	Dev2	Polr1e	polymerase (RNA) I polypeptide E
Z00006699-1	4.6541	4.5786	4.6821	4.7178	4.6236	4.6669	4.6429	4.599	4.7098	4.6526	4.5932	4.6885	4.6895	4.598	4.6889	4.6748	4.5446	4.6615	4.6644	4.5657	4.6675	4.6508	Z00006699-1	44k	Dev2	Dhx15	DEAH (Asp-Glu-Ala-His) box polypeptide 15
Z00006700-1	4.0929	4.1187	4.1841	4.1153	4.0945	4.0695	4.0727	4.0365	4.0663	4.234	4.145	4.183	4.1698	4.2393	4.2756	4.2588	4.2672	4.2889	4.2904	4.2851	4.3369	4.334	Z00006700-1	44k	Dev2	Crsp6	cofactor required for Sp1 transcriptional activation, subunit 6
Z00006701-1	3.513	3.5155	3.5796	3.6123	3.3717	3.5714	3.589	3.5625	3.2528	3.466	3.3209	3.3867	3.3852	3.3642	3.4625	3.411	3.3269	3.3973	3.4274	3.2818	3.4066	3.3957	Z00006701-1	44k	Dev2	Gtf2h2	general transcription factor II H, polypeptide 2
Z00006703-1	3.2455	3.2824	3.2782	3.2939	3.244	3.1964	3.2747	3.2584	3.3297	3.3976	3.4427	3.4372	3.4455	3.5229	3.5349	3.5326	3.6119	3.6477	3.6652	3.6026	3.6637	3.6739	Z00006703-1	44k	Dev2	Itgb5	integrin beta 5
Z00006704-1	3.7748	3.693	3.7565	3.6834	3.7877	3.6735	3.6717	3.7723	3.6377	3.6972	3.6104	3.6206	3.6265	3.6279	3.6614	3.6529	3.6407	3.6657	3.6751	3.6581	3.6839	3.6861	Z00006704-1	44k	Dev2	Sgta	small glutamine-rich tetratricopeptide repeat (TPR)-containing, alpha
Z00006705-1	3.3843	3.3905	3.3488	3.3282	3.2763	3.2816	3.4386	3.2935	3.3269	3.2181	3.1254	3.3718	3.4318	3.1173	3.3603	3.3607	3.1832	3.4007	3.4601	3.2384	3.4795	3.4509	Z00006705-1	44k	Dev2	Stip1	stress-induced phosphoprotein 1
Z00006708-1	2.576	2.6929	2.6236	2.643	2.6071	2.6033	2.7012	2.5439	2.5692	2.5289	2.4648	2.5259	2.5166	2.4954	2.5535	2.5012	2.4619	2.5196	2.5326	2.4764	2.45	2.5227	Z00006708-1	44k	Dev2	Xrcc3	X-ray repair complementing defective repair in Chinese hamster cells 3
Z00006715-1	3.8153	3.8788	3.7974	3.8185	3.7548	3.809	3.8209	3.7468	3.8516	3.7901	3.8147	3.8178	3.9018	3.9266	3.9372	3.9051	3.8887	3.842	3.9028	3.9012	3.8929	3.9008	Z00006715-1	44k	Dev2	Agpat7	1-acylglycerol-3-phosphate O-acyltransferase 7 (lysophosphatidic acid acyltransferase, eta)
Z00006719-1	3.9978	3.978	4.012	3.911	4.0904	3.8556	3.8942	3.9728	3.7216	3.8691	3.7775	3.7846	3.7768	3.8281	3.88	3.8585	3.8577	3.8742	3.8542	3.9399	3.9799	3.9499	Z00006719-1	44k	Dev2	1810013C15Rik	RIKEN cDNA 1810013C15 gene
Z00006731-1	3.5881	3.6087	3.6206	3.6039	3.5583	3.6072	3.6433	3.5657	3.6196	3.7062	3.767	3.837	3.8458	3.8734	3.956	3.9187	3.8785	3.9265	3.9652	3.7869	3.9181	3.9175	Z00006731-1	44k	Dev2	Plk4	polo-like kinase 4 (Drosophila)
Z00006736-1	2.0019	2.1307	2.0656	2.0559	2.0245	2.075	2.0718	2.0481	1.9671	2.0158	1.8219	1.9347	1.7275	1.9229	1.9274	1.9785	2.0612	2.4669	1.9069	2.078	2.0786	1.8765	Z00006736-1	44k	Dev1	Olfr315	H3033D09-3 NIA Mouse 15K cDNA Clone Set Mus musculus cDNA clone H3033D09 3', mRNA sequence
Z00006752-1	3.6034	3.6774	3.6974	3.708	3.66	3.6646	3.6481	3.6075	3.5168	3.6081	3.721	3.7252	3.7422	3.995	4.0764	4.0488	4.0558	4.1076	4.156	3.9773	4.0791	4.0527	Z00006752-1	44k	Dev2	Plaur	plasminogen activator, urokinase receptor
Z00006753-1	3.7576	3.7855	3.6813	3.7654	3.7341	3.7477	3.7955	3.7466	3.9109	3.8157	3.9422	3.951	3.9921	3.9699	4.0644	4.0374	4.0774	4.1264	4.1728	4.1834	4.2998	4.3295	Z00006753-1	44k	Dev2	Stk24	serine/threonine kinase 24 (STE20 homolog, yeast)
Z00006758-1	3.0976	3.1196	3.0334	3.0997	3.0824	3.0881	3.1064	3.044	2.9876	3.0004	2.893	2.947	2.9268	2.9371	2.999	2.9709	2.9696	3.0891	3.0799	3.018	3.1695	3.1402	Z00006758-1	44k	Dev2	Dgat1	diacylglycerol O-acyltransferase 1
Z00006763-1	3.4787	3.4989	3.4166	3.4684	3.3484	3.4002	3.4537	3.3884	3.3945	3.3159	3.2077	3.1569	3.1821	3.1216	3.2178	3.1326	3.1313	3.2161	3.2106	3.1498	3.3028	3.2631	Z00006763-1	44k	Dev2	D230025D16Rik	RIKEN cDNA D230025D16 gene
Z00006772-1	3.7433	3.7286	3.6477	3.6796	3.6634	3.6374	3.6982	3.6204	3.7181	3.5329	3.6822	3.611	3.6095	3.7239	3.5975	3.6586	3.6568	3.5818	3.677	3.6646	3.6064	3.6683	Z00006772-1	44k	Dev1	Zc3h11a	zinc finger CCCH type containing 11A
Z00006777-1	4.243	4.2991	4.2698	4.2456	4.2168	4.2393	4.2147	4.1725	4.0947	4.0488	3.9368	3.9796	3.9807	3.8138	3.869	3.8896	3.7618	3.754	3.7991	3.6609	3.6853	3.7045	Z00006777-1	44k	Dev2	BC048355	cDNA sequence BC048355
Z00006787-1	2.6284	2.7424	2.6637	2.7339	2.6805	2.6652	2.7282	2.578	2.7061	2.7614	2.7167	2.7158	2.7307	2.7289	2.7158	2.723	2.7228	2.7308	2.7073	2.7068	2.7302	2.72	Z00006787-1	44k	Dev2	Rab3il1	RAB3A interacting protein (rabin3)-like 1
Z00006802-1	2.1977	2.1876	2.2306	2.2168	2.1291	2.1752	2.1949	2.1495	2.2479	2.0813	2.1748	2.1248	2.1869	2.1888	2.1899	2.175	2.1756	2.1223	2.1658	2.1915	2.1744	2.1951	Z00006802-1	44k	Dev2	Emcn	endomucin
Z00006805-1	2.391	2.252	2.3445	2.2153	2.1653	2.1451	2.1692	2.1056	2.2608	2.2071	2.1966	2.1961	2.1565	2.2053	2.1774	2.1844	2.2632	2.2671	2.2821	2.299	2.4073	2.4177	Z00006805-1	44k	Dev2	Tnfaip2	tumor necrosis factor, alpha-induced protein 2
Z00006810-1	2.6945	2.6745	2.7691	2.7072	2.824	2.6689	2.6872	2.6508	2.603	2.6685	2.6218	2.6194	2.6594	2.5927	2.6596	2.675	2.6312	2.7798	2.784	2.6499	2.7688	2.785	Z00006810-1	44k	Dev2	Gosr2	golgi SNAP receptor complex member 2
Z00006819-1	3.6018	3.6238	3.6014	3.5934	3.5656	3.5737	3.5556	3.5433	3.5024	3.4924	3.6232	3.576	3.5913	3.676	3.6547	3.658	3.7291	3.6627	3.7152	3.7385	3.7368	3.7387	Z00006819-1	44k	Dev2	Usp40	ubiquitin specific peptidase 40
Z00006821-1	3.0138	3.0557	3.0079	3.0421	3.0151	3.018	3.0605	2.9367	2.8985	2.8738	2.8938	2.8954	2.9157	2.8703	2.8937	2.9119	2.9149	2.927	2.9068	2.8872	2.9088	2.9061	Z00006821-1	44k	Dev2	Chic1	cysteine-rich hydrophobic domain 1
Z00006831-1	2.8251	2.8482	2.8909	2.6501	2.5951	2.8106	2.9336	2.7366	2.7437	3.0461	3.1413	3.3028	3.2697	3.276	3.4605	3.4536	3.4539	3.5992	3.6119	3.6204	3.7825	3.7987	Z00006831-1	44k	Dev2	Gm2a	GM2 ganglioside activator protein
Z00006834-1	2.8953	2.8257	2.9709	2.8419	3.0164	2.7355	2.7606	2.7315	2.6384	2.7635	2.7568	2.7969	2.8066	2.7305	2.794	2.8032	2.8342	2.8063	2.8531	2.7745	2.8329	2.8474	Z00006834-1	44k	Dev2	Adrb2	adrenergic receptor, beta 2
Z00006835-1	2.6329	2.5978	2.6869	2.6679	2.6782	2.6496	2.7231	2.688	2.6621	2.5658	2.5437	2.5459	2.5252	2.5472	2.5177	2.5441	2.5556	2.6184	2.5954	2.5787	2.643	2.6016	Z00006835-1	44k	Dev2	Slc44a4	solute carrier family 44, member 4
Z00006843-1	4.5736	4.649	4.5688	4.6127	4.5593	4.5877	4.5213	4.4688	4.5521	4.4542	4.3598	4.2953	4.3045	4.2862	4.2414	4.2008	4.1884	4.14	4.2336	4.1076	4.1334	4.1503	Z00006843-1	44k	Dev2	G3bp2	GTPase activating protein (SH3 domain) binding protein 2
Z00006853-1	4.2747	4.2923	4.2823	4.2535	4.2622	4.2595	4.2854	4.2202	4.2951	4.2454	4.2631	4.3144	4.3194	4.2825	4.3269	4.323	4.3846	4.4014	4.3854	4.4474	4.4394	4.462	Z00006853-1	44k	Dev2	Pepd	peptidase D
Z00006856-1	2.5241	2.3936	2.3229	2.3857	2.5332	2.4075	2.4021	2.3201	2.2333	2.3143	2.2853	2.2146	2.1745	2.1676	2.3325	2.1863	2.3313	2.2248	2.1694	1.5719	2.1978	2.1732	Z00006856-1	44k	Dev1	C77084	Mus musculus 16 days neonate thymus cDNA, RIKEN full-length enriched library, clone:A130064I12 product:unclassifiable, full insert sequence
Z00006863-1	4.0052	3.9964	4.016	3.9476	3.9354	3.9466	3.9445	3.9295	3.9955	3.9362	3.9422	3.9321	3.9414	3.9043	3.9697	3.9317	3.9083	3.9098	3.9442	3.8478	3.9169	3.8843	Z00006863-1	44k	Dev2	1500001M20Rik	RIKEN cDNA 1500001M20 gene
Z00006908-1	2.1006	2.1185	2.1157	2.1304	2.2042	2.0407	2.2929	2.2146	2.6959	2.5964	2.9315	2.9254	2.9124	2.967	3.0729	2.9788	3.2515	3.3632	3.358	3.3642	3.4343	3.4537	Z00006908-1	44k	Dev2	Tmprss2	transmembrane protease, serine 2
Z00006928-1	2.6238	2.5438	2.5474	2.5342	2.5255	2.491	2.5942	2.4974	2.5858	2.6742	2.7054	2.6251	2.6599	2.6783	2.6786	2.6865	2.6758	2.6505	2.7038	2.6562	2.6922	2.7096	Z00006928-1	44k	Dev2	Acvr2a	Mus musculus activin receptor IIA (Acvr2a), mRNA
Z00006929-1	3.8736	3.8134	3.8476	3.802	3.7739	3.7684	3.7544	3.69	3.8263	3.7738	3.7419	3.6941	3.7402	3.7264	3.7518	3.7273	3.6517	3.6594	3.7046	3.6185	3.6687	3.6822	Z00006929-1	44k	Dev2	Mrpl49	mitochondrial ribosomal protein L49
Z00006937-1	2.7155	2.7616	2.7859	2.7292	2.7246	2.6701	2.6843	2.68	2.5996	2.5934	2.6922	2.7743	2.7317	2.6045	2.6975	2.7033	2.6104	2.6574	2.6427	2.5902	2.594	2.6086	Z00006937-1	44k	Dev2	5230400M03Rik	RIKEN cDNA 5230400M03 gene
Z00006938-1	3.4667	3.5115	3.5214	3.4957	3.4791	3.4124	3.5582	3.541	3.509	3.5682	3.407	3.4359	3.401	3.3834	3.4437	3.4251	3.4742	3.5035	3.516	3.4615	3.5351	3.5099	Z00006938-1	44k	Dev2	Ddx19b	DEAD (Asp-Glu-Ala-Asp) box polypeptide 19b
Z00006946-1	4.1448	4.0963	4.1599	4.0337	4.0327	4.0496	4.0612	4.0287	4.1295	4.0698	4.1138	4.1844	4.2218	4.1489	4.2003	4.2042	4.1845	4.1929	4.2348	4.1145	4.1734	4.1712	Z00006946-1	44k	Dev2	Spats2	spermatogenesis associated, serine-rich 2
Z00006950-1	3.3772	3.3031	3.344	3.2244	3.3082	3.2886	3.3127	3.4016	3.4948	3.4228	3.5958	3.6258	3.644	3.6435	3.7258	3.7211	3.7936	3.7864	3.8292	3.7953	3.8746	3.879	Z00006950-1	44k	Dev2	Tmem159	transmembrane protein 159
Z00006951-1	3.9885	3.9708	3.9007	3.9364	3.9193	3.9259	3.8888	3.8582	3.9483	3.9241	3.8418	3.8025	3.8449	3.8057	3.8612	3.8325	3.8327	3.8723	3.916	3.8127	3.9229	3.9194	Z00006951-1	44k	Dev2	Nomo1	nodal modulator 1
Z00006965-1	1.6965	1.6044	1.6842	1.6922	1.6861	1.6284	1.6143	1.585	1.6714	1.6471	1.7459	1.9459	1.5795	1.7942	1.8286	1.935	1.5737	1.823	2.1345	1.6049	1.9077	1.8048	Z00006965-1	44k	Dev1	C78197	expressed sequence C78197
Z00006968-1	3.5997	3.6814	3.616	3.622	3.5471	3.5886	3.5887	3.5368	3.6404	3.5796	3.7761	3.7981	3.8471	4.0291	4.0703	4.048	4.0547	4.1124	4.1563	4.0215	4.1683	4.1843	Z00006968-1	44k	Dev2	Ostf1	osteoclast stimulating factor 1
Z00006969-1	3.8411	3.8236	3.7431	3.7913	3.7505	3.7892	3.8472	3.7612	3.7986	3.7827	3.8158	3.8204	3.8032	3.8238	3.8611	3.8438	3.9367	3.9095	3.9001	3.9256	3.9712	3.9752	Z00006969-1	44k	Dev2	Pum2	pumilio 2 (Drosophila)
Z00006978-1	3.414	3.4269	3.3245	3.401	3.3316	3.3657	3.4139	3.3061	3.3778	3.3594	3.2974	3.3103	3.3468	3.2205	3.2983	3.2723	3.2599	3.2329	3.2742	3.207	3.2391	3.212	Z00006978-1	44k	Dev2	2810485I05Rik	RIKEN cDNA 2810485I05 gene
Z00006985-1	3.8984	3.8878	3.9291	3.9046	3.8647	3.8331	3.828	3.8246	3.862	3.8384	3.9173	3.8958	3.9015	4.3416	4.4389	4.3782	4.5194	4.5614	4.6248	4.527	4.6666	4.6345	Z00006985-1	44k	Dev2	Cnn2	calponin 2
Z00006992-1	2.9314	2.9239	2.8593	2.9148	2.8441	2.8803	2.8897	2.828	2.8236	2.7556	2.7735	2.6236	2.6535	2.7379	2.7196	2.6335	2.7501	2.651	2.645	2.7574	2.6719	2.6635	Z00006992-1	44k	Dev2	C130061O14Rik	RIKEN cDNA C130061O14 gene
Z00006997-1	3.1839	3.1114	3.1722	3.1629	3.1005	3.1044	3.2178	3.1577	3.1321	3.2323	3.0872	3.1154	3.1284	3.0922	3.156	3.1487	3.1139	3.2101	3.2111	3.1323	3.2335	3.2374	Z00006997-1	44k	Dev2	Ddx41	DEAD (Asp-Glu-Ala-Asp) box polypeptide 41
Z00006998-1	3.5623	3.494	3.5729	3.5892	3.5777	3.4404	3.5401	3.5425	3.5179	3.5211	3.2017	3.1916	3.1986	3.2441	3.3089	3.2715	3.3463	3.4045	3.4245	3.3971	3.5289	3.49	Z00006998-1	44k	Dev2	Slc9a3r1	solute carrier family 9 (sodium/hydrogen exchanger), isoform 3 regulator 1
Z00007004-1	3.7137	3.7076	3.7128	3.6595	3.649	3.6097	3.5927	3.5183	3.6284	3.6944	3.7417	3.755	3.7468	3.627	3.6597	3.6558	3.6434	3.6645	3.7315	3.6498	3.7308	3.7753	Z00007004-1	44k	Dev2	Mll3	myeloid/lymphoid or mixed-lineage leukemia 3
Z00007007-1	4.0894	4.0754	4.0076	4.0407	4.0318	4.0478	4.1311	4.0687	4.2061	4.2177	4.1875	4.2459	4.2362	4.0119	4.073	4.0412	3.8706	3.9279	3.954	3.8511	3.9466	3.9479	Z00007007-1	44k	Dev2	Ltb4dh	leukotriene B4 12-hydroxydehydrogenase
Z00007008-1	3.8294	3.8513	3.8683	3.8575	3.855	3.828	3.8558	3.7601	3.8135	3.8647	3.5759	3.5798	3.5779	3.411	3.4409	3.4666	3.3846	3.4694	3.5176	3.316	3.426	3.4389	Z00007008-1	44k	Dev2	Shmt1	serine hydroxymethyl transferase 1 (soluble)
Z00007018-1	2.5654	2.5372	2.4995	2.4622	2.4218	2.5175	2.5482	2.4741	2.4728	2.3884	2.4756	2.6432	2.5995	2.5201	2.7376	2.5874	2.5259	2.4752	2.5292	2.5121	2.5961	2.5437	Z00007018-1	44k	Dev1	C430045I18Rik	RIKEN cDNA C430045I18 gene
Z00007025-1	2.7167	2.5675	2.5535	2.5832	2.636	2.5612	2.5946	2.4938	2.5106	2.3572	2.3823	2.3907	2.3765	2.3901	2.401	2.4097	2.4013	2.4233	2.3591	2.2983	2.4015	2.4089	Z00007025-1	44k	Dev2	2810422O20Rik	RIKEN cDNA 2810422O20 gene
Z00007033-1	4.1177	4.2108	4.1764	4.2589	4.1963	4.1964	4.2243	4.1796	4.1308	4.2188	4.0229	4.0566	4.0803	4.061	4.1645	4.1208	4.0821	4.0883	4.1191	4.0784	4.1432	4.1212	Z00007033-1	44k	Dev2	Ints3	integrator complex subunit 3
Z00007035-1	3.8406	3.8982	3.8174	3.8405	3.7539	3.8193	3.8155	3.8608	3.8307	3.722	3.7453	3.7576	3.7842	3.7361	3.8381	3.7841	3.7137	3.7455	3.7669	3.6466	3.7451	3.7324	Z00007035-1	44k	Dev2	Ndufs4	NADH dehydrogenase (ubiquinone) Fe-S protein 4
Z00007038-1	4.3136	4.2537	4.2366	4.2358	4.2382	4.2248	4.2343	4.2018	4.2392	4.2775	4.3372	4.2581	4.2875	4.3029	4.3117	4.3022	4.3577	4.323	4.3588	4.3203	4.3318	4.3382	Z00007038-1	44k	Dev2	Ndufa10	NADH dehydrogenase (ubiquinone) 1 alpha subcomplex 10
Z00007050-1	3.7729	3.7466	3.7722	3.8197	3.8835	3.7915	3.7554	3.6183	3.6283	3.6792	3.5607	3.5438	3.5571	3.4854	3.536	3.5173	3.4907	3.4703	3.486	3.4045	3.4234	3.3983	Z00007050-1	44k	Dev2	Lage3	L antigen family, member 3
Z00007051-1	3.3854	3.4353	3.4025	3.4436	3.3863	3.3977	3.4326	3.3858	3.4302	3.3389	3.2526	3.2484	3.2806	3.1658	3.2052	3.2438	3.1844	3.2378	3.2533	3.0772	3.1338	3.1422	Z00007051-1	44k	Dev2	Mvd	mevalonate (diphospho) decarboxylase
Z00007054-1	3.4783	3.4377	3.5409	3.4123	3.2766	3.4656	3.5169	3.5406	3.4662	3.5153	3.467	3.4615	3.4811	3.4531	3.5162	3.4711	3.5026	3.4927	3.5233	3.4467	3.5326	3.516	Z00007054-1	44k	Dev2	2310030N02Rik	RIKEN cDNA 2310030N02 gene
Z00007056-1	4.1537	4.1522	4.1964	4.1367	4.0953	4.1264	4.0074	3.9621	3.8221	3.8006	3.6581	3.7058	3.7154	3.5856	3.623	3.6478	3.6258	3.6681	3.7053	3.638	3.6857	3.6983	Z00007056-1	44k	Dev2	Jarid1b	jumonji, AT rich interactive domain 1B (Rbp2 like)
Z00007057-1	3.6028	3.5762	3.6169	3.5594	3.5858	3.5486	3.5654	3.6257	3.6098	3.5839	3.4371	3.4206	3.4422	3.4098	3.4937	3.4754	3.49	3.5756	3.5844	3.5309	3.6629	3.6597	Z00007057-1	44k	Dev2	Tmc6	transmembrane channel-like gene family 6
Z00007058-1	2.8991	2.8995	2.8456	2.9508	2.8295	3.0097	2.9676	2.9288	2.8784	2.8969	2.8708	2.8444	2.8357	2.8608	2.8997	2.8906	2.9033	2.951	2.9663	2.8866	2.9316	2.9429	Z00007058-1	44k	Dev2	2310022K01Rik	RIKEN cDNA 2310022K01 gene
Z00007063-1	2.7713	2.8057	2.7514	2.8148	2.8092	2.7789	2.8422	2.7586	2.704	2.5807	2.4504	2.4218	2.4744	2.3304	2.4875	2.4521	2.3728	2.5177	2.5153	2.3432	2.4901	2.4747	Z00007063-1	44k	Dev2	Mett11d1	methyltransferase 11 domain containing 1
Z00007066-1	3.9788	3.9325	3.9899	3.9722	3.9724	3.9197	3.9597	4.0067	3.9829	3.8831	3.836	3.8215	3.8369	3.7347	3.8161	3.7673	3.696	3.7547	3.746	3.6394	3.7589	3.7357	Z00007066-1	44k	Dev2	Ccnd3	cyclin D3
Z00007071-1	3.744	3.7145	3.6823	3.7217	3.6735	3.7221	3.711	3.6359	3.5967	3.545	3.5225	3.5415	3.5381	3.4647	3.5685	3.5507	3.4647	3.5716	3.5666	3.4777	3.6214	3.5896	Z00007071-1	44k	Dev2	Bcdin3	bin3, bicoid-interacting 3, homolog (Drosophila)
Z00007072-1	3.0159	3.0098	3.035	3.1124	3.1044	2.8496	3.1212	3.0344	3.014	3.0657	3.1159	3.1017	3.0814	3.183	3.203	3.1973	3.2956	3.3334	3.345	3.2687	3.3173	3.3205	Z00007072-1	44k	Dev2	1500011H22Rik	RIKEN cDNA 1500011H22 gene
Z00007080-1	2.7623	2.777	2.6746	2.7796	2.7518	2.7173	2.8144	2.7182	2.7541	2.6788	2.8355	2.811	2.7512	2.9026	2.8351	2.8513	2.8865	2.8928	2.8617	2.968	2.9571	2.8764	Z00007080-1	44k	Dev2	Dnm2	dynamin 2
Z00007097-1	3.3962	3.5065	3.3931	3.4409	3.3716	3.4339	3.4066	3.3705	3.4263	3.3533	3.354	3.4532	3.4472	3.3532	3.4538	3.425	3.3603	3.4462	3.4627	3.3064	3.4585	3.4317	Z00007097-1	44k	Dev2	BC002199	cDNA sequence BC002199
Z00007098-1	3.9199	3.8522	3.8889	3.8695	3.8624	3.7508	3.857	3.8006	3.8819	3.9558	3.915	3.897	3.9178	3.9264	3.9585	3.9448	4.0062	4.0319	4.0354	3.9923	4.0267	4.0325	Z00007098-1	44k	Dev2	Sdf4	stromal cell derived factor 4
Z00007100-1	4.1557	4.221	4.1375	4.1713	4.0767	4.1125	4.1147	4.1304	4.167	4.0845	4.0977	4.1099	4.1322	4.1445	4.1654	4.1685	4.1867	4.153	4.2003	4.2188	4.2289	4.2318	Z00007100-1	44k	Dev2	Man2b1	mannosidase 2, alpha B1
Z00007113-1	3.3584	3.3115	3.2238	3.2666	3.2332	3.3088	3.3074	3.1925	3.2696	3.2047	3.2009	3.0749	3.0955	3.038	3.0496	3.0398	3.0077	3.0172	3.0314	2.9703	3.0067	2.9977	Z00007113-1	44k	Dev2	D14Ertd231e	DNA segment, Chr 14, ERATO Doi 231, expressed
Z00007118-1	2.8773	2.8501	2.9016	2.7648	2.8222	2.7172	2.8812	2.8498	2.9356	2.9433	3.1902	3.1525	3.2095	3.511	3.5102	3.5267	3.5577	3.5206	3.5379	3.6077	3.5752	3.6197	Z00007118-1	44k	Dev2	Serpine2	serine (or cysteine) peptidase inhibitor, clade E, member 2
Z00007123-1	3.4297	3.486	3.4686	3.4375	3.4116	3.3904	3.4475	3.3161	3.4378	3.5133	3.5372	3.5757	3.6004	3.6386	3.7266	3.7183	3.7006	3.8009	3.8248	3.7482	3.8858	3.8982	Z00007123-1	44k	Dev2	Tceb3	transcription elongation factor B (SIII), polypeptide 3
Z00007127-1	4.0881	4.1112	4.0647	4.086	4.0171	4.0404	4.0193	3.9866	3.8913	3.905	3.5569	3.6211	3.6103	3.4543	3.5969	3.5003	3.4615	3.5258	3.5449	3.2928	3.4485	3.4042	Z00007127-1	44k	Dev2	Gsr	glutathione reductase 1
Z00007130-1	4.5836	4.5341	4.6044	4.5071	4.5115	4.4724	4.4842	4.5615	4.553	4.6684	4.5213	4.5737	4.5798	4.5784	4.6344	4.6126	4.5432	4.6288	4.6302	4.454	4.5962	4.5752	Z00007130-1	44k	Dev2	Kpna2	karyopherin (importin) alpha 2
Z00007136-1	3.9986	3.9849	4.0514	3.9781	4.1571	3.9076	3.939	4.0494	3.8411	3.9649	3.9512	4.076	4.0899	4.0011	4.1104	4.0987	4.0142	4.089	4.1216	3.9594	4.0816	4.0986	Z00007136-1	44k	Dev2	Trappc6b	trafficking protein particle complex 6B
Z00007138-1	3.5292	3.5314	3.463	3.4549	3.4388	3.4543	3.4712	3.3887	3.3492	3.302	3.1944	3.3563	3.3807	3.1246	3.2832	3.2907	3.1606	3.2835	3.323	3.0798	3.2219	3.2473	Z00007138-1	44k	Dev2	Ncbp2	nuclear cap binding protein subunit 2
Z00007152-1	2.5701	2.5627	2.5955	2.6485	2.3818	2.4673	2.513	2.5288	2.2645	2.246	2.4038	2.2905	2.2214	2.486	2.2115	2.1558	2.1961	2.0994	2.1816	2.096	2.3002	2.1899	Z00007152-1	44k	Dev1	B430203I24Rik	RIKEN cDNA B430203I24 gene
Z00007161-1	3.0459	3.1302	3.1147	3.0837	3.0513	3.0877	3.1892	3.0434	2.8935	2.7231	2.3602	2.3839	2.407	2.3546	2.396	2.4069	2.3901	2.4292	2.3992	2.4205	2.4823	2.513	Z00007161-1	44k	Dev2	Msc	musculin
Z00007167-1	3.5357	3.5359	3.4875	3.5227	3.502	3.506	3.5156	3.4268	3.5324	3.4214	3.5409	3.5579	3.5621	3.6958	3.7639	3.727	3.7699	3.8424	3.8564	3.8075	3.9455	3.9555	Z00007167-1	44k	Dev2	Dnajb1	DnaJ (Hsp40) homolog, subfamily B, member 1
Z00007171-1	3.7693	3.7852	3.7276	3.7472	3.7519	3.7353	3.8025	3.7242	3.8558	3.9391	3.8929	3.9067	3.9656	3.8165	3.8849	3.8563	3.7794	3.8055	3.8546	3.646	3.7486	3.741	Z00007171-1	44k	Dev2	Cdca3	cell division cycle associated 3
Z00007174-1	2.6436	2.6338	2.6567	2.5699	2.5649	2.5541	2.5259	2.5209	2.624	2.5831	2.5875	2.6816	2.611	2.6759	2.7936	2.7438	2.7514	2.8169	2.8455	2.7591	2.9386	2.9369	Z00007174-1	44k	Dev2	Tada1l	transcriptional adaptor 1 (HFI1 homolog, yeast) like
Z00007176-1	3.8729	3.8263	3.8837	3.8138	3.7886	3.7215	3.8014	3.7907	3.874	3.9544	3.9355	3.9994	3.9948	4.0389	4.0794	4.0883	4.1203	4.0979	4.1164	4.1193	4.0868	4.0936	Z00007176-1	44k	Dev2	H47	histocompatibility 47
Z00007183-1	3.8565	3.831	3.8117	3.8046	3.7562	3.7598	3.6919	3.6376	3.6665	3.6472	3.5664	3.5696	3.5862	3.4834	3.5467	3.5355	3.574	3.6202	3.6644	3.5319	3.6388	3.6496	Z00007183-1	44k	Dev2	Cyb5r1	cytochrome b5 reductase 1
Z00007184-1	4.2229	4.1888	4.243	4.149	4.1625	4.1497	4.1445	4.2332	4.1507	4.2098	4.1502	4.1738	4.1792	4.1013	4.1488	4.1333	4.1148	4.154	4.1736	4.1115	4.1707	4.1625	Z00007184-1	44k	Dev2	Vprbp	Vpr (HIV-1) binding protein
Z00007195-1	3.641	3.6768	3.5971	3.608	3.5728	3.6196	3.6968	3.5894	3.5265	3.5358	3.4077	3.4785	3.4757	3.2366	3.4024	3.3622	3.2714	3.4273	3.4301	3.2432	3.4545	3.434	Z00007195-1	44k	Dev2	Cstf3	cleavage stimulation factor, 3' pre-RNA, subunit 3
Z00007202-1	2.9274	2.8457	2.8169	2.7581	2.9484	2.7155	2.8654	2.744	2.7067	2.8158	2.7434	2.718	2.7075	2.7125	2.7241	2.7358	2.7606	2.7222	2.7286	2.7545	2.7324	2.7428	Z00007202-1	44k	Dev2	Lpin2	lipin 2
Z00007207-1	3.3263	3.3205	3.3274	3.3121	3.4248	3.273	3.3263	3.306	3.3544	3.3417	3.3618	3.4144	3.4119	3.4337	3.4844	3.4673	3.5178	3.5195	3.5028	3.5137	3.5243	3.5173	Z00007207-1	44k	Dev2	Msn	moesin
Z00007214-1	2.5755	2.6069	2.5832	2.5216	2.5711	2.5758	2.6091	2.5486	2.5547	2.5423	2.4931	2.702	2.7495	2.3954	2.6795	2.6453	2.5608	2.9012	2.922	2.5472	2.9577	2.9828	Z00007214-1	44k	Dev2	Scd2	stearoyl-Coenzyme A desaturase 2
Z00007224-1	3.7977	3.7569	3.8166	3.8021	3.692	3.7064	3.7281	3.701	3.6952	3.7018	3.542	3.6158	3.6033	3.4605	3.5604	3.5559	3.4162	3.4897	3.5207	3.3506	3.4641	3.449	Z00007224-1	44k	Dev2	Xpot	exportin, tRNA (nuclear export receptor for tRNAs)
Z00007229-1	3.5471	3.5939	3.6369	3.7111	3.8491	3.8167	3.6914	3.8097	3.7267	3.4522	3.6354	3.6826	3.702	3.7037	3.7112	3.7368	3.7289	3.7281	3.7702	3.705	3.733	3.7443	Z00007229-1	44k	Dev2	Ilkap	integrin-linked kinase-associated serine/threonine phosphatase 2C
Z00007230-1	4.4011	4.3988	4.3003	4.3128	4.4767	4.3228	4.3513	4.2731	4.2266	4.2993	4.1781	4.1902	4.229	4.1484	4.2282	4.194	4.1512	4.1316	4.1619	4.0588	4.1054	4.1087	Z00007230-1	44k	Dev2	A430005L14Rik	RIKEN cDNA A430005L14 gene
Z00007231-1	2.9873	2.9188	2.8883	2.8771	2.8757	2.8291	2.8522	2.8661	2.8162	2.8776	2.8723	2.8641	2.8912	2.9338	2.8851	2.8993	2.9758	2.8896	2.8715	2.9136	2.8994	2.8636	Z00007231-1	44k	Dev2	BC032204	cDNA sequence BC032204
Z00007236-1	3.0342	3.041	3.0134	3.0499	2.9665	2.9741	2.9724	2.9371	2.9738	2.9702	3.0255	3.0322	3.0161	3.0114	3.0436	3.0412	3.0646	3.0903	3.1033	3.1007	3.1492	3.1979	Z00007236-1	44k	Dev2	Flii	flightless I homolog (Drosophila)
Z00007248-1	2.9959	2.9639	3.0218	2.969	3.1487	2.9698	3.0042	3.0117	2.9017	3.0411	2.9172	2.97	2.9381	2.861	3.0126	2.9558	2.8672	2.9932	3.0413	2.9205	3.045	3.1254	Z00007248-1	44k	Dev2	D9Ertd280e	DNA segment, Chr 9, ERATO Doi 280, expressed
Z00007249-1	2.6713	2.7246	2.696	2.6857	2.8594	2.6388	2.6985	2.6862	2.655	2.6951	2.6769	2.6791	2.7111	2.7022	2.6594	2.6862	2.6702	2.6761	2.6386	2.6675	2.6456	2.6688	Z00007249-1	44k	Dev2	Akp5	alkaline phosphatase 5
Z00007251-1	3.881	3.9225	3.8322	3.8675	3.7586	3.8028	3.7555	3.6932	3.6267	3.5932	3.5629	3.5947	3.5647	3.5348	3.5537	3.5409	3.5065	3.5648	3.5715	3.4845	3.6053	3.5938	Z00007251-1	44k	Dev2	Suz12	suppressor of zeste 12 homolog (Drosophila)
Z00007254-1	3.9632	4.0474	4.0438	3.961	3.9561	3.9687	4.0099	4.0025	4.0249	3.9931	4.0578	4.0553	4.0371	3.9292	3.9884	3.9437	3.9216	3.9571	3.942	3.9243	4.03	3.9888	Z00007254-1	44k	Dev2	Nlk	nemo like kinase
Z00007256-1	2.9047	2.9625	2.9187	2.8666	2.9054	2.8432	2.904	2.8276	2.9129	2.8222	2.8561	2.8647	2.9018	2.8716	2.9028	2.8921	2.8719	2.8045	2.8988	2.8546	2.8459	2.8828	Z00007256-1	44k	Dev2	Rce1
Z00007267-1	3.61	3.5881	3.5969	3.5652	3.6613	3.5051	3.6285	3.5823	3.6969	3.7943	3.7759	3.8129	3.8051	3.9707	4.0269	3.9887	4.1553	4.1234	4.1679	4.3398	4.4048	4.3907	Z00007267-1	44k	Dev2	Acadl	acyl-Coenzyme A dehydrogenase, long-chain
Z00007279-1	2.5966	2.7153	2.6731	2.7006	2.6698	2.6801	2.7319	2.7419	2.6244	2.6041	2.6187	2.5933	2.6024	2.5951	2.6762	2.6629	2.6412	2.7193	2.7239	2.669	2.7584	2.7129	Z00007279-1	44k	Dev2	Parp16	poly (ADP-ribose) polymerase family, member 16
Z00007280-1	3.2955	3.1837	3.3314	3.1259	3.157	3.1633	3.1499	3.0451	2.9655	3.3613	3.2381	3.2915	3.3052	3.2724	3.3363	3.3662	3.338	3.4464	3.5066	3.496	3.5702	3.6249	Z00007280-1	44k	Dev2	Dsg2	desmoglein 2
Z00007282-1	1.571	1.8941	1.7313	1.7594	1.7005	1.6484	1.7199	1.7724	1.8507	1.651	1.8064	1.8217	1.7772	1.8326	1.7889	1.8112	1.8106	1.782	1.7909	1.8678	1.8183	1.7937	Z00007282-1	44k	Dev2	Tktl1	transketolase-like 1
Z00007303-1	4.408	4.384	4.4781	4.5207	4.5619	4.4135	4.4046	4.4643	4.456	4.3724	4.488	4.5553	4.5673	4.4476	4.5468	4.4946	4.4473	4.4774	4.5103	4.3406	4.4421	4.4241	Z00007303-1	44k	Dev2	Nol7	nucleolar protein 7
Z00007304-1	4.5015	4.5221	4.5133	4.5625	4.6537	4.4274	4.5148	4.3508	4.5033	4.6063	4.5299	4.663	4.6893	4.5939	4.715	4.7236	4.7766	4.7769	4.7939	4.84	4.8259	4.8465	Z00007304-1	44k	Dev2	Clta	clathrin, light polypeptide (Lca)
Z00007308-1	3.0114	2.9934	3.0694	3.0539	3.1995	3.126	3.0999	3.0599	2.9705	2.9664	2.945	2.9741	3.0176	3.0427	3.041	3.0139	3.0448	2.9977	3.0469	2.9932	3.0038	3.0119	Z00007308-1	44k	Dev2	Fkbp10	FK506 binding protein 10
Z00007316-1	3.834	3.8391	3.7833	3.7794	3.7608	3.7694	3.7915	3.7324	3.8104	3.8168	3.8801	3.8421	3.8652	3.8806	3.9424	3.8977	3.9185	3.9674	3.9858	3.9376	4.0462	4.0334	Z00007316-1	44k	Dev2	9130229H14Rik	RIKEN cDNA 9130229H14 gene
Z00007317-1	2.6603	2.7151	2.6591	2.6722	2.7168	2.536	2.5847	2.5173	2.2471	2.2658	2.2542	2.2288	2.2625	2.2654	2.2405	2.2498	2.2634	2.2703	2.2589	2.2575	2.2403	2.273	Z00007317-1	44k	Dev2	C330003B14Rik	RIKEN cDNA C330003B14 gene
Z00007320-1	2.528	2.5753	2.6155	2.539	2.7617	2.5248	2.7577	2.7802	2.8511	2.929	2.9192	3.0091	3.0473	2.7769	2.8796	2.8359	2.7897	2.8047	2.8339	2.7426	2.813	2.8097	Z00007320-1	44k	Dev2	Gata6	GATA binding protein 6
Z00007325-1	4.5845	4.571	4.5198	4.6014	4.6137	4.6046	4.6014	4.621	4.6231	4.6449	4.5192	4.5419	4.5542	4.4272	4.5567	4.4994	4.4466	4.4999	4.5409	4.4137	4.5347	4.5	Z00007325-1	44k	Dev2	Hdgf	hepatoma-derived growth factor
Z00007333-1	2.7145	2.7028	2.7048	2.6983	2.7729	2.6777	2.6559	2.5779	2.5945	2.5122	2.7573	2.7588	2.7515	2.9203	2.9264	2.9344	3.0114	3.0589	3.0886	3.0647	3.1294	3.1573	Z00007333-1	44k	Dev2	Ppargc1b	peroxisome proliferative activated receptor, gamma, coactivator 1 beta
Z00007334-1	3.7534	3.8379	3.754	3.801	3.7496	3.8102	3.7881	3.7122	3.7124	3.6009	3.5152	3.6344	3.6506	3.5574	3.6365	3.6375	3.5706	3.7058	3.7278	3.6295	3.7251	3.7379	Z00007334-1	44k	Dev2	Supv3l1	suppressor of var1, 3-like 1 (S. cerevisiae)
Z00007349-1	3.6232	3.6662	3.6274	3.6517	3.6387	3.6356	3.6594	3.5827	3.6124	3.5289	3.5589	3.5984	3.5632	3.5272	3.5372	3.5485	3.5098	3.6366	3.5695	3.5019	3.6342	3.5991	Z00007349-1	44k	Dev2	Rnf8	ring finger protein 8
Z00007361-1	3.1615	3.1315	3.0511	3.0539	2.8555	2.7619	2.6717	2.5922	2.4699	2.4189	2.5192	2.4783	2.4723	2.521	2.5193	2.5019	2.5499	2.5167	2.5341	2.4836	2.5866	2.5061	Z00007361-1	44k	Dev2	E130014J05Rik	RIKEN cDNA E130014J05 gene
Z00007374-1	3.0978	3.0125	3.1979	3.0442	3.2722	3.0953	3.2266	3.1685	3.1213	3.208	3.3732	3.3465	3.2129	3.5793	3.5331	3.621	3.7727	3.9288	3.8056	3.8016	3.9128	3.8616	Z00007374-1	44k	Dev2	Tacstd2	tumor-associated calcium signal transducer 2
Z00007380-1	1.7479	1.9332	1.8482	1.8687	1.6638	1.7435	1.8273	1.6866	1.7896	1.6623	1.6643	1.6927	1.6838	1.6857	1.7105	1.6835	1.6659	1.7031	1.6672	1.6781	1.6395	1.6952	Z00007380-1	44k	Dev2	LOC382591	H3047B09-5 NIA Mouse 15K cDNA Clone Set Mus musculus cDNA clone H3047B09 5', mRNA sequence
Z00007382-1	2.5487	2.5984	2.5961	2.5362	2.5121	2.4773	2.6619	2.4743	2.5019	2.3909	2.4188	2.3852	2.4033	2.3384	2.3383	2.3809	2.3497	2.3692	2.3235	2.3271	2.3205	2.3011	Z00007382-1	44k	Dev2	Ccdc96	coiled-coil domain containing 96
Z00007384-1	3.2862	3.2811	3.3714	3.346	3.2181	3.3201	3.2426	3.2161	3.2962	3.482	3.343	3.4053	3.3849	3.2658	3.3424	3.3189	3.2585	3.3279	3.3458	3.2371	3.3275	3.314	Z00007384-1	44k	Dev2	1600027N09Rik	RIKEN cDNA 1600027N09 gene
Z00007389-1	1.9161	2.0959	1.9192	1.9602	2.1519	1.9619	1.9627	1.9582	1.9984	1.8385	1.8997	1.9192	1.9229	1.8853	1.9532	1.9211	1.9401	1.9698	1.9477	1.9192	1.9669	1.9816	Z00007389-1	44k	Dev2	Oxsm	3-oxoacyl-ACP synthase, mitochondrial
Z00007393-1	3.1242	3.1568	3.0826	3.0602	3.1695	3.1315	3.224	3.1001	3.0989	3.0324	3.0415	2.9961	3.006	3.0405	3.0162	3.0219	3.0854	3.1274	3.1114	3.152	3.1991	3.1669	Z00007393-1	44k	Dev2	Ckmt1	creatine kinase, mitochondrial 1, ubiquitous
Z00007394-1	2.0545	2.2482	2.1293	2.1742	2.193	2.0055	2.175	2.0737	2.187	1.9683	2.0832	2.101	2.0393	2.3219	2.1077	2.1221	2.0147	2.1416	2.1548	2.1998	2.125	2.1356	Z00007394-1	44k	Dev1	Alb1	albumin 1
Z00007395-1	3.5884	3.5777	3.6907	3.7365	3.5796	3.5206	3.6027	3.746	3.5645	3.6903	3.5733	3.573	3.5832	3.4824	3.5437	3.5258	3.4729	3.504	3.5353	3.38	3.4835	3.475	Z00007395-1	44k	Dev2	Echs1	enoyl Coenzyme A hydratase, short chain, 1, mitochondrial
Z00007405-1	4.2361	4.3048	4.2737	4.2351	4.2035	4.2209	4.1612	4.1243	4.072	4.0274	4.0397	4.1026	4.1475	4.0474	4.1211	4.1174	4.0479	4.0789	4.1107	4.0316	4.0741	4.0913	Z00007405-1	44k	Dev2	Isg20l2	interferon stimulated exonuclease gene 20-like 2
Z00007410-1	2.6496	2.6042	2.6776	2.6537	2.7407	2.4627	2.7568	2.7647	2.6515	2.4617	2.5709	2.5403	2.5348	2.57	2.604	2.6172	2.5839	2.674	2.6952	2.5778	2.7202	2.7151	Z00007410-1	44k	Dev2	Rps6kc1	ribosomal protein S6 kinase polypeptide 1
Z00007416-1	2.8332	2.8854	2.8131	2.788	2.6969	2.6409	2.565	2.4646	2.4603	2.3606	2.5176	2.5566	2.553	2.4638	2.516	2.5209	2.5642	2.5553	2.6388	2.6271	2.7027	2.6722	Z00007416-1	44k	Dev2	C80638	expressed sequence C80638
Z00007419-1	2.4393	2.4662	2.4022	2.3688	2.3487	2.3323	2.4278	2.3486	2.5096	2.3985	2.4849	2.5015	2.4805	2.4615	2.4856	2.442	2.4469	2.4878	2.4922	2.4442	2.5371	2.5614	Z00007419-1	44k	Dev2	Atf6	activating transcription factor 6
Z00007425-1	3.1006	3.0991	3.0659	3.0458	2.9882	2.9815	3.1395	3.0695	3.073	3.1246	3.0823	3.1134	3.1382	3.0796	3.1855	3.132	3.0779	3.143	3.1199	3.0262	3.155	3.1351	Z00007425-1	44k	Dev2	E030041M21Rik	RIKEN cDNA E030041M21 gene
Z00007426-1	3.7727	3.7619	3.7893	3.8819	3.7074	3.824	3.7279	3.6061	3.5182	3.7089	3.5834	3.5317	3.568	3.5428	3.5176	3.501	3.5359	3.4374	3.4392	3.4131	3.3333	3.3152	Z00007426-1	44k	Dev2	Rpl37a	ribosomal protein L37a
Z00007429-1	3.0386	2.9529	3.0493	2.9375	2.9247	2.8055	3.0084	2.8444	2.9727	3.0238	2.9706	3.0796	3.0694	3.0187	3.1185	3.1233	3.1537	3.2465	3.2636	3.2011	3.2759	3.3297	Z00007429-1	44k	Dev2	Atp6ap1	ATPase, H+ transporting, lysosomal accessory protein 1
Z00007435-1	4.1756	4.2784	4.1648	4.1439	4.1306	4.1497	4.2246	4.1435	4.2236	4.2057	4.1554	4.2562	4.2401	4.1758	4.2702	4.2505	4.2396	4.3263	4.3144	4.2794	4.3398	4.3482	Z00007435-1	44k	Dev2	Ctnna1	catenin (cadherin associated protein), alpha 1
Z00007439-1	3.3154	3.2871	3.2386	3.2275	3.1881	3.2371	3.2411	3.1695	3.2484	3.224	3.191	3.2117	3.2182	2.9977	3.0336	3.0061	2.9311	2.8764	2.943	2.8399	2.8744	2.8898	Z00007439-1	44k	Dev2	Cryz	crystallin, zeta
Z00007453-1	2.9045	2.8256	2.9012	2.8682	2.8603	2.7361	2.8701	2.8332	2.7268	2.6232	3.2187	3.2223	3.2275	3.075	3.161	3.1498	2.8327	2.9637	2.9725	2.744	2.9032	2.8633	Z00007453-1	44k	Dev2	LOC666185	hypothetical protein LOC666185
Z00007462-1	3.8981	3.9385	3.981	3.8744	3.8939	3.8579	3.8678	3.9177	3.8752	3.9834	3.8688	4.0431	4.0278	3.9336	4.0838	4.0346	3.9118	4.025	4.0282	3.8708	4.0464	4.0299	Z00007462-1	44k	Dev2	Utp18	UTP18, small subunit (SSU) processome component, homolog (yeast)
Z00007478-1	3.2288	3.2594	3.2358	3.1904	3.1617	3.1779	3.2122	3.1138	3.1205	3.0902	3.1342	3.1156	3.111	3.1067	3.1027	3.1018	3.0949	3.1003	3.0903	3.0848	3.108	3.1027	Z00007478-1	44k	Dev2	Itih1	inter-alpha trypsin inhibitor, heavy chain 1
Z00007494-1	2.7017	2.6907	2.7964	2.8393	2.8805	2.9151	2.7595	2.7671	2.9221	2.8478	2.8429	2.872	2.8729	2.8523	2.8803	2.8776	2.8962	2.9384	2.9279	2.9649	2.999	2.9889	Z00007494-1	44k	Dev2	Rab20	RAB20, member RAS oncogene family
Z00007495-1	2.2316	2.1338	2.234	2.0662	2.0658	2.06	2.0646	2.0032	1.8542	2.0029	2.0401	2.1072	2.035	2.0344	2.0443	2.0291	2.0063	2.0572	2.0637	2.0202	2.0422	2.0302	Z00007495-1	44k	Dev2	Pramel7	preferentially expressed antigen in melanoma like 7
Z00007496-1	2.7106	2.7293	2.6914	2.7235	2.685	2.7162	2.671	2.638	2.6513	2.4719	2.62	2.4985	2.517	2.4792	2.4897	2.5016	2.5436	2.4327	2.394	2.5069	2.4987	2.46	Z00007496-1	44k	Dev1	E130008O17Rik	RIKEN cDNA E130008O17 gene
Z00007499-1	2.8661	2.9137	2.8847	2.8991	2.7953	2.8086	2.8008	2.8082	2.9773	3.0514	3.0324	3.0689	3.0644	3.0852	3.1293	3.1077	3.1006	3.1663	3.1605	3.06	3.1672	3.1567	Z00007499-1	44k	Dev2	Tes	testis derived transcript
Z00007503-1	3.6617	3.6931	3.6629	3.7049	3.6639	3.7077	3.6927	3.6589	3.4781	3.4186	3.3975	3.4492	3.4641	3.4615	3.583	3.606	3.4202	3.712	3.775	3.7611	3.9005	3.8769	Z00007503-1	44k	Dev2	Grtp1	GH regulated TBC protein 1
Z00007519-1	4.3644	4.3744	4.4431	4.3552	4.3806	4.3331	4.3369	4.3118	4.2941	4.4341	4.271	4.3156	4.33	4.2338	4.3203	4.3083	4.2039	4.2022	4.2679	4.13	4.1994	4.205	Z00007519-1	44k	Dev2	Rpo1-1	RNA polymerase 1-1
Z00007522-1	3.7613	3.7901	3.8	3.8236	3.9311	3.7661	3.8207	3.8377	3.7712	3.8342	3.7671	3.7487	3.7336	3.6103	3.6165	3.6065	3.5327	3.5209	3.521	3.4461	3.451	3.4513	Z00007522-1	44k	Dev2	Ccnt2	cyclin T2
Z00007524-1	3.2736	3.2601	3.2959	3.3156	3.2895	3.4526	3.5339	3.4196	3.3648	3.4823	3.7649	3.7087	3.7269	3.9615	3.9328	3.921	4.0953	3.9986	4.0434	4.1481	4.0916	4.1165	Z00007524-1	44k	Dev2	Gata3	GATA binding protein 3
Z00007535-1	3.7143	3.7421	3.594	3.627	3.6087	3.6729	3.7895	3.692	3.5972	3.5042	3.3283	3.3393	3.3144	3.1094	3.2596	3.2092	3.0191	3.1491	3.1674	2.8954	3.0955	3.0617	Z00007535-1	44k	Dev2	Fancm	Fanconi anemia, complementation group M
Z00007539-1	3.8426	3.9035	3.8455	3.9424	3.8565	3.8766	3.927	3.8107	3.8008	3.7883	3.7356	3.7314	3.7691	3.6811	3.7048	3.7135	3.6592	3.7404	3.7733	3.6506	3.792	3.772	Z00007539-1	44k	Dev2	Rae1	RAE1 RNA export 1 homolog (S. pombe)
Z00007542-1	3.5371	3.552	3.6204	3.6241	3.4319	3.4938	3.4478	3.321	3.3589	3.4792	3.4553	3.6341	3.5906	3.8856	4.0361	4.0056	4.1417	4.2117	4.2236	4.2566	4.3676	4.3688	Z00007542-1	44k	Dev2	Slc16a1	solute carrier family 16 (monocarboxylic acid transporters), member 1
Z00007544-1	3.7404	3.7334	3.7742	3.7042	3.6493	3.6244	3.6502	3.6033	3.7177	3.7031	3.7036	3.788	3.7971	3.6543	3.7879	3.7699	3.6783	3.7329	3.8078	3.5786	3.6992	3.6833	Z00007544-1	44k	Dev2	Bcl10	B-cell leukemia/lymphoma 10
Z00007547-1	3.3548	3.3906	3.4454	3.3472	3.3877	3.3293	3.3759	3.354	3.4204	3.5055	3.6199	3.5727	3.572	3.5899	3.6223	3.6176	3.7025	3.7049	3.6832	3.6809	3.6353	3.6171	Z00007547-1	44k	Dev2	Ptges	prostaglandin E synthase
Z00007548-1	3.9454	3.9947	3.9007	3.946	3.8711	3.902	3.8788	3.8171	3.8022	3.6725	3.9016	3.9459	3.9344	4.0032	3.9948	3.9939	3.9766	4.038	4.088	3.9727	4.0388	4.095	Z00007548-1	44k	Dev2	Narg1	NMDA receptor-regulated gene 1
Z00007554-1	2.6874	2.6594	2.728	2.7368	2.8006	2.5925	2.7626	2.7806	2.8583	2.8807	3.0143	3.0412	3.0796	3.1699	3.2862	3.2579	3.4905	3.5545	3.587	3.7181	3.817	3.8329	Z00007554-1	44k	Dev2	Amot	angiomotin
Z00007563-1	4.2652	4.3784	4.3538	4.3483	4.3577	4.3967	4.3986	4.3599	4.3442	4.3381	4.2222	4.2166	4.1487	3.7024	3.8357	3.8683	3.5652	3.5838	3.631	3.5016	3.5208	3.5499	Z00007563-1	44k	Dev2	Nanog	Nanog homeobox
Z00007576-1	3.6206	3.6342	3.5622	3.603	3.5589	3.5751	3.5365	3.4923	3.6231	3.4839	3.6069	3.6192	3.654	3.5697	3.6292	3.6264	3.5522	3.5786	3.613	3.4783	3.5457	3.5417	Z00007576-1	44k	Dev2	Timm13	translocase of inner mitochondrial membrane 13 homolog (yeast)
Z00007580-1	2.0558	2.1986	2.165	2.0953	2.119	2.0848	2.2665	2.2374	2.2303	2.2469	2.3892	2.3941	2.4166	2.5398	2.574	2.5197	2.5367	2.6713	2.6351	2.5387	2.7098	2.7153	Z00007580-1	44k	Dev2	Frk	fyn-related kinase
Z00007583-1	2.8567	2.871	2.8342	2.8219	2.8381	2.7888	2.991	2.9937	3.0565	3.1517	3.0234	3.0334	3.0445	3.2628	3.2579	3.1952	3.2487	3.2164	3.2231	3.1951	3.1863	3.185	Z00007583-1	44k	Dev2	Slco3a1	solute carrier organic anion transporter family, member 3a1
Z00007586-1	2.8458	2.8975	2.8237	2.8738	2.8145	2.8238	2.8811	2.813	2.8328	2.7324	2.6895	2.7133	2.7186	2.6171	2.7483	2.7196	2.6789	2.7107	2.7781	2.6457	2.8042	2.7653	Z00007586-1	44k	Dev2	D19Ertd386e	DNA segment, Chr 19, ERATO Doi 386, expressed
Z00007587-1	3.2024	3.1894	3.2251	3.1936	3.1636	3.1792	3.236	3.1864	3.2063	3.2391	3.271	3.2556	3.3146	3.3631	3.4594	3.5356	3.4045	3.4799	3.5777	3.3561	3.4437	3.4339	Z00007587-1	44k	Dev2	Sh3bgr	SH3-binding domain glutamic acid-rich protein
Z00007590-1	4.3501	4.3767	4.2692	4.285	4.2535	4.286	4.244	4.2004	4.2398	4.2974	4.0805	4.0806	4.1353	4.0359	4.0689	4.0634	4.1469	4.1073	4.1504	4.2127	4.2114	4.2429	Z00007590-1	44k	Dev2	D2Ertd391e	DNA segment, Chr 2, ERATO Doi 391, expressed
Z00007591-1	3.0553	3.1379	3.1411	3.089	3.0351	3.0415	3.0298	2.9085	2.8559	2.9256	2.7305	2.7757	2.7908	2.661	2.8066	2.7921	2.6954	2.8085	2.8421	2.6918	2.7986	2.8031	Z00007591-1	44k	Dev2	Myst4	MYST histone acetyltransferase monocytic leukemia 4
Z00007595-1	3.8696	3.8471	3.8854	3.9001	3.8793	3.8596	3.8392	3.8408	3.836	3.6763	3.7799	3.6939	3.6285	3.8434	3.7119	3.6942	3.6775	3.6123	3.6574	3.6243	3.5355	3.5451	Z00007595-1	44k	Dev2	Cdc25a	cell division cycle 25 homolog A (S. cerevisiae)
Z00007599-1	3.052	3.0295	3.0811	3.1459	2.8395	3.0823	3.0434	3.0442	3.0599	3.1152	3.3219	3.1604	3.1899	3.3143	3.1878	3.2418	3.2688	3.2223	3.2832	3.2872	3.2626	3.3435	Z00007599-1	44k	Dev2	Gcap14	granule cell antiserum positive 14
Z00007600-1	3.1539	3.1471	3.0813	3.0779	3.0058	3.0429	3.073	2.984	3.0237	3.0217	3.0854	3.136	3.1214	3.1563	3.2371	3.2102	3.2196	3.2998	3.3297	3.2861	3.3855	3.3943	Z00007600-1	44k	Dev2	Hps5	Hermansky-Pudlak syndrome 5 homolog (human)
Z00007606-1	3.1866	3.1336	3.2196	3.1924	3.1693	3.1271	3.1707	3.217	3.1646	3.2334	3.1437	3.1357	3.143	3.1155	3.1783	3.1587	3.0988	3.1769	3.151	3.099	3.1814	3.1984	Z00007606-1	44k	Dev2	Als2cr13	amyotrophic lateral sclerosis 2 (juvenile) chromosome region, candidate 13 (human)
Z00007613-1	3.9484	3.9151	3.9766	4.0306	4.1259	3.8225	3.8827	3.9305	3.9391	3.9784	4.0535	4.0821	4.1186	4.2197	4.2837	4.2527	4.3966	4.4109	4.4663	4.5352	4.6152	4.6465	Z00007613-1	44k	Dev2	Dpp7	dipeptidylpeptidase 7
Z00007619-1	2.9626	2.9776	3.0078	3.0827	3.0474	3.1099	2.9833	2.9684	2.8817	3.0614	2.9163	2.9633	2.9716	2.8747	2.9889	2.9607	2.8799	2.9508	2.9825	2.8774	3.023	3.0115	Z00007619-1	44k	Dev2	4833420G17Rik	RIKEN cDNA 4833420G17 gene
Z00007625-1	3.0248	2.9807	3.0816	3.0856	3.1587	3.0112	3.1377	3.0346	2.9047	2.9472	2.7963	2.8265	2.7743	2.6662	2.6847	2.7101	2.6714	2.703	2.703	2.5583	2.6509	2.6547	Z00007625-1	44k	Dev2	Irf1	interferon regulatory factor 1
Z00007630-1	1.6216	1.5893	1.6213	1.6435	1.5749	1.4633	1.649	1.372	1.3764	1.4797	1.3762	1.4514	1.4639	1.4808	1.4601	1.4829	1.4524	1.45	1.462	1.5242	1.4338	1.4548	Z00007630-1	44k	Dev2	Scg3	secretogranin III
Z00007631-1	3.4126	3.4606	3.5511	3.6116	3.3282	3.5738	3.4564	3.547	3.256	3.3732	3.2859	3.284	3.2931	3.311	3.3395	3.3558	3.3377	3.3832	3.3991	3.3713	3.4135	3.4102	Z00007631-1	44k	Dev2	Nploc4	nuclear protein localization 4 homolog (S. cerevisiae)
Z00007632-1	4.3904	4.4967	4.4588	4.4475	4.4557	4.4481	4.4129	4.382	4.3316	4.3935	4.2691	4.2943	4.3246	4.2409	4.2785	4.2925	4.1685	4.2107	4.2349	4.0789	4.146	4.145	Z00007632-1	44k	Dev2	Mcm10	minichromosome maintenance deficient 10 (S. cerevisiae)
Z00007649-1	2.4173	2.397	2.3926	2.4189	2.3866	2.3547	2.3429	2.3274	2.415	2.3747	2.3735	2.3542	2.4085	2.3953	2.3779	2.4144	2.4097	2.3953	2.3811	2.4318	2.3894	2.4142	Z00007649-1	44k	Dev2	4933406C10Rik	RIKEN cDNA 4933406C10 gene
Z00007655-1	3.5466	3.5575	3.5131	3.508	3.5126	3.4756	3.5139	3.4718	3.4679	3.3647	3.3222	3.3459	3.368	3.1921	3.2609	3.2433	3.2233	3.2077	3.2203	3.1439	3.1816	3.1692	Z00007655-1	44k	Dev2	Ttc32	tetratricopeptide repeat domain 32
Z00007659-1	2.7637	2.8237	2.7294	2.783	2.6995	2.7587	2.7487	2.7326	2.7254	2.671	2.6808	2.6776	2.6939	2.7005	2.7024	2.701	2.6918	2.6437	2.7276	2.7005	2.7104	2.697	Z00007659-1	44k	Dev2	Pabpnl1	poly(A)binding protein nuclear-like 1
Z00007665-1	2.0274	2.1102	2.0132	1.9877	1.9499	1.9525	2.0321	1.9022	1.996	1.8339	1.9046	1.9561	1.927	1.953	1.93	1.9489	1.8785	1.9591	1.9103	1.9261	1.9522	1.9442	Z00007665-1	44k	Dev2	2210009G21Rik	RIKEN cDNA 2210009G21 gene
Z00007669-1	2.8265	2.8459	2.8354	2.9744	2.8556	2.8922	2.921	2.9049	2.9435	3.1083	2.9342	2.9731	2.9516	2.9927	3.0186	3.0437	3.1053	3.122	3.1382	3.0422	3.1099	3.1406	Z00007669-1	44k	Dev2	Atg5	autophagy-related 5 (yeast)
Z00007670-1	3.009	3.0382	2.9749	3.0153	2.9791	3.0481	3.0657	2.9747	2.9899	3.04	2.9986	3.0558	3.0504	3.0216	3.0639	3.0533	3.0254	3.0212	3.035	3.0436	3.0651	3.047	Z00007670-1	44k	Dev2	Osgepl1	O-sialoglycoprotein endopeptidase-like 1
Z00007678-1	2.4993	2.3477	2.4283	2.4872	2.3056	2.3615	2.3466	2.5605	2.3731	2.3843	2.4228	2.4282	2.3703	2.3758	2.3617	2.3598	2.3761	2.3716	2.3646	2.3717	2.3761	2.382	Z00007678-1	44k	Dev2	Star	steroidogenic acute regulatory protein
Z00007692-1	4.0128	4.0338	4.0144	3.9976	3.9726	3.9787	3.9652	3.9274	3.9141	3.9229	3.7761	3.8306	3.8718	3.7151	3.8179	3.7936	3.7824	3.7478	3.8133	3.7498	3.7602	3.7748	Z00007692-1	44k	Dev2	Dnalc4	dynein, axonemal, light chain 4
Z00007705-1	2.7897	2.7803	2.7202	2.7205	2.7483	2.7217	2.7772	2.7154	2.8766	2.8151	2.8002	2.8178	2.8402	2.8496	2.8113	2.8286	2.8384	2.8446	2.841	2.7914	2.8216	2.8194	Z00007705-1	44k	Dev2	Mett5d1	methyltransferase 5 domain containing 1
Z00007708-1	2.9711	3.0365	2.9866	3.0169	2.9342	2.9741	2.988	2.9168	2.8724	2.8601	3.0176	2.957	2.965	2.941	2.895	2.9158	2.9915	2.979	3.0359	3.0592	3.0632	3.04	Z00007708-1	44k	Dev2	Tieg3	TGFB inducible early growth response 3
Z00007715-1	3.9625	3.9715	3.8863	3.9037	3.8889	3.9226	3.8977	3.8333	3.8364	3.8322	3.8787	3.9014	3.9217	3.9542	4.0067	4.0128	4.0185	4.0603	4.0904	4.1185	4.1436	4.1568	Z00007715-1	44k	Dev2	Rab3gap2	RAB3 GTPase activating protein subunit 2
Z00007719-1	3.8445	3.8168	3.855	3.7652	3.7457	3.7081	3.8078	3.8593	3.8202	3.9079	3.8605	3.8633	3.8547	3.8917	3.8901	3.8931	3.8927	3.8812	3.9025	3.9295	3.9075	3.9345	Z00007719-1	44k	Dev2	Fbxw17	F-box and WD-40 domain protein 17
Z00007720-1	2.0667	2.0922	2.2416	2.0625	2.0637	2.1426	2.1785	2.012	2.1653	2.1274	2.1295	2.1475	2.122	2.1689	2.167	2.1756	2.1825	2.1416	2.1694	2.1667	2.1461	2.1404	Z00007720-1	44k	Dev2	Tnfsf13b	tumor necrosis factor (ligand) superfamily, member 13b
Z00007722-1	2.5452	2.6077	2.4951	2.5836	2.6388	2.4766	2.6724	2.6114	2.5571	2.6059	2.5788	2.5854	2.5562	2.5668	2.5589	2.5521	2.571	2.6057	2.5859	2.5812	2.6073	2.5877	Z00007722-1	44k	Dev2	Phospho2	phosphatase, orphan 2
Z00007723-1	2.1135	2.1976	2.1868	2.1883	2.2848	2.2244	2.1374	2.095	2.2443	2.0544	2.1232	2.0442	2.1022	2.1621	2.1792	2.1179	2.204	2.178	2.2128	2.3594	2.2808	2.2804	Z00007723-1	44k	Dev2	Atxn1	ataxin 1
Z00007724-1	2.3941	2.3477	2.3947	2.412	2.4625	2.2585	2.3922	2.4082	2.4289	2.381	2.4468	2.4211	2.414	2.3681	2.379	2.4133	2.4522	2.4145	2.4356	2.4533	2.4106	2.4007	Z00007724-1	44k	Dev2	Cyp1b1	cytochrome P450, family 1, subfamily b, polypeptide 1
Z00007727-1	2.7658	2.7028	2.7708	2.6364	2.5609	2.5286	2.5881	2.7476	2.6476	2.672	2.6716	2.7059	2.6605	2.7472	2.6923	2.6738	2.7265	2.6461	2.6618	2.7308	2.7281	2.7357	Z00007727-1	44k	Dev2	Rgs2	regulator of G-protein signaling 2
Z00007732-1	3.5555	3.5639	3.5576	3.5539	3.6685	3.6196	3.6388	3.4877	3.5568	3.5729	3.4283	3.4584	3.4541	3.2845	3.3429	3.314	3.2161	3.1923	3.2124	3.0829	3.1233	3.1272	Z00007732-1	44k	Dev2	Arl6	ADP-ribosylation factor-like 6
Z00007733-1	2.4856	2.3298	2.4152	2.4263	2.471	2.2399	2.3364	2.3279	2.3897	2.4759	2.3415	2.4448	2.4174	2.4395	2.3971	2.4187	2.4238	2.4405	2.4322	2.4538	2.4207	2.416	Z00007733-1	44k	Dev2	Fmn2	formin 2
Z00007734-1	3.5194	3.4802	3.509	3.4561	3.4169	3.4119	3.4423	3.4251	3.5035	3.4675	3.4453	3.4384	3.4519	3.4768	3.4619	3.4631	3.4849	3.4403	3.4621	3.4862	3.4616	3.463	Z00007734-1	44k	Dev2	A330033J07Rik	RIKEN cDNA A330033J07 gene
Z00007736-1	2.2447	2.1719	2.1798	2.2036	2.1258	2.1801	2.1125	2.0677	1.7722	1.6755	1.6867	1.7089	1.7073	1.724	1.776	1.7684	1.772	1.7841	1.7724	1.7591	1.7731	1.7864	Z00007736-1	44k	Dev2	Itga9	integrin alpha 9
Z00007737-1	3.5673	3.4522	3.5544	3.5972	3.6012	3.582	3.5189	3.3735	3.4638	3.4028	3.34	3.2741	3.3117	3.1748	3.2853	3.2569	3.1122	3.1725	3.2267	3.0771	3.2238	3.2361	Z00007737-1	44k	Dev2	Prpsap1	phosphoribosyl pyrophosphate synthetase-associated protein 1
Z00007739-1	3.4347	3.3485	3.5074	3.4279	3.4174	3.3585	3.4301	3.4698	3.4177	3.4539	3.3805	3.3916	3.3538	3.3104	3.3769	3.4257	3.3091	3.4785	3.4074	3.363	3.4242	3.4606	Z00007739-1	44k	Dev2	Akap1	A kinase (PRKA) anchor protein 1
Z00007744-1	4.312	4.3381	4.2769	4.294	4.2516	4.2841	4.2553	4.2654	4.2896	4.315	4.3588	4.3772	4.395	4.3244	4.3509	4.3556	4.3572	4.3815	4.4234	4.415	4.4391	4.4419	Z00007744-1	44k	Dev2	Phf3	PHD finger protein 3
Z00007745-1	2.1343	2.1438	2.0717	2.0588	2.1023	1.9936	2.0844	1.9516	2.1342	1.9949	2.1706	2.1319	2.1465	2.1061	2.136	2.1591	2.128	2.2386	2.1971	2.2002	2.2106	2.1855	Z00007745-1	44k	Dev2	Chrna5	cholinergic receptor, nicotinic, alpha polypeptide 5
Z00007753-1	3.9483	4.1155	4.1609	4.0661	4.0131	3.9777	4.0376	4.1405	3.9158	3.9559	3.8892	3.928	3.9521	3.7996	3.8941	3.8381	3.7313	3.8055	3.8379	3.5725	3.6616	3.6206	Z00007753-1	44k	Dev2	Sart2	squamous cell carcinoma antigen recognized by T cells 2
Z00007754-1	2.8714	2.8977	2.8776	2.8802	2.8783	2.8589	2.88	2.8207	2.8674	2.8039	2.8652	2.8745	2.8564	2.8361	2.7983	2.8292	2.8146	2.8208	2.8293	2.819	2.8325	2.8506	Z00007754-1	44k	Dev2	Poll	polymerase (DNA directed), lambda
Z00007756-1	3.1458	3.1297	3.194	3.2274	2.9659	3.2096	3.1481	3.1787	3.1068	3.1881	3.1298	3.1769	3.2041	3.329	3.3511	3.3693	3.332	3.3587	3.3245	3.23	3.2152	3.2064	Z00007756-1	44k	Dev2	Cnn1	calponin 1
Z00007757-1	3.1285	3.137	3.0821	3.0081	3.0212	3.0664	3.1461	3.1162	2.954	2.9772	3.1624	3.1618	3.107	3.1714	3.2703	3.2277	3.1925	3.2675	3.2637	3.2581	3.3629	3.2971	Z00007757-1	44k	Dev2	D4Ertd429e	DNA segment, Chr 4, ERATO Doi 429, expressed
Z00007761-1	3.1586	3.2138	3.1112	3.1564	3.0932	3.1217	3.1461	3.0641	3.0692	2.9545	2.9891	2.9867	2.9996	2.9253	2.9761	2.9459	2.944	2.937	2.9807	2.9218	2.9536	2.9587	Z00007761-1	44k	Dev2	Vps13d	vacuolar protein sorting 13 D (yeast)
Z00007762-1	2.6418	2.6403	2.6835	2.6027	2.5634	2.5392	2.594	2.6715	2.6504	2.6172	2.8424	2.8141	2.8384	3.2012	3.2849	3.2441	3.4572	3.5007	3.5615	3.6185	3.698	3.7172	Z00007762-1	44k	Dev2	Atf3	activating transcription factor 3
Z00007767-1	2.8217	2.8477	2.7818	2.8343	2.79	2.7913	2.8289	2.7714	2.6696	2.6664	2.5916	2.5785	2.5572	2.6079	2.6539	2.6418	2.5767	2.5921	2.6137	2.4544	2.4881	2.4883	Z00007767-1	44k	Dev2	Actn3	actinin alpha 3
Z00007769-1	2.8937	2.8265	2.7973	2.7985	2.837	2.7804	2.7997	2.8713	2.8311	2.7597	2.8008	2.8462	2.7882	2.8149	2.7499	2.8088	2.7875	2.8376	2.8186	2.8394	2.7702	2.7642	Z00007769-1	44k	Dev2	Tmem171	transmembrane protein 171
Z00007771-1	2.6808	2.6287	2.6442	2.5653	2.5761	2.5612	2.644	2.5968	2.6395	2.6276	2.6865	2.6961	2.6752	2.7227	2.7116	2.7101	2.7933	2.8472	2.8655	2.863	2.9935	2.9583	Z00007771-1	44k	Dev2	Ncoa2	nuclear receptor coactivator 2
Z00007772-1	3.5852	3.5356	3.5963	3.6334	3.5831	3.5877	3.5987	3.5591	3.4668	3.591	3.3646	3.3969	3.4116	3.3512	3.4379	3.4345	3.4315	3.4885	3.5066	3.4835	3.6033	3.5957	Z00007772-1	44k	Dev2	Mtmr12	Vmyotubularin related protein 12
Z00007773-1	2.7085	2.7708	2.7644	2.7673	2.7488	2.7277	2.817	2.7207	2.671	2.6424	2.5905	2.618	2.5978	2.5816	2.6082	2.6033	2.5776	2.4587	2.6001	2.5532	2.5424	2.5289	Z00007773-1	44k	Dev2	Trp53bp1	transformation related protein 53 binding protein 1
Z00007774-1	2.6577	2.6172	2.6226	2.6144	2.559	2.5188	2.6248	2.5275	2.7714	2.6948	2.6849	2.7032	2.6868	2.6819	2.6585	2.6718	2.6553	2.6378	2.6577	2.6531	2.6304	2.644	Z00007774-1	44k	Dev2	Ift122	intraflagellar transport 122 homolog (Chlamydomonas)
Z00007777-1	3.8603	3.8129	3.895	3.7742	3.6472	3.6246	3.5205	3.5415	3.538	3.5637	3.446	3.5062	3.4925	3.4196	3.4756	3.442	3.4613	3.5182	3.5417	3.3665	3.4664	3.4543	Z00007777-1	44k	Dev2	Cep55	centrosomal protein 55
Z00007789-1	3.3819	3.3478	3.3154	3.3349	3.2342	3.3321	3.3468	3.1309	3.3574	3.4475	3.355	3.419	3.4101	3.3338	3.465	3.4031	3.4534	3.526	3.5123	3.4432	3.5463	3.5502	Z00007789-1	44k	Dev2	Anapc4	anaphase promoting complex subunit 4
Z00007790-1	3.0933	2.8997	3.0632	2.9862	3.0248	2.9944	3.1336	2.8952	3.0582	3.2346	3.0405	3.0753	3.0151	3.0052	2.9509	2.9649	2.8779	2.9326	2.9263	2.8462	2.8512	2.8642	Z00007790-1	44k	Dev2	Tmod2	tropomodulin 2
Z00007791-1	3.4323	3.4611	3.3439	3.3631	3.3765	3.4353	3.3625	3.2462	3.4146	3.4124	3.4917	3.6004	3.501	3.3659	3.4677	3.5183	3.4706	3.588	3.5787	3.3627	3.5008	3.4091	Z00007791-1	44k	Dev2	Hn1l	hematological and neurological expressed 1-like
Z00007797-1	4.2798	4.3178	4.2239	4.2361	4.1426	4.1955	4.1845	4.1427	4.1182	4.1684	4.0706	4.0494	4.0745	4.0331	4.049	4.0403	3.993	3.9935	4.0108	3.9529	3.954	3.9771	Z00007797-1	44k	Dev2	Wdr5	WD repeat domain 5
Z00007802-1	4.0859	4.0293	4.169	4.1822	4.1211	4.008	3.9991	4.0269	3.8132	4.1128	4.0228	4.0298	4.0594	4.1265	4.1879	4.1438	4.2831	4.2524	4.2884	4.3898	4.4312	4.4172	Z00007802-1	44k	Dev2	Mosc2	MOCO sulphurase C-terminal domain containing 2
Z00007803-1	3.0786	3.0314	3.0934	3.1678	2.9533	3.0068	3.1294	2.937	3.2262	3.0449	3.142	3.216	3.228	3.2447	3.3776	3.3315	3.3721	3.49	3.533	3.3986	3.6133	3.594	Z00007803-1	44k	Dev2	Inpp5f	inositol polyphosphate-5-phosphatase F
Z00007809-1	4.5298	4.4688	4.5512	4.4276	4.4336	4.3912	4.3863	4.432	4.3202	4.3444	4.2741	4.302	4.346	4.2107	4.2589	4.2636	4.2346	4.2208	4.2622	4.1323	4.1638	4.141	Z00007809-1	44k	Dev2	Ppp1r14b	protein phosphatase 1, regulatory (inhibitor) subunit 14B
Z00007810-1	3.4651	3.4758	3.5293	3.5756	3.5842	3.4402	3.416	3.4002	3.2646	3.3206	3.11	3.1312	3.1276	3.0522	3.0962	3.0782	3.0521	3.0339	3.05	3.0243	3.0461	3.0166	Z00007810-1	44k	Dev2	1110008J03Rik	RIKEN cDNA 1110008J03 gene
Z00007812-1	3.5022	3.4763	3.5065	3.6886	3.4001	3.6165	3.5837	3.4873	3.3647	3.6945	3.6657	3.6641	3.708	3.9112	3.9179	3.9132	4.0501	3.9965	4.025	4.1119	4.0984	4.1184	Z00007812-1	44k	Dev2	Bicd2	bicaudal D homolog 2 (Drosophila)
Z00007814-1	2.2485	2.1973	2.2392	2.1404	2.1854	2.1769	2.1423	2.1016	2.263	2.1413	2.2431	2.256	2.2545	2.2169	2.1843	2.2007	2.186	2.3343	2.2402	2.2296	2.2244	2.2194	Z00007814-1	44k	Dev2	Hspbap1	Hspb associated protein 1
Z00007816-1	3.6114	3.5651	3.6914	3.7132	3.5164	3.5158	3.5335	3.4072	3.4627	3.6618	3.3988	3.3997	3.4056	3.0657	3.0998	3.0704	2.9418	3.0044	2.998	2.8628	2.9921	2.9572	Z00007816-1	44k	Dev2	Pcsk6	proprotein convertase subtilisin/kexin type 6
Z00007818-1	1.7154	1.74	1.5855	1.8037	1.7675	1.7043	1.6995	1.6987	1.6643	1.5403	1.6321	1.9723	1.8093	1.6182	1.6864	1.5358	1.3234	1.8149	1.7941	1.9491	1.7254	1.5105	Z00007818-1	44k	Dev1	LOC434094	PREDICTED: Mus musculus similar to Zinc finger protein 267 (Zinc finger protein HZF2) (LOC434094), mRNA
Z00007819-1	2.5473	2.4826	2.5877	2.5164	2.6437	2.4627	2.5357	2.6658	2.3967	2.5614	2.4709	2.4661	2.4243	2.4546	2.4758	2.4022	2.4601	2.3934	2.4542	2.457	2.4593	2.4569	Z00007819-1	44k	Dev2	Trim46	tripartite motif protein 46
Z00007827-1	2.7813	2.6754	2.702	2.6827	2.565	2.5288	2.6094	2.6664	2.5013	2.5874	2.4741	2.4503	2.4357	2.4423	2.4389	2.4312	2.5263	2.511	2.4223	2.4663	2.4768	2.4705	Z00007827-1	44k	Dev2	Lyzs	lysozyme
Z00007838-1	2.8753	2.8065	2.7855	2.8224	2.945	2.8549	2.7778	2.7026	2.6247	2.6602	2.5773	2.6417	2.6215	2.6444	2.6635	2.6429	2.6488	2.5937	2.6173	2.6275	2.6158	2.6189	Z00007838-1	44k	Dev2	Kcnn4	potassium intermediate/small conductance calcium-activated channel, subfamily N, member 4
Z00007839-1	3.9937	4.0282	4.0304	3.9993	4.0905	3.8957	3.9985	3.9583	3.9791	4.0601	4.0322	4.0715	4.0788	4.0341	4.0699	4.0715	4.0524	4.0588	4.055	3.9826	4.0039	4.0134	Z00007839-1	44k	Dev2	Med10	mediator of RNA polymerase II transcription, subunit 10 homolog (NUT2, S. cerevisiae)
Z00007842-1	2.8923	2.7847	2.8617	2.9326	2.7479	2.9566	2.8807	2.8499	2.8497	3.0361	2.9225	2.8782	2.8147	2.8682	2.8794	2.907	3.0133	3.1091	3.0175	3.1589	3.2067	3.1307	Z00007842-1	44k	Dev2	BC004728	cDNA sequence BC004728
Z00007846-1	2.6116	2.5392	2.5217	2.507	2.5001	2.5507	2.4981	2.4528	2.5063	2.4238	2.4045	2.4343	2.4027	2.5001	2.4862	2.4419	2.5842	2.547	2.5388	2.5358	2.5704	2.5586	Z00007846-1	44k	Dev2	Slc35a5	solute carrier family 35, member A5
Z00007848-1	2.2715	2.2706	2.2282	2.191	2.2117	2.2051	2.2828	2.199	2.2629	2.1424	2.108	2.1894	2.1413	2.1606	2.199	2.1972	2.1331	2.1807	2.1597	2.1083	2.1291	2.0984	Z00007848-1	44k	Dev2	Aadacl1	arylacetamide deacetylase-like 1
Z00007849-1	3.6607	3.6567	3.5559	3.6274	3.6296	3.628	3.7271	3.6117	3.7161	3.5775	3.5908	3.5597	3.5857	3.5263	3.5572	3.5426	3.5228	3.5837	3.5897	3.4999	3.5974	3.5632	Z00007849-1	44k	Dev2	Abhd11	abhydrolase domain containing 11
Z00007853-1	3.0062	2.9481	2.9771	2.8953	2.9433	2.8939	2.9724	2.9106	3.0434	3.1029	3.047	3.0572	3.1331	3.1354	3.1339	3.1015	3.1558	3.111	3.1317	3.1317	3.1604	3.1305	Z00007853-1	44k	Dev2	4930570C03Rik	RIKEN cDNA 4930570C03 gene
Z00007856-1	3.6589	3.6523	3.5274	3.5453	3.4507	3.4655	3.4512	3.3137	3.3391	3.2494	3.4934	3.3478	3.3314	3.5345	3.3568	3.3655	3.4095	3.3423	3.3712	3.4078	3.3606	3.3627	Z00007856-1	44k	Dev2	Usp42	ubiquitin specific peptidase 42
Z00007857-1	4.0603	4.038	3.9677	3.999	3.9668	4.0194	3.9963	3.9202	3.9034	3.8889	3.8305	3.8614	3.8662	3.7293	3.8209	3.7847	3.7198	3.7924	3.7886	3.6669	3.791	3.7943	Z00007857-1	44k	Dev2	Clp1	CLP1, cleavage and polyadenylation factor I subunit, homolog (S. cerevisiae)
[truncated: 23,891 more rows]
