# Supplementary material for: Identification of Pou5f1, Sox2, and Nanog downstream target genes with statistical confidence by applying a novel algorithm to time course microarray and genome-wide chromatin immunoprecipitation data
Source: BMC Genomics. 2008 Jun 3;9:269. doi: 10.1186/1471-2164-9-269 (PMC2424064; doi:10.1186/1471-2164-9-269)
Supplement: Additional file 4 — Genes that responded to Pou5f1 suppression in ZHBTc4 ES cells [file 1471-2164-9-269-S4.xls]

## Sheet: Sheet1
Table S2. Genes that responded to Pou5f1 suppression in ZHBTc4 ES cells
									Features of OCT4/NANOG binding site
OligoID	Gene symbol	Time of response	Magnitude of response (log10)	Fold change	Transient	F	p	FDR change	Distance from TSS, bp	CpG-rich	Repeat	N ditags for Pou5f1	N ditags for Nanog	SPF*	Ivanova et al. (2006)	Loh et al. (2006)	FDR target	Target** of Pou5f1	TFs	Gene symbol	Gene name
Z00031108-1	Zic3	5.68	-1.659	45.603	0	256.285	0	0	9448	0	0	8	2	5.411	-0.776	-1.11173	0.1139	1	1	Zic3	zinc finger protein of the cerebellum 3
Z00021618-1	Stmn2	14.85	-1.462	28.973	0	410.166	0	0	4126	0	0	0	2	2.1203	-0.668	-0.961714	0.3577	0	0	Stmn2	stathmin-like 2
Z00024913-1	Jam2	7.4	-1.457	28.641	0	352.088	0	0	-4910	0	0	7	13	10.3183	-0.453	-0.776746	0.0168	1	0	Jam2	junction adhesion molecule 2
Z00034446-1	Upp1	15.44	-1.43	26.915	0	450.355	0	0	-1377	0	0	0	11	7.7815	0	-0.732915	0.0649	1	0	Upp1	uridine phosphorylase 1
Z00010794-1	2410146L05Rik	14.23	-1.397	24.945	0	457.49	0	0	3636	0	1	2	20	10.9679	-0.383	-0.70663	0.0203	1	0	2410146L05Rik	RIKEN cDNA 2410146L05 gene
Z00008160-1	Tcl1	12.5	-1.379	23.933	0	348.115	0	0	-748	1	0	7	0	4.5406	-0.4	-0.745295	0.1775	1	0	Tcl1	T-cell lymphoma breakpoint 1
Z00034239-1	Lrrc2	8.96	-1.378	23.878	0	424.999	0	0	-3539	0	0	9	0	4.9363	0	-0.924113	0.1251	1	0	Lrrc2	leucine rich repeat containing 2
Z00035205-1	Etv5	9.85	-1.334	21.577	0	426.38	0	0	36417	0	1	2	23	6.9813	-0.254	-0.820405	0.072	1	1	Etv5	ets variant gene 5
Z00003616-1	Tdh	12.17	-1.312	20.511	0	419.208	0	0	7795	0	0	7	17	10.3829	-0.379	-0.659959	0.0215	1	0	Tdh	L-threonine dehydrogenase
Z00024676-1	Morc1	12.46	-1.302	20.044	0	220.719	0	0	656	0	0	5	2	7.4308	0	-0.963022	0.0649	1	0	Morc1	microrchidia 1
Z00005214-1	Sox2	34.23	-1.232	17.06	0	261.404	0	0	-3493	1	0	6	8	7.9646	-0.438	-0.51807	0.0842	1	1	Sox2	SRY-box containing gene 2
Z00056351-1	Sap30	10.33	-1.224	16.749	0	277.819	0	0	-1758	0	1	2	1	3.9532	-0.39	-0.568932	0.1524	1	1	Sap30	sin3 associated polypeptide
Z00036513-1	Tcea3	14.21	-1.222	16.672	0	335.148	0	0	-1780	0	0	0	2	2.5685	0	-0.801699	0.313	0	0	Tcea3	transcription elongation factor A (SII), 3
Z00010868-1	Mylpf	13.57	-1.198	15.776	0	271.723	0	0	1065	0	0	0	4	4.4231	0.218	-0.569372	0.1775	1	0	Mylpf	myosin light chain, phosphorylatable, fast skeletal muscle
Z00032169-1	Ttn	5.44	-1.153	14.223	0	226.862	0	0	0	0	0	0	0	0	0	0	1	0	0	Ttn	titin
Z00022413-1	Nr0b1	5.54	-1.124	13.304	0	259.37	0	0	1735	0	0	1	4	5.4524	-0.651	-1.00735	0.1139	1	1	Nr0b1	nuclear receptor subfamily 0, group B, member 1
Z00057211-1	Slc7a3	5.14	-1.121	13.212	0	249.232	0	0	920	0	0	8	0	6.0682	-0.385	-0.917597	0.108	1	0	Slc7a3	solute carrier family 7 (cationic amino acid transporter, y+ system), member 3
Z00011620-1	Gsta4	55.89	-1.119	13.152	0	234.844	0	0	-2024	0	1	0	3	3.2073	0	-0.345004	0.2881	0	0	Gsta4	glutathione S-transferase, alpha 4
Z00016667-1	Pcolce2	10.94	-1.108	12.823	0	265.793	0	0	-24248	0	0	4	3	3.7495	-0.47	-0.670176	0.1694	1	0	Pcolce2	procollagen C-endopeptidase enhancer 2
Z00003497-1	Ier2	15.08	-1.105	12.735	0	225.763	0	0	-1254	1	0	1	3	4.132	-0.265	-0.360697	0.1977	1	0	Ier2	immediate early response 2
Z00020729-1	Apoe	14.64	-1.099	12.56	0	253.188	0	0	0	0	0	0	0	0	-0.235	-0.602833	1	0	0	Apoe	apolipoprotein E
Z00017647-1	Gli2	15.83	-1.085	12.161	0	121.942	0	0	4068	0	0	2	17	9.7989	-0.476	-0.654417	0.0279	1	1	Gli2	GLI-Kruppel family member GLI2
Z00027126-1	A2m	24.16	-1.026	10.616	0	276.636	0	0	943	1	0	5	0	3.4824	-0.705	-0.593354	0.2578	2	0	A2m	alpha-2-macroglobulin
Z00026066-1	Spink3	13.51	-1.025	10.592	0	234.368	0	0	13685	0	0	2	0	1.4276	-0.595	-0.770502	0.4858	0	0	Spink3	serine peptidase inhibitor, Kazal type 3
Z00002314-1	Esrrb	18.69	-1.011	10.256	0	197.234	0	0	679	0	0	1	6	7.4882	-0.26	-0.547728	0.0649	1	1	Esrrb	estrogen related receptor, beta
Z00008130-1	Plekha4	14.37	-0.986	9.682	0	233.366	0	0	0	0	0	0	0	0	0	-0.522952	1	0	0	Plekha4	pleckstrin homology domain containing, family A (phosphoinositide binding specific) member 4
Z00021695-1	Slc27a2	14.31	-0.979	9.527	0	121.184	0	0	31545	0	0	2	0	1.1815	0	0	0.5598	0	0	Slc27a2	solute carrier family 27 (fatty acid transporter), member 2
Z00034453-1	Pou5f1	0.87	-0.978	9.506	0	26.224	0	0	-1063	0	0	2	29	17.568	0	-0.717523	0.0005	2	1	Pou5f1	POU domain, class 5, transcription factor 1
Z00002627-1	Dusp27	8.46	-0.971	9.354	0	216.146	0	0	2739	0	0	2	4	5.6177	0	0	0.1139	1	0	Dusp27	dual specificity phosphatase 27 (putative)
Z00019929-1	Nid2	15.32	-0.964	9.204	0	185.619	0	0	26021	0	0	2	2	2.6341	-0.452	-0.590399	0.313	0	0	Nid2	nidogen 2
Z00009785-1	Zfp296	4.38	-0.951	8.933	0	159.009	0	0	0	0	0	0	0	0	0	-0.341207	1	0	0	Zfp296	zinc finger protein 296
Z00024576-1	Aire	8.88	-0.94	8.709	0	186.459	0	0	1758	0	0	2	1	3.9527	0	-0.519462	0.1524	1	1	Aire	autoimmune regulator (autoimmune polyendocrinopathy candidiasis ectodermal dystrophy)
Z00009042-1	Fbxo15	25.03	-0.939	8.689	0	70.305	0	0	-22841	0	0	7	15	7.7464	-0.328	-0.337394	0.0842	1	0	Fbxo15	F-box protein 15
Z00002955-1	2410007B07Rik	15.55	-0.936	8.629	0	120.052	0	0	0	0	0	0	0	0	-0.945	-0.776203	1	0	0	2410007B07Rik	RIKEN cDNA 2410007B07 gene
Z00004978-1	Otx2	19.43	-0.93	8.511	0	241.749	0	0	-279	0	0	1	18	12.9177	-0.817	-1.34454	0.0093	1	1	Otx2	orthodenticle homolog 2 (Drosophila)
Z00017820-1	Zranb1	11.66	-0.93	8.511	0	176.599	0	0	11923	0	1	2	2	3.1482	0	0.223425	0.2038	2	0	Zranb1	zinc finger, RAN-binding domain containing 1
Z00025598-1	Gsta3	12.82	-0.923	8.375	0	217.139	0	0	13680	0	1	1	5	3.7888	0	0	0.2299	0	0	Gsta3	glutathione S-transferase, alpha 3
Z00036262-1	Lefty1	14.3	-0.915	8.222	0	242.004	0	0	-9986	0	0	8	15	9.5747	-0.353	-0.826384	0.0285	1	0	Lefty1	left right determination factor 1
Z00030941-1	Socs2	11.89	-0.913	8.184	0	167.043	0	0	-38687	0	0	7	4	4.4008	-0.681	-0.344025	0.133	1	0	Socs2	suppressor of cytokine signaling 2
Z00034201-1	E030010N08Rik	5.03	-0.905	8.035	0	79.279	0	0	31162	0	0	7	3	4.2912	0	0	0.1392	1	0	E030010N08Rik	RIKEN cDNA E030010N08 gene
Z00002490-1	Inhbb	16.2	-0.896	7.87	0	92.335	0	0	115799	0	0	2	12	3.892	-0.648	-0.382183	0.222	2	0	Inhbb	inhibin beta-B
Z00021532-1	Pnp	17.61	-0.896	7.87	0	157.436	0	0	-5912	0	1	0	7	4.2259	-0.29	-0.636575	0.1946	1	0	Pnp	purine-nucleoside phosphorylase
Z00034256-1	Gm397	21.02	-0.894	7.834	0	98.117	0	0	0	0	0	0	0	0	0	0	1	0	1	Gm397	gene model 397, (NCBI)
Z00004728-1	Cxxc6	32.87	-0.879	7.568	0	85.444	0	0	-54523	0	0	4	3	3.1205	0	-0.636513	0.2988	0	0	Cxxc6	CXXC finger 6
Z00030085-1	C330046G13Rik	9.23	-0.874	7.481	0	128.545	0	0	0	0	0	0	0	0	0	0	1	0	0	C330046G13Rik	RIKEN cDNA C330046G13 gene
Z00018190-1	Hsf2bp	25.17	-0.871	7.43	0	149.44	0	0	7204	0	0	0	2	1.8636	-0.477	-0.871183	0.396	0	1	Hsf2bp	heat shock transcription factor 2 binding protein
Z00010419-1	Rab27a	32.28	-0.859	7.227	0	200.355	0	0	6785	0	0	4	8	7.0086	0	-0.331246	0.0964	1	0	Rab27a	RAB27A, member RAS oncogene family
Z00055615-1	Prps1	33.28	-0.855	7.161	0	142.872	0	0	1548	0	0	3	0	2.9946	-0.26	-0.466988	0.3058	0	0	Prps1	phosphoribosyl pyrophosphate synthetase 1
Z00013472-1	Gdf3	22.13	-0.854	7.144	0	172.438	0	0	1514	0	0	4	0	3.6145	-0.402	-0.706562	0.2421	0	0	Gdf3	growth differentiation factor 3
Z00027728-1	Tdgf1	7.7	-0.853	7.128	0	169.857	0	0	-1236	0	0	0	11	8.0235	-0.696	-0.857568	0.0519	1	0	Tdgf1	teratocarcinoma-derived growth factor
Z00024013-1	Rcor2	17.93	-0.849	7.063	0	48.139	0	0	-5634	0	1	6	26	12.9719	-0.379	-0.339017	0.0093	1	1	Rcor2	REST corepressor 2
Z00043638-1	LOC669384	9.97	-0.843	6.966	0	84.115	0	0	0	0	0	0	0	0	0	0	1	0	0	LOC669384	similar to gonadotropin-regulated long chain acyl-CoA synthetase
Z00015779-1	Slc6a15	7.95	-0.842	6.95	0	136.083	0	0	1357	1	0	3	2	4.7777	0	-0.549011	0.1252	1	0	Slc6a15	solute carrier family 6 (neurotransmitter transporter), member 15
Z00027576-1	Zfp532	15.52	-0.831	6.776	0	163.707	0	0	-25	0	0	0	4	4.5026	-0.591	-0.304328	0.1775	1	0	Zfp532	zinc finger protein 532
Z00070258-1	Klf2	5.64	-0.828	6.729	0	127.545	0	0	-2785	0	0	2	3	5.0313	0	-0.482659	0.1196	1	1	Klf2	Kruppel-like factor 2 (lung)
Z00029161-1	A830035A12Rik	21.3	-0.823	6.652	0	71.867	0	0	0	0	0	0	0	0	0	0	1	0	0	A830035A12Rik	RIKEN cDNA A830035A12 gene
Z00023644-1	Taf15	0.85	-0.816	6.546	1	4.808	1e-05	3e-05	-2100	0	0	2	0	2.1829	0	0.224562	0.3688	0	0	Taf15	TAF15 RNA polymerase II, TATA box binding protein (TBP)-associated factor
Z00001247-1	Spn	11.03	-0.814	6.516	0	72.215	0	0	-2200	0	0	0	2	2.4474	0	0	0.2925	0	0	Spn	sialophorin
Z00025704-1	Aoah	11.36	-0.811	6.471	0	165.085	0	0	191411	0	0	1	4	1.879	0	-0.416802	0.3854	0	0	Aoah	acyloxyacyl hydrolase
Z00011249-1	Sgk	21.04	-0.81	6.456	0	134.4	0	0	-3332	0	0	7	13	11.3744	-0.497	0	0.0203	1	0	Sgk	serum/glucocorticoid regulated kinase
Z00010165-1	2500002B13Rik	7.99	-0.807	6.412	0	109.479	0	0	0	0	0	0	0	0	0	-0.601078	1	0	0	2500002B13Rik	RIKEN cDNA 2500002B13 gene
Z00025540-1	Nphs1	13.74	-0.806	6.397	0	139.739	0	0	4976	0	0	7	2	5.938	-0.492	-0.484284	0.1106	1	0	Nphs1	nephrosis 1 homolog, nephrin (human)
Z00035459-1	C77370	8.87	-0.801	6.324	0	134.072	0	0	-59417	0	0	1	3	2.1665	0	0	0.3281	0	0	C77370	expressed sequence C77370
Z00007563-1	Nanog	51.06	-0.797	6.266	0	141.405	0	0	362	0	0	6	4	9.5748	-0.326	-0.420634	0.0282	1	1	Nanog	Nanog homeobox
Z00024251-1	Inpp5d	25.83	-0.797	6.266	0	129.716	0	0	-12049	0	0	2	1	2.556	0	-0.351408	0.3533	2	0	Inpp5d	inositol polyphosphate-5-phosphatase D
Z00030889-1	B020011L13Rik	8.46	-0.797	6.266	0	58.693	0	0	0	0	0	0	0	0	0	0	1	0	0	B020011L13Rik	RIKEN cDNA B020011L13 gene
Z00005262-1	Epha2	12.53	-0.796	6.251	0	50.811	0	0	-11005	0	0	2	1	2.61	0	-0.491378	0.313	0	0	Epha2	Eph receptor A2
Z00030490-1	Tuba3	39.79	-0.796	6.251	0	125.49	0	0	7410	0	0	2	0	1.6387	0	0	0.4521	0	0	Tuba3	tubulin, alpha 3
Z00026161-1	Mup4	13.56	-0.795	6.237	0	115.732	0	0	-3101	0	0	2	9	7.7293	0	0	0.0649	1	0	Mup4	major urinary protein 4
Z00023872-1	Foxd3	2.35	-0.794	6.223	0	86.563	0	0	-19914	0	0	4	24	8.894	0	-0.373878	0.0407	1	1	Foxd3	forkhead box D3
Z00024607-1	Pla2g10	28.7	-0.79	6.165	0	174.254	0	0	-2551	0	0	2	0	2.0913	-0.393	-0.515992	0.3808	0	0	Pla2g10	phospholipase A2, group X
Z00013009-1	Slc39a4	19.6	-0.786	6.109	0	148.968	0	0	636	0	0	3	1	5.2401	0	0	0.1314	1	0	Slc39a4	solute carrier family 39 (zinc transporter), member 4
Z00008889-1	Eml2	0.67	-0.785	6.095	1	63.051	0	0	-289	1	0	1	2	3.5526	0	0.312163	0.2663	0	0	Eml2	echinoderm microtubule associated protein like 2
Z00026220-1	2310043M15Rik	11.26	-0.782	6.053	0	158.836	0	0	0	0	0	0	0	0	0	0	1	0	0	2310043M15Rik	RIKEN cDNA 2310043M15 gene
Z00006492-1	Cdca7	28.49	-0.779	6.011	0	114.306	0	0	40040	0	0	5	5	4.2162	0	-0.323428	0.2089	2	0	Cdca7	cell division cycle associated 7
Z00006598-1	Lama1	10.68	-0.77	5.888	0	114.383	0	0	-4816	0	0	0	3	2.6278	0	-0.546254	0.266	0	0	Lama1	laminin, alpha 1
Z00020839-1	Nmnat2	13.28	-0.768	5.861	0	79.749	0	0	6257	0	0	4	3	5.0969	0	-0.264761	0.1384	1	0	Nmnat2	nicotinamide nucleotide adenylyltransferase 2
Z00011298-1	Col18a1	52.04	-0.767	5.847	0	122.105	0	0	-40035	0	0	4	4	3.6643	0	0	0.273	0	0	Col18a1	procollagen, type XVIII, alpha 1
Z00013525-1	Rbpms2	33.49	-0.758	5.727	0	28.098	0	0	-37	1	0	2	3	5.2974	-0.246	-0.466015	0.148	1	0	Rbpms2	RNA binding protein with multiple splicing 2
Z00035959-1	Akr1b3	13.57	-0.757	5.714	0	73.49	0	0	-26888	0	0	8	6	5.6295	0	-0.551728	0.1218	1	0	Akr1b3	aldo-keto reductase family 1, member B3 (aldose reductase)
Z00031959-1	Isyna1	32.25	-0.756	5.701	0	39.731	0	0	-36151	0	0	0	2	1.2982	0	-0.368256	0.508	0	0	Isyna1	myo-inositol 1-phosphate synthase A1
Z00014965-1	Tle4	25.63	-0.755	5.688	0	108.085	0	0	-57894	0	0	1	9	3.6261	-0.497	-0.409451	0.2416	2	1	Tle4	transducin-like enhancer of split 4, homolog of Drosophila E(spl)
Z00009495-1	Spp1	35.38	-0.753	5.662	0	81.265	0	0	-844	0	0	3	2	6.2609	-0.404	-0.39389	0.1115	1	0	Spp1	secreted phosphoprotein 1
Z00026571-1	C030013E06Rik	7.6	-0.749	5.61	0	104.668	0	0	-9409	0	1	4	5	5.4655	0	-0.2613	0.1139	1	0	C030013E06Rik	RIKEN cDNA C030013E06 gene
Z00057776-1	Gm555	9.28	-0.745	5.559	0	64.483	0	0	0	0	0	0	0	0	0	0	1	0	0	Gm555	gene model 555, (NCBI)
Z00001428-1	Pml	21.25	-0.74	5.495	0	94.168	0	0	27561	0	0	7	0	2.6441	-0.31	-0.335249	0.313	0	1	Pml	promyelocytic leukemia
Z00010249-1	2410081M15Rik	14.44	-0.74	5.495	0	131.49	0	0	-8463	0	0	2	0	1.5904	-0.456	-0.814916	0.4543	0	0	2410081M15Rik	RIKEN cDNA 2410081M15 gene
Z00030378-1	Dppa2	55.28	-0.739	5.482	0	57.523	0	0	-75	0	0	1	3	5.4472	0	0	0.1972	1	0	Dppa2	developmental pluripotency associated 2
Z00040673-1	BC032203	4.81	-0.732	5.395	0	81.382	0	0	18979	0	0	1	8	4.4117	0	-0.434388	0.133	1	0	BC032203	cDNA sequence BC032203
Z00034455-1	Trh	16.47	-0.731	5.382	0	136.477	0	0	-2396	0	0	6	0	4.1809	-0.585	-1.09562	0.1946	1	0	Trh	thyrotropin releasing hormone
Z00035984-1	Csrp2	16.9	-0.73	5.37	0	80.149	0	0	-4238	0	0	2	0	1.8639	0	-0.438163	0.3955	0	0	Csrp2	cysteine and glycine-rich protein 2
Z00071921-1	OTTMUSG00000010673	10.58	-0.73	5.37	0	28.205	0	0	0	0	0	0	0	0	0	0	1	0	0	OTTMUSG00000010673	predicted gene, OTTMUSG00000010673
Z00035615-1	Cobl	6.3	-0.728	5.345	0	62.001	0	0	-4596	0	1	2	6	5.9245	-0.48	-0.491018	0.1084	1	0	Cobl	cordon-bleu
Z00003976-1	D10627	30.33	-0.725	5.308	0	34.174	0	0	-46357	0	0	1	2	1.9446	-0.661	-0.397484	0.396	0	0	D10627	cDNA sequence D10627
Z00012218-1	Aes	25.7	-0.724	5.296	0	62.386	0	0	-3194	0	0	2	0	1.9906	-0.464	-0.298284	0.392	0	1	Aes	amino-terminal enhancer of split
Z00024698-1	Tcfap4	23.06	-0.723	5.284	0	105.841	0	0	-910	1	0	1	2	3.5696	0	-0.279235	0.2456	0	1	Tcfap4	transcription factor AP4
Z00028404-1	LOC628133	10	-0.722	5.272	0	86.761	0	0	0	0	0	0	0	0	0	0	1	0	0	LOC628133	hypothetical protein LOC628133
Z00031952-1	Ifitm1	24.75	-0.721	5.26	0	126.888	0	0	-4719	0	0	1	10	6.7035	-0.308	-0.911398	0.1035	1	0	Ifitm1	interferon induced transmembrane protein 1
Z00027744-1	Myo1f	9.18	-0.718	5.223	0	106.058	0	0	47583	0	0	0	9	3.092	0	-0.27193	0.2038	2	0	Myo1f	myosin IF
Z00068071-1	Nfatc2ip	8.83	-0.718	5.223	0	99.574	0	0	4144	0	1	6	8	8.6249	0	-0.271048	0.0434	1	1	Nfatc2ip	nuclear factor of activated T-cells, cytoplasmic, calcineurin-dependent 2 interacting protein
Z00007127-1	Gsr	21.1	-0.717	5.211	0	83.351	0	0	1098	0	0	0	8	6.7541	-0.287	0	0.0867	1	0	Gsr	glutathione reductase 1
Z00020446-1	Nfib	47.42	-0.717	5.211	0	19.182	0	0	67853	0	0	5	17	5.9644	0	0	0.1528	1	1	Nfib	nuclear factor I/B
Z00003765-1	AK141205	5.44	-0.716	5.199	0	104.698	0	0	0	0	0	0	0	0	0	0	1	0	0	AK141205	RIKEN cDNA 1110032A13 gene
Z00025210-1	Manba	14.46	-0.713	5.164	0	48.493	0	0	31220	0	0	6	18	7.5619	-0.413	-0.473167	0.0649	1	0	Manba	mannosidase, beta A, lysosomal
Z00028408-1	C330013F16Rik	13.17	-0.713	5.164	0	122.88	0	0	-45384	0	0	0	2	1.235	0	0	0.543	0	0	C330013F16Rik	RIKEN cDNA C330013F16 gene
Z00034742-1	Lamc1	9.47	-0.713	5.164	0	21.135	0	0	-1289	1	0	2	1	3.1839	0	-0.178705	0.2038	2	0	Lamc1	laminin, gamma 1
Z00017467-1	Utp14a	14.3	-0.712	5.152	0	59.529	0	0	4859	0	0	2	0	1.8037	0	-0.413246	0.4039	0	0	Utp14a	UTP14, U3 small nucleolar ribonucleoprotein, homolog A (yeast)
Z00018686-1	Rhd	41.37	-0.712	5.152	0	120.24	0	0	-8046	0	0	0	8	4.3033	0	0	0.2352	0	0	Rhd	Rh blood group, D antigen
Z00063182-1	Impa2	35.53	-0.712	5.152	0	104.676	0	0	-29753	0	0	2	17	6.2971	0	-0.19431	0.1115	1	0	Impa2	inositol (myo)-1(or 4)-monophosphatase 2
Z00005912-1	2410015N17Rik	35.08	-0.711	5.14	0	87.163	0	0	16425	1	0	0	2	0.5136	0	-0.406254	0.8625	0	0	2410015N17Rik	RIKEN cDNA 2410015N17 gene
Z00007535-1	Fancm	23.91	-0.71	5.128	0	41.266	0	0	39964	0	1	2	21	6.5521	0	0	0.0953	1	0	Fancm	Fanconi anemia, complementation group M
Z00034890-1	Nasp	50.44	-0.71	5.128	0	43.898	0	0	0	0	0	0	0	0	0	0	1	0	0	Nasp	nuclear autoantigenic sperm protein (histone-binding)
Z00054764-1	Pold1	26.25	-0.71	5.128	0	105.883	0	0	0	0	0	0	0	0	0	-0.215027	1	0	0	Pold1	polymerase (DNA directed), delta 1, catalytic subunit
Z00001394-1	Zfp423	18.3	-0.708	5.105	0	91.098	0	0	5784	0	0	2	2	3.7144	-0.555	-0.564965	0.2336	0	0	Zfp423	zinc finger protein 423
Z00016730-1	Abcc4	37.31	-0.705	5.069	0	101.981	0	0	-3440	0	0	1	3	4.1072	-0.461	-0.360608	0.2352	0	0	Abcc4	ATP-binding cassette, sub-family C (CFTR/MRP), member 4
Z00003534-1	BC063263	8.78	-0.704	5.058	0	19.209	0	0	-55086	0	0	2	0	1.0412	0	0	0.6203	0	0	BC063263	cDNA sequence BC063263
Z00007161-1	Msc	19.96	-0.704	5.058	0	97.915	0	0	13089	0	1	2	8	5.3184	-1.104	-0.241071	0.1314	1	1	Msc	musculin
Z00007361-1	E130014J05Rik	4.01	-0.702	5.035	0	68.419	0	0	-45798	0	0	4	29	8.0702	0	-0.462894	0.0519	1	0	E130014J05Rik	RIKEN cDNA E130014J05 gene
Z00030678-1	Vegfc	4.97	-0.702	5.035	0	91.716	0	0	-1647	0	1	5	3	7.4173	0	-0.580516	0.0598	1	0	Vegfc	vascular endothelial growth factor C
Z00024955-1	Capn3	8.96	-0.699	5	0	52.051	0	0	3093	0	1	2	0	2.0051	-0.298	-0.320804	0.3602	0	0	Capn3	calpain 3
Z00010862-1	Jarid2	20.3	-0.698	4.988	0	74.953	0	0	-24413	0	0	17	21	10.6853	-0.433	-0.252381	0.0203	1	1	Jarid2	jumonji, AT rich interactive domain 2
Z00013986-1	Cyp11a1	7.23	-0.698	4.988	0	37.149	0	0	-121	0	0	2	0	2.592	0	-0.296793	0.2686	0	0	Cyp11a1	cytochrome P450, family 11, subfamily a, polypeptide 1
Z00026346-1	Spats1	14.5	-0.698	4.988	0	95.022	0	0	18190	0	0	3	3	3.6535	0	-0.275587	0.2392	0	0	Spats1	spermatogenesis associated, serine-rich 1
Z00018588-1	Hirip3	19.75	-0.697	4.977	0	99.589	0	0	15	1	0	3	0	2.2764	0	0	0.3385	0	0	Hirip3	HIRA interacting protein 3
Z00019770-1	Mid1ip1	30.57	-0.697	4.977	0	129.228	0	0	0	0	0	0	0	0	0	-0.594238	1	0	0	Mid1ip1	Mid1 interacting protein 1 (gastrulation specific G12-like (zebrafish))
Z00025925-1	Klk1	16.07	-0.697	4.977	0	126.484	0	0	1889	0	0	0	2	2.5369	0	0	0.314	0	0	Klk1	kallikrein 1
Z00024715-1	Fbxo5	36.54	-0.694	4.943	0	70.076	0	0	-752	1	0	4	2	5.8439	0	-0.415884	0.1528	1	0	Fbxo5	F-box protein 5
Z00044265-1	Adam23	13.38	-0.694	4.943	0	118.368	0	0	-3418	0	1	1	6	5.6232	0	-0.337339	0.1218	1	0	Adam23	a disintegrin and metallopeptidase domain 23
Z00005303-1	Gli1	54.45	-0.691	4.909	0	127.054	0	0	101	1	0	3	0	2.2527	0	-0.250478	0.3825	0	1	Gli1	GLI-Kruppel family member GLI1
Z00009143-1	D630045M09Rik	19.34	-0.69	4.897	0	140.727	0	0	0	0	0	0	0	0	0	0	1	0	0	D630045M09Rik	RIKEN cDNA D630045M09 gene
Z00036413-1	1300013J15Rik	8.63	-0.689	4.886	0	96.3	0	0	3634	0	0	2	1	3.3512	0	-0.627667	0.1942	1	0	1300013J15Rik	RIKEN cDNA 1300013J15 gene
Z00072953-1	L1Md-Tf29	16.06	-0.688	4.875	0	76.318	0	0	0	0	0	0	0	0	0	0	1	0	0	L1Md-Tf29	L1 repeat, Tf subfamily, member 29
Z00022370-1	Sept1	14.54	-0.687	4.864	0	110.534	0	0	-6702	0	1	1	12	6.8606	0	0	0.0861	1	0	Sept1	septin 1
Z00030750-1	Atf7ip	15.08	-0.686	4.852	0	96.745	0	0	36893	0	0	2	2	2.4407	0	-0.352827	0.3297	0	1	Atf7ip	activating transcription factor 7 interacting protein
Z00015343-1	Lrmp	20.48	-0.681	4.797	0	105.111	0	0	652	0	0	0	2	2.9501	0	0	0.2934	0	0	Lrmp	lymphoid-restricted membrane protein
Z00051298-1	Zfp459	15.06	-0.681	4.797	0	27.839	0	0	588	0	0	3	1	5.2404	0	0	0.1314	1	1	Zfp459	zinc finger protein 459
Z00009959-1	D1pas1	15.3	-0.68	4.786	0	55.75	0	0	-477	1	0	3	0	2.2597	0	-0.312103	0.3385	0	0	D1pas1
Z00034851-1	Ndp52	61.76	-0.68	4.786	0	41.639	0	0	-3408	0	0	2	6	6.3254	0.452	0	0.1359	1	0	Ndp52	nuclear domain 10 protein 52
Z00021485-1	Hap1	17.55	-0.675	4.731	0	65.923	0	0	-6869	0	0	1	2	2.9802	0	0	0.2934	0	0	Hap1	huntingtin-associated protein 1
Z00035537-1	8430410A17Rik	8.22	-0.668	4.655	0	88.566	0	0	-661	0	0	0	4	4.5231	-0.338	-0.399465	0.133	1	0	8430410A17Rik	RIKEN cDNA 8430410A17 gene
Z00030462-1	Ldhb	62.7	-0.667	4.645	0	68.958	0	0	440	1	0	0	3	2.7	0	0	0.3383	0	0	Ldhb	lactate dehydrogenase B
Z00033207-1	Hist1h2ab	37.69	-0.667	4.645	0	58.342	0	0	0	0	0	0	0	0	0	0	1	0	0	Hist1h2ab	histone cluster 1, H2ab
Z00016375-1	Tmem64	21.76	-0.666	4.634	0	93.484	0	0	-21410	0	0	0	12	4.4042	0	0	0.1775	1	0	Tmem64	transmembrane protein 64
Z00039681-1	Wdr40b	9.07	-0.666	4.634	0	63.352	0	0	107742	0	1	2	0	0.8944	0	-0.177952	0.6809	0	0	Wdr40b	WD repeat domain 40B
Z00004999-1	2810410M20Rik	19.31	-0.661	4.581	0	83.848	0	0	89	1	0	3	1	4.1773	0	-0.496742	0.1946	1	0	2810410M20Rik	RIKEN cDNA 2810410M20 gene
Z00001928-1	Gfpt2	12.63	-0.657	4.539	0	77.866	0	0	-54505	0	0	1	13	4.4295	-0.523	0	0.1775	1	0	Gfpt2	glutamine fructose-6-phosphate transaminase 2
Z00030830-1	AF067063	78.13	-0.657	4.539	0	93.992	0	0	0	0	0	0	0	0	0	0.341443	1	0	0	AF067063	cDNA sequence AF067063
Z00024802-1	Ltbp4	10.23	-0.655	4.518	0	40.705	0	0	46018	0	0	2	0	1.0858	0	-0.523115	0.6047	0	0	Ltbp4	latent transforming growth factor beta binding protein 4
Z00060488-1	Gnpnat1	8.59	-0.655	4.518	0	57.774	0	0	1106	0	0	0	3	3.6686	-0.359	-0.386824	0.1748	1	0	Gnpnat1	glucosamine-phosphate N-acetyltransferase 1
Z00019703-1	4932417I16Rik	42	-0.652	4.487	0	94.222	0	0	-207	1	0	1	3	4.4075	0	0	0.2352	0	0	4932417I16Rik	RIKEN cDNA 4932417I16 gene
Z00034692-1	Acp6	13.91	-0.652	4.487	0	99.158	0	0	792	1	0	4	1	4.7907	0	-0.368567	0.1615	1	0	Acp6	acid phosphatase 6, lysophosphatidic
Z00002071-1	Gcat	44.83	-0.651	4.477	0	78.788	0	0	-837	0	0	2	0	2.5853	0	-0.470311	0.3141	0	0	Gcat	glycine C-acetyltransferase (2-amino-3-ketobutyrate-coenzyme A ligase)
Z00052046-1	4933405K07Rik	10.92	-0.651	4.477	0	31.509	0	0	1095	0	0	1	2	4.5363	0	-0.601745	0.133	1	0	4933405K07Rik	RIKEN cDNA 4933405K07 gene
Z00007816-1	Pcsk6	46.41	-0.65	4.466	0	65.267	0	0	11488	0	0	4	2	3.9572	0	0	0.2352	0	0	Pcsk6	proprotein convertase subtilisin/kexin type 6
Z00024731-1	Aard	20.56	-0.65	4.466	0	97.366	0	0	-30385	0	0	2	8	4.3521	0	-0.490588	0.1802	1	0	Aard	alanine and arginine rich domain containing protein
Z00012264-1	Fkbp5	19.55	-0.648	4.446	0	71.824	0	0	-14492	0	0	2	3	3.463	0	-0.268939	0.2486	0	0	Fkbp5	FK506 binding protein 5
Z00019455-1	0610010D24Rik	50.28	-0.648	4.446	0	55.405	0	0	2026	0	0	3	1	4.4547	0	0	0.256	0	0	0610010D24Rik	RIKEN cDNA 0610010D24 gene
Z00031861-1	LOC667666	9.86	-0.645	4.415	0	63.477	0	0	0	0	0	0	0	0	0	0	1	0	0	LOC667666	similar to reduced expression 2
Z00004552-1	Gja7	9.97	-0.644	4.405	0	37.886	0	0	-14605	0	0	0	8	3.7804	-0.471	-0.38396	0.1679	1	0	Gja7	gap junction membrane channel protein alpha 7
Z00011416-1	Ly6a	21.49	-0.642	4.385	0	98.301	0	0	1723	0	0	2	0	2.289	-0.34	0.177154	0.3385	0	0	Ly6a	lymphocyte antigen 6 complex, locus A
Z00018930-1	Eif1ay	72.7	-0.641	4.375	0	65.001	0	0	-58118	0	0	2	0	1.0289	0	-0.449509	0.6911	0	0	Eif1ay	eukaryotic translation initiation factor 1A, Y-linked
Z00024994-1	Smad6	39.71	-0.64	4.365	0	130.902	0	0	160	1	0	1	3	4.3749	0	0	0.2352	2	1	Smad6	MAD homolog 6 (Drosophila)
Z00031084-1	Defcr3	15.48	-0.64	4.365	0	103.768	0	0	-751	0	0	0	2	2.9471	0	0	0.2934	0	0	Defcr3	defensin related cryptdin 3
Z00064456-1	Trps1	8.32	-0.64	4.365	0	31.052	0	0	-10669	0	1	3	7	5.6235	0	-0.362198	0.1139	1	1	Trps1	Mus musculus trichorhinophalangeal syndrome I (human) (Trps1), mRNA
Z00034921-1	Tcstv3	89.84	-0.638	4.345	0	110.681	0	0	0	0	0	0	0	0	0	0	1	0	0	Tcstv3	2-cell-stage, variable group, member 3
Z00022774-1	Gtlf3a	5.25	-0.634	4.305	0	66.811	0	0	8838	0	0	3	5	5.1707	0	-0.28064	0.1139	1	0	Gtlf3a	gene trap locus F3a
Z00010342-1	Ptch1	61	-0.633	4.295	0	126.807	0	0	-3914	0	0	6	7	8.3875	-0.252	-0.204111	0.1117	1	0	Ptch1	patched homolog 1
Z00032021-1	Ak7	15.64	-0.631	4.275	0	91.186	0	0	1418	0	0	0	4	4.1425	0	0	0.1977	1	0	Ak7	adenylate kinase 7
Z00002345-1	Dmd	16.69	-0.63	4.265	0	108.133	0	0	30033	0	0	2	4	3.2709	0	-0.650775	0.2573	0	0	Dmd	dystrophin, muscular dystrophy
Z00022880-1	Brunol4	8.16	-0.63	4.265	0	79.058	0	0	-61	1	0	2	1	3.4215	0	0	0.189	1	0	Brunol4	bruno-like 4, RNA binding protein (Drosophila)
Z00011824-1	Anp32a	51.21	-0.629	4.255	0	68.401	0	0	-3311	0	0	3	1	3.9857	-0.221	-0.300052	0.2574	0	0	Anp32a	acidic (leucine-rich) nuclear phosphoprotein 32 family, member A
Z00022162-1	Odz4	12.2	-0.629	4.255	0	63.156	0	0	-5155	0	0	5	4	6.2099	0	-0.491798	0.106	1	0	Odz4	odd Oz/ten-m homolog 4 (Drosophila)
Z00064012-1	Klf5	9.52	-0.629	4.255	0	70.883	0	0	-22363	0	0	0	11	4.1371	-0.389	-0.346039	0.1482	1	1	Klf5
Z00006493-1	Ctnnal1	28.22	-0.627	4.236	0	77.236	0	0	5725	0	0	0	12	5.9458	0	-0.467127	0.1226	1	0	Ctnnal1	catenin (cadherin associated protein), alpha-like 1
Z00040368-1	Rasgrp2	14.93	-0.627	4.236	0	79.244	0	0	1320	1	0	2	1	3.168	-0.652	-0.666675	0.2687	0	0	Rasgrp2	RAS, guanyl releasing protein 2
Z00001280-1	Slc25a20	53.04	-0.625	4.216	0	61.891	0	0	-7232	0	0	0	5	3.293	0.232	0.364735	0.286	0	0	Slc25a20	solute carrier family 25 (mitochondrial carnitine/acylcarnitine translocase), member 20
Z00008644-1	Cdca5	10.46	-0.622	4.187	0	25.58	0	0	-351	1	0	3	2	5.1795	0	0	0.1139	1	0	Cdca5	cell division cycle associated 5
Z00009499-1	Fblim1	20.39	-0.62	4.168	0	55.363	0	0	33301	0	0	5	16	6.8073	0	0	0.0867	1	0	Fblim1	filamin binding LIM protein 1
Z00056375-1	2700055K07Rik	17.89	-0.62	4.168	0	50.573	0	0	13345	1	0	2	0	0.3491	0	0	0.9993	0	0	2700055K07Rik	RIKEN cDNA 2700055K07 gene
Z00022662-1	Robo4	16.81	-0.618	4.149	0	110.022	0	0	-10975	0	0	0	2	1.7004	0	0	0.4307	0	0	Robo4	roundabout homolog 4 (Drosophila)
Z00004595-1	Ube4a	1.16	-0.615	4.12	1	7.414	0	0	-216	1	0	1	2	3.5526	0	0.283256	0.2663	0	0	Ube4a	ubiquitination factor E4A, UFD2 homolog (S. cerevisiae)
Z00024684-1	Pnpla3	15.76	-0.615	4.12	0	71.718	0	0	-1631	1	0	3	3	5.2608	0	0	0.1314	1	0	Pnpla3	patatin-like phospholipase domain containing 3
Z00013361-1	Zfp42	27.53	-0.613	4.102	0	98.9	0	0	-14291	0	0	4	14	7.4697	-0.448	-0.540049	0.0842	1	1	Zfp42	zinc finger protein 42
Z00054682-1	Alms1	16.5	-0.613	4.102	0	63.603	0	0	45671	0	0	0	4	1.8873	0	-0.300791	0.3954	0	0	Alms1	Alstrom syndrome 1 homolog (human)
Z00015700-1	Fgd1	43.3	-0.612	4.092	0	46.516	0	0	2568	0	0	3	2	5.051	0	-0.273444	0.1969	1	0	Fgd1	FYVE, RhoGEF and PH domain containing 1
Z00025932-1	Kirrel2	14.05	-0.612	4.092	0	61.493	0	0	7127	0	0	2	0	1.657	0	0	0.4377	0	0	Kirrel2	kin of IRRE like 2 (Drosophila)
Z00002164-1	Rdm1	16.47	-0.611	4.083	0	39.843	0	0	3363	0	0	2	0	1.9581	0	0	0.3815	0	0	Rdm1	RAD52 motif 1
Z00004899-1	Pdk1	32.37	-0.611	4.083	0	94.185	0	0	-4729	0	1	2	1	3.1689	-0.44	-0.341737	0.2988	0	0	Pdk1	pyruvate dehydrogenase kinase, isoenzyme 1
Z00071718-1	AY036118	7.71	-0.611	4.083	0	24.23	0	0	0	0	0	0	0	0	0	0	1	0	0	AY036118
Z00025702-1	Tmprss5	18.32	-0.609	4.064	0	85.626	0	0	29161	0	0	2	0	1.2029	0	0	0.5527	0	0	Tmprss5	transmembrane protease, serine 5 (spinesin)
Z00027115-1	Mup5	15.64	-0.609	4.064	0	92.525	0	0	-30167	0	0	4	10	5.4828	0	0	0.1265	1	0	Mup5	major urinary protein 5
Z00035973-1	2700094K13Rik	19.83	-0.609	4.064	0	62.363	0	0	0	0	0	0	0	0	0	-0.235414	1	0	0	2700094K13Rik	RIKEN cDNA 2700094K13 gene
Z00011003-1	Ildr1	15.21	-0.608	4.055	0	64.394	0	0	13162	0	0	3	2	3.4813	0	0	0.247	0	0	Ildr1	immunoglobulin-like domain containing receptor 1
Z00016228-1	Ung	36.07	-0.608	4.055	0	72.637	0	0	7263	0	0	2	0	1.6477	-0.216	-0.406677	0.4521	0	0	Ung	uracil DNA glycosylase
Z00025440-1	Coil	28.46	-0.608	4.055	0	72.054	0	0	-3804	0	0	0	4	3.3414	0	-0.278111	0.2756	0	0	Coil	coilin
Z00036497-1	Gldc	33.9	-0.608	4.055	0	24.088	0	0	-10172	0	0	2	4	4.1727	0	0	0.2103	0	0	Gldc	glycine decarboxylase
Z00002447-1	Pcdh21	8.58	-0.607	4.045	0	73.299	0	0	11723	0	0	2	0	1.4786	0	-0.208075	0.4777	0	0	Pcdh21	protocadherin 21
Z00005683-1	Dpp4	6.09	-0.604	4.017	0	64.93	0	0	4567	0	0	1	2	3.2747	0	-0.423668	0.1978	1	0	Dpp4	dipeptidylpeptidase 4
Z00010775-1	Cth	10.57	-0.604	4.017	0	18.373	0	0	-7037	0	1	0	9	4.7801	0	-0.465662	0.1252	1	0	Cth	cystathionase (cystathionine gamma-lyase)
Z00024444-1	Apobec2	22.88	-0.604	4.017	0	110.91	0	0	-2014	0	0	1	3	4.6345	0	0	0.1775	1	0	Apobec2	apolipoprotein B editing complex 2
Z00055438-1	Tmem8	20.84	-0.604	4.017	0	87.805	0	0	-2866	0	0	2	8	7.4936	-0.502	-0.32465	0.0649	1	0	Tmem8	transmembrane protein 8 (five membrane-spanning domains)
Z00023223-1	Si	10.93	-0.603	4.008	0	69.995	0	0	1312	0	0	1	2	4.3163	0	0	0.139	1	0	Si	silver
Z00031085-1	Defcr24	14.34	-0.602	3.999	0	71.14	0	0	-772	0	0	0	2	2.9471	0	0	0.2934	0	0	Defcr24	defensin related cryptdin 24
Z00005867-1	Hunk	8.86	-0.601	3.99	0	60.856	0	0	50893	0	0	0	4	1.8415	0	-0.320067	0.3898	0	0	Hunk	hormonally upregulated Neu-associated kinase
Z00013373-1	Edg2	12.82	-0.601	3.99	0	82.835	0	0	-250	0	0	1	9	9.1383	0	-0.29823	0.0346	1	0	Edg2	endothelial differentiation, lysophosphatidic acid G-protein-coupled receptor, 2
Z00030086-1	2410137F16Rik	18.44	-0.601	3.99	0	74.71	0	0	0	0	0	0	0	0	0	0	1	0	0	2410137F16Rik	RIKEN cDNA 2410137F16 gene
Z00014054-1	Parp12	19.07	-0.6	3.981	0	79.423	0	0	52696	0	0	0	3	1.5344	0	0	0.4642	0	0	Parp12	poly (ADP-ribose) polymerase family, member 12
Z00020787-1	Lrp11	38.57	-0.6	3.981	0	47.179	0	0	22859	0	1	1	5	3.3856	0	-0.415294	0.2626	0	0	Lrp11	low density lipoprotein receptor-related protein 11
Z00034929-1	Odc1	38.01	-0.597	3.953	0	62.163	0	0	6675	0	0	3	0	2.1531	0	-0.281351	0.3674	0	0	Odc1	ornithine decarboxylase, structural 1
Z00006629-1	Clstn1	48.78	-0.596	3.944	0	66.321	0	0	9301	0	0	4	0	2.3887	0	-0.266731	0.3767	0	0	Clstn1	calsyntenin 1
Z00025642-1	Tcf15	31.6	-0.596	3.944	0	55.074	0	0	11685	0	0	2	0	1.4812	-0.345	-0.549868	0.4546	0	1	Tcf15	transcription factor 15
Z00073034-1	Defcr6	11.1	-0.596	3.944	0	48.266	0	0	0	0	0	0	0	0	0	0	1	0	0	Defcr6	defensin related cryptdin 6
Z00013515-1	Tuba4	11.65	-0.594	3.926	0	68.485	0	0	944	0	0	2	1	4.5011	0	-0.454695	0.133	1	0	Tuba4	tubulin, alpha 4
Z00031583-1	Ntn1	5.45	-0.594	3.926	0	61.443	0	0	321	1	0	4	3	6.6585	0	-0.347953	0.081	1	0	Ntn1	netrin 1
Z00054252-1	Glul	18.87	-0.593	3.917	0	45.699	0	0	179156	0	0	1	14	3.5163	0	-0.374543	0.246	0	0	Glul	glutamate-ammonia ligase (glutamine synthetase)
Z00019722-1	AI314976	41.37	-0.592	3.908	0	66.46	0	0	10545	0	0	0	3	2.2003	0	0	0.3674	0	0	AI314976	expressed sequence AI314976
Z00000225-1	Wdr74	17.62	-0.591	3.899	0	67.242	0	0	-7485	0	0	3	0	2.1014	0	0	0.3601	0	0	Wdr74	WD repeat domain 74
Z00000496-1	Liph	15.41	-0.59	3.89	1	49.702	0	0	2330	0	0	2	0	2.1321	-0.378	-0.580788	0.3566	0	0	Liph	lipase, member H
Z00003769-1	LOC435970	52.79	-0.59	3.89	0	46.506	0	0	-9981	0	1	2	7	5.3003	0	0	0.1972	1	0	LOC435970	hypothetical LOC435970
Z00006398-1	Emb	27.65	-0.59	3.89	0	56.898	0	0	913	0	0	4	1	5.8411	-0.204	-0.511544	0.1244	1	0	Emb	embigin
Z00026323-1	Bambi-ps1	27.77	-0.59	3.89	0	23.774	0	0	-103483	0	0	3	0	1.1556	0	0	0.5596	0	0	Bambi-ps1	BMP and activin membrane-bound inhibitor, pseudogene (Xenopus laevis)
Z00004448-1	Nme4	20.72	-0.589	3.881	0	39.611	0	0	0	0	0	0	0	0	0	-0.399336	1	0	0	Nme4	expressed in non-metastatic cells 4, protein
Z00036599-1	Dhfr	39.6	-0.588	3.872	0	59.024	0	0	71489	1	0	0	2	0.0595	0	-0.357567	1	0	0	Dhfr	dihydrofolate reductase
Z00064826-1	Chtf18	23.67	-0.588	3.872	0	76.975	0	0	0	0	0	0	0	0	0	-0.301656	1	0	0	Chtf18	Mus musculus CTF18, chromosome transmission fidelity factor 18 homolog (S. cerevisiae) (Chtf18), mRNA
Z00006777-1	BC048355	21.71	-0.587	3.863	0	53.531	0	0	0	0	0	0	0	0	0	0	1	0	0	BC048355	cDNA sequence BC048355
Z00035663-1	Prodh	18.82	-0.587	3.863	0	65.197	0	0	3709	0	0	0	2	2.1911	0	0	0.3511	0	0	Prodh	proline dehydrogenase
Z00059045-1	Kit	17.55	-0.587	3.863	0	38.927	0	0	1898	0	0	2	4	6.1304	0	-0.239358	0.106	1	0	Kit	kit oncogene
Z00002659-1	X99384	16.58	-0.586	3.854	0	55.685	0	0	500	1	0	4	0	2.9041	0	-0.580595	0.2938	0	0	X99384	cDNA sequence X99384
Z00018502-1	BC017133	25.23	-0.585	3.845	0	61.079	0	0	-62158	0	1	6	11	5.3145	0	-0.210513	0.148	1	0	BC017133	cDNA sequence BC017133
Z00056888-1	Myc	6.48	-0.585	3.845	1	34.67	0	0	25176	0	0	0	23	6.3585	0.279	0.434544	0.1284	1	1	Myc	myelocytomatosis oncogene
Z00025781-1	Pigt	2.19	-0.582	3.819	1	7.672	0	0	24815	0	0	3	0	1.6019	0	0	0.4186	0	0	Pigt	phosphatidylinositol glycan anchor biosynthesis, class T
Z00058645-1	Laptm4b	19.86	-0.582	3.819	0	18.367	0	0	177	1	0	0	2	1.8784	0	-0.445988	0.3955	0	0	Laptm4b	lysosomal-associated protein transmembrane 4B
Z00031032-1	Dppa3	20.68	-0.581	3.81	0	77.931	0	0	-1745	0	0	3	5	7.5024	0	-0.60431	0.0649	1	0	Dppa3	developmental pluripotency-associated 3
Z00009134-1	Ak3l1	61.53	-0.578	3.784	0	81.009	0	0	-30912	1	1	2	5	2.4943	0	0.185404	0.344	0	0	Ak3l1	adenylate kinase 3 alpha-like 1
Z00026399-1	D930048N14Rik	17.28	-0.578	3.784	0	75.725	0	0	38787	0	0	2	2	2.4174	0	0	0.3328	0	0	D930048N14Rik	RIKEN cDNA D930048N14 gene
Z00036223-1	Ddc	27.16	-0.578	3.784	0	80.338	0	0	205	0	0	2	6	8.3285	0	0	0.0842	1	0	Ddc	dopa decarboxylase
Z00046524-1	Hmgb1	26.88	-0.578	3.784	0	44.205	0	0	9900	0	1	0	4	2.666	-0.298	-0.25518	0.3509	0	1	Hmgb1	high mobility group box 1
Z00023767-1	Mcf2	4.97	-0.577	3.775	0	42.342	0	0	8524	0	0	2	5	4.7621	0	-0.90617	0.1252	1	0	Mcf2	mcf.2 transforming sequence
Z00034551-1	Tmed9	0.91	-0.577	3.775	1	24.271	0	0	-1231	0	0	4	1	5.6004	0	0	0.1456	1	0	Tmed9	transmembrane emp24 protein transport domain containing 9
Z00004904-1	Ncl	11.78	-0.576	3.767	0	58.539	0	0	10097	0	0	4	10	7.0058	-0.215	-0.235025	0.072	1	0	Ncl	nucleolin
Z00021457-1	Epha4	5.3	-0.575	3.758	0	34.762	0	0	61345	0	0	4	13	5.2145	0	-0.613119	0.1139	1	0	Epha4	Eph receptor A4
Z00035819-1	Hells	20.33	-0.575	3.758	0	84.676	0	0	-28291	0	1	1	5	3.2038	-0.515	0	0.2633	2	1	Hells	helicase, lymphoid specific
Z00008719-1	Chek2	28.46	-0.574	3.749	0	55.768	0	0	-44	1	0	0	4	3.438	0	-0.388577	0.2615	0	0	Chek2	CHK2 checkpoint homolog (S. pombe)
Z00011389-1	Sssca1	34.65	-0.574	3.749	0	54.092	0	0	-5300	1	0	2	0	0.7078	0	-0.302075	0.7538	0	0	Sssca1	Sjogren's syndrome/scleroderma autoantigen 1 homolog (human)
Z00001472-1	Sub1	14.6	-0.573	3.741	0	63.411	0	0	3120	0	0	0	2	2.2677	0	0	0.3385	0	1	Sub1	SUB1 homolog (S. cerevisiae)
Z00018780-1	Mrg1	5.32	-0.573	3.741	0	26.526	0	0	658	1	0	2	2	4.4504	0	0	0.133	1	1	Mrg1	myeloid ecotropic viral integration site-related gene 1
Z00022975-1	Gpa33	8.44	-0.573	3.741	0	57.26	0	0	2191	0	0	4	0	3.3225	0	-0.406423	0.196	1	0	Gpa33	glycoprotein A33 (transmembrane)
Z00056842-1	D14Ertd668e	12.42	-0.573	3.741	0	62.767	0	0	-807	0	0	4	0	3.9585	0	0	0.2168	0	0	D14Ertd668e	DNA segment, Chr 14, ERATO Doi 668, expressed
Z00026598-1	Zbtb32	16.65	-0.572	3.732	0	71.729	0	0	-2251	0	0	1	2	3.838	0	0	0.2239	2	1	Zbtb32	zinc finger and BTB domain containing 32
Z00030419-1	LOC245202	20.22	-0.571	3.723	0	74.113	0	0	0	0	0	0	0	0	0	0	1	0	0	LOC245202	H3093D04-3 NIA Mouse 15K cDNA Clone Set Mus musculus cDNA clone H3093D04 3', mRNA sequence
Z00034264-1	Dusp12	19.61	-0.571	3.723	0	55.893	0	0	-9537	0	0	4	0	2.3761	0	-0.181525	0.3377	2	0	Dusp12	dual specificity phosphatase 12
Z00072448-1	LOC433782	9.21	-0.571	3.723	0	8.483	0	0	0	0	0	0	0	0	0	0	1	0	0	LOC433782
Z00060186-1	Uchl1	75.78	-0.57	3.715	0	47.076	0	0	44312	0	0	2	4	2.9977	0	0	0.3773	0	0	Uchl1	ubiquitin carboxy-terminal hydrolase L1
Z00002215-1	1110012J17Rik	22.03	-0.569	3.706	0	51.558	0	0	42866	0	0	4	2	2.9523	0	-0.201796	0.2934	0	0	1110012J17Rik	RIKEN cDNA 1110012J17 gene
Z00019043-1	Mrpl47	21.24	-0.569	3.706	0	29.403	0	0	17303	1	0	2	0	0.279	0	-0.24389	1	0	0	Mrpl47	mitochondrial ribosomal protein L47
Z00035890-1	Zfp74	8.45	-0.569	3.706	0	29.022	0	0	-497	0	1	0	6	5.7461	0	-0.310348	0.1139	1	1	Zfp74	zinc finger protein 74
Z00018955-1	Fancl	31.53	-0.568	3.698	0	65.354	0	0	-15026	0	1	0	2	1.5883	0	-0.334277	0.4497	0	0	Fancl	Fanconi anemia, complementation group L
Z00042319-1	1190005I06Rik	10.68	-0.568	3.698	0	43.15	0	0	0	0	0	0	0	0	0	-0.389666	1	0	0	1190005I06Rik	RIKEN cDNA 1190005I06 gene
Z00000460-1	Prpf19	1.09	-0.567	3.689	1	6.158	0	0	-2012	0	1	0	2	2.5015	0	0	0.3352	0	0	Prpf19	PRP19/PSO4 pre-mRNA processing factor 19 homolog (S. cerevisiae)
Z00019258-1	Rpa2	24.69	-0.564	3.664	0	50.02	0	0	10663	0	0	2	0	1.5133	0	-0.201138	0.4536	0	0	Rpa2	replication protein A2
Z00016475-1	EG237412	15.76	-0.563	3.655	0	6.07	0	0	0	0	0	0	0	0	0	0	1	0	0	EG237412	predicted gene, EG237412
Z00060489-1	Etv1	12.65	-0.563	3.655	0	70.866	0	0	-478	1	0	9	3	9.2054	0	-0.703046	0.0346	1	1	Etv1	ets variant gene 1
Z00014876-1	Calml4	23.69	-0.562	3.647	0	81.287	0	0	-12088	1	0	2	0	0.3937	-0.426	0	0.97	0	0	Calml4	calmodulin-like 4
Z00022649-1	Etv2	26.58	-0.561	3.639	0	57.681	0	0	-32651	0	0	3	0	1.5032	0	0	0.4536	0	1	Etv2	ets variant gene 2
Z00003302-1	Hmgb2l1	15.37	-0.56	3.63	0	67.117	0	0	2533	0	1	3	2	5.0668	0	0	0.1384	1	1	Hmgb2l1	high mobility group box 2-like 1
Z00026906-1	Krt17	16.55	-0.558	3.614	0	63.996	0	0	-10797	0	0	1	6	4.3448	0	0	0.1802	1	0	Krt17	keratin 17
Z00021533-1	Trim2	8.51	-0.557	3.605	0	52.868	0	0	10113	0	0	2	7	5.2651	0	-0.922376	0.1139	1	0	Trim2	tripartite motif protein 2
Z00024788-1	Laptm5	11.09	-0.557	3.605	0	62.809	0	0	7939	0	0	2	2	3.4431	0	-0.346962	0.189	1	0	Laptm5	lysosomal-associated protein transmembrane 5
Z00034957-1	Cry1	24.91	-0.557	3.605	0	32.848	0	0	2836	0	0	0	2	2.3176	0	-0.275182	0.3687	0	0	Cry1	cryptochrome 1 (photolyase-like)
Z00050687-1	Dab1	15.2	-0.557	3.605	0	27.097	0	0	1088	1	0	7	0	4.4337	0	-0.30315	0.1775	1	0	Dab1	disabled homolog 1 (Drosophila)
Z00019408-1	D11Ertd759e	45.33	-0.556	3.597	0	87.904	0	0	0	0	0	0	0	0	0	0	1	0	0	D11Ertd759e	DNA segment, Chr 11, ERATO Doi 759, expressed
Z00033977-1	D230005D02Rik	4.33	-0.556	3.597	0	48.541	0	0	51944	0	0	2	2	2.2533	0	-1.13397	0.3189	0	0	D230005D02Rik	RIKEN cDNA D230005D02 gene
Z00034288-1	Zfp759	5.65	-0.556	3.597	0	38.044	0	0	0	0	0	0	0	0	0	0	1	0	0	Zfp759	zinc finger protein 759
Z00040114-1	Bcat2	19.17	-0.556	3.597	0	36.802	0	0	-1575	0	0	0	2	2.6253	0	-0.288057	0.313	0	0	Bcat2	branched chain aminotransferase 2, mitochondrial
Z00024877-1	Mmrn2	19.09	-0.555	3.589	0	43.812	0	0	-849	0	0	2	0	2.592	0	-0.390126	0.313	0	0	Mmrn2	multimerin 2
Z00031142-1	Tera	16.31	-0.555	3.589	0	46.958	0	0	-46050	0	0	7	8	5.2572	-0.394	-0.579443	0.1314	1	0	Tera	teratocarcinoma expressed, serine rich
Z00034439-1	Slc7a7	22.9	-0.554	3.58	0	81.293	0	0	1710	0	0	0	6	5.0999	-0.469	-0.694035	0.1384	1	0	Slc7a7	solute carrier family 7 (cationic amino acid transporter, y+ system), member 7
Z00005989-1	Zfp219	24.58	-0.553	3.572	0	43.481	0	0	442	0	0	5	2	7.4889	0	-0.304202	0.0842	1	1	Zfp219	zinc finger protein 219
Z00019524-1	Psap	1.03	-0.553	3.572	1	15.887	0	0	-46973	0	0	0	4	1.8786	0.269	0.583744	0.4055	0	0	Psap	prosaposin
Z00005286-1	Etv4	23.84	-0.552	3.564	0	55.08	0	0	-1708	0	0	0	3	3.3081	-0.474	-0.495008	0.2567	2	1	Etv4	ets variant gene 4 (E1A enhancer binding protein, E1AF)
Z00035722-1	Lmnb2	30.09	-0.552	3.564	0	62.961	0	0	10793	0	0	3	0	1.9321	0	-0.289829	0.396	0	0	Lmnb2	lamin B2
Z00036507-1	Cenpp	51.01	-0.551	3.556	0	45.241	0	0	0	0	0	0	0	0	0	0	1	0	0	Cenpp	centromere protein P
Z00011365-1	BC068171	48.42	-0.55	3.548	0	23.868	0	0	0	0	0	0	0	0	0	-0.464807	1	0	0	BC068171	cDNA sequence BC068171
Z00019240-1	Rnf7	52.89	-0.55	3.548	0	54.703	0	0	4894	0	0	2	1	3.1365	-0.291	0	0.2918	0	0	Rnf7	ring finger protein 7
Z00006523-1	Uhrf1	24.27	-0.549	3.539	0	58.583	0	0	4915	1	0	0	2	0.9933	0	0	0.6209	0	1	Uhrf1	ubiquitin-like, containing PHD and RING finger domains, 1
Z00024086-1	Egfl7	55.59	-0.548	3.531	0	51.146	0	0	-757	0	0	0	2	2.9307	0	0	0.3033	0	0	Egfl7	EGF-like domain 7
Z00015563-1	Usp28	15.22	-0.547	3.523	0	25.134	0	0	-8776	0	0	2	7	5.4298	0	-0.608206	0.1279	1	0	Usp28	ubiquitin specific peptidase 28
Z00023485-1	Bex2	57.71	-0.547	3.523	0	37.381	0	0	1286	0	0	2	0	2.4393	-0.215	0	0.3695	0	0	Bex2	brain expressed X-linked 2
Z00053404-1	Ddefl1	14.82	-0.547	3.523	0	34.281	0	0	-7477	0	0	2	0	1.6354	0	0	0.4409	0	1	Ddefl1	development and differentiation enhancing factor-like 1
Z00005098-1	Trim28	42.18	-0.544	3.499	0	56.059	0	0	0	0	0	0	0	0	0	-0.232688	1	0	1	Trim28	tripartite motif protein 28
Z00015776-1	5730590G19Rik	28.22	-0.544	3.499	0	65.647	0	0	-4891	0	1	1	10	6.6829	0	0	0.1035	1	0	5730590G19Rik	RIKEN cDNA 5730590G19 gene
Z00015752-1	Usp7	8.22	-0.543	3.491	0	54.504	0	0	-56280	0	0	2	2	2.2128	0	0	0.3228	0	0	Usp7
Z00002338-1	Jmjd2c	9.9	-0.542	3.483	0	37.41	0	0	-6376	0	0	4	5	5.9893	0	-0.530207	0.108	1	1	Jmjd2c	jumonji domain containing 2C
Z00035603-1	Mkrn1	18.72	-0.542	3.483	0	57.784	0	0	-57	0	0	8	4	10.5904	-0.367	-0.559973	0.0203	1	0	Mkrn1	makorin, ring finger protein, 1
Z00028186-1	Dnajc6	17.3	-0.541	3.475	0	44.986	0	0	-13400	0	0	1	2	2.5616	0	-0.423256	0.313	0	0	Dnajc6	DnaJ (Hsp40) homolog, subfamily C, member 6
Z00028478-1	E130202H07Rik	17.3	-0.54	3.467	0	82.347	0	0	96523	0	0	1	6	2.6641	0	0	0.313	0	0	E130202H07Rik	RIKEN cDNA E130202H07 gene
Z00035264-1	Gemin4	22.16	-0.54	3.467	0	32.372	0	0	26433	0	0	2	0	1.2276	0	-0.20383	0.5444	0	0	Gemin4	gem (nuclear organelle) associated protein 4
Z00072989-1	Defa1	12.47	-0.54	3.467	0	49.775	0	0	0	0	0	0	0	0	0	0	1	0	0	Defa1	defensin, alpha 1
Z00045784-1	Aox3	6.98	-0.538	3.451	0	38.802	0	0	248	1	0	1	2	3.5477	0	0	0.1835	1	0	Aox3	aldehyde oxidase 3
Z00006495-1	Ppat	49.91	-0.537	3.443	0	17.124	0	0	-273	1	0	2	1	3.4145	-0.207	-0.20684	0.286	0	0	Ppat	phosphoribosyl pyrophosphate amidotransferase
Z00036295-1	Clcn2	17.47	-0.537	3.443	0	79.367	0	0	4805	0	0	2	0	1.8067	0	-0.310676	0.4039	0	0	Clcn2	chloride channel 2
Z00073032-1	Defcr23	12.73	-0.536	3.435	0	47.813	0	0	0	0	0	0	0	0	0	0	1	0	0	Defcr23	defensin related cryptdin 23
Z00019464-1	Ddah1	39.63	-0.535	3.427	0	83.915	0	0	609	1	0	1	2	3.5595	0	0	0.2626	0	0	Ddah1	dimethylarginine dimethylaminohydrolase 1
Z00054408-1	Tcea2	14.4	-0.535	3.427	0	54.484	0	0	-957	0	0	2	0	2.5752	0	0	0.313	0	0	Tcea2	transcription elongation factor A (SII), 2
Z00057079-1	Sfrs7	45.57	-0.535	3.427	0	57.839	0	0	135	1	0	3	1	4.1744	-0.416	-0.201606	0.2352	0	0	Sfrs7	splicing factor, arginine/serine-rich 7
Z00007056-1	Jarid1b	12.55	-0.534	3.419	0	56.289	0	0	-24687	0	0	4	38	10.6675	-0.33	-0.288767	0.0203	1	1	Jarid1b	jumonji, AT rich interactive domain 1B (Rbp2 like)
Z00034702-1	1810054D07Rik	14.16	-0.534	3.419	0	50.03	0	0	-4147	0	0	2	1	3.2574	0	-0.340637	0.2577	0	0	1810054D07Rik	RIKEN cDNA 1810054D07 gene
Z00006570-1	3110082I17Rik	27.82	-0.533	3.411	0	55.333	0	0	-451	0	1	2	0	2.5828	0	0	0.3533	0	0	3110082I17Rik	RIKEN cDNA 3110082I17 gene
Z00009252-1	Rcc2	41.12	-0.532	3.404	0	53.075	0	0	-5804	0	1	3	2	4.1787	0	0	0.2352	0	0	Rcc2	regulator of chromosome condensation 2
Z00032057-1	LOC432988	11.43	-0.532	3.404	0	45.693	0	0	-34	0	0	4	3	7.7009	0	0	0.0524	1	0	LOC432988	hypothetical gene supported by AK082832
Z00035659-1	Dut	58.96	-0.532	3.404	0	52.353	0	0	9134	0	0	2	0	1.5647	0	-0.419397	0.5062	0	0	Dut	deoxyuridine triphosphatase
Z00002535-1	Mical1	43.3	-0.531	3.396	0	70.281	0	0	-3862	0	1	1	13	8.0402	0	0	0.0742	1	0	Mical1	microtubule associated monoxygenase, calponin and LIM domain containing 1
Z00023172-1	Xrcc5	30.61	-0.531	3.396	0	47.08	0	0	3010	0	0	2	2	4.2765	-0.278	-0.378749	0.2052	2	0	Xrcc5	X-ray repair complementing defective repair in Chinese hamster cells 5
Z00032207-1	Ybx1	13.67	-0.531	3.396	0	48.688	0	0	2232	0	0	1	4	5.1419	0	0	0.1376	1	1	Ybx1	Y box protein 1
Z00036114-1	Bclaf1	13.81	-0.531	3.396	0	34.497	0	0	-25983	1	0	5	3	2.9021	0	0	0.2938	0	1	Bclaf1	BCL2-associated transcription factor 1
Z00019077-1	Lphn1	51.28	-0.53	3.388	0	60.194	0	0	5090	0	0	3	0	2.2933	0	-0.43463	0.3825	0	0	Lphn1	latrophilin 1
Z00001129-1	Dnajc7	1	-0.526	3.357	1	31.323	0	0	2377	0	0	1	2	3.7934	-0.29	0	0.2663	0	0	Dnajc7	DnaJ (Hsp40) homolog, subfamily C, member 7
Z00001739-1	Prkcbp1	20.26	-0.525	3.349	0	56.761	0	0	1596	0	0	2	3	5.6888	-0.2	-0.282825	0.1218	1	1	Prkcbp1	protein kinase C binding protein 1
Z00023947-1	Gadd45a	35.63	-0.525	3.349	0	69.723	0	0	-74548	0	0	6	13	5.3952	-0.631	-0.31497	0.148	1	0	Gadd45a	growth arrest and DNA-damage-inducible 45 alpha
Z00035520-1	Frrs1	7.98	-0.524	3.341	0	41.139	0	0	62371	0	0	3	0	1.2961	0	0	0.5338	0	0	Frrs1	ferric-chelate reductase 1
Z00043915-1	Itpka	9.33	-0.524	3.341	0	47.496	0	0	-11632	0	0	4	4	4.8579	0	0	0.1252	1	0	Itpka	inositol 1,4,5-trisphosphate 3-kinase A
Z00006029-1	Klf4	27.09	-0.523	3.334	0	23.275	0	0	56241	0	0	1	14	4.5541	-0.56	-0.514312	0.1926	1	1	Klf4	Kruppel-like factor 4 (gut)
Z00012569-1	Mcam	14.63	-0.523	3.334	0	92.175	0	0	2722	0	0	0	2	2.3329	-1.295	-0.3006	0.3377	0	0	Mcam	melanoma cell adhesion molecule
Z00004739-1	Ube2c	55.56	-0.522	3.326	0	43.461	0	0	5938	0	1	0	2	1.9577	0	0	0.4263	0	0	Ube2c	ubiquitin-conjugating enzyme E2C
Z00010767-1	9430038I01Rik	20.15	-0.522	3.326	0	41.186	0	0	2779	0	0	0	2	2.318	0	0	0.3378	0	0	9430038I01Rik	RIKEN cDNA 9430038I01 gene
Z00014750-1	Tmc5	14.25	-0.52	3.311	0	42.825	0	0	-3557	0	0	3	3	5.2973	0	0	0.1314	1	0	Tmc5	transmembrane channel-like gene family 5
Z00017769-1	Dtymk	23.85	-0.52	3.311	0	40.452	0	0	1473	0	0	0	2	2.7	0	-0.275196	0.313	0	0	Dtymk	deoxythymidylate kinase
Z00057834-1	2200001I15Rik	14.66	-0.52	3.311	0	33.898	0	0	1722	0	0	3	1	4.6093	-0.226	-0.477223	0.1775	1	0	2200001I15Rik	RIKEN cDNA 2200001I15 gene
Z00024894-1	Hist1h1a	22.89	-0.519	3.303	0	40.596	0	0	8688	1	1	2	0	0.5146	0	0	0.8955	0	0	Hist1h1a	histone cluster 1, H1a
Z00056176-1	Phc1	8.94	-0.519	3.303	0	54.147	0	0	-1096	0	0	3	17	13.9659	-0.443	-0.754811	0.0023	1	1	Phc1	polyhomeotic-like 1 (Drosophila)
Z00031023-1	Xdh	5.06	-0.518	3.296	0	37.502	0	0	-2020	0	0	3	0	2.8273	-0.267	0	0.2344	0	0	Xdh	similar to novel protein
Z00025578-1	Spna1	7.31	-0.517	3.288	0	24.805	0	0	-511	0	0	2	0	2.5884	0	-0.318724	0.2686	0	0	Spna1	spectrin alpha 1
Z00031772-1	Ifitm7	16.48	-0.516	3.28	0	47.573	0	0	7863	0	0	2	7	5.5974	0	0	0.1218	1	0	Ifitm7	interferon induced transmembrane protein 7
Z00032042-1	A930011O12Rik	12.5	-0.516	3.28	0	56.298	0	0	2082	1	0	4	4	6.0926	0	0	0.106	1	0	A930011O12Rik	RIKEN cDNA A930011O12 gene
Z00034748-1	Got1	63.78	-0.516	3.28	0	51.751	0	0	-510	1	0	0	2	1.868	0	-0.177573	0.3963	0	0	Got1	glutamate oxaloacetate transaminase 1, soluble
Z00054853-1	Glt25d1	21.93	-0.516	3.28	0	20.07	0	0	38271	1	0	2	0	0.066	0	-0.208554	1	0	0	Glt25d1	glycosyltransferase 25 domain containing 1
Z00008206-1	Cdo1	25.33	-0.515	3.273	0	57.443	0	0	-6287	0	0	0	2	1.9334	0	0	0.396	0	0	Cdo1	cysteine dioxygenase 1, cytosolic
Z00017419-1	AI467606	13.7	-0.515	3.273	0	49.481	0	0	19261	1	0	0	2	0.4194	0	-0.533904	0.9546	0	0	AI467606	expressed sequence AI467606
Z00031050-1	Tcea1	40.54	-0.515	3.273	0	32.963	0	0	-2022	0	0	5	11	10.941	-0.498	-0.273552	0.016	1	0	Tcea1	transcription elongation factor A (SII) 1
Z00034045-1	Ccne1	25.06	-0.513	3.258	0	47.818	0	0	-1826	0	0	0	4	3.9144	0	-0.215435	0.2257	2	0	Ccne1	cyclin E1
Z00036730-1	Sulf1	16.97	-0.513	3.258	0	56.58	0	0	16742	0	0	4	17	7.8692	0	-0.726561	0.0649	1	0	Sulf1	sulfatase 1
Z00001969-1	Plscr1	17.04	-0.512	3.25	0	42.129	0	0	-5159	0	0	6	1	4.8069	0	-0.26552	0.1615	1	0	Plscr1	phospholipid scramblase 1
Z00011737-1	Stmn1	53.24	-0.512	3.25	0	45.261	0	0	33117	0	0	1	9	4.1141	0	-0.259079	0.256	2	0	Stmn1	stathmin 1
Z00013026-1	Nup43	29.93	-0.512	3.25	0	45.041	0	0	0	0	0	0	0	0	0	-0.198271	1	0	0	Nup43	nucleoporin 43
Z00015278-1	Dusp6	29.46	-0.512	3.25	0	63.434	0	0	7552	0	0	2	1	2.8426	-0.738	-0.349637	0.3266	0	0	Dusp6	dual specificity phosphatase 6
Z00034319-1	Ubqln4	11.07	-0.512	3.25	0	27.832	0	0	8856	0	0	9	27	12.8625	0	-0.268999	0.0031	1	0	Ubqln4	ubiquilin 4
Z00064634-1	Hist1h2ag	25.2	-0.512	3.25	0	20.805	0	0	0	0	0	0	0	0	0	0	1	0	0	Hist1h2ag	Mus musculus histone 1, H2ag (Hist1h2ag), mRNA
Z00016886-1	Cdc42ep3	7.62	-0.511	3.243	0	14.412	0	0	-9734	0	0	5	4	5.3922	0	0	0.1139	1	0	Cdc42ep3	CDC42 effector protein (Rho GTPase binding) 3
Z00054559-1	Abcb1a	15.7	-0.511	3.243	0	47.337	0	0	9397	0	0	2	2	3.314	0	-0.392778	0.2567	0	0	Abcb1a	ATP-binding cassette, sub-family B (MDR/TAP), member 1A
Z00021797-1	Cchcr1	49.33	-0.51	3.235	0	55.123	0	0	0	0	0	0	0	0	0	0	1	0	0	Cchcr1	coiled-coil alpha-helical rod protein 1
Z00034732-1	4930517K11Rik	15.96	-0.51	3.235	0	42.167	0	0	-97147	0	0	3	0	1.1769	0	-0.686848	0.5601	0	0	4930517K11Rik	RIKEN cDNA 4930517K11 gene
Z00057918-1	Rnaseh2a	33.83	-0.51	3.235	0	35.708	0	0	0	0	0	0	0	0	0	-0.379312	1	0	0	Rnaseh2a	ribonuclease H2, large subunit
Z00016462-1	Rbpsuh	27.82	-0.509	3.228	0	42.408	0	0	-84137	0	0	0	25	5.1169	-0.289	0	0.1563	1	1	Rbpsuh	recombining binding protein suppressor of hairless (Drosophila)
Z00011463-1	Prx	31.17	-0.508	3.221	0	63.991	0	0	328	1	0	4	0	2.8812	0	-0.249905	0.3223	0	0	Prx	periaxin
Z00030433-1	Timm8a1	71.11	-0.508	3.221	0	45.242	0	0	2586	0	0	0	2	2.3632	0	0	0.3494	0	0	Timm8a1	Mus musculus translocase of inner mitochondrial membrane 8 homolog a1 (yeast) (Timm8a1), mRNA
Z00035238-1	Rif1	20.9	-0.508	3.221	0	18.118	0	0	-1004	1	0	24	6	16.6123	-0.505	-0.480765	0.0025	1	0	Rif1	Rap1 interacting factor 1 homolog (yeast)
Z00007736-1	Itga9	13.9	-0.507	3.213	0	25.037	0	0	1776	1	0	2	9	7.7181	0	0	0.0649	1	0	Itga9	integrin alpha 9
Z00030505-1	Hist1h3c	39.44	-0.507	3.213	0	40.894	0	0	0	0	0	0	0	0	0	0	1	0	0	Hist1h3c	histone cluster 1, H3c
Z00035816-1	2010317E24Rik	43.23	-0.506	3.206	0	54.706	0	0	3500	0	0	2	0	1.9412	0	-0.260544	0.4134	0	0	2010317E24Rik	RIKEN cDNA 2010317E24 gene
Z00030600-1	Zp3	15.7	-0.505	3.198	0	70.493	0	0	0	0	0	0	0	0	0	-0.305746	1	0	0	Zp3	zona pellucida glycoprotein 3
Z00009643-1	Spry4	21.74	-0.504	3.191	0	62.498	0	0	-530	1	0	5	2	6.4038	-0.337	-0.71348	0.0953	1	0	Spry4	sprouty homolog 4 (Drosophila)
Z00027110-1	Hormad1	18	-0.504	3.191	0	40.068	0	0	-13988	1	0	0	2	0.5602	0	-0.467756	0.8687	0	0	Hormad1	HORMA domain containing 1
Z00013177-1	Polr3h	27.39	-0.503	3.184	0	30.997	0	0	-2692	0	0	2	0	2.0677	0	0	0.3808	0	0	Polr3h	polymerase (RNA) III (DNA directed) polypeptide H
Z00015450-1	Gins1	41.6	-0.503	3.184	0	38.691	0	0	0	0	0	0	0	0	0	0	1	0	0	Gins1	GINS complex subunit 1 (Psf1 homolog)
Z00018385-1	5730406M06Rik	16.56	-0.503	3.184	0	18.5	0	0	1882	1	0	2	2	3.7147	0	0	0.2336	0	0	5730406M06Rik	RIKEN cDNA 5730406M06 gene
Z00034219-1	2410018M08Rik	26.76	-0.503	3.184	0	29.785	0	0	14619	1	1	3	0	0.7637	0	-0.217467	0.7289	0	0	2410018M08Rik	RIKEN cDNA 2410018M08 gene
Z00023451-1	Ng23	17.01	-0.502	3.176	0	52.566	0	0	411	0	0	6	0	5.0823	0	0	0.1384	1	0	Ng23	Ng23 protein
Z00011056-1	Rpap1	26.6	-0.501	3.169	0	50.033	0	0	-2739	0	0	3	2	4.9585	0	-0.39491	0.1692	1	0	Rpap1	RNA polymerase II associated protein 1
Z00015179-1	Nipsnap1	39.59	-0.501	3.169	0	22.688	0	0	-762	0	0	4	1	5.8795	0	-0.514409	0.1528	1	0	Nipsnap1	4-nitrophenylphosphatase domain and non-neuronal SNAP25-like protein homolog 1 (C. elegans)
Z00030694-1	Pigl	9.22	-0.5	3.162	0	40.625	0	0	-7736	0	1	2	3	3.9837	0	0	0.1524	1	0	Pigl	phosphatidylinositol glycan anchor biosynthesis, class L
Z00015376-1	AI553587	23.55	-0.499	3.155	0	38.53	0	0	0	0	0	0	0	0	0	-0.264301	1	0	0	AI553587	expressed sequence AI553587
Z00035558-1	Zbtb44	29.03	-0.499	3.155	0	66.128	0	0	-11695	0	0	2	34	11.1563	0	0	0.0513	1	0	Zbtb44	zinc finger and BTB domain containing 44
Z00035974-1	Pcaf	6.27	-0.498	3.147	0	38.269	0	0	64364	1	0	74	40	15.4622	0	-0.379226	0.0011	1	1	Pcaf	p300/CBP-associated factor
Z00064450-1	Atrx	43.81	-0.498	3.147	0	45.79	0	0	5454	0	1	0	2	2.0041	-0.481	0	0.3996	0	1	Atrx	Mus musculus 0 day neonate head cDNA, RIKEN full-length enriched library, clone:4833408C14 product:unclassifiable, full insert sequence
Z00000504-1	Slc39a14	7.11	-0.497	3.14	1	52.914	0	0	-425	0	0	5	0	4.5421	0	-0.375219	0.186	1	0	Slc39a14	solute carrier family 39 (zinc transporter), member 14
Z00007972-1	Dynll2	1.06	-0.497	3.14	1	54.573	0	0	-12472	0	0	0	2	1.6548	0	0	0.4186	0	0	Dynll2	dynein light chain LC8-type 2
Z00008924-1	Mettl5	30.44	-0.497	3.14	0	56.422	0	0	-11989	1	0	2	2	2.0708	0	0	0.3808	0	0	Mettl5	methyltransferase like 5
Z00019665-1	Igfbp3	11.95	-0.497	3.14	0	40.64	0	0	0	0	0	0	0	0	0	-0.245021	1	0	0	Igfbp3	insulin-like growth factor binding protein 3
Z00023923-1	Ppp1r1a	23.1	-0.497	3.14	0	36.959	0	0	-435	0	0	0	4	4.4812	-0.562	-0.337857	0.1775	1	0	Ppp1r1a	protein phosphatase 1, regulatory (inhibitor) subunit 1A
Z00049185-1	Ubxd4	10.05	-0.496	3.133	0	40.478	0	0	9671	0	0	4	8	6.4618	-0.595	0	0.0886	1	0	Ubxd4	UBX domain containing 4
Z00062585-1	Polr3g	21.63	-0.496	3.133	0	22.609	0	0	-150	1	0	3	0	2.2629	0	-0.292215	0.3385	0	0	Polr3g	polymerase (RNA) III (DNA directed) polypeptide G
Z00015804-1	Mybl2	1.06	-0.495	3.126	1	3.593	0.00036	0.00115	-22345	0	0	9	9	6.8926	0	-0.278142	0.1284	1	1	Mybl2	myeloblastosis oncogene-like 2
Z00046966-1	Prdm5	11.42	-0.495	3.126	0	34.136	0	0	18027	0	0	2	5	4.0395	-0.607	-0.859032	0.1524	1	0	Prdm5	PR domain containing 5
Z00072411-1	Dppa5	43.31	-0.495	3.126	0	19.191	0	0	-2334	0	0	6	4	7.8916	-0.296	-0.346023	0.0742	1	0	Dppa5	similar to developmental pluripotency associated 5
Z00019653-1	Id3	7.5	-0.494	3.118	1	80.672	0	0	3018	0	0	9	21	14.8009	0	0.610341	0.0013	1	1	Id3	inhibitor of DNA binding 3
Z00006361-1	Sdhd	50.21	-0.493	3.111	0	30.666	0	0	0	0	0	0	0	0	0	0	1	0	0	Sdhd	succinate dehydrogenase complex, subunit D, integral membrane protein
Z00034265-1	Dhodh	21.79	-0.492	3.104	0	66.572	0	0	2594	0	0	2	0	2.087	0	-0.427681	0.3613	0	0	Dhodh	dihydroorotate dehydrogenase
Z00018251-1	Gprasp2	22.93	-0.491	3.097	0	12.51	0	0	24121	0	1	2	0	1.2569	0	-0.392628	0.5359	0	0	Gprasp2	G protein-coupled receptor associated sorting protein 2
Z00021691-1	Lgr4	7.08	-0.491	3.097	0	15.896	0	0	25079	0	0	0	14	4.6984	0	0	0.1271	1	0	Lgr4	leucine-rich repeat-containing G protein-coupled receptor 4
Z00028025-1	Trp53i5	17.99	-0.491	3.097	0	42.288	0	0	0	0	0	0	0	0	0	0	1	0	0	Trp53i5	transformation related protein 53 inducible protein 5
Z00030744-1	Tpd52l1	23	-0.491	3.097	0	36.226	0	0	-11328	0	1	0	2	1.6828	0	0	0.4317	0	0	Tpd52l1	tumor protein D52-like 1
Z00034313-1	Fkbp11	13.17	-0.491	3.097	0	41.538	0	0	9937	1	0	2	0	0.4702	0	-0.38452	0.9225	0	0	Fkbp11	FK506 binding protein 11
Z00021005-1	Tspan13	67.81	-0.489	3.083	0	46.615	0	0	-19824	0	0	1	3	2.7693	0	0	0.3383	0	0	Tspan13	tetraspanin 13
Z00022200-1	Tmem20	53.85	-0.489	3.083	0	19.993	0	0	-47510	0	0	12	34	10.256	0	0	0.0282	1	0	Tmem20	transmembrane protein 20
Z00027951-1	Zfp292	8.63	-0.488	3.076	0	35.72	0	0	836	0	0	0	5	5.1685	0	-0.446848	0.1139	1	0	Zfp292	zinc finger protein 292
Z00054597-1	Mtf2	13.25	-0.488	3.076	0	38.799	0	0	11646	0	1	6	10	7.4085	-0.489	-0.40871	0.0649	1	1	Mtf2	metal response element binding transcription factor 2
Z00056719-1	L2hgdh	26.13	-0.488	3.076	0	31.307	0	0	43071	1	0	2	0	0.0339	0	0	1	0	0	L2hgdh	L-2-hydroxyglutarate dehydrogenase
Z00030050-1	A630034I12Rik	19.61	-0.486	3.061	0	30.322	0	0	0	0	0	0	0	0	0	0	1	0	0	A630034I12Rik	RIKEN cDNA A630034I12 gene
Z00030322-1	Paics	44.63	-0.486	3.061	0	34.89	0	0	-284	1	0	2	1	3.4145	-0.32	0	0.2626	0	0	Paics	phosphoribosylaminoimidazole carboxylase, phosphoribosylaminoribosylaminoimidazole, succinocarboxamide synthetase
Z00064198-1	Bcam	18.38	-0.486	3.061	0	48.583	0	0	0	0	0	0	0	0	0	0	1	0	0	Bcam	Mus musculus basal cell adhesion molecule (Bcam), mRNA
Z00018156-1	Pxmp2	24.3	-0.485	3.054	0	36.759	0	0	2656	0	1	0	3	2.9947	0	0	0.3058	0	0	Pxmp2	peroxisomal membrane protein 2
Z00023269-1	Rlbp1	16.08	-0.485	3.054	0	33.119	0	0	-466	0	0	2	0	2.5786	0	-0.176107	0.313	0	0	Rlbp1	retinaldehyde binding protein 1
Z00054656-1	Snx10	43.11	-0.484	3.047	0	32.651	0	0	-124	0	0	0	6	5.7389	-0.372	0	0.1532	1	0	Snx10	sorting nexin 10
Z00024811-1	Ly6g6d	17.22	-0.483	3.04	0	43.81	0	0	2049	0	1	0	2	2.4884	0	0	0.3222	0	0	Ly6g6d	lymphocyte antigen 6 complex, locus G6D
Z00027220-1	Rragb	17.93	-0.483	3.04	0	48.499	0	0	72759	0	0	5	1	2.4463	0	0	0.3297	0	0	Rragb	Ras-related GTP binding B
Z00030864-1	Myh6	58.03	-0.482	3.033	0	56.823	0	0	3619	0	0	0	3	2.8117	0	0	0.3077	0	0	Myh6	myosin, heavy polypeptide 6, cardiac muscle, alpha
Z00050331-1	Cdyl2	10.58	-0.482	3.033	0	27.573	0	0	58996	0	0	3	9	4.2527	0	-0.518612	0.1408	1	0	Cdyl2	chromodomain protein, Y chromosome-like 2
Z00028651-1	9630027E11	54.78	-0.481	3.026	0	35.003	0	0	0	0	0	0	0	0	0	0	1	0	0	9.63e+17	hypothetical protein 9630027E11
Z00031596-1	Tcte1	16.52	-0.481	3.026	0	30.062	0	0	-2274	0	0	2	0	2.1487	0	0	0.3544	0	0	Tcte1	t-complex-associated testis expressed 1
Z00006843-1	G3bp2	32.89	-0.48	3.019	0	38.749	0	0	0	0	0	0	0	0	0	0	1	0	0	G3bp2	GTPase activating protein (SH3 domain) binding protein 2
Z00031209-1	Hist1h4h	43.59	-0.48	3.019	0	7.09	0	0	1741	0	0	0	2	2.5899	0	0	0.3141	0	0	Hist1h4h	histone cluster 1, H4h
Z00021994-1	Sfrp1	7.81	-0.479	3.013	0	36.215	0	0	-211	1	0	2	1	3.4267	0	-0.202478	0.189	1	0	Sfrp1	secreted frizzled-related sequence protein 1
Z00033312-1	LOC625574	32.67	-0.479	3.013	0	53.388	0	0	0	0	0	0	0	0	0	0	1	0	0	LOC625574	similar to TGFB-induced factor 2
Z00014305-1	Qdpr	29.44	-0.478	3.006	0	49.348	0	0	71656	0	0	1	3	2.081	0	-0.385867	0.3808	0	0	Qdpr	quinoid dihydropteridine reductase
Z00058024-1	4932441K18Rik	23.27	-0.478	3.006	0	33.606	0	0	-3032	0	0	2	6	6.4567	0	0	0.0953	1	0	4932441K18Rik	RIKEN cDNA 4932441K18 gene
Z00006856-1	C77084	22.77	-0.477	2.999	0	2.322	0.01744	0.03984	0	0	0	0	0	0	0	0	1	0	0	C77084	Mus musculus 16 days neonate thymus cDNA, RIKEN full-length enriched library, clone:A130064I12 product:unclassifiable, full insert sequence
Z00016127-1	Ephb2	56.59	-0.476	2.992	0	60.471	0	0	5131	0	0	0	2	2.0235	0	0	0.4248	0	0	Ephb2	Eph receptor B2
Z00038760-1	Acoxl	11.82	-0.476	2.992	0	28.83	0	0	772	0	0	4	0	3.9594	0	0	0.1524	1	0	Acoxl	acyl-Coenzyme A oxidase-like
Z00031909-1	Rpl21	48.59	-0.475	2.985	0	22.442	0	0	3858	0	1	0	2	2.1585	0	0.395563	0.3969	0	0	Rpl21	ribosomal protein L21
Z00023836-1	Pla2g1b	33.18	-0.474	2.978	0	58.491	0	0	10391	0	0	2	0	1.519	-1.345	-1.00231	0.4536	0	0	Pla2g1b	phospholipase A2, group IB, pancreas
Z00036270-1	Ppp1r9a	22.34	-0.474	2.978	0	55.012	0	0	4296	0	0	3	4	5.6236	-0.478	-0.261175	0.1218	1	0	Ppp1r9a	protein phosphatase 1, regulatory (inhibitor) subunit 9A
Z00058787-1	Gemin6	42.44	-0.473	2.971	0	37.735	0	0	8930	0	0	0	2	1.7869	0	-0.203243	0.4414	0	0	Gemin6	gem (nuclear organelle) associated protein 6
Z00008607-1	Eed	10.18	-0.472	2.964	0	20.839	0	0	0	0	0	0	0	0	-0.323	-0.282495	1	0	0	Eed	embryonic ectoderm development
Z00023365-1	Htra1	32.28	-0.472	2.964	1	21.195	0	0	2341	0	0	1	4	5.0947	0	0	0.0631	1	0	Htra1	HtrA serine peptidase 1
Z00015500-1	Snx11	17.9	-0.471	2.958	0	43.937	0	0	-2912	0	1	4	3	6.0729	0	0	0.106	1	0	Snx11	sorting nexin 11
Z00016073-1	Ly75	19.34	-0.471	2.958	0	26.574	0	0	-28162	0	0	1	4	2.8976	0	0	0.2938	0	0	Ly75	lymphocyte antigen 75
Z00018018-1	Trub2	30.05	-0.471	2.958	0	16.289	0	0	0	0	0	0	0	0	0	0	1	0	0	Trub2	TruB pseudouridine (psi) synthase homolog 2 (E. coli)
Z00031187-1	Xab1	16.5	-0.471	2.958	0	29.568	0	0	-8659	0	0	5	0	2.7835	0	-0.289377	0.3096	0	0	Xab1	XPA binding protein 1
Z00019504-1	Slc29a1	23.47	-0.47	2.951	0	38.479	0	0	-3328	0	0	1	2	3.5146	-0.453	-0.211021	0.246	0	0	Slc29a1	solute carrier family 29 (nucleoside transporters), member 1
Z00054572-1	Lyar	20.84	-0.47	2.951	0	28.791	0	0	15531	0	0	2	0	1.3883	0	-0.279301	0.4955	0	0	Lyar	Ly1 antibody reactive clone
Z00005869-1	Acot9	11.67	-0.469	2.944	1	39.103	0	0	145	1	0	4	2	5.8266	0	0	0.1456	1	0	Acot9	acyl-CoA thioesterase 9
Z00010725-1	Zfp710	37.54	-0.469	2.944	0	60.579	0	0	949	0	0	0	3	3.7849	0	0	0.2552	0	0	Zfp710	zinc finger protein 710
Z00023250-1	Zbtb7a	7.3	-0.469	2.944	0	7.198	0	0	3866	0	0	0	3	2.7705	0	0	0.242	0	1	Zbtb7a	zinc finger and BTB domain containing 7a
Z00023673-1	Nphp1	49.9	-0.469	2.944	0	39.224	0	0	12	1	0	0	2	1.868	0	-0.193344	0.4423	0	0	Nphp1	nephronophthisis 1 (juvenile) homolog (human)
Z00055024-1	6330514A18Rik	20.23	-0.469	2.944	0	54.775	0	0	-2023	1	0	5	0	2.8183	0	0	0.3057	0	0	6330514A18Rik	RIKEN cDNA 6330514A18 gene
Z00072071-1	LOC272633	7.28	-0.469	2.944	0	21.309	0	0	20957	0	0	1	2	2.3146	0	0	0.3077	0	0	LOC272633	similar to mitochondrial carrier family protein
Z00019632-1	Idh1	67.79	-0.468	2.937	0	30.234	0	0	544	0	0	0	2	2.9307	0	0	0.3335	0	0	Idh1	isocitrate dehydrogenase 1 (NADP+), soluble
Z00006160-1	Tk1	19.77	-0.466	2.924	0	34.995	0	0	-2881	0	0	2	0	2.0288	0	-0.24352	0.3684	0	0	Tk1	thymidine kinase 1
Z00022693-1	Rspo1	31.74	-0.466	2.924	0	22.169	0	0	-8850	0	0	3	0	2.0177	0	0	0.39	0	0	Rspo1	R-spondin homolog (Xenopus laevis)
Z00002624-1	Helb	18.55	-0.465	2.917	0	36.884	0	0	-59029	0	0	5	5	3.8475	0	-0.448493	0.2239	2	0	Helb	helicase (DNA) B
Z00015182-1	Klf8	10.68	-0.465	2.917	0	14.554	0	0	-25340	0	0	5	1	3.1071	0	0	0.2038	2	0	Klf8	Kruppel-like factor 8
Z00019829-1	Mtss1	2.76	-0.465	2.917	0	18.999	0	0	-1184	0	0	1	3	5.2428	0	-0.406988	0.1139	1	0	Mtss1	metastasis suppressor 1
Z00021368-1	Tle1	19.04	-0.465	2.917	0	18.366	0	0	53674	0	0	4	8	4.4116	0	-0.310774	0.1775	1	1	Tle1	transducin-like enhancer of split 1, homolog of Drosophila E(spl)
Z00035909-1	Gja1	40	-0.465	2.917	0	19.358	0	0	-2343	0	0	9	15	13.81	-0.431	-0.216246	0.0059	1	0	Gja1	gap junction membrane channel protein alpha 1
Z00054731-1	Ttyh1	16.67	-0.465	2.917	0	60.497	0	0	0	0	0	0	0	0	0	-0.188183	1	0	0	Ttyh1	tweety homolog 1 (Drosophila)
Z00057292-1	Ryr3	19.02	-0.465	2.917	0	6.639	3e-05	0	-23766	0	0	0	3	1.8274	0	-0.274004	0.4019	0	0	Ryr3	ryanodine receptor 3
Z00064281-1	Mif	48.78	-0.465	2.917	0	47.604	0	0	8271	0	0	0	12	5.4792	0	-0.21065	0.1972	1	0	Mif	Mus musculus macrophage migration inhibitory factor (Mif), mRNA
Z00052045-1	Setx	10.1	-0.464	2.91	0	28.443	0	0	4184	0	0	2	4	5.1189	0	0	0.1151	1	0	Setx	senataxin
Z00004269-1	Fer1l3	10.19	-0.463	2.904	1	165.267	0	0	161173	0	0	5	19	5.1485	0	0	0.1553	1	0	Fer1l3	fer-1-like 3, myoferlin (C. elegans)
Z00013619-1	Psmc3ip	67.81	-0.463	2.904	0	38.482	0	0	-4216	0	0	2	0	1.8641	0	0	0.3963	0	0	Psmc3ip	proteasome (prosome, macropain) 26S subunit, ATPase 3, interacting protein
Z00015017-1	Ywhaq	17.81	-0.463	2.904	0	33.263	0	0	0	0	0	0	0	0	0	0	1	0	0	Ywhaq	tyrosine 3-monooxygenase/tryptophan 5-monooxygenase activation protein, theta polypeptide
Z00015097-1	Parp1	28.02	-0.463	2.904	0	39.925	0	0	1915	0	0	1	5	5.9317	0	-0.35645	0.1226	1	0	Parp1	poly (ADP-ribose) polymerase family, member 1
Z00031056-1	4930500J02Rik	22.16	-0.463	2.904	0	45.893	0	0	0	0	0	0	0	0	0	0	1	0	0	4930500J02Rik	RIKEN cDNA 4930500J02 gene
Z00001778-1	Ecsit	27.63	-0.462	2.897	0	46.363	0	0	0	0	0	0	0	0	0	0	1	0	0	Ecsit	ECSIT homolog (Drosophila)
Z00027030-1	9430078K24Rik	1.3	-0.461	2.89	1	8.808	0	0	0	0	0	0	0	0	0	0	1	0	0	9430078K24Rik	RIKEN cDNA 9430078K24 gene
Z00041793-1	6430514L14Rik	16.22	-0.461	2.89	0	15.635	0	0	1558	0	0	2	0	2.3359	-0.315	-0.186403	0.3377	0	0	6430514L14Rik	RIKEN cDNA 6430514L14 gene
Z00006686-1	8430406I07Rik	26.96	-0.46	2.884	0	25.685	0	0	13849	0	0	1	2	2.5471	0	0	0.3533	0	0	8430406I07Rik	RIKEN cDNA 8430406I07 gene
Z00014991-1	Fxyd4	16.09	-0.46	2.884	0	33.721	0	0	-6377	0	0	2	2	3.6363	0	0	0.24	0	0	Fxyd4	FXYD domain-containing ion transport regulator 4
Z00017837-1	D14Ertd436e	18.79	-0.46	2.884	0	42.01	0	0	-4144	0	0	2	5	5.6173	0	0	0.1218	1	0	D14Ertd436e	DNA segment, Chr 14, ERATO Doi 436, expressed
Z00034413-1	Luc7l	17.26	-0.46	2.884	0	11.446	0	0	39008	0	1	0	2	1.2795	0	-0.1819	0.5287	0	0	Luc7l	Luc7 homolog (S. cerevisiae)-like
Z00003660-1	Trim24	46.29	-0.459	2.877	0	30.059	0	0	-181095	0	0	3	25	5.3327	-0.376	0	0.1758	1	1	Trim24	tripartite motif protein 24
Z00017573-1	Def6	18.39	-0.459	2.877	0	45.927	0	0	-285	0	0	3	0	3.3272	0	-0.255172	0.2567	0	0	Def6	differentially expressed in FDCP 6
Z00026369-1	Hist2h4	44.03	-0.459	2.877	0	8.578	0	0	0	0	0	0	0	0	0	0	1	0	0	Hist2h4	histone cluster 2, H4
Z00034650-1	D16Ertd472e	11.57	-0.458	2.87	0	28.595	0	0	85384	0	0	3	5	3.0877	0	-0.297566	0.2038	0	0	D16Ertd472e	DNA segment, Chr 16, ERATO Doi 472, expressed
Z00000990-1	Hk2	6.91	-0.457	2.864	0	30.72	0	0	1443	1	0	6	0	3.5921	-0.308	-0.272538	0.1824	1	0	Hk2	hexokinase 2
Z00036399-1	Pafah1b1	1.17	-0.457	2.864	1	8.595	0	0	18217	0	0	0	5	2.6713	0	0	0.3352	0	0	Pafah1b1	platelet-activating factor acetylhydrolase, isoform 1b, beta1 subunit
Z00066868-1	Bub3	29.03	-0.457	2.864	0	25.425	0	0	143889	0	0	3	3	2.308	0	0	0.3687	0	0	Bub3	budding uninhibited by benzimidazoles 3 homolog (S. cerevisiae)
Z00013458-1	Kcns3	15.31	-0.456	2.857	0	25.201	0	0	97688	0	0	0	6	2.0362	0	0	0.3684	0	0	Kcns3	potassium voltage-gated channel, delayed-rectifier, subfamily S, member 3
Z00034437-1	Ict1	49.59	-0.456	2.857	0	19.851	0	0	6240	0	0	1	7	5.3023	0	0	0.1972	1	0	Ict1	immature colon carcinoma transcript 1
Z00041875-1	9130422G05Rik	9.46	-0.456	2.857	0	32.225	0	0	114914	0	0	1	3	1.8552	0	-0.42637	0.389	0	0	9130422G05Rik	RIKEN cDNA 9130422G05 gene
Z00060600-1	Hmgb3	83.32	-0.456	2.857	0	38.743	0	0	-649	0	0	2	1	4.4941	0	0	0.3773	0	1	Hmgb3	high mobility group box 3
Z00011200-1	Ell2	18.14	-0.455	2.851	0	43.272	0	0	20697	0	0	2	1	2.2639	-0.71	-0.63606	0.3385	0	0	Ell2	elongation factor RNA polymerase II 2
Z00060401-1	Esco2	21.72	-0.455	2.851	0	31.767	0	0	6309	0	1	2	0	1.7051	0	-0.214259	0.4307	0	0	Esco2	establishment of cohesion 1 homolog 2 (S. cerevisiae)
Z00006591-1	Pecr	53.13	-0.454	2.844	0	45.486	0	0	43045	0	1	0	21	5.3241	0	-0.409168	0.1972	1	0	Pecr	peroxisomal trans-2-enoyl-CoA reductase
Z00023546-1	Dpys	12.59	-0.454	2.844	0	51.078	0	0	-10316	0	0	3	0	1.9558	0	-0.695788	0.3815	0	0	Dpys	dihydropyrimidinase
Z00024264-1	Angptl4	18.73	-0.454	2.844	0	32.969	0	0	6697	0	0	2	1	2.9273	0	-0.378306	0.2938	0	0	Angptl4	angiopoietin-like 4
Z00025739-1	Icosl	9.11	-0.454	2.844	0	29.966	0	0	-1327	0	0	4	0	3.7009	0	0	0.1731	1	0	Icosl	icos ligand
Z00022825-1	Tcof1	34.65	-0.453	2.837	0	33.534	0	0	-22337	0	0	2	2	2.7308	0	-0.225632	0.3443	0	0	Tcof1	Treacher Collins Franceschetti syndrome 1, homolog
Z00004187-1	Mthfd1l	51.92	-0.452	2.831	0	14.111	0	0	2506	0	0	1	2	3.7482	0	0	0.2653	0	0	Mthfd1l	methylenetetrahydrofolate dehydrogenase (NADP+ dependent) 1-like
Z00006515-1	2310001H12Rik	8.06	-0.452	2.831	0	22.626	0	0	0	0	0	0	0	0	0	-0.340734	1	0	0	2310001H12Rik	RIKEN cDNA 2310001H12 gene
Z00023729-1	Thbs3	16.8	-0.452	2.831	0	47.717	0	0	308	0	0	2	0	2.5738	0	-0.392159	0.313	0	0	Thbs3	thrombospondin 3
Z00027290-1	Rbm10	12.75	-0.452	2.831	0	17.138	0	0	0	0	0	0	0	0	0	0	1	0	0	Rbm10	RNA binding motif protein 10
Z00035090-1	Nsl1	36.48	-0.452	2.831	0	34.624	0	0	0	0	0	0	0	0	0	0	1	0	0	Nsl1	NSL1, MIND kinetochore complex component, homolog (S. cerevisiae)
Z00023765-1	Hist1h1b	56.31	-0.451	2.824	0	11.024	0	0	0	0	0	0	0	0	0	0	1	0	0	Hist1h1b	histone cluster 1, H1b
Z00033671-1	B230112C05Rik	15.42	-0.451	2.824	0	19.602	0	0	164	0	0	3	0	3.3154	0	-0.473388	0.2567	0	0	B230112C05Rik	RIKEN cDNA B230112C05 gene
Z00034075-1	LOC638695	5.71	-0.451	2.824	0	25.285	0	0	-4744	0	0	2	0	1.8149	0	0	0.3912	0	0	LOC638695	similar to Spetex-2C protein
Z00043500-1	Gpr160	7.14	-0.451	2.824	0	37.824	0	0	33395	0	1	2	4	3.1874	0	0	0.2038	0	0	Gpr160	G protein-coupled receptor 160
Z00007863-1	Zcchc10	17.77	-0.45	2.818	0	34.728	0	0	-13290	0	1	1	7	4.4942	0	0	0.1775	1	0	Zcchc10	zinc finger, CCHC domain containing 10
Z00012553-1	Mcm6	50.1	-0.45	2.818	0	36.681	0	0	-32998	0	1	3	5	3.8368	0	-0.31212	0.2611	0	1	Mcm6	minichromosome maintenance deficient 6 (MIS5 homolog, S. pombe) (S. cerevisiae)
Z00009889-1	Nr5a2	16.75	-0.449	2.811	0	33.661	0	0	-3767	0	0	3	1	3.8753	0	-0.358887	0.2229	2	1	Nr5a2	nuclear receptor subfamily 5, group A, member 2
Z00011046-1	Tbc1d13	10.16	-0.449	2.811	0	18.384	0	0	1683	0	0	3	2	5.5598	0	-0.240744	0.1139	1	0	Tbc1d13	TBC1 domain family, member 13
Z00018843-1	Nr1d2	17.58	-0.449	2.811	0	26.214	0	0	8061	0	1	0	2	1.824	0	-0.426195	0.4019	0	1	Nr1d2	nuclear receptor subfamily 1, group D, member 2
Z00042638-1	Lbxcor1	10.59	-0.449	2.811	0	41.112	0	0	-230	1	0	4	0	2.9024	0	0	0.2264	0	1	Lbxcor1	ladybird homeobox 1 homolog (Drosophila) corepressor 1
Z00007416-1	C80638	5.67	-0.448	2.805	0	19.754	0	0	0	0	0	0	0	0	0	0	1	0	0	C80638	expressed sequence C80638
Z00007732-1	Arl6	59.42	-0.448	2.805	0	45.858	0	0	-4810	0	1	1	3	3.8166	-0.328	-0.30229	0.2611	0	0	Arl6	ADP-ribosylation factor-like 6
Z00055553-1	Cnnm1	16.84	-0.448	2.805	0	54.185	0	0	2253	0	1	2	0	2.1432	0	0	0.3544	0	0	Cnnm1	cyclin M1
Z00008020-1	Dgke	17.7	-0.447	2.798	0	26.269	0	0	-944	0	0	0	7	6.3867	0	0	0.0953	1	0	Dgke	diacylglycerol kinase, epsilon
Z00013933-1	Bnc2	11.8	-0.447	2.798	0	29.788	0	0	12637	0	0	4	10	6.6946	0	-0.873101	0.081	1	1	Bnc2	basonuclin 2
Z00014858-1	BC049349	18.79	-0.447	2.798	0	43.919	0	0	0	0	0	0	0	0	0	0	1	0	0	BC049349	cDNA sequence BC049349
Z00025444-1	Steap1	14.9	-0.447	2.798	0	24.589	0	0	-11949	0	1	0	2	1.6817	0	0	0.4317	0	0	Steap1	six transmembrane epithelial antigen of the prostate 1
Z00025594-1	Tex14	20.34	-0.447	2.798	0	21.887	0	0	10992	0	0	2	8	5.5116	0	-0.403827	0.1258	1	0	Tex14	testis expressed gene 14
Z00030538-1	Neurod1	15.36	-0.447	2.798	0	12.967	0	0	11898	0	0	0	3	2.1542	0	-0.816416	0.3544	0	1	Neurod1	neurogenic differentiation 1
Z00035533-1	4932425I24Rik	18.42	-0.447	2.798	0	56.089	0	0	0	0	0	0	0	0	0	0	1	0	0	4932425I24Rik	RIKEN cDNA 4932425I24 gene
Z00056599-1	Sec24a	8.23	-0.447	2.798	1	25.841	0	0	67456	0	0	2	2	2.133	0	0	0.3688	0	0	Sec24a	SEC24 related gene family, member A (S. cerevisiae)
Z00062434-1	Hus1	20.01	-0.447	2.798	0	27.396	0	0	25101	0	0	2	2	2.6616	0	-0.379135	0.313	0	0	Hus1	Hus1 homolog (S. pombe)
Z00064171-1	Rfc5	47.64	-0.447	2.798	0	30.391	0	0	690	1	0	1	2	3.5678	0	-0.265941	0.2626	0	0	Rfc5	Mus musculus replication factor C (activator 1) 5, mRNA (cDNA clone MGC:113787 IMAGE:6415420), complete cds
Z00000382-1	Mybbp1a	45.66	-0.446	2.792	0	30.904	0	0	-1167	0	0	3	0	3.1926	0	0	0.2752	0	1	Mybbp1a	MYB binding protein (P160) 1a
Z00007008-1	Shmt1	40.07	-0.446	2.792	0	48.399	0	0	24377	0	0	0	2	1.4247	0	-0.412471	0.4953	0	0	Shmt1	serine hydroxymethyl transferase 1 (soluble)
Z00012970-1	Abhd14a	39.71	-0.446	2.792	0	45.611	0	0	-1732	1	0	0	2	1.5402	0	-0.437191	0.4666	0	0	Abhd14a	abhydrolase domain containing 14A
Z00036680-1	Gprk6	11.31	-0.446	2.792	0	13.597	0	0	-56	0	0	3	0	3.3055	0	-0.261889	0.1961	1	0	Gprk6	G protein-coupled receptor kinase 6
Z00060458-1	Gm428	16.93	-0.446	2.792	0	49.432	0	0	34344	0	0	2	0	1.157	0	0	0.5667	0	0	Gm428	hypothetical protein LOC636750
Z00063601-1	Rpl7l1	39.22	-0.446	2.792	0	17.941	0	0	-30979	0	0	1	8	3.9482	0	-0.18108	0.2352	0	0	Rpl7l1	ribosomal protein L7-like 1
Z00063582-1	Thoc6	32.59	-0.445	2.786	0	34.494	0	0	1881	1	1	4	0	2.3791	0	0	0.3676	0	0	Thoc6	THO complex 6 homolog (Drosophila)
Z00023498-1	Nr4a1	25.26	-0.444	2.779	0	30.888	0	0	12772	0	0	2	2	3.087	0	0	0.2988	2	1	Nr4a1	nuclear receptor subfamily 4, group A, member 1
Z00052053-1	Lars	8.78	-0.444	2.779	0	14.268	0	0	-5009	0	0	2	0	1.7914	0	0	0.3918	0	0	Lars	leucyl-tRNA synthetase
Z00060363-1	Bxdc1	65.15	-0.444	2.779	0	25.143	0	0	23668	0	0	1	2	2.254	0	-0.231423	0.3644	0	0	Bxdc1	brix domain containing 1
Z00006412-1	Zfp281	23.59	-0.443	2.773	0	20.08	0	0	-11831	0	0	2	2	3.1476	-0.345	0	0.2711	0	0	Zfp281	zinc finger protein 281
Z00009936-1	Gm1967	15	-0.443	2.773	0	38.114	0	0	33001	1	0	3	6	3.0301	0	0	0.2904	0	0	Gm1967	gene model 1967, (NCBI)
Z00030573-1	Slc35f2	11.06	-0.443	2.773	1	61.98	0	0	35504	0	0	3	17	6.3595	0	-0.370712	0.1284	1	0	Slc35f2	solute carrier family 35, member F2
Z00002924-1	Zfp206	15.08	-0.442	2.766	0	45.505	0	0	505	0	0	3	0	3.3154	0	0	0.2567	2	1	Zfp206	zinc finger protein 206
Z00036134-1	Park7	64.14	-0.442	2.766	0	29.582	0	0	70	1	0	3	2	5.1834	0	-0.23738	0.2199	0	0	Park7	Parkinson disease (autosomal recessive, early onset) 7
Z00056583-1	Pold2	35.4	-0.442	2.766	0	55.344	0	0	-9166	0	0	0	3	2.2768	0	-0.485519	0.3728	0	0	Pold2	polymerase (DNA directed), delta 2, regulatory subunit
Z00061242-1	Klhl7	12.89	-0.442	2.766	0	28.877	0	0	0	0	0	0	0	0	0	-0.4009	1	0	0	Klhl7	kelch-like 7 (Drosophila)
Z00007810-1	1110008J03Rik	23.83	-0.441	2.76	0	52.877	0	0	-511	1	0	2	0	1.5344	0	0	0.4642	0	0	1110008J03Rik	RIKEN cDNA 1110008J03 gene
Z00009923-1	LOC677134	9.72	-0.441	2.76	0	37.113	0	0	0	0	0	0	0	0	0	0	1	0	0	LOC677134	hypothetical protein LOC677134
Z00025726-1	Mras	15.91	-0.441	2.76	0	50.862	0	0	17072	0	0	0	7	3.3391	-0.643	0	0.2567	2	0	Mras	muscle and microspikes RAS
Z00028082-1	1700013B16Rik	19.51	-0.44	2.754	0	45.822	0	0	-3585	0	0	3	0	2.4839	0	0	0.3222	0	0	1700013B16Rik	RIKEN cDNA 1700013B16 gene
Z00035582-1	Dnmt3l	33.42	-0.44	2.754	0	42.319	0	0	0	0	0	0	0	0	0	-0.530194	1	0	1	Dnmt3l	DNA (cytosine-5-)-methyltransferase 3-like
Z00035751-1	D930005D10Rik	31.86	-0.44	2.754	0	47.651	0	0	8702	0	0	2	0	1.5815	0	-0.216924	0.4497	0	0	D930005D10Rik	RIKEN cDNA D930005D10 gene
Z00005752-1	2810026P18Rik	78.87	-0.439	2.747	0	27.553	0	0	0	0	0	0	0	0	0	0	1	0	0	2810026P18Rik	RIKEN cDNA 2810026P18 gene
Z00007317-1	C330003B14Rik	13.6	-0.439	2.747	0	38.803	0	0	32762	0	1	5	10	5.6507	0	0	0.1218	1	0	C330003B14Rik	RIKEN cDNA C330003B14 gene
Z00022998-1	Mlh1	33.22	-0.439	2.747	0	29.681	0	0	10626	0	0	2	0	1.5145	0	-0.228191	0.4536	0	0	Mlh1	mutL homolog 1 (E. coli)
Z00031150-1	Eef1d	54.5	-0.439	2.747	0	24.548	0	0	49	1	0	2	0	1.5197	0	-0.247822	0.5062	0	0	Eef1d	eukaryotic translation elongation factor 1 delta (guanine nucleotide exchange protein)
Z00064028-1	Notch4	35.78	-0.439	2.747	0	55.016	0	0	383	0	0	0	3	3.7698	-0.723	-0.247985	0.2351	2	1	Notch4	Mus musculus Notch gene homolog 4 (Drosophila) (Notch4), mRNA
Z00023427-1	Tgif	51.63	-0.438	2.741	0	37.931	0	0	-12431	0	0	4	14	7.731	-0.264	-0.188058	0.0724	1	0	Tgif	TG interacting factor
Z00027352-1	B4galnt4	35.73	-0.438	2.741	0	27.796	0	0	0	0	0	0	0	0	0	0	1	0	0	B4galnt4	beta-1,4-N-acetyl-galactosaminyl transferase 4
Z00036089-1	Amhr2	24.52	-0.438	2.741	0	30.59	0	0	2737	0	0	7	0	4.451	0	-0.376581	0.1926	1	0	Amhr2	anti-Mullerian hormone type 2 receptor
Z00036155-1	Zfp105	21.93	-0.438	2.741	0	31.559	0	0	0	0	0	0	0	0	0	-0.440711	1	0	1	Zfp105	zinc finger protein 105
Z00045788-1	2410078J06Rik	14.93	-0.438	2.741	0	20.543	0	0	0	0	0	0	0	0	0	-0.262797	1	0	0	2410078J06Rik	RIKEN cDNA 2410078J06 gene
Z00058505-1	Pabpc4	19.2	-0.437	2.735	0	40.614	0	0	0	0	0	0	0	0	0	-0.325177	1	0	0	Pabpc4	poly A binding protein, cytoplasmic 4
Z00011408-1	Eif2c1	11.27	-0.436	2.728	0	27.933	0	0	-96	1	0	2	3	5.3086	0	-0.198015	0.1139	1	0	Eif2c1	eukaryotic translation initiation factor 2C, 1
Z00062859-1	Gpd2	13.16	-0.436	2.728	0	34.734	0	0	12295	0	0	1	6	4.2019	0	-0.408349	0.1946	1	0	Gpd2	glycerol phosphate dehydrogenase 2, mitochondrial
Z00022684-1	Rps8	23.33	-0.435	2.722	0	46.588	0	0	13048	0	0	2	0	1.4422	0	0	0.4821	0	0	Rps8	ribosomal protein S8
Z00035918-1	Pycrl	33.14	-0.435	2.722	0	31.561	0	0	-3959	0	0	0	2	2.1441	0	0	0.3808	0	0	Pycrl	pyrroline-5-carboxylate reductase-like
Z00036744-1	Dna2l	54.87	-0.435	2.722	0	42.988	0	0	19465	1	0	0	2	0.4334	0	0	0.9945	0	0	Dna2l	DNA2 DNA replication helicase 2-like (yeast)
Z00060704-1	Ahcy	68.12	-0.435	2.722	0	28.453	0	0	-5708	0	0	0	3	2.536	0	-0.17778	0.344	0	0	Ahcy	S-adenosylhomocysteine hydrolase
Z00072763-1	1700029I01Rik	8.12	-0.435	2.722	0	23.118	0	0	4985	0	0	2	3	4.4059	0	-0.609212	0.133	1	0	1700029I01Rik	RIKEN cDNA 1700029I01 gene
Z00009770-1	Tlcd1	34.72	-0.434	2.716	0	21.877	0	0	2670	0	0	2	0	2.0733	0	0	0.3808	0	0	Tlcd1	TLC domain containing 1
Z00014249-1	Csad	13.92	-0.434	2.716	0	29.951	0	0	0	0	0	0	0	0	0	-0.472387	1	0	0	Csad	cysteine sulfinic acid decarboxylase
Z00015896-1	Recql4	71.24	-0.434	2.716	0	38.295	0	0	4336	1	0	2	0	0.7896	0	0	0.6823	0	0	Recql4	RecQ protein-like 4
Z00022343-1	Pfkp	34.3	-0.434	2.716	0	23.367	0	0	23926	0	0	2	1	2.1907	-0.52	-0.461495	0.3808	0	0	Pfkp	phosphofructokinase, platelet
Z00060755-1	Pcna	32.63	-0.434	2.716	0	33.226	0	0	0	0	0	0	0	0	-0.188	0	1	0	0	Pcna	proliferating cell nuclear antigen
Z00063651-1	Mtm1	12.45	-0.434	2.716	0	30.647	0	0	-4643	0	0	2	0	1.8247	0	0	0.4019	0	0	Mtm1	X-linked myotubular myopathy gene 1
Z00006018-1	Smpdl3b	16.35	-0.433	2.71	0	32.591	0	0	7465	0	0	0	5	3.283	0	-0.2811	0.2573	0	0	Smpdl3b	sphingomyelin phosphodiesterase, acid-like 3B
Z00007439-1	Cryz	58.11	-0.433	2.71	0	29.989	0	0	-49165	0	0	3	8	4.2222	0	0	0.256	0	0	Cryz	crystallin, zeta
Z00010836-1	Ptprk	20.46	-0.433	2.71	1	23.291	0	0	-79690	0	1	2	6	3.0977	0	-0.392288	0.2224	0	0	Ptprk	protein tyrosine phosphatase, receptor type, K
Z00012158-1	Wrb	11.56	-0.433	2.71	0	22.227	0	0	22600	0	0	2	0	1.2763	0	0	0.5338	0	0	Wrb	tryptophan rich basic protein
Z00019002-1	4933433K01Rik	22.68	-0.433	2.71	0	31.022	0	0	4179	0	0	2	0	1.8682	0	0	0.3955	0	0	4933433K01Rik	RIKEN cDNA 4933433K01 gene
Z00026232-1	Wdr89	18.9	-0.432	2.703	0	41.4	0	0	0	0	0	0	0	0	0	0	1	0	0	Wdr89	WD repeat domain 89
Z00030512-1	Mapk4	23.51	-0.432	2.703	0	51.015	0	0	1071	1	0	6	0	3.9441	-0.5	0	0.2173	2	0	Mapk4	mitogen-activated protein kinase 4
Z00035980-1	Ifitm2	36.57	-0.432	2.703	0	27.042	0	0	-3036	0	0	4	19	12.1902	0	-0.454704	0.0096	1	0	Ifitm2	interferon induced transmembrane protein 2
Z00056620-1	Wdr79	45.79	-0.432	2.703	0	33.288	0	0	9116	0	0	2	0	1.5649	0	0	0.4655	0	0	Wdr79	WD repeat domain 79
Z00001014-1	Rrs1	20.93	-0.431	2.697	0	10.484	0	0	-75284	0	1	1	6	2.7802	0	0	0.3096	0	0	Rrs1	RRS1 ribosome biogenesis regulator homolog (S. cerevisiae)
Z00019530-1	Shc1	32.4	-0.431	2.697	0	33.839	0	0	-136	0	0	2	1	4.4808	0	0	0.1926	1	0	Shc1	src homology 2 domain-containing transforming protein C1
Z00004804-1	Rbm14	30	-0.43	2.691	0	30.964	0	0	1203	0	0	15	0	8.5728	0	0	0.0842	1	0	Rbm14	RNA binding motif protein 14
Z00018375-1	Txnip	56.61	-0.43	2.691	0	45.535	0	0	17772	0	0	3	2	3.255	0	-0.229494	0.286	0	0	Txnip	thioredoxin interacting protein
Z00056837-1	Pspc1	18.69	-0.43	2.691	0	26.231	0	0	19605	0	0	3	0	1.6935	0	0	0.4307	0	0	Pspc1	paraspeckle protein 1
Z00003327-1	Msl2l1	1.73	-0.429	2.685	1	7.808	0	0	-12960	0	0	1	2	2.5854	0	0	0.3352	0	0	Msl2l1	male-specific lethal 2-like 1 (Drosophila)
Z00006601-1	2310004I24Rik	20.2	-0.429	2.685	0	19.933	0	0	34535	0	0	6	2	3.5846	0	0	0.2456	0	0	2310004I24Rik	RIKEN cDNA 2310004I24 gene
Z00034765-1	Srm	27.21	-0.429	2.685	0	28.358	0	0	-209	1	0	1	2	3.5696	0	-0.270436	0.2465	0	0	Srm	spermidine synthase
Z00056742-1	Akr1e1	40.08	-0.429	2.685	0	34.728	0	0	-90613	0	0	0	8	2.5019	0	0	0.3198	0	0	Akr1e1	aldo-keto reductase family 1, member E1
Z00059521-1	5430431A17Rik	1.41	-0.429	2.685	1	5.792	0	0	1863	0	0	0	2	2.5454	0	0	0.3352	0	0	5430431A17Rik	RIKEN cDNA 5430431A17 gene
Z00003216-1	Bid	19.31	-0.428	2.679	0	42.994	0	0	3207	0	0	2	0	1.9798	-0.357	-0.244361	0.3785	0	0	Bid	BH3 interacting domain death agonist
Z00019001-1	Pcolce	42.47	-0.428	2.679	0	27.278	0	0	2640	1	0	2	0	1.028	-0.396	-0.376129	0.6131	0	0	Pcolce	procollagen C-endopeptidase enhancer protein
Z00030596-1	Lin28	48.45	-0.428	2.679	0	31.571	0	0	1715	0	0	0	3	3.3299	0	0	0.286	0	1	Lin28	lin-28 homolog (C. elegans)
Z00030961-1	Glo1	37.16	-0.428	2.679	0	15.521	0	0	-43	1	0	7	1	6.4112	0	-0.243055	0.1459	1	0	Glo1	glyoxalase 1
Z00054857-1	Mcm5	45.26	-0.428	2.679	0	38.26	0	0	13157	0	0	2	0	1.4427	0	-0.220986	0.4937	0	1	Mcm5	minichromosome maintenance deficient 5, cell division cycle 46 (S. cerevisiae)
Z00054998-1	Zbtb24	24.88	-0.428	2.679	0	32.566	0	0	16943	0	0	8	6	6.2137	0	0	0.1115	1	1	Zbtb24	zinc finger and BTB domain containing 24
Z00060848-1	Cox7c	25.33	-0.428	2.679	0	22.951	0	0	-55355	0	1	2	0	1.0401	0	0	0.6044	0	0	Cox7c	cytochrome c oxidase, subunit VIIc
Z00063376-1	Amacr	32.32	-0.428	2.679	0	30.039	0	0	-4822	0	0	5	7	7.6431	0	0	0.0842	1	0	Amacr	alpha-methylacyl-CoA racemase
Z00031001-1	Rex2	48.29	-0.427	2.673	0	28.375	0	0	169776	0	0	3	6	2.8391	0	-0.686655	0.3077	0	0	Rex2	reduced expression 2
Z00031891-1	Prdx1	54.81	-0.427	2.673	0	29.53	0	0	139	1	0	3	0	2.2527	0	0	0.3825	0	0	Prdx1	peroxiredoxin 1
Z00036171-1	Ptgis	37.08	-0.427	2.673	0	30.08	0	0	3238	0	0	4	0	3.0302	0	-0.31504	0.298	0	0	Ptgis	prostaglandin I2 (prostacyclin) synthase
Z00004794-1	Pck2	19.74	-0.426	2.666	0	40.008	0	0	11246	0	1	4	3	4.4499	0	-0.317918	0.1775	1	0	Pck2	phosphoenolpyruvate carboxykinase 2 (mitochondrial)
Z00016036-1	Tns3	20.66	-0.426	2.666	0	42.837	0	0	28910	0	0	1	10	4.487	0	0	0.1775	1	0	Tns3	tensin 3
Z00044933-1	Zc3h12a	7.75	-0.426	2.666	0	30.666	0	0	-8675	1	0	1	5	3.1162	0	0	0.2038	0	0	Zc3h12a	zinc finger CCCH type containing 12A
Z00027229-1	Iqcg	22.87	-0.425	2.66	0	40.345	0	0	42744	0	0	2	2	2.3612	0	0	0.3377	0	0	Iqcg	IQ motif containing G
Z00062030-1	2410019O14Rik	16.14	-0.425	2.66	0	30.405	0	0	0	0	0	0	0	0	0	0	1	0	0	2410019O14Rik	RIKEN cDNA 2410019O14 gene
Z00001066-1	Mrps27	31.79	-0.424	2.654	0	36.892	0	0	12052	0	0	1	3	3.1062	0	0	0.2988	0	0	Mrps27	mitochondrial ribosomal protein S27
Z00023576-1	Gngt2	19.35	-0.424	2.654	0	30.24	0	0	-550	1	0	2	1	3.437	0	0	0.25	0	0	Gngt2	guanine nucleotide binding protein (G protein), gamma transducing activity polypeptide 2
Z00026600-1	Rage	9.22	-0.424	2.654	0	30.423	0	0	3297	0	0	4	7	7.8163	0	-0.218064	0.0522	1	0	Rage	renal tumor antigen
Z00064392-1	4921513D23Rik	2.07	-0.424	2.654	1	7.115	0	0	14458	0	0	7	4	5.505	0	0.237614	0.1456	1	0	4921513D23Rik	Mus musculus 13 days embryo lung cDNA, RIKEN full-length enriched library, clone:D430039K03 product:unclassifiable, full insert sequence
Z00032084-1	BC003885	29.14	-0.423	2.648	0	31.292	0	0	11200	0	1	2	3	3.6654	0	-0.181197	0.2416	0	0	BC003885	predicted gene, EG623867
Z00034146-1	Hnrpab	23.08	-0.423	2.648	0	24.261	0	0	91	1	0	1	3	4.3866	0	-0.204554	0.1781	1	0	Hnrpab	heterogeneous nuclear ribonucleoprotein A/B
Z00022258-1	Pitpnc1	20.44	-0.421	2.636	0	39.392	0	0	-4875	0	0	2	2	3.8361	-0.672	-0.829736	0.2239	0	0	Pitpnc1	phosphatidylinositol transfer protein, cytoplasmic 1
Z00026479-1	EG627488	85.97	-0.421	2.636	0	25.481	0	0	0	0	0	0	0	0	0	0	1	0	0	EG627488	predicted gene, EG627488
Z00063913-1	Prmt7	19.16	-0.421	2.636	0	26.684	0	0	3147	0	0	3	0	2.5591	0	-0.180212	0.313	0	0	Prmt7	Mus musculus protein arginine N-methyltransferase 7 (Prmt7), mRNA
Z00010930-1	Usp37	19.43	-0.42	2.63	0	7.679	0	0	0	0	0	0	0	0	0	0	1	0	0	Usp37	ubiquitin specific peptidase 37
Z00032633-1	Mkrn1-ps1	34.1	-0.42	2.63	0	37.723	0	0	2673	0	0	2	0	2.0635	0	0	0.3808	0	0	Mkrn1-ps1	makorin, ring finger protein 1, pseudogene 1
Z00059643-1	Gm1631	12.6	-0.42	2.63	0	13.644	0	0	-1099	0	0	0	8	6.7411	0	0	0.0867	1	0	Gm1631	gene model 1631, (NCBI)
Z00071202-1	Mup3	14.16	-0.42	2.63	0	22.917	0	0	12062	0	1	0	6	3.268	0	0	0.2573	2	0	Mup3	major urinary protein 3
Z00034065-1	Pmf1	48.96	-0.419	2.624	0	25.322	0	0	5550	0	0	4	0	2.6851	0	0	0.3203	0	0	Pmf1	polyamine-modulated factor 1
Z00055740-1	Trdmt1	51.7	-0.419	2.624	0	24.865	0	0	0	0	0	0	0	0	0	0	1	0	0	Trdmt1	tRNA aspartic acid methyltransferase 1
Z00005404-1	Mkrn3	17.71	-0.418	2.618	0	19.938	0	0	1576	0	0	2	0	2.3238	0	0	0.3377	0	0	Mkrn3	makorin, ring finger protein, 3
Z00010627-1	Mlf1ip	62.47	-0.418	2.618	0	12.969	0	0	-175	1	0	0	3	2.7	0	-0.225931	0.3383	0	0	Mlf1ip	myeloid leukemia factor 1 interacting protein
Z00017390-1	Piga	45.72	-0.418	2.618	0	28.881	0	0	-6684	0	0	2	0	1.6773	0	-0.227549	0.4521	0	0	Piga	phosphatidylinositol glycan anchor biosynthesis, class A
Z00018468-1	Tfpi	33.24	-0.418	2.618	1	40.216	0	0	-182	1	0	1	4	5.1145	-0.408	0.646807	0.0631	1	0	Tfpi	tissue factor pathway inhibitor
Z00064195-1	Bcat1	57.86	-0.418	2.618	0	39.824	0	0	-12692	0	1	2	5	4.3515	0	0	0.256	0	0	Bcat1	Mus musculus branched chain aminotransferase 1, cytosolic (Bcat1), transcript variant 2, mRNA
Z00008956-1	Zfyve20	14.56	-0.417	2.612	0	15.434	0	0	-9620	0	0	2	0	1.5469	0	0	0.4631	0	0	Zfyve20	zinc finger, FYVE domain containing 20
Z00004944-1	Hisppd1	18.89	-0.416	2.606	0	16.052	0	0	-29456	0	1	0	2	1.3567	0	0	0.5055	0	0	Hisppd1	histidine acid phosphatase domain containing 1
Z00011672-1	Nthl1	24.84	-0.416	2.606	0	33.338	0	0	2289	0	0	0	2	2.4217	0	0	0.3638	0	0	Nthl1	nth (endonuclease III)-like 1 (E.coli)
Z00021669-1	Mycn	55.7	-0.416	2.606	0	15.514	0	0	-2171	0	0	12	11	13.567	0	-0.558168	0.0061	1	1	Mycn	v-myc myelocytomatosis viral related oncogene, neuroblastoma derived (avian)
Z00032770-1	Hist1h2bk	46.86	-0.416	2.606	0	26.654	0	0	31639	0	1	2	7	4.0919	0	0	0.2352	0	0	Hist1h2bk	histone cluster 1, H2bk
Z00060730-1	Hsd3b2	1.28	-0.416	2.606	1	5.436	0.00023	0	-9953	0	1	2	1	2.6706	0	0	0.3352	0	0	Hsd3b2	hydroxy-delta-5-steroid dehydrogenase, 3 beta- and steroid delta-isomerase 2
Z00071337-1	LOC382603	1.5	-0.416	2.606	1	6.078	7e-05	0	0	0	0	0	0	0	0	0	1	0	0	LOC382603
Z00009331-1	Mrto4	50.39	-0.415	2.6	0	23.021	0	0	0	0	0	0	0	0	0	0	1	0	0	Mrto4	MRT4, mRNA turnover 4, homolog (S. cerevisiae)
Z00011048-1	Gloxd1	23.42	-0.415	2.6	0	30.053	0	0	-3584	0	0	3	0	2.4844	0	0	0.3222	0	0	Gloxd1	glyoxalase domain containing 1
Z00011844-1	Itgb7	10.97	-0.415	2.6	0	30.673	0	0	-8784	0	0	2	2	3.3651	-0.515	0	0.1942	1	0	Itgb7	integrin beta 7
Z00024306-1	Amn	39.4	-0.415	2.6	0	30.298	0	0	0	0	0	0	0	0	0	-0.533299	1	0	0	Amn	amnionless
Z00036049-1	Bckdha	36.08	-0.415	2.6	0	28.055	0	0	2882	0	0	3	0	2.6087	0	-0.344847	0.3141	0	0	Bckdha	branched chain ketoacid dehydrogenase E1, alpha polypeptide
Z00036612-1	Zfp719	17.44	-0.415	2.6	0	19.587	0	0	19144	0	0	0	3	1.9406	0	0	0.3842	0	0	Zfp719	zinc finger protein 719
Z00054213-1	Atic	14.24	-0.414	2.594	0	32.472	0	0	11975	0	0	2	0	1.4708	0	-0.239559	0.4749	0	0	Atic	5-aminoimidazole-4-carboxamide ribonucleotide formyltransferase/IMP cyclohydrolase
Z00007426-1	Rpl37a	34.22	-0.413	2.588	0	15.51	0	0	81889	0	1	0	29	5.5826	0	0	0.1431	1	0	Rpl37a	ribosomal protein L37a
Z00007753-1	Sart2	68.39	-0.413	2.588	0	19.593	0	0	-26893	0	1	4	6	4.6148	0	0	0.2199	0	0	Sart2	squamous cell carcinoma antigen recognized by T cells 2
Z00024843-1	Icam1	28.43	-0.413	2.588	0	27.948	0	0	-3961	0	0	2	0	1.891	0	-0.41155	0.396	0	0	Icam1	intercellular adhesion molecule
Z00024968-1	Ahsg	20.2	-0.413	2.588	0	48.022	0	0	2130	0	0	2	0	2.1783	0	0	0.3531	0	0	Ahsg	alpha-2-HS-glycoprotein
Z00034907-1	Cdc5l	37.74	-0.413	2.588	0	29.194	0	0	-22972	0	0	3	3	3.466	-0.209	0	0.2626	0	0	Cdc5l	cell division cycle 5-like (S. pombe)
Z00004779-1	Hsd17b12	1.27	-0.412	2.582	1	2.435	0.01259	0.02982	-111087	0	0	1	4	2.1255	0	-0.207633	0.3688	0	0	Hsd17b12	hydroxysteroid (17-beta) dehydrogenase 12
Z00005064-1	Cxxc5	50.83	-0.412	2.582	0	45.962	0	0	-6439	0	0	3	2	4.0965	-0.298	-0.265088	0.256	0	0	Cxxc5	CXXC finger 5
Z00018108-1	Msh6	41.59	-0.412	2.582	0	38.723	0	0	-1173	0	0	3	2	6.0406	-0.256	-0.3902	0.1528	1	0	Msh6	mutS homolog 6 (E. coli)
Z00019531-1	Dok1	17.24	-0.412	2.582	1	31.972	0	0	259	1	0	2	0	1.5197	0	0	0.4281	0	0	Dok1	docking protein 1
Z00005043-1	Bmp4	19.58	-0.411	2.576	0	35.79	0	0	-1313	0	0	0	7	5.952	-0.378	0	0.1106	1	0	Bmp4	bone morphogenetic protein 4
Z00008804-1	Nkrf	47.58	-0.411	2.576	0	13.456	0	0	0	0	0	0	0	0	0	-0.292601	1	0	0	Nkrf	NF-kappaB repressing factor
Z00050103-1	Zmat4	6.06	-0.411	2.576	0	34.875	0	0	-107364	0	0	7	4	3.4967	0	-0.230018	0.188	1	0	Zmat4	zinc finger, matrin type 4
Z00009525-1	Myo10	19.33	-0.41	2.57	0	24.43	0	0	-418	0	0	2	6	8.399	-0.392	-0.346761	0.0531	1	0	Myo10	myosin X
Z00066800-1	Itpa	34.37	-0.41	2.57	0	36.752	0	0	10581	0	0	2	0	1.5123	0	0	0.4536	0	0	Itpa	Mus musculus adult male testis cDNA, RIKEN full-length enriched library, clone:1700010E08 product:unclassifiable, full insert sequence
Z00035043-1	Aven	46.36	-0.409	2.564	0	7.75	0	0	2548	0	0	3	1	4.2233	0	0	0.2352	0	0	Aven	apoptosis, caspase activation inhibitor
Z00014042-1	Rnf25	1.29	-0.408	2.558	1	8.6	0	0	8771	0	0	2	0	1.5791	0	0.179817	0.4186	0	0	Rnf25	ring finger protein 25
Z00014719-1	Rfx2	17.94	-0.408	2.558	0	35.243	0	0	19846	0	0	1	4	3.1396	-0.663	-0.383325	0.2712	0	1	Rfx2	regulatory factor X, 2 (influences HLA class II expression)
Z00034843-1	Rpa1	57.64	-0.408	2.558	0	23.907	0	0	96350	0	0	2	2	1.9591	0	-0.222085	0.4263	0	0	Rpa1	replication protein A1
Z00036481-1	Sorl1	42.29	-0.408	2.558	0	33.251	0	0	-7401	0	0	2	2	3.5035	0	0	0.2626	0	0	Sorl1	sortilin-related receptor, LDLR class A repeats-containing
Z00060137-1	Sart3	11.6	-0.408	2.558	0	31.335	0	0	0	0	0	0	0	0	0	0	1	0	0	Sart3	squamous cell carcinoma antigen recognized by T-cells 3
Z00060822-1	Nudt19	23.51	-0.408	2.558	0	38.204	0	0	8908	0	0	1	3	3.3095	0	0	0.2567	0	0	Nudt19	nudix (nucleoside diphosphate linked moiety X)-type motif 19
Z00007152-1	B430203I24Rik	17.9	-0.407	2.552	0	7.729	0	0	0	0	0	0	0	0	0	0	1	0	0	B430203I24Rik	RIKEN cDNA B430203I24 gene
Z00007777-1	Cep55	5.63	-0.407	2.552	0	26.414	0	0	13072	0	1	2	4	3.9525	0	0	0.1524	1	0	Cep55	centrosomal protein 55
Z00012652-1	Armcx5	58.05	-0.407	2.552	0	20.829	0	0	0	0	0	0	0	0	0	0	1	0	0	Armcx5	armadillo repeat containing, X-linked 5
Z00021436-1	9430023L20Rik	27.74	-0.407	2.552	0	24.105	0	0	-4680	0	0	2	2	3.8718	0	0	0.227	0	0	9430023L20Rik	RIKEN cDNA 9430023L20 gene
Z00034204-1	5730557B15Rik	18.26	-0.407	2.552	1	38.178	0	0	12161	1	0	1	3	2.0307	0	0	0.3614	0	0	5730557B15Rik	RIKEN cDNA 5730557B15 gene
Z00036107-1	Ubtf	22.58	-0.407	2.552	0	29.458	0	0	5823	1	0	1	2	2.0522	0	0	0.367	0	0	Ubtf	upstream binding transcription factor, RNA polymerase I
Z00055800-1	Dgkz	1.29	-0.407	2.552	1	21.982	0	0	9292	0	0	2	0	1.5586	0.234	0	0.4186	0	0	Dgkz	diacylglycerol kinase zeta
Z00030815-1	Slc28a1	7.69	-0.406	2.546	0	22.179	0	0	16714	0	0	1	2	2.437	0	0	0.2925	0	0	Slc28a1	solute carrier family 28 (sodium-coupled nucleoside transporter), member 1
Z00035390-1	Hebp1	1.29	-0.406	2.546	1	24.1	0	0	-25113	0	0	2	0	1.2453	0	0.333795	0.4969	0	0	Hebp1	heme binding protein 1
Z00035569-1	Gcsh	18.03	-0.405	2.54	0	37.264	0	0	-19174	0	0	0	8	3.519	0	-0.252622	0.246	0	0	Gcsh	glycine cleavage system protein H (aminomethyl carrier)
Z00010186-1	Mnd1	73.45	-0.404	2.535	0	21.189	0	0	-565	0	0	2	0	2.5823	0	-0.280557	0.3773	0	0	Mnd1	meiotic nuclear divisions 1 homolog (S. cerevisiae)
Z00020926-1	Schip1	17	-0.404	2.535	0	14.37	0	0	-6859	0	0	0	12	5.7208	-0.372	-0.259817	0.1218	1	0	Schip1	schwannomin interacting protein 1
Z00049761-1	Naprt1	13.65	-0.404	2.535	0	30.796	0	0	4252	0	0	2	7	6.4074	0	0	0.0953	1	0	Naprt1	nicotinate phosphoribosyltransferase domain containing 1
Z00055429-1	Prss21	14.23	-0.404	2.535	0	7.058	0	0	0	0	0	0	0	0	0	0	1	0	0	Prss21	protease, serine, 21
Z00015886-1	BB146404	57.79	-0.403	2.529	0	19.666	0	0	53432	0	0	0	2	1.1902	0	0	0.5989	0	0	BB146404	expressed sequence BB146404
Z00035137-1	Ulk1	11.45	-0.403	2.529	1	30.277	0	0	1313	0	0	1	6	7.0067	-0.265	0	0.1284	1	0	Ulk1	Unc-51 like kinase 1 (C. elegans)
Z00035138-1	2410018G20Rik	25.85	-0.403	2.529	0	20.603	0	0	13356	0	1	1	2	2.5633	0	0	0.3533	0	0	2410018G20Rik	RIKEN cDNA 2410018G20 gene
Z00070078-1	1190003J15Rik	9.33	-0.403	2.529	0	27.669	0	0	0	0	0	0	0	0	0	-0.694877	1	0	0	1190003J15Rik	RIKEN cDNA 1190003J15 gene
Z00071481-1	LOC433219	9.8	-0.403	2.529	0	24.386	0	0	0	0	0	0	0	0	0	0	1	0	0	LOC433219	similar to zinc finger protein 420
Z00001868-1	Skp2	27.6	-0.402	2.523	0	8.605	0	0	5351	0	0	3	10	7.6373	0	0	0.0842	1	0	Skp2	S-phase kinase-associated protein 2 (p45)
Z00013077-1	Arrdc4	52.01	-0.402	2.523	0	41.995	0	0	-160706	0	0	3	1	1.6543	0	-0.226932	0.4894	0	0	Arrdc4	arrestin domain containing 4
Z00013414-1	Dhx16	21.43	-0.402	2.523	0	27.827	0	0	0	0	0	0	0	0	0	-0.363642	1	0	0	Dhx16	DEAH (Asp-Glu-Ala-His) box polypeptide 16
Z00018109-1	Cep68	23.25	-0.402	2.523	0	36.87	0	0	17651	0	0	3	25	9.0067	0	0	0.0359	1	0	Cep68	centrosomal protein 68
Z00054848-1	EG622117	15.58	-0.402	2.523	0	24.096	0	0	0	0	0	0	0	0	0	0	1	0	0	EG622117	predicted gene, EG622117
Z00018909-1	Mcm7	53.75	-0.401	2.517	0	33.547	0	0	1906	0	0	0	3	3.2512	0	-0.19537	0.286	0	1	Mcm7	minichromosome maintenance deficient 7 (S. cerevisiae)
Z00009505-1	Set	18.26	-0.4	2.511	0	12.222	0	0	-411	1	0	5	2	6.3918	0	-0.342155	0.0953	1	0	Set	SET translocation
Z00025746-1	Prss35	10.51	-0.4	2.511	0	21.94	0	0	-22270	0	0	2	0	1.28	0	0	0.5338	0	0	Prss35	protease, serine, 35
Z00030435-1	Hnrpul2	1.65	-0.4	2.511	1	23.695	0	0	0	0	0	0	0	0	0	0	1	0	0	Hnrpul2	heterogeneous nuclear ribonucleoprotein U-like 2
Z00031027-1	Rps23	62.12	-0.4	2.511	0	19.186	0	0	-54206	0	1	1	9	3.6796	0	0	0.3335	0	0	Rps23	ribosomal protein S23
Z00031535-1	Epha1	1.36	-0.4	2.511	1	9.715	0	0	-7810	0	0	1	8	5.3811	0	0	0.1456	1	0	Epha1	Eph receptor A1
Z00034448-1	Rpo1-2	49.79	-0.4	2.511	0	23.704	0	0	-188	1	0	1	2	3.5526	0	-0.222814	0.2782	0	0	Rpo1-2	RNA polymerase 1-2
Z00016171-1	Pfas	43.27	-0.399	2.506	0	17.256	0	0	4378	0	0	1	2	3.3009	0	-0.285864	0.2649	0	0	Pfas	phosphoribosylformylglycinamidine synthase (FGAR amidotransferase)
Z00020625-1	2410012H22Rik	46.01	-0.399	2.506	0	34.742	0	0	0	0	0	0	0	0	0	0	1	0	0	2410012H22Rik	RIKEN cDNA 2410012H22 gene
Z00024852-1	Ccdc19	32.56	-0.399	2.506	0	55.902	0	0	34024	0	0	3	0	1.4947	0	0	0.4536	0	0	Ccdc19	coiled-coil domain containing 19
Z00035009-1	A030007L17Rik	68.21	-0.399	2.506	0	41.018	0	0	0	0	0	0	0	0	0	-0.398026	1	0	0	A030007L17Rik	RIKEN cDNA A030007L17 gene
Z00035908-1	1190002N15Rik	16.66	-0.399	2.506	0	28.148	0	0	-56360	0	0	2	0	1.0373	0	-0.562146	0.6149	0	0	1190002N15Rik	RIKEN cDNA 1190002N15 gene
Z00000414-1	Cdc6	68.19	-0.398	2.5	0	9.771	0	0	0	0	0	0	0	0	-0.214	0	1	0	0	Cdc6	cell division cycle 6 homolog (S. cerevisiae)
Z00023263-1	Gpr83	5.72	-0.398	2.5	0	15.104	0	0	30337	0	0	1	5	3.1576	0	0	0.2038	0	0	Gpr83	G protein-coupled receptor 83
Z00030791-1	Hist1h2ac	73.95	-0.398	2.5	0	22.603	0	0	724	1	0	3	0	2.2527	0	0	0.3773	0	0	Hist1h2ac	histone cluster 1, H2ac
Z00060251-1	Crip1	32.68	-0.398	2.5	1	28.823	0	0	4829	1	0	1	2	2.1681	0.405	0	0.2672	0	0	Crip1	cysteine-rich protein 1 (intestinal)
Z00005582-1	Dnmt3b	58.52	-0.397	2.494	0	32.74	0	0	-6166	0	0	2	14	8.1501	0	0	0.064	1	1	Dnmt3b	DNA methyltransferase 3B
Z00035159-1	Ubl3	11.31	-0.397	2.494	0	21.758	0	0	2332	0	0	1	2	3.8162	0	0	0.1659	1	0	Ubl3	ubiquitin-like 3
Z00031833-1	Nap1l1	17.02	-0.396	2.488	0	24.272	0	0	-45982	0	0	2	3	2.6696	-0.223	-0.212923	0.313	0	0	Nap1l1	nucleosome assembly protein 1-like 1
Z00035794-1	Mrpl24	18.33	-0.396	2.488	0	30.161	0	0	-102	1	0	2	2	4.4641	0	-0.249199	0.1775	1	0	Mrpl24	mitochondrial ribosomal protein L24
Z00059140-1	Traf3ip1	21.86	-0.396	2.488	0	29.472	0	0	-26773	0	1	0	2	1.3945	0	-0.227112	0.4947	0	0	Traf3ip1	TNF receptor-associated factor 3 interacting protein 1
Z00024194-1	Tekt1	21.95	-0.395	2.483	0	34.928	0	0	4006	0	0	2	0	1.8906	0	-0.230436	0.3954	0	0	Tekt1	tektin 1
Z00027452-1	EG382421	85.56	-0.395	2.483	0	16.555	0	0	0	0	0	0	0	0	0	0	1	0	0	EG382421	predicted gene, EG382421
Z00033322-1	BC048390	19.82	-0.395	2.483	0	35.134	0	0	810	0	0	2	0	2.5742	0	0	0.313	0	0	BC048390	cDNA sequence BC048390
Z00057742-1	Btbd11	40.37	-0.395	2.483	0	25.026	0	0	152054	0	0	8	8	4.1726	-0.457	0	0.2352	0	1	Btbd11	BTB (POZ) domain containing 11
Z00009372-1	Ears2	30.22	-0.394	2.477	0	16.196	0	0	0	0	0	0	0	0	0	0	1	0	0	Ears2	glutamyl-tRNA synthetase 2 (mitochondrial)(putative)
Z00022709-1	Cdkn2a	2.12	-0.394	2.477	1	3.239	0.0011	0.00326	-152007	0	0	1	2	1.4791	0	0	0.4269	0	0	Cdkn2a	cyclin-dependent kinase inhibitor 2A
Z00024823-1	Hist1h2aa	77.78	-0.394	2.477	0	19.323	0	0	27177	0	0	0	2	1.3853	0	0	0.5754	0	0	Hist1h2aa	histone cluster 1, H2aa
Z00034609-1	Timeless	62.22	-0.394	2.477	0	31.186	0	0	41	0	0	0	2	2.9307	0	0	0.3335	0	0	Timeless	timeless homolog (Drosophila)
Z00018262-1	C130006E23	1.4	-0.393	2.471	1	19.329	0	0	0	0	0	0	0	0	0	0	1	0	0	C130006E23	hypothetical protein C130006E23
Z00032945-1	Defcr-rs1	18.13	-0.393	2.471	0	29.445	0	0	-31416	0	1	0	2	1.3515	0	0	0.5055	0	0	Defcr-rs1	defensin related sequence cryptdin peptide (paneth cells)
Z00035903-1	Snrpe	41.92	-0.393	2.471	0	15.159	0	0	-14522	0	0	2	0	1.4082	0	0	0.4964	0	0	Snrpe	small nuclear ribonucleoprotein E
Z00036193-1	Chchd7	46.16	-0.393	2.471	0	33.092	0	0	388	1	0	2	0	1.5338	0	-0.302014	0.4666	0	0	Chchd7	coiled-coil-helix-coiled-coil-helix domain containing 7
Z00072216-1	Sly	18.76	-0.393	2.471	0	34.985	0	0	0	0	0	0	0	0	0	0	1	0	0	Sly	similar to Sycp3 like Y-linked
Z00013945-1	Jmjd1c	30.37	-0.392	2.466	0	22.441	0	0	1694	0	0	5	0	4.0428	-0.515	0	0.2151	2	0	Jmjd1c	jumonji domain containing 1C
Z00025376-1	Slc12a8	17.53	-0.392	2.466	0	18.242	0	0	-22564	0	0	4	1	2.894	0	0	0.2938	0	0	Slc12a8	solute carrier family 12 (potassium/chloride transporters), member 8
Z00030689-1	LOC545174	4.72	-0.392	2.466	0	19.926	0	0	0	0	0	0	0	0	0	0	1	0	0	LOC545174	similar to novel protein
Z00000361-1	Apex1	55.01	-0.391	2.46	0	28.099	0	0	0	0	0	0	0	0	0	-0.300803	1	0	0	Apex1	apurinic/apyrimidinic endonuclease 1
Z00005253-1	Smarcc1	16.15	-0.391	2.46	0	8.022	0	0	-2888	0	0	2	0	2.0265	0	0	0.3684	0	1	Smarcc1	SWI/SNF related, matrix associated, actin dependent regulator of chromatin, subfamily c, member 1
Z00010604-1	Mrpl23	59.13	-0.391	2.46	0	24.223	0	0	0	0	0	0	0	0	0	0	1	0	0	Mrpl23	mitochondrial ribosomal protein L23
Z00035764-1	Rad51ap1	49.88	-0.391	2.46	0	11.269	0	0	0	0	0	0	0	0	0	-0.264736	1	0	0	Rad51ap1	RAD51 associated protein 1
Z00060602-1	Maoa	1.34	-0.391	2.46	1	30.312	0	0	-839	1	0	2	0	1.5197	0	0	0.4224	0	0	Maoa	monoamine oxidase A
Z00062199-1	1700026J14Rik	9.86	-0.391	2.46	0	25.918	0	0	0	0	0	0	0	0	0	0	1	0	0	1700026J14Rik	RIKEN cDNA 1700026J14 gene
Z00011138-1	Lsm5	77.97	-0.39	2.454	0	20.59	0	0	182053	0	0	0	2	0.9016	0	-0.281321	0.7314	0	0	Lsm5	LSM5 homolog, U6 small nuclear RNA associated (S. cerevisiae)
Z00060429-1	Nip7	18.41	-0.39	2.454	0	18.316	0	0	0	0	0	0	0	0	0	0	1	0	0	Nip7	nuclear import 7 homolog (S. cerevisiae)
Z00000655-1	Aurka	52.73	-0.389	2.449	0	30.756	0	0	91330	0	1	2	9	3.5925	0	0	0.2782	0	0	Aurka	aurora kinase A
Z00016072-1	Kcnk5	18.66	-0.389	2.449	0	16.091	0	0	-34543	0	1	4	5	4.0872	0	-0.236626	0.201	0	0	Kcnk5	potassium channel, subfamily K, member 5
Z00026527-1	Nanos1	15.54	-0.389	2.449	0	31.4	0	0	-104988	0	0	0	4	1.5778	0	0	0.4567	0	0	Nanos1	nanos homolog 1 (Drosophila)
Z00048193-1	D11Ertd636e	17.36	-0.389	2.449	0	8.263	0	0	-55	1	0	3	5	7.4128	0	-0.355387	0.0649	1	0	D11Ertd636e	DNA segment, Chr 11, ERATO Doi 636, expressed
Z00059411-1	1810009A15Rik	65.16	-0.389	2.449	0	25.14	0	0	994	0	0	0	2	2.9307	0	-0.193769	0.3335	0	0	1810009A15Rik	RIKEN cDNA 1810009A15 gene
Z00010127-1	Rbak	35.05	-0.388	2.443	0	23.768	0	0	58114	0	1	1	2	1.8402	0	0	0.396	0	0	Rbak	RB-associated KRAB repressor
Z00016603-1	Ect2	43.35	-0.388	2.443	0	6.317	0	0	196031	0	0	1	8	2.5993	-0.402	-0.186306	0.3141	0	0	Ect2	ect2 oncogene
Z00026542-1	Casc4	5.66	-0.388	2.443	0	5.903	0	0	-813	1	0	2	1	3.4315	0	0	0.189	1	0	Casc4	cancer susceptibility candidate 4
Z00005933-1	Jup	15.71	-0.387	2.437	1	25.852	0	0	-3371	0	0	2	3	4.8183	0	0	0.1606	1	0	Jup	junction plakoglobin
Z00007655-1	Ttc32	37.7	-0.387	2.437	0	26.889	0	0	0	0	0	0	0	0	0	0	1	0	0	Ttc32	tetratricopeptide repeat domain 32
Z00010212-1	6330503K22Rik	46.07	-0.387	2.437	0	16.751	0	0	7520	0	0	2	0	1.6335	0	0	0.4521	0	0	6330503K22Rik	RIKEN cDNA 6330503K22 gene
Z00027449-1	1700025K23Rik	35.01	-0.387	2.437	0	26.488	0	0	26989	0	0	3	1	2.4749	0	0	0.3617	0	0	1700025K23Rik	RIKEN cDNA 1700025K23 gene
Z00034691-1	Aspscr1	21.73	-0.387	2.437	0	28.258	0	0	27695	0	0	2	2	2.5932	0	0	0.313	0	0	Aspscr1	alveolar soft part sarcoma chromosome region, candidate 1 (human)
Z00065590-1	Cox4nb	17.22	-0.387	2.437	0	29.183	0	0	1958	0	0	0	6	4.9678	0	0	0.1453	1	0	Cox4nb	Mus musculus COX4 neighbor (Cox4nb), mRNA
Z00035588-1	BC053440	35.51	-0.386	2.432	0	13.94	0	0	15808	0	0	2	2	2.9502	0	-0.271928	0.3111	0	0	BC053440	cDNA sequence BC053440
Z00009285-1	Dctd	33.31	-0.385	2.426	0	21.16	0	0	729	1	0	3	0	2.2624	0	0	0.3728	0	0	Dctd	dCMP deaminase
Z00030359-1	Zfp36l1	17.42	-0.385	2.426	0	21.243	0	0	-3376	0	0	6	11	10.2221	0	0	0.0222	1	1	Zfp36l1	zinc finger protein 36, C3H type-like 1
Z00036242-1	Sfrs1	66.69	-0.385	2.426	0	19.855	0	0	37217	0	0	5	0	2.0021	0	0	0.3941	0	0	Sfrs1	splicing factor, arginine/serine-rich 1 (ASF/SF2)
Z00050044-1	2410116G06Rik	14.91	-0.385	2.426	0	6.456	4e-05	0	12071	0	0	4	0	2.2518	0	-0.670316	0.3385	0	0	2410116G06Rik	RIKEN cDNA 2410116G06 gene
Z00014703-1	Rhov	23.8	-0.384	2.421	0	41.8	0	0	22600	0	0	4	1	2.902	0	0	0.2938	0	0	Rhov	ras homolog gene family, member V
Z00017558-1	Prkch	13.23	-0.384	2.421	1	44.399	0	0	46175	0	0	0	3	1.5795	0	0.328952	0.4281	0	0	Prkch	protein kinase C, eta
Z00030166-1	2310040G24Rik	20.64	-0.384	2.421	0	17.744	0	0	-23983	0	0	2	2	2.6787	0	0	0.313	0	0	2310040G24Rik	RIKEN cDNA 2310040G24 gene
Z00034259-1	Ccdc85a	11.35	-0.384	2.421	0	20.723	0	0	-1477	0	0	2	0	2.3579	0	0	0.3008	0	0	Ccdc85a	coiled-coil domain containing 85A
Z00035112-1	2210013K02Rik	50.61	-0.384	2.421	0	29.77	0	0	0	0	0	0	0	0	0	-0.192606	1	0	0	2210013K02Rik	RIKEN cDNA 2210013K02 gene
Z00055934-1	Dapp1	12.58	-0.384	2.421	0	21.479	0	0	-60530	0	0	6	3	3.4908	0	0	0.247	0	0	Dapp1	dual adaptor for phosphotyrosine and 3-phosphoinositides 1
Z00056864-1	Slc15a1	19.33	-0.384	2.421	0	41.603	0	0	-1467	0	0	3	17	13.1021	0	0	0.0093	1	0	Slc15a1	solute carrier family 15 (oligopeptide transporter), member 1
Z00019026-1	Glud1	17.14	-0.382	2.409	0	20.203	0	0	5631	0	0	0	3	2.5401	-0.193	-0.263257	0.314	0	0	Glud1	glutamate dehydrogenase 1
Z00022878-1	Phb	42.01	-0.382	2.409	0	22.054	0	0	-45297	0	0	0	5	2.168	0	-0.28553	0.3674	0	0	Phb	prohibitin
Z00024910-1	Pccb	32.31	-0.382	2.409	0	34.129	0	0	-6389	0	0	0	17	7.2057	0	0	0.0919	1	0	Pccb	propionyl Coenzyme A carboxylase, beta polypeptide
Z00027053-1	Pax6	9.01	-0.382	2.409	0	25.786	0	0	1635	1	0	7	4	7.9435	0	-0.390516	0.0519	1	1	Pax6	paired box gene 6
Z00060897-1	Nlrp9c	11.02	-0.382	2.409	0	24.743	0	0	7404	0	0	3	3	4.5032	0	0	0.133	1	0	Nlrp9c	NLR family, pyrin domain containing 9C
Z00007625-1	Irf1	42.78	-0.381	2.404	0	42.149	0	0	30858	0	1	1	10	4.4212	0	0	0.2352	2	1	Irf1	interferon regulatory factor 1
Z00023101-1	Plekhk1	29.27	-0.381	2.404	0	25.114	0	0	5194	0	0	2	0	1.7799	0	-0.296841	0.4054	0	0	Plekhk1	pleckstrin homology domain containing, family K member 1
Z00034296-1	Dok2	7.54	-0.381	2.404	0	15.885	0	0	-4904	0	0	2	0	1.7999	0	0	0.3918	0	0	Dok2	docking protein 2
Z00004825-1	5830446M03Rik	35.54	-0.38	2.398	0	11.424	0	0	0	0	0	0	0	0	0	0	1	0	0	5830446M03Rik	RIKEN cDNA 5830446M03 gene
Z00024316-1	Setdb1	24.82	-0.38	2.398	0	23.428	0	0	-13876	0	1	0	4	2.4705	0	0	0.3617	0	0	Setdb1	SET domain, bifurcated 1
Z00028177-1	5730593N15Rik	16.22	-0.38	2.398	0	35.216	0	0	-2696	0	0	0	2	2.3384	-0.697	0	0.3377	0	0	5730593N15Rik	RIKEN cDNA 5730593N15 gene
Z00049138-1	Uck2	68.96	-0.38	2.398	0	25.092	0	0	13536	0	0	8	5	6.2206	0	0	0.1359	1	0	Uck2	uridine-cytidine kinase 2
Z00001614-1	Igf2bp2	13.21	-0.379	2.393	0	16.737	0	0	0	0	0	0	0	0	0	0	1	0	0	Igf2bp2	insulin-like growth factor 2 mRNA binding protein 2
Z00006362-1	Top3b	48.94	-0.379	2.393	0	34.026	0	0	2745	0	0	2	0	2.0544	-0.345	0	0.4217	0	0	Top3b	topoisomerase (DNA) III beta
Z00011526-1	Ssbp1	30.34	-0.379	2.393	0	35.877	0	0	0	0	0	0	0	0	0	-0.241313	1	0	0	Ssbp1	single-stranded DNA binding protein 1
Z00013030-1	Cabc1	41.24	-0.379	2.393	0	30.564	0	0	96	1	0	2	1	3.4326	0	-0.254437	0.2626	0	0	Cabc1	chaperone, ABC1 activity of bc1 complex like (S. pombe)
Z00014100-1	Aspm	78.13	-0.379	2.393	0	18.563	0	0	1012	1	0	0	3	2.6898	0	0	0.3773	0	0	Aspm	asp (abnormal spindle)-like, microcephaly associated (Drosophila)
Z00024173-1	Chek1	61.36	-0.379	2.393	0	24.945	0	0	-8664	0	0	2	0	1.5835	0	-0.331064	0.4338	0	0	Chek1	checkpoint kinase 1 homolog (S. pombe)
Z00035020-1	Tsfm	33.11	-0.379	2.393	0	23.907	0	0	0	0	0	0	0	0	0	0	1	0	0	Tsfm	Ts translation elongation factor, mitochondrial
Z00035450-1	Dppa4	62.79	-0.379	2.393	0	19.338	0	0	-17798	0	0	2	0	1.3452	0	-0.419597	0.4834	0	0	Dppa4	developmental pluripotency associated 4
Z00064214-1	Crym	51.9	-0.379	2.393	0	15.341	0	0	0	0	0	0	0	0	0	0	1	0	0	Crym	Mus musculus crystallin, mu (Crym), mRNA
Z00005572-1	Mum1	26.13	-0.378	2.387	0	22.246	0	0	1108	0	0	2	1	4.3999	0	-0.185564	0.1926	1	0	Mum1	melanoma associated antigen (mutated) 1
Z00005882-1	Sars	33.59	-0.378	2.387	0	30.966	0	0	-189	1	0	2	2	4.4365	0	0	0.1926	1	0	Sars	seryl-aminoacyl-tRNA synthetase
Z00006207-1	Vbp1	95.18	-0.378	2.387	0	31.58	0	0	0	0	0	0	0	0	-0.504	-0.244853	1	0	0	Vbp1	von Hippel-Lindau binding protein 1
Z00016230-1	Ctgf	10.2	-0.378	2.387	1	21.994	0	0	-37184	0	1	2	2	2.4306	0	0	0.3365	0	0	Ctgf	connective tissue growth factor
Z00016525-1	Eps8	7.88	-0.378	2.387	1	71.482	0	0	-20643	0	1	1	5	3.4453	0	-0.563303	0.2693	0	0	Eps8	epidermal growth factor receptor pathway substrate 8
Z00024988-1	Nola3	40.63	-0.378	2.387	0	24.543	0	0	0	0	0	0	0	0	0	-0.373493	1	0	0	Nola3	nucleolar protein family A, member 3
Z00018721-1	Rpl22	63.84	-0.377	2.382	0	18.862	0	0	-4845	0	1	0	2	2.05	0	0	0.3941	0	0	Rpl22	ribosomal protein L22
Z00026168-1	LOC670485	44.45	-0.377	2.382	0	12.063	0	0	0	0	0	0	0	0	0	0	1	0	0	LOC670485	similar to Histone H1.5 (H1 VAR.5) (H1b)
Z00033941-1	Morc3	19.69	-0.377	2.382	0	24.459	0	0	-5494	0	0	1	4	4.201	-0.479	-0.191158	0.1946	1	0	Morc3	microrchidia 3
Z00057693-1	Stard8	46.3	-0.377	2.382	0	33.946	0	0	3964	0	0	2	0	1.8882	-0.425	0.272194	0.4246	0	0	Stard8	START domain containing 8
Z00003101-1	Ftsj1	23.43	-0.376	2.376	0	26.543	0	0	32562	0	0	0	5	2.338	0	0	0.3377	0	0	Ftsj1	FtsJ homolog 1 (E. coli)
Z00018640-1	Zfp623	18.65	-0.376	2.376	0	21.573	0	0	8006	0	0	5	3	5.1953	0	0	0.1341	1	0	Zfp623	zinc finger protein 623
Z00061395-1	Gpt2	19.52	-0.376	2.376	0	39.072	0	0	-51042	0	0	6	14	6.0775	0	-0.427437	0.106	1	0	Gpt2	glutamic pyruvate transaminase (alanine aminotransferase) 2
Z00070128-1	3930401K13Rik	3.17	-0.376	2.376	1	6.052	7e-05	0	-985	1	0	0	2	1.868	0	0	0.4055	0	0	3930401K13Rik	RIKEN cDNA 3930401K13 gene
Z00009011-1	Dci	46.52	-0.375	2.371	0	35.931	0	0	0	0	0	0	0	0	0	-0.188821	1	0	0	Dci	dodecenoyl-Coenzyme A delta isomerase (3,2 trans-enoyl-Coenyme A isomerase)
Z00010610-1	4930461P20Rik	21.43	-0.375	2.371	0	23.764	0	0	26748	0	0	3	0	1.5746	0	-0.376489	0.4567	0	0	4930461P20Rik	RIKEN cDNA 4930461P20 gene
Z00015986-1	Ephb3	39.06	-0.375	2.371	0	32.977	0	0	-1464	0	0	0	2	2.6883	0	0	0.3141	0	0	Ephb3	Eph receptor B3
Z00034898-1	Tcf19	64.77	-0.375	2.371	0	34.414	0	0	2366	0	0	2	2	4.536	0	0	0.2199	0	1	Tcf19	transcription factor 19
Z00049474-1	9630033F20Rik	7.86	-0.375	2.371	0	19.603	0	0	5718	0	1	0	2	1.972	0	-0.187583	0.366	0	0	9630033F20Rik	RIKEN cDNA 9630033F20 gene
Z00056379-1	Nqo1	62.45	-0.375	2.371	0	29.255	0	0	3659	0	0	2	1	3.35	0	0	0.3335	0	0	Nqo1	NAD(P)H dehydrogenase, quinone 1
Z00072175-1	BC066028	85.77	-0.375	2.371	0	12.128	0	0	0	0	0	0	0	0	0	0	1	0	0	BC066028	cDNA sequence BC066028
Z00003785-1	Rab4a	13.17	-0.374	2.365	0	4.632	1e-05	5e-05	322	1	0	5	0	3.4846	0	-0.236825	0.247	0	0	Rab4a	RAB4A, member RAS oncogene family
Z00010296-1	LOC434660	85.67	-0.374	2.365	0	27.46	0	0	0	0	0	0	0	0	0	0	1	0	0	LOC434660
Z00017944-1	D17H6S56E-5	17.16	-0.374	2.365	0	25.806	0	0	0	0	0	0	0	0	0	-0.522158	1	0	0	D17H6S56E-5	DNA segment, Chr 17, human D6S56E 5
Z00020795-1	2310044G17Rik	19.41	-0.374	2.365	0	24.243	0	0	-14456	0	1	4	6	5.3242	0	0	0.1314	1	0	2310044G17Rik	RIKEN cDNA 2310044G17 gene
Z00024144-1	Wasf1	35.4	-0.374	2.365	0	33.883	0	0	8289	0	1	2	0	1.5981	-0.278	-0.444057	0.4497	0	0	Wasf1	WASP family 1
Z00000312-1	Safb2	24.92	-0.373	2.36	0	22.006	0	0	2256	0	1	2	1	3.7406	0	0	0.2353	0	0	Safb2	scaffold attachment factor B2
Z00003805-1	Pask	37.3	-0.373	2.36	0	23.544	0	0	0	0	0	0	0	0	0	-0.212766	1	0	0	Pask	PAS domain containing serine/threonine kinase
Z00009375-1	Actl6a	59.34	-0.373	2.36	0	9.848	0	0	-536	0	0	0	2	2.9307	-0.218	-0.240439	0.3033	0	0	Actl6a	actin-like 6A
Z00019279-1	Chd9	18.56	-0.373	2.36	0	5.634	0	0	23030	0	0	3	8	5.0243	-0.67	-0.470281	0.1411	1	1	Chd9	chromodomain helicase DNA binding protein 9
Z00034730-1	Slc2a8	21.23	-0.373	2.36	0	41.997	0	0	-1106	0	0	0	2	2.8616	0	-0.279611	0.2977	0	0	Slc2a8	solute carrier family 2, (facilitated glucose transporter), member 8
Z00035047-1	Crkrs	18.01	-0.373	2.36	0	24.322	0	0	-2693	0	0	0	2	2.3561	0	0	0.3377	0	0	Crkrs	Cdc2-related kinase, arginine/serine-rich
Z00036279-1	Aplp1	17.85	-0.373	2.36	0	21.678	0	0	-2560	0	0	2	0	2.0926	-0.383	-0.619052	0.3611	0	0	Aplp1	amyloid beta (A4) precursor-like protein 1
Z00062078-1	5133401H06Rik	8.61	-0.373	2.36	0	22.91	0	0	0	0	0	0	0	0	0	0	1	0	0	5133401H06Rik	RIKEN cDNA 5133401H06 gene
Z00000497-1	Smyd4	27.42	-0.372	2.355	0	29.725	0	0	28645	0	1	1	2	2.16	0	0	0.3808	0	0	Smyd4	SET and MYND domain containing 4
Z00003303-1	Ift172	45.92	-0.372	2.355	0	21.988	0	0	-1565	0	0	4	1	5.3145	0	0	0.1758	1	0	Ift172	intraflagellar transport 172 homolog (Chlamydomonas)
Z00011579-1	Sirt1	6.92	-0.372	2.355	0	13.571	0	0	22153	0	0	2	1	2.2271	0	-0.208879	0.3223	0	0	Sirt1	sirtuin 1 ((silent mating type information regulation 2, homolog) 1 (S. cerevisiae)
Z00024041-1	Kcnn2	17.23	-0.372	2.355	0	7.985	0	0	11076	0	0	0	2	1.6976	0	0	0.4307	0	0	Kcnn2	potassium intermediate/small conductance calcium-activated channel, subfamily N, member 2
Z00055232-1	Secisbp2	17.93	-0.372	2.355	0	16.319	0	0	11211	0	0	2	0	1.4927	0	0	0.4688	0	0	Secisbp2	SECIS binding protein 2
Z00055647-1	Rybp	29.61	-0.372	2.355	0	25.006	0	0	-90928	0	0	6	7	4.1113	0	0	0.2128	2	1	Rybp	RING1 and YY1 binding protein
Z00058276-1	Pdap1	1.41	-0.372	2.355	1	8.76	0	0	-730	0	0	2	0	2.5823	0	0	0.3352	0	0	Pdap1	PDGFA associated protein 1
Z00015859-1	Nudt1	55.12	-0.371	2.349	0	23.742	0	0	0	0	0	0	0	0	0.26	0	1	0	0	Nudt1	nudix (nucleoside diphosphate linked moiety X)-type motif 1
Z00031561-1	Prmt5	48	-0.371	2.349	0	26.416	0	0	-9472	0	0	2	0	1.5522	0	-0.326506	0.5062	0	0	Prmt5	protein arginine N-methyltransferase 5
Z00032371-1	Hist2h2ac	44.27	-0.371	2.349	0	26.168	0	0	0	0	0	0	0	0	0	0	1	0	0	Hist2h2ac	histone cluster 2, H2ac
Z00034079-1	Fgfbp1	18.63	-0.371	2.349	1	39.361	0	0	-1664	0	0	3	12	10.8329	-0.218	0.814971	0.0099	1	0	Fgfbp1	fibroblast growth factor binding protein 1
Z00035686-1	2810474O19Rik	13.65	-0.371	2.349	1	15.14	0	0	16074	0	1	1	2	2.4604	0	0	0.2993	0	0	2810474O19Rik	RIKEN cDNA 2810474O19 gene
Z00072167-1	LOC628174	15.69	-0.371	2.349	0	18.39	0	0	0	0	0	0	0	0	0	0	1	0	0	LOC628174	Copy of Mus musculus hypothetical LOC329575 (LOC329575), mRNA
Z00010476-1	Prkab1	47.87	-0.37	2.344	0	20.98	0	0	-29549	0	0	2	0	1.2003	0	0	0.5612	0	0	Prkab1	protein kinase, AMP-activated, beta 1 non-catalytic subunit
Z00024761-1	Ppm1j	17.2	-0.37	2.344	0	35.424	0	0	49	1	0	3	0	2.2641	0	0	0.3385	0	0	Ppm1j	protein phosphatase 1J
Z00034260-1	Igsf9	36.69	-0.37	2.344	0	12.297	0	0	-555	0	0	3	3	7.0353	0	0	0.104	1	0	Igsf9	immunoglobulin superfamily, member 9
Z00038416-1	4930403J07Rik	1.42	-0.37	2.344	1	12.668	0	0	9347	0	0	0	2	1.7642	0	0	0.4182	0	0	4930403J07Rik	RIKEN cDNA 4930403J07 gene
Z00070223-1	Atp1a3	42.26	-0.37	2.344	0	43.201	0	0	21641	0	1	7	0	2.7796	0	-0.345932	0.3101	0	0	Atp1a3	ATPase, Na+/K+ transporting, alpha 3 polypeptide
Z00010951-1	Sip1	29.56	-0.369	2.338	0	14.702	0	0	26675	1	0	3	3	2.3208	0	-0.243377	0.3687	0	0	Sip1	survivor of motor neuron protein interacting protein 1
Z00036039-1	Lmo7	14.29	-0.369	2.338	0	14.375	0	0	30216	0	0	0	2	1.349	0	0	0.5055	0	0	Lmo7	LIM domain only 7
Z00004722-1	Prmt3	21.11	-0.368	2.333	0	19.826	0	0	86673	0	0	2	1	1.6415	0	-0.224211	0.4404	0	0	Prmt3	protein arginine N-methyltransferase 3
Z00004971-1	Supt16h	12.22	-0.368	2.333	0	4.608	1e-05	5e-05	0	0	0	0	0	0	-0.311	-0.345016	1	0	0	Supt16h	suppressor of Ty 16 homolog (S. cerevisiae)
Z00008618-1	Nlrp9	18.43	-0.368	2.333	0	21.816	0	0	0	0	0	0	0	0	0	0	1	0	0	Nlrp9	NLR family, pyrin domain containing 9
Z00010010-1	C030019G06Rik	24.25	-0.368	2.333	0	5.793	0	0	0	0	0	0	0	0	0	0	1	0	0	C030019G06Rik	RIKEN cDNA C030019G06 gene
Z00014650-1	RP23-289L21.1	17.15	-0.368	2.333	0	29.583	0	0	0	0	0	0	0	0	0	0	1	0	0	RP23-289L21.1	hypothetical protein LOC433719
Z00021381-1	Gyk	47.24	-0.368	2.333	0	25.034	0	0	36668	0	0	0	6	2.5706	0	-0.424535	0.3141	0	0	Gyk	glycerol kinase
Z00022847-1	Folr2	22.94	-0.368	2.333	1	44.01	0	0	3753	0	0	2	0	1.9139	0	0	0.3717	0	0	Folr2	folate receptor 2 (fetal)
Z00030463-1	Hist1h4d	80.42	-0.368	2.333	0	5.949	0	0	1079	0	0	2	0	2.5382	0	0	0.3773	0	0	Hist1h4d	histone cluster 1, H4d
Z00034677-1	Hmga1	51.43	-0.368	2.333	0	32.234	0	0	1563	0	0	3	0	2.9964	0	-0.425572	0.3033	0	1	Hmga1	high mobility group AT-hook 1
Z00034964-1	Ipo11	11.95	-0.368	2.333	0	10.555	0	0	30104	0	0	3	0	1.5361	0	0	0.4615	0	0	Ipo11	importin 11
Z00006141-1	Pin1	41.36	-0.367	2.328	0	25.905	0	0	45692	0	0	3	0	1.3916	0	0	0.4976	0	0	Pin1	protein (peptidyl-prolyl cis/trans isomerase) NIMA-interacting 1
Z00012386-1	G730013B05Rik	17.39	-0.367	2.328	0	23.061	0	0	0	0	0	0	0	0	0	0	1	0	0	G730013B05Rik	RIKEN cDNA G730013B05 gene
Z00018504-1	Bub1	48.92	-0.367	2.328	0	18.501	0	0	15741	0	0	2	0	1.3832	-0.535	-0.282802	0.5326	0	0	Bub1	budding uninhibited by benzimidazoles 1 homolog (S. cerevisiae)
Z00022549-1	Ube1y1	19.45	-0.367	2.328	0	19.184	0	0	37693	0	1	0	2	1.2899	0	-0.468609	0.5262	0	0	Ube1y1	ubiquitin-activating enzyme E1, Chr Y 1
Z00031478-1	Pmvk	84.74	-0.367	2.328	0	16.595	0	0	-759	0	0	0	2	2.9307	0	0	0.5199	0	0	Pmvk	phosphomevalonate kinase
Z00052686-1	3110052M02Rik	8.65	-0.367	2.328	0	17.467	0	0	53353	0	0	2	1	1.8223	0	0	0.3912	0	0	3110052M02Rik	RIKEN cDNA 3110052M02 gene
Z00030367-1	Hist1h2ao	82.82	-0.366	2.322	0	9.467	0	0	0	0	0	0	0	0	0	0	1	0	0	Hist1h2ao	histone cluster 1, H2ao
Z00048598-1	2010001H14Rik	18.08	-0.366	2.322	0	23.871	0	0	-646	0	0	2	1	4.4924	0	-0.488127	0.1775	1	0	2010001H14Rik	RIKEN cDNA 2010001H14 gene
Z00007063-1	Mett11d1	27.72	-0.365	2.317	0	17.115	0	0	0	0	0	0	0	0	0	0	1	0	0	Mett11d1	methyltransferase 11 domain containing 1
Z00017892-1	Alox5ap	21.11	-0.365	2.317	0	30.535	0	0	-3160	0	0	1	2	3.5405	0	-0.323293	0.246	0	0	Alox5ap	arachidonate 5-lipoxygenase activating protein
Z00022465-1	Hltf	16.63	-0.365	2.317	0	13.187	0	0	70110	0	0	3	3	2.7155	0	0	0.313	0	0	Hltf	helicase-like transcription factor
Z00046387-1	Enpp3	6.84	-0.365	2.317	0	18.028	0	0	1345	0	0	2	1	4.2023	0	-0.83444	0.1436	1	0	Enpp3	ectonucleotide pyrophosphatase/phosphodiesterase 3
Z00046838-1	2900092E17Rik	17.46	-0.365	2.317	0	19.084	0	0	0	0	0	0	0	0	0	0	1	0	0	2900092E17Rik	RIKEN cDNA 2900092E17 gene
Z00070260-1	C1qdc1	18.47	-0.365	2.317	0	25.097	0	0	751	0	0	3	0	3.3272	0	0	0.2567	0	0	C1qdc1	C1q domain containing 1
Z00012522-1	Ung2	13.66	-0.364	2.312	0	26.604	0	0	-111	1	0	6	2	6.9807	0	0	0.0835	1	0	Ung2	uracil DNA glycosylase 2
Z00016569-1	4921511H13Rik	49.3	-0.364	2.312	0	26.035	0	0	-4985	1	0	4	0	1.6885	0	0	0.4838	0	0	4921511H13Rik	RIKEN cDNA 4921511H13 gene
Z00022604-1	Kcnh2	26.05	-0.364	2.312	0	26.051	0	0	390	1	0	4	1	4.8212	0	-0.190242	0.1746	1	0	Kcnh2	potassium voltage-gated channel, subfamily H (eag-related), member 2
Z00048353-1	Chrna9	17.31	-0.364	2.312	0	21.73	0	0	30888	0	1	0	5	2.366	0	-0.204918	0.3377	0	0	Chrna9	cholinergic receptor, nicotinic, alpha polypeptide 9
Z00004840-1	Nudt21	46.57	-0.363	2.306	0	16.796	0	0	0	0	0	0	0	0	0	0	1	0	0	Nudt21	nudix (nucleoside diphosphate linked moiety X)-type motif 21
Z00005088-1	Atbf1	9.13	-0.363	2.306	1	15.717	0	0	14338	0	0	5	1	3.5309	0	0	0.2663	2	1	Atbf1	AT motif binding factor 1
Z00005196-1	Utf1	23.46	-0.363	2.306	0	25.074	0	0	6089	1	0	5	7	6.1809	0	-0.406933	0.106	1	1	Utf1	undifferentiated embryonic cell transcription factor 1
Z00006436-1	Eme1	27.16	-0.363	2.306	0	14.764	0	0	0	0	0	0	0	0	0	0	1	0	0	Eme1	essential meiotic endonuclease 1 homolog 1 (S. pombe)
Z00014751-1	Ric8b	16.79	-0.363	2.306	0	17.927	0	0	-6944	0	0	1	9	5.8813	0	0	0.1132	1	0	Ric8b	resistance to inhibitors of cholinesterase 8 homolog B (C. elegans)
Z00031103-1	Serpini1	31.07	-0.363	2.306	0	20.842	0	0	90575	0	0	1	2	1.6612	0	-0.295328	0.4348	0	0	Serpini1	serine (or cysteine) peptidase inhibitor, clade I, member 1
Z00035315-1	1700020C11Rik	42.66	-0.363	2.306	0	22.1	0	0	-7518	0	0	3	1	3.3102	0	-0.210805	0.2649	0	0	1700020C11Rik	RIKEN cDNA 1700020C11 gene
Z00004859-1	Trap1	32.14	-0.362	2.301	0	10.651	0	0	146	1	0	0	2	1.8491	0	-0.217925	0.396	0	0	Trap1	TNF receptor-associated protein 1
Z00018760-1	Def8	38.61	-0.362	2.301	0	9.168	0	0	739	0	0	0	2	2.9384	0	0	0.3027	0	0	Def8	differentially expressed in FDCP 8
Z00026217-1	1110001A16Rik	17.75	-0.362	2.301	0	26.841	0	0	0	0	0	0	0	0	0	-0.224172	1	0	0	1110001A16Rik	RIKEN cDNA 1110001A16 gene
Z00049945-1	Plekhf1	16.24	-0.362	2.301	0	10.929	0	0	-1674	0	1	2	0	2.3055	0	0	0.3385	0	0	Plekhf1	pleckstrin homology domain containing, family F (with FYVE domain) member 1
Z00007856-1	Usp42	5.18	-0.361	2.296	0	5.758	0	0	-3880	0	0	0	2	2.1557	0	0	0.3281	0	0	Usp42	ubiquitin specific peptidase 42
Z00020912-1	Islr2	18.27	-0.361	2.296	1	58.661	0	0	1024	0	0	2	1	4.4701	0	0	0.1725	1	0	Islr2	immunoglobulin superfamily containing leucine-rich repeat 2
Z00021540-1	LOC232875	48.7	-0.361	2.296	0	34.647	0	0	0	0	0	0	0	0	0	0	1	0	0	LOC232875	similar to hypothetical protein FLJ12895
Z00023249-1	Mrpl18	64.91	-0.361	2.296	0	20.22	0	0	0	0	0	0	0	0	0	-0.293166	1	0	0	Mrpl18	mitochondrial ribosomal protein L18
Z00030464-1	Hist1h4m	72.79	-0.361	2.296	0	4.415	2e-05	9e-05	-5072	0	0	0	2	2.0288	0	0	0.4088	0	0	Hist1h4m	histone cluster 1, H4m
Z00035404-1	Rmnd5b	21.76	-0.361	2.296	0	23.623	0	0	-549	0	0	2	0	2.5752	-0.4	-0.196938	0.313	0	0	Rmnd5b	required for meiotic nuclear division 5 homolog B (S. cerevisiae)
Z00057176-1	Eras	13.21	-0.361	2.296	0	11.778	0	0	902	1	0	2	1	3.4215	0	-0.746946	0.2512	0	0	Eras	ES cell-expressed Ras
Z00060647-1	Amd1	76.69	-0.361	2.296	0	8.59	0	0	-167	1	0	2	2	4.4504	0	0	0.3773	0	0	Amd1	S-adenosylmethionine decarboxylase 1
Z00070414-1	Mrpl36	37.88	-0.361	2.296	0	27.14	0	0	15531	0	1	2	2	2.9597	0	-0.192885	0.3027	0	0	Mrpl36	mitochondrial ribosomal protein L36
Z00071604-1	LOC434179	12.79	-0.361	2.296	0	13.857	0	0	28682	0	1	1	3	2.547	0	-0.354774	0.314	0	0	LOC434179	hypothetical LOC434179
Z00000281-1	Mrpl21	72.17	-0.36	2.29	0	17.861	0	0	0	0	0	0	0	0	0	0	1	0	0	Mrpl21	mitochondrial ribosomal protein L21
Z00000394-1	Incenp	32.62	-0.36	2.29	0	11.614	0	0	-51523	0	1	5	0	1.8631	0	0	0.396	0	0	Incenp	inner centromere protein
Z00002787-1	Sntb2	36.29	-0.36	2.29	0	33.785	0	0	-11332	0	0	1	2	2.6651	0	-0.463823	0.3141	0	0	Sntb2	syntrophin, basic 2
Z00016225-1	Emp1	24.89	-0.36	2.29	1	28.189	0	0	1884	0	0	3	0	2.8723	-0.566	0	0.1826	1	0	Emp1	epithelial membrane protein 1
Z00022178-1	Plekhg5	22.35	-0.36	2.29	0	22.144	0	0	966	0	0	4	3	7.6747	0	0	0.0649	1	0	Plekhg5	pleckstrin homology domain containing, family G (with RhoGef domain) member 5
Z00023624-1	Mmp3	17.6	-0.36	2.29	0	18.24	0	0	6160	0	0	2	2	3.6512	0	0	0.2392	0	0	Mmp3	matrix metallopeptidase 3
Z00026701-1	Zfp1	43.85	-0.36	2.29	0	18.802	0	0	7279	0	1	1	4	3.936	0	0	0.2352	0	1	Zfp1	zinc finger protein 1
Z00033062-1	EG245663	40.13	-0.36	2.29	0	24.03	0	0	0	0	0	0	0	0	0	0	1	0	0	EG245663	predicted gene, EG245663
Z00060199-1	Grwd1	25.48	-0.36	2.29	0	11.867	0	0	-10113	0	1	0	2	1.7464	0	0	0.412	0	0	Grwd1	glutamate-rich WD repeat containing 1
Z00006579-1	Robo1	69.96	-0.359	2.285	0	32.448	0	0	36906	0	0	0	3	1.6617	0	-0.307858	0.4331	0	0	Robo1	roundabout homolog 1 (Drosophila)
Z00026933-1	Prrc1	19.33	-0.359	2.285	0	14.208	0	0	0	0	0	0	0	0	0	0	1	0	0	Prrc1	proline-rich coiled-coil 1
Z00067807-1	Otud6b	15.87	-0.359	2.285	0	16.931	0	0	8660	0	0	3	0	2.0331	0	0	0.3684	0	0	Otud6b	Mus musculus OTU domain containing 6B (Otud6b), mRNA
Z00007251-1	Suz12	11.85	-0.358	2.28	0	21.861	0	0	-12925	0	0	7	5	5.9915	0	0	0.108	1	1	Suz12	suppressor of zeste 12 homolog (Drosophila)
Z00025611-1	Aldh1l1	53.27	-0.358	2.28	0	16.996	0	0	-36962	0	0	3	3	3.1248	0	0	0.2918	0	0	Aldh1l1	aldehyde dehydrogenase 1 family, member L1
Z00003156-1	Exo1	23.3	-0.357	2.275	0	15.814	0	0	19297	0	0	1	2	2.3582	0	0	0.3377	0	0	Exo1	exonuclease 1
Z00006275-1	Shmt2	28.02	-0.357	2.275	0	21.584	0	0	-8515	1	0	2	2	2.3133	0	-0.217167	0.3687	0	0	Shmt2	serine hydroxymethyl transferase 2 (mitochondrial)
Z00007767-1	Actn3	26.44	-0.357	2.275	0	18.634	0	0	1492	0	0	4	0	3.6233	0	-0.568087	0.2416	0	0	Actn3	actinin alpha 3
Z00023686-1	Irgm	30.91	-0.357	2.275	0	57.055	0	0	17962	1	0	2	2	1.8264	0	0	0.396	0	0	Irgm	immunity-related GTPase family, M
Z00024745-1	Rap2ip	17.53	-0.357	2.275	0	19.73	0	0	-629	0	0	2	0	2.5816	-0.451	0	0.313	0	0	Rap2ip	Rap2 interacting protein
Z00007224-1	Xpot	44.96	-0.356	2.269	0	21.514	0	0	-1770	1	0	2	0	1.2064	0	-0.254402	0.5612	0	0	Xpot	exportin, tRNA (nuclear export receptor for tRNAs)
Z00043435-1	Phf11	15.63	-0.356	2.269	0	22.487	0	0	38682	0	0	2	0	1.1291	0	-0.538937	0.5767	0	0	Phf11	PHD finger protein 11
Z00058175-1	Lonrf1	58.99	-0.356	2.269	0	37.457	0	0	0	0	0	0	0	0	0	0	1	0	0	Lonrf1	LON peptidase N-terminal domain and ring finger 1
Z00002941-1	Mrps5	23.09	-0.355	2.264	0	21.163	0	0	18145	0	1	2	3	3.2838	0	-0.259845	0.2573	0	0	Mrps5	mitochondrial ribosomal protein S5
Z00023999-1	Elavl3	20.15	-0.355	2.264	0	19.812	0	0	-259	0	0	2	0	2.5742	0	0	0.313	0	0	Elavl3	ELAV (embryonic lethal, abnormal vision, Drosophila)-like 3 (Hu antigen C)
Z00036398-1	Npr1	29.23	-0.355	2.264	1	23.713	0	0	-414	0	0	4	0	3.9585	0	0	0.0964	1	0	Npr1	natriuretic peptide receptor 1
Z00045561-1	2410004F06Rik	18.86	-0.355	2.264	0	18.828	0	0	-8966	0	0	1	3	3.3046	0	-0.965585	0.2567	0	0	2410004F06Rik	RIKEN cDNA 2410004F06 gene
Z00060914-1	Zfp353	11.82	-0.355	2.264	0	18.817	0	0	167990	0	0	0	2	0.9182	0	0	0.6739	0	0	Zfp353	zinc finger protein 353
Z00006640-1	Acadm	11.31	-0.354	2.259	0	17.101	0	0	7154	0	0	2	0	1.6554	0	0	0.4294	0	0	Acadm	acyl-Coenzyme A dehydrogenase, medium chain
Z00036427-1	Hist3h2a	76.08	-0.354	2.259	0	15.224	0	0	0	0	0	0	0	0	0	0	1	0	0	Hist3h2a	histone cluster 3, H2a
Z00007809-1	Ppp1r14b	32.86	-0.353	2.254	0	16.371	0	0	0	0	0	0	0	0	0	0	1	0	0	Ppp1r14b	protein phosphatase 1, regulatory (inhibitor) subunit 14B
Z00018488-1	Gprc5b	27.05	-0.353	2.254	1	27.495	0	0	5951	0	0	2	6	5.5752	0	0	0.0631	1	0	Gprc5b	G protein-coupled receptor, family C, group 5, member B
Z00020159-1	Ints7	31.57	-0.353	2.254	0	9.751	0	0	41553	0	0	1	2	1.9844	0	0	0.392	0	0	Ints7	integrator complex subunit 7
Z00023225-1	Camkk1	56.56	-0.353	2.254	0	22.132	0	0	8185	0	0	2	1	2.7916	0	0	0.3077	0	0	Camkk1	calcium/calmodulin-dependent protein kinase kinase 1, alpha
Z00024198-1	Folr1	23.43	-0.353	2.254	1	10.473	0	0	0	0	0	0	0	0	0	0	1	0	0	Folr1	folate receptor 1 (adult)
Z00031175-1	Mup1	16.92	-0.353	2.254	0	28.399	0	0	-12480	0	0	0	2	1.6542	0	0	0.4377	0	0	Mup1	major urinary protein 1
Z00036204-1	H2afx	77.41	-0.353	2.254	0	20.339	0	0	-1009	0	0	2	0	2.5771	0	0	0.3773	0	0	H2afx	H2A histone family, member X
Z00049087-1	1700012H05Rik	17.24	-0.353	2.254	0	6	8e-05	0	0	0	0	0	0	0	0	-0.358541	1	0	0	1700012H05Rik	RIKEN cDNA 1700012H05 gene
Z00018473-1	Kif2a	22.76	-0.352	2.249	0	11.113	0	0	-122464	0	0	2	1	1.5094	0	0	0.466	0	0	Kif2a
Z00021876-1	2310003L22Rik	32.18	-0.352	2.249	0	19.095	0	0	15341	0	1	2	0	1.3908	0	0	0.4783	0	0	2310003L22Rik	RIKEN cDNA 2310003L22 gene
Z00025418-1	Blmh	67.45	-0.352	2.249	0	13.689	0	0	237	1	0	2	2	4.4504	0	-0.197677	0.2199	0	0	Blmh	bleomycin hydrolase
Z00027724-1	Gng2	21.57	-0.352	2.249	0	18.089	0	0	-13720	0	0	0	9	4.0852	0	-0.212453	0.201	0	0	Gng2	guanine nucleotide binding protein (G protein), gamma 2 subunit
Z00007050-1	Lage3	40.86	-0.351	2.243	0	25.022	0	0	0	0	0	0	0	0	0	0	1	0	0	Lage3	L antigen family, member 3
Z00008135-1	Slc25a19	19.18	-0.351	2.243	0	31.487	0	0	0	0	0	0	0	0	0	0	1	0	0	Slc25a19
Z00017965-1	BC057593	16.71	-0.351	2.243	0	10.238	0	0	2254	0	0	2	0	2.1484	0	0	0.3544	0	0	BC057593	cDNA sequence BC057593
Z00025767-1	Zfp764	50.39	-0.351	2.243	0	19.612	0	0	0	0	0	0	0	0	0	0	1	0	0	Zfp764	zinc finger protein 764
Z00036232-1	Yap1	1.5	-0.351	2.243	1	15.822	0	0	-74001	0	1	2	5	2.9188	0	0.188497	0.3352	0	0	Yap1	yes-associated protein 1
Z00048200-1	Map3k10	1.5	-0.351	2.243	1	8.344	0	0	7106	0	0	0	3	2.4132	0	0	0.3365	0	0	Map3k10	mitogen activated protein kinase kinase kinase 10
Z00056228-1	Erf	2.13	-0.351	2.243	1	2.583	0.00818	0.02019	-13434	0	0	2	2	3.0609	0	0	0.3241	0	1	Erf	Ets2 repressor factor
Z00006535-1	Mpi1	44.47	-0.35	2.238	0	17.879	0	0	5943	0	0	2	0	1.7285	0	-0.184699	0.4521	0	0	Mpi1	mannose phosphate isomerase 1
Z00025270-1	Apom	18.56	-0.35	2.238	0	17.695	0	0	0	0	0	0	0	0	-0.732	0	1	0	0	Apom	apolipoprotein M
Z00042367-1	Ddx18	23.65	-0.35	2.238	0	14.212	0	0	1565	0	0	2	0	2.3274	0	-0.209194	0.3377	0	0	Ddx18	DEAD (Asp-Glu-Ala-Asp) box polypeptide 18
Z00043413-1	2410075B13Rik	16.75	-0.35	2.238	0	6.949	1e-05	0	7915	0	0	0	3	2.3413	0	0	0.3377	0	0	2410075B13Rik	RIKEN cDNA 2410075B13 gene
Z00063205-1	A930015D03Rik	18.03	-0.35	2.238	0	13.49	0	0	-2540	1	0	4	0	2.145	0	0	0.3544	0	0	A930015D03Rik	RIKEN cDNA A930015D03 gene
Z00070685-1	Bzw2	5.32	-0.35	2.238	1	69.906	0	0	83060	0	0	0	2	1.077	0	-0.446322	0.5418	0	0	Bzw2	similar to bM64F17.3 (putative novel protein)
Z00022888-1	Irak3	15.16	-0.349	2.233	0	16.96	0	0	29553	0	0	5	5	4.4955	0	-0.340233	0.1775	1	0	Irak3	interleukin-1 receptor-associated kinase 3
Z00022963-1	Ndrg2	32.52	-0.349	2.233	0	28.038	0	0	0	0	0	0	0	0	0	-0.39635	1	0	0	Ndrg2	N-myc downstream regulated gene 2
Z00052749-1	Dus4l	1.51	-0.349	2.233	1	5.543	0.00019	0	0	0	0	0	0	0	0	0	1	0	0	Dus4l	dihydrouridine synthase 4-like (S. cerevisiae)
Z00056010-1	Akp2	60.82	-0.349	2.233	1	26.399	0	0	6682	0	0	0	4	2.9218	0	0	0.1233	1	0	Akp2	alkaline phosphatase 2, liver
Z00001094-1	Abcb6	40.8	-0.348	2.228	0	35.852	0	0	0	0	0	0	0	0	0	0	1	0	0	Abcb6	ATP-binding cassette, sub-family B (MDR/TAP), member 6
Z00013220-1	Tbl2	50.37	-0.348	2.228	0	26.268	0	0	-1006	0	0	0	2	2.9267	0	-0.25228	0.3033	0	0	Tbl2	transducin (beta)-like 2
Z00022517-1	Frat1	38.91	-0.348	2.228	0	18.904	0	0	-8451	0	0	0	4	2.7895	0	0	0.3101	0	0	Frat1	frequently rearranged in advanced T-cell lymphomas
Z00034257-1	BC050188	16.03	-0.348	2.228	0	22.014	0	0	-276	0	0	2	0	2.5816	0	-0.354902	0.313	0	0	BC050188	cDNA sequence BC050188
Z00034549-1	Fen1	56.3	-0.348	2.228	0	15.012	0	0	-26843	0	0	1	2	2.1906	0	0	0.3939	0	0	Fen1	flap structure specific endonuclease 1
Z00054733-1	Psip1	73	-0.348	2.228	0	20.866	0	0	47296	0	0	2	6	3.4863	-0.415	-0.275098	0.3773	0	0	Psip1	PC4 and SFRS1 interacting protein 1
Z00060901-1	Sertad2	13.14	-0.348	2.228	0	20.344	0	0	489	1	0	2	2	4.4412	0	0.258911	0.1775	1	1	Sertad2	similar to PRAME family member 8
Z00070826-1	LOC329575	18.45	-0.348	2.228	0	11.714	0	0	0	0	0	0	0	0	0	0	1	0	0	LOC329575	hypothetical LOC329575
Z00000852-1	Wdr12	75.72	-0.347	2.223	0	18.342	0	0	21032	0	0	0	4	2.2535	0	-0.206606	0.3773	0	0	Wdr12	WD repeat domain 12
Z00007138-1	Ncbp2	20.71	-0.347	2.223	0	6.005	0	0	-245	1	0	3	0	2.2528	0	0	0.3385	0	0	Ncbp2	nuclear cap binding protein subunit 2
Z00008535-1	2610101N10Rik	13.59	-0.347	2.223	0	19.881	0	0	-1359	0	0	2	0	2.4162	0	0	0.3328	0	0	2610101N10Rik	RIKEN cDNA 2610101N10 gene
Z00030890-1	Slc25a5	77.1	-0.347	2.223	0	17.577	0	0	41310	0	0	0	7	2.7305	-0.203	-0.392555	0.3773	0	0	Slc25a5	solute carrier family 25 (mitochondrial carrier, adenine nucleotide translocator), member 5
Z00060156-1	Gm1313	1.63	-0.347	2.223	1	8.828	0	0	0	0	0	0	0	0	0	0	1	0	0	Gm1313	gene model 1313, (NCBI)
Z00018523-1	Ssr2	9.91	-0.346	2.218	0	18.572	0	0	-7336	0	0	9	27	13.4244	0	0	0.0026	1	0	Ssr2	signal sequence receptor, beta
Z00035120-1	Espl1	57.52	-0.346	2.218	0	10.71	0	0	0	0	0	0	0	0	0	0	1	0	0	Espl1	extra spindle poles-like 1 (S. cerevisiae)
Z00063279-1	Dpysl4	27.99	-0.346	2.218	0	21.385	0	0	45001	0	0	0	7	2.6858	0	0	0.3508	0	0	Dpysl4	dihydropyrimidinase-like 4
Z00030170-1	2410004N09Rik	48.1	-0.345	2.213	0	17.413	0	0	0	0	0	0	0	0	0	0	1	0	0	2410004N09Rik	RIKEN cDNA 2410004N09 gene
Z00031457-1	Crxos1	17.15	-0.345	2.213	0	27.447	0	0	0	0	0	0	0	0	0.237	0.493302	1	0	0	Crxos1	Crx opposite strand transcript 1
Z00035599-1	Apcdd1	33.37	-0.345	2.213	1	14.48	0	0	20952	0	0	0	2	1.4713	0	0	0.395	0	0	Apcdd1	adenomatosis polyposis coli down-regulated 1
Z00000508-1	Ppa1	82.66	-0.344	2.208	0	18.477	0	0	-226	1	0	3	0	2.2527	0	0	0.3773	0	0	Ppa1	pyrophosphatase (inorganic) 1
Z00004793-1	Gpx1	95.89	-0.344	2.208	0	19.628	0	0	81	1	0	2	2	4.4504	0	0	0.5199	0	0	Gpx1	glutathione peroxidase 1
Z00010912-1	Zfp57	22.89	-0.344	2.208	0	18.81	0	0	-4646	0	0	7	14	10.8623	-0.681	-0.358729	0.0203	1	1	Zfp57	zinc finger protein 57
Z00016115-1	BC024479	12.68	-0.344	2.208	0	17.105	0	0	-3717	0	0	1	6	5.5187	0	-0.331948	0.1258	1	0	BC024479	cDNA sequence BC024479
Z00023886-1	Pla2g4b	43.22	-0.344	2.208	0	26.272	0	0	-44398	0	0	2	0	1.0937	0	0	0.5946	0	0	Pla2g4b	phospholipase A2, group IVB (cytosolic)
Z00030504-1	Ube2s	1.53	-0.344	2.208	1	3.199	0.00125	0.00367	-3179	0	0	3	0	2.5513	0	0	0.3352	0	0	Ube2s	ubiquitin-conjugating enzyme E2S
Z00030631-1	Fth1	85.72	-0.344	2.208	0	26.138	0	0	-7201	0	0	0	3	2.406	0	0	0.5199	0	0	Fth1	ferritin heavy chain 1
Z00007113-1	D14Ertd231e	40.58	-0.343	2.202	0	18.181	0	0	106415	0	0	3	0	1.1555	0	-0.289849	0.5744	0	0	D14Ertd231e	DNA segment, Chr 14, ERATO Doi 231, expressed
Z00007591-1	Myst4	19.44	-0.343	2.202	0	14.104	0	0	-13541	0	0	5	14	7.8965	0	0	0.0649	1	1	Myst4	MYST histone acetyltransferase monocytic leukemia 4
Z00009656-1	Fancd2	48.23	-0.343	2.202	0	14.22	0	0	10437	0	0	2	1	2.6421	0	-0.279001	0.3245	0	0	Fancd2	Fanconi anemia, complementation group D2
Z00027266-1	4930535E21Rik	48.48	-0.343	2.202	0	19.062	0	0	4000	0	0	0	4	3.2819	0	0	0.286	0	0	4930535E21Rik
Z00030478-1	Gsta1	14.5	-0.343	2.202	1	18.494	0	0	0	0	0	0	0	0	0	0	1	0	0	Gsta1	glutathione S-transferase, alpha 1 (Ya)
Z00057547-1	2410002F23Rik	58.54	-0.343	2.202	0	17.434	0	0	-10697	0	0	0	2	1.7104	0	0	0.4838	0	0	2410002F23Rik	RIKEN cDNA 2410002F23 gene
Z00020638-1	AI595406	44.76	-0.342	2.197	0	11.192	0	0	-3103	0	0	0	5	4.0154	0	0	0.2352	0	0	AI595406	expressed sequence AI595406
Z00022785-1	Il17d	14.75	-0.342	2.197	1	16.942	0	0	40189	1	0	23	14	8.2074	0	0	0.0338	1	0	Il17d	interleukin 17D
Z00023814-1	Oas2	20.54	-0.342	2.197	0	20.477	0	0	1677	0	0	0	2	2.6219	0	0	0.313	0	0	Oas2	2'-5' oligoadenylate synthetase 2
Z00025176-1	Txnrd3	29.93	-0.342	2.197	0	19.298	0	0	-92	1	0	2	0	1.5206	0	-0.189609	0.4536	0	0	Txnrd3	thioredoxin reductase 3
Z00026023-1	4732460K03Rik	35.86	-0.342	2.197	0	17.605	0	0	4048	0	0	2	1	3.2765	0	0	0.2839	0	0	4732460K03Rik	RIKEN cDNA 4732460K03 gene
Z00031911-1	1110019D14Rik	11.97	-0.342	2.197	0	13.611	0	0	0	0	0	0	0	0	0	0	1	0	0	1110019D14Rik	RIKEN cDNA 1110019D14 gene
Z00032719-1	Gpr37	5.15	-0.342	2.197	0	14.035	0	0	21697	0	0	2	0	1.2862	0	0	0.5338	0	0	Gpr37
Z00048198-1	Mnda	4.18	-0.342	2.197	0	11.21	0	0	0	0	0	0	0	0	0	0	1	0	0	Mnda	myeloid cell nuclear differentiation antigen
Z00052608-1	Dcbld1	15.43	-0.342	2.197	0	10.345	0	0	13034	0	1	0	7	3.5511	0	-0.216874	0.246	0	0	Dcbld1	discoidin, CUB and LCCL domain containing 1
Z00006359-1	Cbx3	89.88	-0.341	2.192	0	9.448	0	0	14674	0	0	2	2	2.9974	-0.309	0	0.5199	0	1	Cbx3	chromobox homolog 3 (Drosophila HP1 gamma)
Z00010373-1	Mtg1	49.5	-0.341	2.192	0	27.174	0	0	3114	0	0	2	0	1.9965	0	0	0.4263	0	0	Mtg1	mitochondrial GTPase 1 homolog (S. cerevisiae)
Z00020836-1	B230317C12Rik	36.6	-0.341	2.192	0	40.354	0	0	-6863	0	0	1	3	3.5257	0	-0.207123	0.2626	0	0	B230317C12Rik	RIKEN cDNA B230317C12 gene
Z00024964-1	Pcsk1	20.91	-0.341	2.192	0	13.134	0	0	-53925	0	0	1	2	1.8658	0	0	0.3955	0	0	Pcsk1	proprotein convertase subtilisin/kexin type 1
Z00025495-1	Nudt11	60.73	-0.341	2.192	0	22.119	0	0	-165556	0	1	0	2	0.9212	0	0	0.6349	0	0	Nudt11	nudix (nucleoside diphosphate linked moiety X)-type motif 11
Z00061303-1	D330028D13Rik	1.7	-0.341	2.192	1	3.083	0.01513	0.00513	-74270	0	1	0	4	1.6934	0	0	0.4186	0	0	D330028D13Rik	Mus musculus RIKEN cDNA D330028D13 gene (D330028D13Rik), mRNA
Z00018703-1	Gpr125	53.34	-0.34	2.187	0	25.789	0	0	-64035	0	0	0	16	4.1152	0	0	0.256	0	0	Gpr125	G protein-coupled receptor 125
Z00019431-1	1700006H03Rik	23.76	-0.34	2.187	0	27.877	0	0	47739	0	0	2	2	2.3032	-0.633	-0.616186	0.3385	0	0	1700006H03Rik	RIKEN cDNA 1700006H03 gene
Z00022424-1	Rpl23	79.97	-0.34	2.187	0	14.981	0	0	3196	0	0	2	1	3.4543	0	0	0.3773	0	0	Rpl23	ribosomal protein L23
Z00025744-1	LOC677275	15.09	-0.34	2.187	0	14.223	0	0	0	0	0	0	0	0	0	0	1	0	0	LOC677275	similar to zinc finger protein 233
Z00027762-1	Mylc2pl	22.44	-0.34	2.187	0	28.853	0	0	-84286	0	0	0	6	2.1045	0	0	0.3601	0	0	Mylc2pl	myosin light chain 2, precursor lymphocyte-specific
Z00033357-1	1700024J04Rik	20.39	-0.34	2.187	0	15.755	0	0	0	0	0	0	0	0	0	0	1	0	0	1700024J04Rik	RIKEN cDNA 1700024J04 gene
Z00035820-1	Tasp1	46.68	-0.34	2.187	0	7.974	0	0	-11250	0	0	2	1	2.5988	0	0	0.3141	0	0	Tasp1	taspase, threonine aspartase 1
Z00007737-1	Prpsap1	43.2	-0.339	2.182	0	16.783	0	0	1588	0	0	4	1	5.2847	0	0	0.1758	1	0	Prpsap1	phosphoribosyl pyrophosphate synthetase-associated protein 1
Z00015587-1	Ncoa3	57.72	-0.339	2.182	0	19.454	0	0	16356	0	0	1	3	2.8926	0	0	0.3033	0	1	Ncoa3	nuclear receptor coactivator 3
Z00022203-1	Plcg1	36.52	-0.339	2.182	1	18.489	0	0	-43355	0	0	2	1	1.9137	0	-0.22524	0.2574	0	0	Plcg1	phospholipase C, gamma 1
Z00034302-1	Dars2	33.91	-0.339	2.182	0	17.143	0	0	307	1	0	2	2	4.432	0	0	0.1926	1	0	Dars2	aspartyl-tRNA synthetase 2 (mitochondrial)
Z00036101-1	Cdc14b	64.35	-0.339	2.182	0	22.661	0	0	-5388	0	0	1	2	3.1516	0	0	0.3335	0	0	Cdc14b	CDC14 cell division cycle 14 homolog B (S. cerevisiae)
Z00037214-1	Rnd1	1.55	-0.339	2.182	1	5.223	0.00034	1e-05	-5188	0	0	0	3	2.5915	0	0	0.3352	0	0	Rnd1	Rho family GTPase 1
Z00056303-1	Zfp689	5.11	-0.339	2.182	0	2.787	0.02507	0.01171	-16341	0	0	2	1	2.3869	0	0	0.2971	0	1	Zfp689	zinc finger protein 689
Z00068240-1	LOC675675	14.83	-0.339	2.182	0	14.913	0	0	0	0	0	0	0	0	0	0	1	0	0	LOC675675	PREDICTED: Mus musculus similar to developmental pluripotency-associated 3 (LOC675675), mRNA
Z00014767-1	Snapc5	42.34	-0.338	2.177	0	22.904	0	0	20300	0	0	2	4	3.5679	0	0	0.2626	0	1	Snapc5	small nuclear RNA activating complex, polypeptide 5
Z00023314-1	Zfp371	15.83	-0.338	2.177	0	14.698	0	0	0	0	0	0	0	0	0	0	1	0	1	Zfp371	zinc finger protein 371
Z00026179-1	Otud1	52.06	-0.338	2.177	0	36.944	0	0	-99610	0	0	0	2	1.0306	0	0	0.6577	0	0	Otud1	OTU domain containing 1
Z00028093-1	2810442I21Rik	23.19	-0.338	2.177	0	15.234	0	0	51	1	0	0	2	1.8757	0	0	0.3955	0	0	2810442I21Rik	RIKEN cDNA 2810442I21 gene
Z00030767-1	Mfap1	48.25	-0.338	2.177	0	26.986	0	0	6803	0	0	0	2	1.8983	0	0	0.4388	0	0	Mfap1	microfibrillar-associated protein 1
Z00000936-1	6820424L24Rik	27.59	-0.337	2.172	0	14.777	0	0	-13214	0	1	4	6	5.415	0	0	0.148	1	0	6820424L24Rik	RIKEN cDNA 6820424L24 gene
Z00007797-1	Wdr5	30.32	-0.337	2.172	0	13.614	0	0	30913	0	1	1	5	3.1427	0	0	0.2988	0	0	Wdr5	WD repeat domain 5
Z00009103-1	Klhl21	41.13	-0.337	2.172	0	31.587	0	0	-538	0	0	4	0	3.9585	0	0	0.2352	0	0	Klhl21	kelch-like 21 (Drosophila)
Z00018216-1	Tomm7	72.7	-0.337	2.172	0	22.639	0	0	2926	0	0	0	2	2.298	0	-0.306146	0.3773	0	0	Tomm7	translocase of outer mitochondrial membrane 7 homolog (yeast)
Z00022422-1	Zfp2	41.9	-0.337	2.172	0	21.72	0	0	-1470	0	1	0	3	3.4691	0	0	0.2626	0	1	Zfp2	zinc finger protein 2
Z00025315-1	Pif1	81.06	-0.337	2.172	0	17.49	0	0	0	0	0	0	0	0	0	0	1	0	0	Pif1	PIF1 5'-to-3' DNA helicase homolog (S. cerevisiae)
Z00026928-1	Aqp3	15.45	-0.337	2.172	1	16.009	0	0	-3058	0	0	1	2	3.583	-0.306	0	0.2198	0	0	Aqp3	aquaporin 3
Z00030738-1	Zfp53	5.84	-0.337	2.172	0	8.897	0	0	-10982	1	1	2	4	3.049	0	0	0.2075	0	1	Zfp53	zinc finger protein 53
Z00003404-1	Cbx6	22.75	-0.336	2.167	0	21.477	0	0	7068	0	0	2	1	2.8824	0	0	0.2948	0	1	Cbx6	chromobox homolog 6
Z00009029-1	Denr	48.12	-0.336	2.167	0	12.14	0	0	256	1	0	3	0	2.2527	0	0	0.3825	0	0	Denr	density-regulated protein
Z00034804-1	Arc	12.76	-0.336	2.167	1	21.755	0	0	19480	0	0	1	7	4.0972	0	0	0.1942	1	0	Arc	activity regulated cytoskeletal-associated protein
Z00035113-1	Actr6	50.78	-0.336	2.167	0	19.124	0	0	-6241	0	0	2	0	1.7056	0	-0.212014	0.4838	0	0	Actr6	ARP6 actin-related protein 6 homolog (yeast)
Z00035142-1	Wdr77	77.88	-0.336	2.167	0	10.47	0	0	0	0	0	0	0	0	0	0	1	0	0	Wdr77	WD repeat domain 77
Z00036157-1	Gas6	16.66	-0.336	2.167	0	22.365	0	0	-55073	0	0	2	2	2.2198	0	-0.460741	0.3451	0	0	Gas6	growth arrest specific 6
Z00000337-1	Smpd2	41.14	-0.335	2.162	0	16.23	0	0	0	0	0	0	0	0	0	0	1	0	0	Smpd2	sphingomyelin phosphodiesterase 2, neutral
Z00003720-1	Tmem166	22.03	-0.335	2.162	1	16.056	0	0	0	0	0	0	0	0	0	0	1	0	0	Tmem166	transmembrane protein 166
Z00016353-1	Rerg	13.17	-0.335	2.162	0	17.988	0	0	-636	0	0	0	3	3.7698	0	0	0.2313	0	0	Rerg	RAS-like, estrogen-regulated, growth-inhibitor
Z00018230-1	Emd	3.41	-0.335	2.162	1	10.487	0	0	0	0	0	0	0	0	0	0.277334	1	0	0	Emd	emerin
Z00019873-1	2210412D01Rik	35.87	-0.335	2.162	0	23.616	0	0	10756	0	0	2	1	2.6315	0	0	0.3533	0	0	2210412D01Rik	RIKEN cDNA 2210412D01 gene
Z00024804-1	Smad7	70.38	-0.335	2.162	0	27.027	0	0	-21809	0	0	8	9	6.7033	-0.266	0	0.1359	1	1	Smad7	MAD homolog 7 (Drosophila)
Z00025011-1	Tst	59.13	-0.335	2.162	0	29.983	0	0	-681	1	0	3	1	4.1744	0	-0.268035	0.256	0	0	Tst	thiosulfate sulfurtransferase, mitochondrial
Z00035377-1	Jmjd1b	35.86	-0.335	2.162	0	4.638	1e-05	4e-05	33839	0	1	3	2	2.8132	0	0	0.3289	0	0	Jmjd1b	jumonji domain containing 1B
Z00037431-1	Styk1	12.17	-0.335	2.162	0	10.726	0	0	-50482	0	0	2	1	1.8453	0	0	0.3996	0	0	Styk1	serine/threonine/tyrosine kinase 1
Z00041570-1	Myo9a	11.22	-0.335	2.162	0	6.452	0	0	58745	0	0	0	2	1.1659	0	0	0.5745	0	0	Myo9a	myosin IXa
Z00044271-1	C80008	50.6	-0.335	2.162	0	14.479	0	0	173062	0	0	0	4	1.3955	0	-0.22538	0.5326	0	0	C80008	expressed sequence C80008
Z00058391-1	2310003C23Rik	10.72	-0.335	2.162	0	19.94	0	0	14559	0	0	2	7	4.8603	0	-0.191302	0.1252	1	0	2310003C23Rik	RIKEN cDNA 2310003C23 gene
Z00001390-1	Mrpl40	70.49	-0.334	2.157	0	7.361	0	0	-1222	1	0	0	2	1.7379	0	0	0.4218	0	0	Mrpl40	mitochondrial ribosomal protein L40
Z00006336-1	Prdx6	38.85	-0.334	2.157	0	20.618	0	0	3345	0	0	0	3	2.8675	0	0	0.3061	0	0	Prdx6	peroxiredoxin 6
Z00023446-1	Fzd10	11.08	-0.334	2.157	0	20.3	0	0	752	1	0	4	0	2.8807	0	0	0.2277	0	0	Fzd10	frizzled homolog 10 (Drosophila)
Z00024586-1	Cyp2a4	9.45	-0.334	2.157	0	12.093	0	0	10668	0	0	3	0	1.9425	0	0	0.3709	0	0	Cyp2a4	cytochrome P450, family 2, subfamily a, polypeptide 4
Z00024740-1	Nola2	55.99	-0.334	2.157	0	23.175	0	0	0	0	0	0	0	0	0	-0.267309	1	0	0	Nola2	nucleolar protein family A, member 2
Z00034508-1	Aurkb	63.6	-0.334	2.157	0	12.025	0	0	-7902	1	0	4	1	2.613	0	0	0.344	0	0	Aurkb	aurora kinase B
Z00035022-1	Polr2i	80.83	-0.334	2.157	0	22.861	0	0	395	1	0	4	0	2.8812	0	-0.242155	0.3773	0	0	Polr2i	polymerase (RNA) II (DNA directed) polypeptide I
Z00071976-1	I830134H01Rik	11.11	-0.334	2.157	0	6.47	3e-05	0	-86	1	0	1	2	3.5696	0	0	0.183	1	0	I830134H01Rik	RIKEN cDNA I830134H01 gene
Z00034125-1	Lig1	64.2	-0.333	2.152	0	26.212	0	0	0	0	0	0	0	0	0	-0.304769	1	0	0	Lig1	ligase I, DNA, ATP-dependent
Z00000784-1	Slc25a15	57.96	-0.332	2.147	0	6.618	0	0	0	0	0	0	0	0	0	-0.299769	1	0	0	Slc25a15	solute carrier family 25 (mitochondrial carrier ornithine transporter), member 15
Z00005868-1	Phf5a	83.63	-0.332	2.147	0	20.498	0	0	-51	1	0	1	2	3.5526	0	0	0.3773	0	1	Phf5a	PHD finger protein 5A
Z00010394-1	Tsen2	68.42	-0.332	2.147	0	13.744	0	0	-4882	0	0	0	2	2.0464	0	0	0.3941	0	0	Tsen2	tRNA splicing endonuclease 2 homolog (SEN2, S. cerevisiae)
Z00017140-1	Slco4a1	8.66	-0.332	2.147	1	319.139	0	0	2568	0	0	2	0	2.0856	0	0	0.3688	0	0	Slco4a1	solute carrier organic anion transporter family, member 4a1
Z00019280-1	2810432D09Rik	65.73	-0.332	2.147	0	14.617	0	0	6324	1	0	3	1	2.3797	0	-0.28164	0.3494	0	0	2810432D09Rik	RIKEN cDNA 2810432D09 gene
Z00025797-1	Acot10	15.73	-0.332	2.147	1	40.954	0	0	0	0	0	0	0	0	0	0	1	0	0	Acot10	acyl-CoA thioesterase 10
Z00037583-1	Spred1	27.33	-0.332	2.147	0	16.336	0	0	0	0	0	0	0	0	0	-0.325046	1	0	0	Spred1	sprouty protein with EVH-1 domain 1, related sequence
Z00057849-1	Nov	4.2	-0.332	2.147	1	7.519	0	0	-43481	0	0	0	5	2.1936	0	0	0.3688	0	0	Nov	nephroblastoma overexpressed gene
Z00063737-1	Psg16	5.62	-0.332	2.147	0	13.535	0	0	7911	0	0	2	0	1.6164	0	0	0.4385	0	0	Psg16	pregnancy specific glycoprotein 16
Z00004821-1	Agtrap	51.23	-0.331	2.142	1	17.695	0	0	312	0	0	2	1	4.4941	0	-0.283832	0.0587	1	0	Agtrap	angiotensin II, type I receptor-associated protein
Z00006763-1	D230025D16Rik	29.9	-0.331	2.142	0	15.735	0	0	8408	0	0	0	10	4.8746	0	0	0.1737	1	0	D230025D16Rik	RIKEN cDNA D230025D16 gene
Z00011198-1	Lrdd	40.45	-0.331	2.142	0	15.831	0	0	3917	0	0	3	0	2.4335	0	0	0.3281	0	0	Lrdd	leucine-rich and death domain containing
Z00020804-1	Msi2	57.57	-0.331	2.142	0	12.7	0	0	2006	0	0	2	1	3.8386	0	0	0.2611	0	0	Msi2	Mus musculus Musashi homolog 2 (Drosophila) (Msi2), mRNA
Z00034998-1	4933426K21Rik	23.66	-0.331	2.142	0	29.19	0	0	1059	0	1	0	3	3.7141	0	-0.645031	0.2336	0	0	4933426K21Rik	RIKEN cDNA 4933426K21 gene
Z00004353-1	Klf3	47.04	-0.33	2.137	0	13.483	0	0	52889	0	0	4	2	2.8009	0	-0.280427	0.3101	2	1	Klf3	Kruppel-like factor 3 (basic)
Z00006998-1	Slc9a3r1	36.46	-0.33	2.137	1	22.173	0	0	219	1	0	4	0	2.8959	0	0	0.2513	0	0	Slc9a3r1	solute carrier family 9 (sodium/hydrogen exchanger), isoform 3 regulator 1
Z00008606-1	3110048E14Rik	67.72	-0.33	2.137	0	11.611	0	0	5739	0	0	1	2	3.1069	0	0	0.3335	0	0	3110048E14Rik	RIKEN cDNA 3110048E14 gene
Z00021422-1	Ak1	36.8	-0.33	2.137	0	21.016	0	0	-723	0	0	1	2	4.6277	0	-0.380742	0.2352	0	0	Ak1	adenylate kinase 1
Z00025836-1	Napb	30.62	-0.33	2.137	0	22.854	0	0	33605	0	0	1	2	2.0797	0	0	0.3808	0	0	Napb	N-ethylmaleimide sensitive fusion protein attachment protein beta
Z00035178-1	Elovl5	42.81	-0.33	2.137	0	19.976	0	0	24888	0	0	0	3	1.8142	-0.234	0	0.4414	0	0	Elovl5	ELOVL family member 5, elongation of long chain fatty acids (yeast)
Z00019476-1	Thoc5	23.77	-0.329	2.133	0	17.856	0	0	-633	0	1	0	2	2.9471	0	0	0.2934	0	0	Thoc5	THO complex 5
Z00023254-1	Wnt3a	15.84	-0.329	2.133	0	21.062	0	0	-1561	0	0	0	3	3.3882	0	0	0.2557	2	0	Wnt3a	wingless-related MMTV integration site 3A
Z00024694-1	Mep1b	51.91	-0.329	2.133	0	12.428	0	0	-28269	0	1	1	4	2.8954	0	-0.228937	0.3033	0	0	Mep1b	meprin 1 beta
Z00026255-1	4930405N21Rik	20.81	-0.329	2.133	0	38.241	0	0	-8504	0	0	1	10	5.9402	0	0	0.1106	1	0	4930405N21Rik	RIKEN cDNA 4930405N21 gene
Z00041263-1	C330016O10Rik	17.56	-0.329	2.133	0	17.63	0	0	0	0	0	0	0	0	-0.374	-0.373997	1	0	0	C330016O10Rik	RIKEN cDNA C330016O10 gene
Z00071630-1	V2r4	70.25	-0.329	2.133	0	9.741	0	0	-11722	0	0	2	0	1.4787	0	0	0.456	0	0	V2r4	vomeronasal 2, receptor, 4
Z00017347-1	Stat4	13.22	-0.328	2.128	0	16.984	0	0	-3945	0	0	2	0	1.8893	0	-0.359072	0.3954	0	1	Stat4	signal transducer and activator of transcription 4
Z00051077-1	Fbxo45	23.79	-0.328	2.128	0	15.194	0	0	929	0	0	2	0	2.5738	0	0	0.313	0	0	Fbxo45	F-box protein 45
Z00056002-1	Ccdc28b	15.63	-0.328	2.128	0	20.051	0	0	0	0	0	0	0	0	0	0	1	0	0	Ccdc28b	coiled coil domain containing 28B
Z00001583-1	Qser1	10.01	-0.327	2.123	0	15.416	0	0	3574	0	0	0	2	2.1962	0	-0.377117	0.324	0	0	Qser1	glutamine and serine rich 1
Z00011729-1	Zcd1	27.45	-0.327	2.123	0	16.306	0	0	34643	0	1	4	15	6.3505	0	0	0.1115	1	0	Zcd1	zinc finger, CDGSH-type domain 1
Z00034745-1	Cyp2s1	11.08	-0.327	2.123	0	15.153	0	0	-1318	0	0	2	0	2.4332	0	0	0.2925	0	0	Cyp2s1	cytochrome P450, family 2, subfamily s, polypeptide 1
Z00034752-1	Upf3b	54.3	-0.327	2.123	0	18.498	0	0	33369	1	0	0	2	0.2615	0	-0.260809	1	0	0	Upf3b	UPF3 regulator of nonsense transcripts homolog B (yeast)
Z00042930-1	9530028C05	10.65	-0.327	2.123	0	16.649	0	0	0	0	0	0	0	0	0	0	1	0	0	9530028C05	hypothetical protein 9530028C05
Z00045623-1	Ankrd47	18.02	-0.327	2.123	0	11.003	0	0	454	1	0	2	0	1.5189	0	0	0.4655	0	1	Ankrd47	ankyrin repeat domain 47
Z00059641-1	Gabarapl2	59.27	-0.327	2.123	0	32.12	0	0	-183	0	0	2	3	6.345	0	0	0.1494	1	0	Gabarapl2	gamma-aminobutyric acid (GABA-A) receptor-associated protein-like 2
Z00063747-1	LOC672673	15.01	-0.327	2.123	1	29.57	0	0	0	0	0	0	0	0	0	0	1	0	0	LOC672673	PREDICTED: Mus musculus hypothetical protein LOC672673 (LOC672673), mRNA
Z00007522-1	Ccnt2	75.2	-0.326	2.118	0	26.173	0	0	-13	1	0	2	0	1.5197	-0.504	-0.525316	0.5434	0	0	Ccnt2	cyclin T2
Z00008416-1	LOC241593	93.22	-0.326	2.118	0	17.14	0	0	-10890	0	0	2	0	1.5036	0	0	0.6629	0	0	LOC241593	similar to protein (peptidyl-prolyl cis/trans isomerase) NIMA-interacting 1
Z00022498-1	Ephx2	13.36	-0.326	2.118	1	14.201	0	0	1967	0	0	4	0	3.3961	0	-0.606139	0.2224	0	0	Ephx2	epoxide hydrolase 2, cytoplasmic
Z00023817-1	Traf6	13.91	-0.326	2.118	0	12.842	0	0	17948	0	0	4	0	2.0509	0	0	0.367	0	0	Traf6	Tnf receptor-associated factor 6
Z00035456-1	Gcn5l2	25.75	-0.326	2.118	0	17.828	0	0	1428	0	0	2	0	2.3752	0	0	0.3676	0	1	Gcn5l2	GCN5 general control of amino acid synthesis-like 2 (yeast)
Z00063724-1	LOC674284	15.43	-0.326	2.118	0	8.572	0	0	0	0	0	0	0	0	0	0	1	0	0	LOC674284	hypothetical protein LOC674284
Z00004495-1	Cpxm1	28.61	-0.325	2.113	0	21.023	0	0	6991	0	0	0	2	1.8838	0	0	0.396	0	0	Cpxm1	carboxypeptidase X 1 (M14 family)
Z00006586-1	Tssc1	26.97	-0.325	2.113	0	5.672	0	0	16669	0	0	1	2	2.4366	0	0	0.3638	0	0	Tssc1	tumor suppressing subtransferable candidate 1
Z00007195-1	Cstf3	39.05	-0.325	2.113	0	7.23	0	0	-1726	0	1	0	11	7.4369	0	0	0.0887	1	0	Cstf3	cleavage stimulation factor, 3' pre-RNA, subunit 3
Z00011006-1	Cd2bp2	19.19	-0.325	2.113	0	14.543	0	0	0	0	0	0	0	0	0	0	1	0	0	Cd2bp2	CD2 antigen (cytoplasmic tail) binding protein 2
Z00011515-1	Fmr1	41.63	-0.325	2.113	0	13.648	0	0	45536	0	0	0	5	2.1873	-0.494	0	0.3674	0	0	Fmr1	fragile X mental retardation syndrome 1 homolog
Z00012085-1	Fasn	15.93	-0.325	2.113	0	11.916	0	0	5384	0	0	0	10	5.3987	0	0	0.1288	1	0	Fasn	fatty acid synthase
Z00019038-1	Twf2	19.12	-0.325	2.113	0	17.169	0	0	-586	0	0	3	7	9.65	0	0	0.0285	1	0	Twf2	twinfilin, actin-binding protein, homolog 2 (Drosophila)
Z00035018-1	1810006K21Rik	78.86	-0.325	2.113	0	8.605	0	0	-5289	0	0	0	5	3.5349	0	0	0.3773	0	0	1810006K21Rik	RIKEN cDNA 1810006K21 gene
Z00063214-1	Bat2	1.62	-0.325	2.113	1	7.526	0	0	-2280	1	0	4	2	4.6535	0	0	0.1858	1	0	Bat2	HLA-B associated transcript 2
Z00064713-1	E130309D14Rik	38.54	-0.325	2.113	0	21.509	0	0	8530	0	0	2	0	1.5898	0	0	0.4619	0	0	E130309D14Rik	Mus musculus RIKEN cDNA E130309D14 gene (E130309D14Rik), mRNA
Z00006442-1	7420416P09Rik	16.53	-0.324	2.108	0	20.036	0	0	-109	1	0	7	0	4.5224	0	0	0.1775	1	0	7420416P09Rik	RIKEN cDNA 7420416P09 gene
Z00011535-1	2610036L11Rik	85	-0.324	2.108	0	12.83	0	0	-5356	0	1	0	2	2.0039	0	-0.250999	0.5623	0	0	2610036L11Rik	RIKEN cDNA 2610036L11 gene
Z00026157-1	Tnni3	59.31	-0.324	2.108	0	44.074	0	0	0	0	0	0	0	0	0	0	1	0	0	Tnni3	troponin I, cardiac
Z00027631-1	LOC624168	4.61	-0.324	2.108	0	15.089	0	0	0	0	0	0	0	0	0	0	1	0	0	LOC624168	similar to zinc finger protein of the cerebellum 5
Z00030347-1	Eno1	64.61	-0.324	2.108	0	17.439	0	0	896	0	0	3	0	3.3154	0	0	0.3335	0	0	Eno1	enolase 1, alpha non-neuron
Z00033919-1	EG666699	10.84	-0.324	2.108	0	20.584	0	0	0	0	0	0	0	0	0	0	1	0	0	EG666699	predicted gene, EG666699
Z00034496-1	MGC73635	92.26	-0.324	2.108	0	13.53	0	0	0	0	0	0	0	0	0	0	1	0	0	MGC73635	similar to histone 2a
Z00035099-1	Anapc10	46.37	-0.324	2.108	0	19.898	0	0	2188	0	0	2	0	2.1693	-0.191	0	0.3674	0	0	Anapc10	anaphase promoting complex subunit 10
Z00053915-1	Parp14	13.65	-0.324	2.108	0	20.65	0	0	0	0	0	0	0	0	0	0	1	0	0	Parp14	poly (ADP-ribose) polymerase family, member 14
Z00010618-1	Ube2t	36.28	-0.323	2.103	0	16.569	0	0	132	0	0	0	2	2.9317	0	0	0.3027	0	0	Ube2t	ubiquitin-conjugating enzyme E2T (putative)
Z00020857-1	Sirt3	48.57	-0.323	2.103	0	25.353	0	0	0	0	0	0	0	0	0	0	1	0	0	Sirt3	sirtuin 3 (silent mating type information regulation 2, homolog) 3 (S. cerevisiae)
Z00021781-1	Lrch4	17.13	-0.323	2.103	0	16.057	0	0	1892	0	0	5	0	3.9162	0	-0.190262	0.2199	2	0	Lrch4	leucine-rich repeats and calponin homology (CH) domain containing 4
Z00027541-1	Foxr1	37.88	-0.323	2.103	0	30.3	0	0	3479	0	0	0	2	2.2124	0	0	0.3674	0	1	Foxr1	forkhead box R1
Z00034661-1	Mrpl15	44.51	-0.323	2.103	0	24.694	0	0	-12381	0	1	0	2	1.655	0	-0.267278	0.4521	0	0	Mrpl15	mitochondrial ribosomal protein L15
Z00060325-1	Epb4.1l4b	35.96	-0.323	2.103	1	14.899	0	0	-20488	0	0	8	5	5.6632	0	0	0.0631	1	0	Epb4.1l4b	erythrocyte protein band 4.1-like 4b
Z00063736-1	Xpo7	14.34	-0.323	2.103	0	15.588	0	0	0	0	0	0	0	0	0	-0.260301	1	0	0	Xpo7	exportin 7
Z00054279-1	Lamb3	15.82	-0.322	2.098	0	18.537	0	0	8219	0	0	0	2	1.8189	0	0	0.402	0	0	Lamb3	laminin, beta 3
Z00055263-1	Esm1	5.57	-0.322	2.098	1	6.644	0	0	78690	0	0	2	1	1.672	0	0	0.4186	0	0	Esm1	endothelial cell-specific molecule 1
Z00056505-1	A330019N05Rik	11.04	-0.322	2.098	0	10.751	0	0	-173155	0	1	0	8	2.1318	0	0	0.3311	0	0	A330019N05Rik	RIKEN cDNA A330019N05 gene
Z00070627-1	Galt	25.18	-0.322	2.098	0	23.23	0	0	0	0	0	0	0	0	0	0	1	0	0	Galt	galactose-1-phosphate uridyl transferase
Z00007183-1	Cyb5r1	11.81	-0.321	2.094	0	13.331	0	0	-2337	0	1	0	3	3.0978	0	-0.193893	0.2038	0	0	Cyb5r1	cytochrome b5 reductase 1
Z00012496-1	Rab7l1	18.81	-0.321	2.094	1	25.693	0	0	24042	0	1	5	16	7.348	0	0	0.0422	1	0	Rab7l1	RAB7, member RAS oncogene family-like 1
Z00019116-1	Tmem131	23.38	-0.321	2.094	0	14.482	0	0	-46629	0	0	4	21	6.8717	-0.262	0	0.0861	1	0	Tmem131	transmembrane protein 131
Z00024245-1	Zfpm2	4.08	-0.321	2.094	1	11.327	0	0	-28545	0	1	2	0	1.2087	0	0	0.5011	0	1	Zfpm2	zinc finger protein, multitype 2
Z00031121-1	Prkdc	31.88	-0.321	2.094	0	14.689	0	0	168071	0	0	1	2	1.452	0	-0.245563	0.4609	0	0	Prkdc	protein kinase, DNA activated, catalytic polypeptide
Z00034979-1	Ccnd1	32.3	-0.321	2.094	0	13.127	0	0	3922	0	0	2	0	1.8952	-0.359	-0.665143	0.396	0	0	Ccnd1	cyclin D1
Z00055009-1	Herc4	18.09	-0.321	2.094	0	6.696	0	0	8791	0	0	2	1	2.7446	-0.387	0	0.3129	0	0	Herc4	hect domain and RLD 4
Z00006393-1	Kif7	23.93	-0.32	2.089	0	18.642	0	0	267	1	0	2	0	1.5091	0	0	0.466	0	0	Kif7	kinesin family member 7
Z00007632-1	Mcm10	73.12	-0.32	2.089	0	15.86	0	0	-460	1	0	0	5	4.0922	0	-0.237091	0.3773	0	0	Mcm10	minichromosome maintenance deficient 10 (S. cerevisiae)
Z00011622-1	6330577E15Rik	78.14	-0.32	2.089	0	18.504	0	0	-9953	0	1	2	0	1.5345	0	-0.186558	0.5434	0	0	6330577E15Rik	RIKEN cDNA 6330577E15 gene
Z00018274-1	Vdac1	1.64	-0.32	2.089	1	3.027	0.00214	0.00599	-33959	0	0	5	5	4.364	0	0	0.1967	1	0	Vdac1	voltage-dependent anion channel 1
Z00023539-1	Doc2a	41.31	-0.32	2.089	0	13.565	0	0	9515	0	0	0	3	2.2471	0	0	0.3674	0	0	Doc2a	double C2, alpha
Z00035719-1	Pik3r2	22.99	-0.32	2.089	0	18.885	0	0	0	0	0	0	0	0	0	0	1	0	0	Pik3r2	phosphatidylinositol 3-kinase, regulatory subunit, polypeptide 2 (p85 beta)
Z00060385-1	Tex21	18.76	-0.32	2.089	0	19.554	0	0	31568	0	0	3	3	3.2219	0	0	0.2626	0	0	Tex21	testis expressed gene 21
Z00066606-1	LOC434101	16.86	-0.32	2.089	0	4.395	0.00151	0.0001	16180	0	0	0	5	2.7519	0	0	0.3129	0	0	LOC434101	Mus musculus activated spleen cDNA, RIKEN full-length enriched library, clone:F830037B18 product:unclassifiable, full insert sequence
Z00008093-1	Tgtp	5.63	-0.319	2.084	0	9.864	0	0	102	0	0	0	2	2.9307	0	0	0.224	0	0	Tgtp	T-cell specific GTPase
Z00009444-1	Sox15	21.05	-0.319	2.084	0	18.245	0	0	-617	0	0	0	2	2.9471	0	0	0.2934	0	1	Sox15	SRY-box containing gene 15
Z00015448-1	Nedd4	5.32	-0.319	2.084	0	3.729	0.00023	0.00076	-4106	0	0	0	4	3.2625	-0.268	0	0.1978	1	0	Nedd4	neural precursor cell expressed, developmentally down-regulted gene 4
Z00031595-1	9530048O09Rik	21.23	-0.319	2.084	0	21.07	0	0	0	0	0	0	0	0	0	0	1	0	0	9530048O09Rik	RIKEN cDNA 9530048O09 gene
Z00040464-1	Ccrn4l	16.95	-0.319	2.084	1	47.415	0	0	-2248	0	0	0	4	3.7395	-0.299	0.401007	0.2198	0	0	Ccrn4l	CCR4 carbon catabolite repression 4-like (S. cerevisiae)
Z00060810-1	4930503E14Rik	8.19	-0.319	2.084	0	15.739	0	0	0	0	0	0	0	0	0	0	1	0	0	4930503E14Rik	RIKEN cDNA 4930503E14 gene
Z00023216-1	Tgm1	17.64	-0.318	2.079	1	15.885	0	0	3428	0	0	0	3	2.8465	0	0	0.2419	0	0	Tgm1	transglutaminase 1, K polypeptide
Z00025882-1	2810428I15Rik	22.45	-0.318	2.079	0	12.666	0	0	20162	0	0	1	2	2.3349	0.197	-0.224979	0.3377	0	0	2810428I15Rik	RIKEN cDNA 2810428I15 gene
Z00035352-1	Lrpap1	7.9	-0.318	2.079	0	10.584	0	0	-37796	0	0	2	2	2.4187	0	-0.250437	0.2929	0	0	Lrpap1	low density lipoprotein receptor-related protein associated protein 1
Z00035365-1	Vars2l	21.53	-0.318	2.079	0	19.519	0	0	-3596	0	0	4	0	2.9555	0	0	0.2934	0	0	Vars2l	valyl-tRNA synthetase 2-like
Z00041786-1	Thrap2	22.97	-0.318	2.079	0	14.757	0	0	14545	0	0	0	3	2.0659	0	0	0.3656	0	1	Thrap2	thyroid hormone receptor associated protein 2
Z00064297-1	Hspa4	2.68	-0.318	2.079	1	10.671	0	0	-10943	0	1	1	7	4.6961	0	0	0.1858	1	0	Hspa4	Mus musculus heat shock protein 4 (Hspa4), mRNA
Z00000758-1	Birc5	103.64	-0.317	2.074	0	16.709	0	0	14055	0	0	2	0	1.4191	0	0	0.4924	0	0	Birc5	baculoviral IAP repeat-containing 5
Z00012592-1	Taf5l	30.53	-0.317	2.074	0	15.662	0	0	27205	0	0	3	5	4.0038	0	0	0.2162	2	1	Taf5l	TAF5-like RNA polymerase II, p300/CBP-associated factor (PCAF)-associated factor
Z00035186-1	Zfp593	31.58	-0.317	2.074	0	14.402	0	0	0	0	0	0	0	0	0	0	1	0	0	Zfp593	zinc finger protein 593
Z00035428-1	1700040I03Rik	20.2	-0.317	2.074	0	15.25	0	0	-571	1	0	2	0	1.5049	0	0	0.466	0	0	1700040I03Rik	RIKEN cDNA 1700040I03 gene
Z00040418-1	Unc13a	17.39	-0.317	2.074	0	7.132	1e-05	0	0	0	0	0	0	0	0	0	1	0	0	Unc13a	Intronic in U041090
Z00054286-1	Myo3a	17.17	-0.317	2.074	0	20.386	0	0	67001	0	0	1	5	2.631	0	0	0.313	0	1	Myo3a	myosin IIIA
Z00062778-1	9130011E15Rik	17.5	-0.317	2.074	0	16.941	0	0	4914	0	1	1	2	3.2156	0	0	0.2626	0	0	9130011E15Rik	RIKEN cDNA 9130011E15 gene
Z00000631-1	Elf2	1.73	-0.316	2.07	1	49.823	0	0	1174	1	0	2	1	3.2711	0	0	0.2912	0	1	Elf2	E74-like factor 2
Z00011637-1	Psme4	33.78	-0.316	2.07	0	14.636	0	0	-21499	0	1	2	7	4.4492	-0.548	-0.267946	0.1926	1	0	Psme4	proteasome (prosome, macropain) activator subunit 4
Z00017394-1	Mxi1	49.35	-0.316	2.07	0	17.62	0	0	385	1	0	3	0	2.2527	0	-0.418102	0.3825	0	1	Mxi1	Max interacting protein 1
Z00019614-1	5730410I19Rik	17	-0.316	2.07	0	10.038	0	0	0	0	0	0	0	0	0	-0.379532	1	0	0	5730410I19Rik	RIKEN cDNA 5730410I19 gene
Z00025583-1	Arg2	76.55	-0.316	2.07	0	14.917	0	0	5633	0	0	4	0	2.676	0	0	0.3773	0	0	Arg2	arginase type II
Z00030113-1	1110008H02Rik	74.08	-0.316	2.07	0	12.623	0	0	0	0	0	0	0	0	-0.29	-0.205097	1	0	0	1110008H02Rik	RIKEN cDNA 1110008H02 gene
Z00030121-1	Gpr126	7.45	-0.316	2.07	1	46.57	0	0	9447	0	1	0	2	1.7622	0	0	0.4182	0	0	Gpr126	G protein-coupled receptor 126
Z00035595-1	1700037H04Rik	65.57	-0.316	2.07	0	10.481	0	0	-9052	0	1	3	1	3.1737	0	-0.24373	0.3335	0	0	1700037H04Rik	RIKEN cDNA 1700037H04 gene
Z00052250-1	Snrpd2	92.34	-0.316	2.07	0	12.292	0	0	0	0	0	0	0	0	0	0	1	0	0	Snrpd2	small nuclear ribonucleoprotein D2
Z00058296-1	Zfhx2	16.91	-0.316	2.07	0	6.644	2e-05	0	16461	0	1	4	2	3.6563	0	0	0.2392	2	1	Zfhx2	zinc finger homeobox 2
Z00060431-1	Cuedc2	54.05	-0.316	2.07	0	13.682	0	0	6050	1	0	2	0	0.655	0	-0.208963	0.8554	0	0	Cuedc2	CUE domain containing 2
Z00000302-1	2410017P09Rik	38.13	-0.315	2.065	0	12.292	0	0	0	0	0	0	0	0	0	0	1	0	0	2410017P09Rik	RIKEN cDNA 2410017P09 gene
Z00001239-1	4930486L24Rik	22.3	-0.315	2.065	0	17.107	0	0	44180	0	0	3	0	1.4075	0	0	0.4915	0	0	4930486L24Rik	RIKEN cDNA 4930486L24 gene
Z00005178-1	Smarca5	14.21	-0.315	2.065	0	17.239	0	0	-64742	0	0	0	4	1.7451	-0.276	0	0.4202	0	1	Smarca5	SWI/SNF related, matrix associated, actin dependent regulator of chromatin, subfamily a, member 5
Z00018651-1	Rpl37	71.9	-0.315	2.065	0	8.676	0	0	0	0	0	0	0	0	0	-0.228589	1	0	0	Rpl37	ribosomal protein L37
Z00018869-1	Ttk	85.26	-0.315	2.065	0	9.963	0	0	4041	0	0	3	0	2.4164	-0.472	-0.21055	0.5199	0	0	Ttk	Ttk protein kinase
Z00035873-1	Abcb1b	18.91	-0.315	2.065	1	22.068	0	0	14	0	0	1	4	6.1771	0	0	0.0744	1	0	Abcb1b	ATP-binding cassette, sub-family B (MDR/TAP), member 1B
Z00045087-1	AI854517	20.32	-0.315	2.065	0	32.91	0	0	10198	0	1	3	1	3.0892	0	0	0.2797	0	0	AI854517	expressed sequence AI854517
Z00002279-1	Zmynd19	48.41	-0.314	2.06	0	17.289	0	0	10259	0	1	2	0	1.524	0	0	0.5062	0	0	Zmynd19	C0308F04-3 NIA Mouse Undifferentiated ES Cell cDNA Library (Long) Mus musculus cDNA clone NIA:C0308F04 IMAGE:30005631 3', mRNA sequence
Z00011300-1	Coq4	35.38	-0.314	2.06	0	14.693	0	0	-4251	0	0	0	2	2.0989	0	0	0.3808	0	0	Coq4	coenzyme Q4 homolog (yeast)
Z00016235-1	Ppm1f	32.46	-0.314	2.06	0	18.378	0	0	12339	0	1	0	4	2.5606	0	0	0.3533	0	0	Ppm1f	protein phosphatase 1F (PP2C domain containing)
Z00023829-1	Sdf2l1	47.19	-0.314	2.06	0	14.308	0	0	0	0	0	0	0	0	0	0	1	0	0	Sdf2l1	stromal cell-derived factor 2-like 1
Z00034350-1	MGC67181	54.06	-0.314	2.06	0	3.437	0.00059	0.00184	23799	0	1	0	2	1.4295	0	0	0.5275	0	0	MGC67181	zinc finger-like protein
Z00054437-1	Krtcap2	40.46	-0.314	2.06	0	21.864	0	0	-662	1	0	4	0	2.8798	0	0	0.3061	0	0	Krtcap2	keratinocyte associated protein 2
Z00071997-1	LOC229571	11.85	-0.314	2.06	0	6.564	3e-05	0	66603	0	0	3	0	1.2809	0	0	0.5338	0	0	LOC229571	similar to TDPOZ4
Z00005819-1	Socs3	57.68	-0.313	2.055	1	17.467	0	0	3985	0	0	2	3	4.6391	0	-0.391394	0.0587	1	0	Socs3	suppressor of cytokine signaling 3
Z00009781-1	Trim6	18.46	-0.313	2.055	0	5.553	0	0	-1701	0	0	0	2	2.6137	-0.21	0	0.313	0	0	Trim6	tripartite motif protein 6
Z00012533-1	Tkt	48.53	-0.313	2.055	0	18.651	0	0	25827	0	0	4	4	4.0466	0	0	0.256	0	0	Tkt	transketolase
Z00025119-1	Acyp2	43.52	-0.313	2.055	0	19.828	0	0	157456	0	1	3	8	3.2393	0	-0.261426	0.2714	0	0	Acyp2	acylphosphatase 2, muscle type
Z00025288-1	Meox1	22.32	-0.313	2.055	0	24.349	0	0	-2290	0	0	2	0	2.1428	0	0	0.3544	0	1	Meox1	mesenchyme homeobox 1
Z00031132-1	Tcp11	46.09	-0.313	2.055	0	16.951	0	0	1075	1	0	2	1	3.371	0	0	0.2626	0	0	Tcp11	t-complex protein 11
Z00034548-1	Anp32e	90.84	-0.313	2.055	0	16.569	0	0	33650	0	0	0	3	1.6968	0	-0.21325	0.6333	0	0	Anp32e	acidic (leucine-rich) nuclear phosphoprotein 32 family, member E
Z00036103-1	Ruvbl2	72.04	-0.313	2.055	0	6.644	0	0	-19697	0	0	2	0	1.3146	0	0	0.5826	0	1	Ruvbl2	RuvB-like protein 2
Z00036684-1	6720451E15	85.78	-0.313	2.055	0	15.541	0	0	0	0	0	0	0	0	0	0	1	0	0	6.72e+21	hypothetical protein 6720451E15
Z00057919-1	Noc4l	50.26	-0.313	2.055	0	14.359	0	0	29793	1	0	1	3	1.4625	0	0	0.5213	0	0	Noc4l	nucleolar complex associated 4 homolog (S. cerevisiae)
Z00060863-1	Traf5	14.55	-0.313	2.055	0	11.604	0	0	0	0	0	0	0	0	0	0	1	0	0	Traf5	similar to immunity-related GTPase family, cinema 1
Z00010834-1	A530040E14Rik	87.42	-0.312	2.051	0	22.207	0	0	0	0	0	0	0	0	0	0	1	0	0	A530040E14Rik	RIKEN cDNA A530040E14 gene
Z00020318-1	Eno3	34.25	-0.312	2.051	0	28.146	0	0	0	0	0	0	0	0	0	-0.269893	1	0	0	Eno3	enolase 3, beta muscle
Z00023035-1	Tcte3	47.48	-0.312	2.051	0	14.45	0	0	610	1	0	16	0	8.2683	0	0	0.0742	1	0	Tcte3	t-complex-associated testis expressed 3
Z00032673-1	4632432E15Rik	14.59	-0.312	2.051	0	15.666	0	0	0	0	0	0	0	0	0	0	1	0	0	4632432E15Rik	Mus musculus 4 days neonate male adipose cDNA, RIKEN full-length enriched library, clone:B430319C03 product:unclassifiable, full insert sequence
Z00033520-1	LOC665446	11.07	-0.312	2.051	0	15.783	0	0	0	0	0	0	0	0	0	0	1	0	0	LOC665446	PREDICTED: Mus musculus similar to T-cell receptor beta chain V region PHDS203 precursor (LOC665446), mRNA
Z00034111-1	Mki67ip	64.24	-0.312	2.051	0	11.527	0	0	0	0	0	0	0	0	0	0	1	0	0	Mki67ip	Mki67 (FHA domain) interacting nucleolar phosphoprotein
Z00034443-1	BC085271	18.92	-0.312	2.051	0	8.762	0	0	0	0	0	0	0	0	0	0	1	0	0	BC085271	cDNA sequence BC085271
Z00034664-1	Tex9	73.49	-0.312	2.051	0	14.167	0	0	-1435	0	1	0	2	2.7005	0	-0.256349	0.3773	0	0	Tex9	testis expressed gene 9
Z00054242-1	Lgtn	42.71	-0.312	2.051	0	14.594	0	0	-10978	0	0	0	2	1.7003	0	0	0.4521	0	0	Lgtn	ligatin
Z00023296-1	Il17b	24.07	-0.311	2.046	0	16.569	0	0	-17089	0	1	4	0	2.0804	0	0	0.3808	0	0	Il17b	interleukin 17B
Z00024815-1	Sox21	40.57	-0.311	2.046	0	28.222	0	0	5640	0	0	1	2	3.1312	0	0	0.2822	0	0	Sox21	SRY-box containing gene 21
Z00026296-1	Ei24	7.52	-0.311	2.046	1	21.849	0	0	2684	0	0	2	0	2.0648	0	0	0.3688	0	0	Ei24	etoposide induced 2.4 mRNA
Z00027943-1	5730405O15Rik	14.5	-0.311	2.046	0	15.644	0	0	0	0	0	0	0	0	0	0	1	0	0	5730405O15Rik	RIKEN cDNA 5730405O15 gene
Z00030638-1	Thap1	21.02	-0.311	2.046	0	20.401	0	0	21814	0	0	0	2	1.4605	0	0	0.4771	0	0	Thap1	THAP domain containing, apoptosis associated protein 1
Z00033752-1	Hist1h2af	96.85	-0.311	2.046	0	9.758	0	0	-1122	0	0	0	2	2.8624	0	0	0.4924	0	0	Hist1h2af	histone cluster 1, H2af
Z00035791-1	Me2	49.15	-0.311	2.046	0	10.306	0	0	89	1	0	0	3	2.7	-0.179	0	0.3203	0	0	Me2	malic enzyme 2, NAD(+)-dependent, mitochondrial
Z00036642-1	Hnrpa1	98.71	-0.311	2.046	0	5.519	0	0	-11823	0	0	0	2	1.6749	-0.268	0	0.4924	0	0	Hnrpa1	heterogeneous nuclear ribonucleoprotein A1
Z00048592-1	Rnf125	7.51	-0.311	2.046	0	14.734	0	0	313	1	0	1	3	4.4055	0	0	0.133	1	0	Rnf125	ring finger protein 125
Z00055038-1	Hal	15.66	-0.311	2.046	0	34.693	0	0	-327	0	0	2	0	2.5738	0	0	0.313	0	0	Hal	histidine ammonia lyase
Z00070539-1	Ms4a4c	14.32	-0.311	2.046	0	11.676	0	0	0	0	0	0	0	0	0	0	1	0	0	Ms4a4c	hypothetical protein LOC671880
Z00006552-1	Ash2l	18.82	-0.31	2.041	0	23.647	0	0	-574	1	0	2	0	1.5257	0	0	0.4646	0	1	Ash2l	ash2 (absent, small, or homeotic)-like (Drosophila)
Z00008403-1	D8Ertd457e	75.05	-0.31	2.041	0	14.953	0	0	0	0	0	0	0	0	0	0	1	0	0	D8Ertd457e	DNA segment, Chr 8, ERATO Doi 457, expressed
Z00008437-1	2310061C15Rik	22.42	-0.31	2.041	0	10.881	0	0	117507	0	0	1	2	1.5641	0	-0.258063	0.4588	0	0	2310061C15Rik	RIKEN cDNA 2310061C15 gene
Z00010891-1	Mccc1	61.85	-0.31	2.041	0	13.931	0	0	8251	0	1	2	0	1.6011	0	0	0.4338	0	0	Mccc1	methylcrotonoyl-Coenzyme A carboxylase 1 (alpha)
Z00018322-1	Uxt	51.25	-0.31	2.041	0	14.149	0	0	0	0	0	0	0	0	0	-0.2856	1	0	0	Uxt	ubiquitously expressed transcript
Z00019438-1	Gmpr2	79.63	-0.31	2.041	0	12.377	0	0	0	0	0	0	0	0	0	0	1	0	0	Gmpr2	guanosine monophosphate reductase 2
Z00022695-1	Aspn	4.82	-0.31	2.041	1	5.232	0	1e-05	0	0	0	0	0	0	0	0	1	0	0	Aspn	asporin
Z00025301-1	Hist1h1e	42.38	-0.31	2.041	0	13.612	0	0	0	0	0	0	0	0	0	0	1	0	0	Hist1h1e	histone cluster 1, H1e
Z00030368-1	Hist1h2an	98.05	-0.31	2.041	0	12.29	0	0	0	0	0	0	0	0	0	0	1	0	0	Hist1h2an	histone cluster 1, H2an
Z00034444-1	Ddx21	19.81	-0.31	2.041	0	13.9	0	0	-6962	0	1	1	2	2.9761	0	-0.20253	0.2934	0	0	Ddx21	DEAD (Asp-Glu-Ala-Asp) box polypeptide 21
Z00035064-1	LOC245128	23.75	-0.31	2.041	0	12.204	0	0	0	0	0	0	0	0	0	0	1	0	0	LOC245128	similar to solute carrier family 7 (cationic amino acid transporter, y+ system), member 3
Z00035642-1	Mrpl37	22.61	-0.31	2.041	0	20.475	0	0	-801	0	0	0	2	2.9345	0	0	0.2938	0	0	Mrpl37	mitochondrial ribosomal protein L37
Z00035824-1	Edd1	18.87	-0.31	2.041	0	8.677	0	0	716	1	0	2	6	7.2733	0	0	0.0695	1	0	Edd1	E3 ubiquitin protein ligase, HECT domain containing, 1
Z00059001-1	Dck	20.14	-0.31	2.041	0	24.46	0	0	-348	1	0	1	2	3.5649	0	0	0.2456	0	0	Dck	deoxycytidine kinase
Z00002661-1	C330019L16Rik	85.57	-0.309	2.037	0	12.773	0	0	28682	0	1	1	3	2.547	0	-0.255816	0.5199	0	0	C330019L16Rik	RIKEN cDNA C330019L16 gene
Z00006318-1	2310009B15Rik	51.83	-0.309	2.037	0	23.622	0	0	-47814	0	0	2	0	1.0754	0	0	0.6438	0	0	2310009B15Rik	RIKEN cDNA 2310009B15 gene
Z00007230-1	A430005L14Rik	38.67	-0.309	2.037	0	13.501	0	0	-126208	0	0	0	9	2.4877	0	0	0.3198	0	0	A430005L14Rik	RIKEN cDNA A430005L14 gene
Z00009173-1	Kpna1	10.75	-0.309	2.037	1	6.047	0	0	-14893	0	0	1	2	2.5033	0	0	0.3352	0	0	Kpna1	karyopherin (importin) alpha 1
Z00014984-1	Nup62	29.76	-0.309	2.037	0	15.46	0	0	0	0	0	0	0	0	0	-0.296302	1	0	0	Nup62	nucleoporin 62
Z00032463-1	Rpl9	86.79	-0.309	2.037	0	6.177	0	0	3073	0	0	0	2	2.2727	0	0	0.5199	0	0	Rpl9	ribosomal protein L9
Z00001240-1	Wdr43	20.66	-0.308	2.032	0	5.354	0	0	239	1	0	2	1	3.4433	-0.298	0	0.25	0	0	Wdr43	WD repeat domain 43
Z00015625-1	Kbtbd8	49.29	-0.308	2.032	0	14.288	0	0	290	1	0	4	3	6.6585	0	-0.268047	0.1358	1	0	Kbtbd8	kelch repeat and BTB (POZ) domain containing 8
Z00023060-1	Ebf1	4.72	-0.308	2.032	0	6.2	0	0	37442	0	0	4	5	4.0117	0	-0.197441	0.1524	1	1	Ebf1	early B-cell factor 1
Z00024962-1	Mt4	54.78	-0.308	2.032	0	8.76	0	0	-488	0	0	3	0	3.3154	0	0	0.286	0	0	Mt4	metallothionein 4
Z00034700-1	Arhgef3	9.19	-0.308	2.032	1	12.796	0	0	11320	0	0	1	4	3.5653	0	0	0.2663	0	0	Arhgef3	Rho guanine nucleotide exchange factor (GEF) 3
Z00035809-1	2310047A01Rik	17.31	-0.308	2.032	0	14.161	0	0	-16386	0	0	0	3	1.9935	0	0	0.3761	0	0	2310047A01Rik	RIKEN cDNA 2310047A01 gene
Z00035971-1	Ckap4	25.13	-0.308	2.032	1	11.147	0	0	-20768	0	0	2	6	4.2006	0	0	0.0964	1	0	Ckap4	cytoskeleton-associated protein 4
Z00035972-1	Athl1	45.6	-0.308	2.032	0	13.084	0	0	0	0	0	0	0	0	0	0	1	0	0	Athl1	ATH1, acid trehalase-like 1 (yeast)
Z00036080-1	Gart	51.84	-0.308	2.032	0	8.664	0	0	16251	0	0	0	2	1.5585	0	-0.240157	0.5062	0	0	Gart	phosphoribosylglycinamide formyltransferase
Z00036625-1	Msh2	53.2	-0.308	2.032	0	6.232	0	0	-7581	0	0	0	9	4.6804	0	-0.200776	0.256	2	0	Msh2	mutS homolog 2 (E. coli)
Z00060159-1	Nek2	73.3	-0.308	2.032	0	8.128	0	0	-57486	0	0	2	2	2.2022	0	0	0.3773	0	0	Nek2	NIMA (never in mitosis gene a)-related expressed kinase 2
Z00070957-1	LOC671977	16.37	-0.308	2.032	0	14.337	0	0	0	0	0	0	0	0	0	0	1	0	0	LOC671977	similar to Aldose reductase (AR) (Aldehyde reductase)
Z00000928-1	Osgin2	51.19	-0.307	2.027	0	8.102	0	0	0	0	0	0	0	0	0	0	1	0	0	Osgin2	oxidative stress induced growth inhibitor family member 2
Z00007590-1	D2Ertd391e	35.49	-0.307	2.027	1	11.185	0	0	0	0	0	0	0	0	0	0	1	0	0	D2Ertd391e	DNA segment, Chr 2, ERATO Doi 391, expressed
Z00013295-1	Myl4	16.79	-0.307	2.027	1	297.026	0	0	18710	0	0	0	2	1.5095	0.415	0.544565	0.4281	0	0	Myl4	myosin, light polypeptide 4
Z00013579-1	Bag4	25.68	-0.307	2.027	0	14.744	0	0	13938	0	0	3	0	1.8236	0	-0.255953	0.396	0	0	Bag4	BCL2-associated athanogene 4
Z00023404-1	Nqo2	41.88	-0.307	2.027	0	12.092	0	0	28398	0	0	0	4	2.1016	0	0	0.3768	0	0	Nqo2	NAD(P)H dehydrogenase, quinone 2
Z00024780-1	Pecam1	24.52	-0.307	2.027	0	21.892	0	0	-9153	0	1	3	5	5.1535	-0.185	-0.461638	0.1563	1	0	Pecam1	platelet/endothelial cell adhesion molecule 1
Z00049719-1	Txndc1	1.72	-0.307	2.027	1	18.254	0	0	96628	0	0	1	2	1.639	0	0.183783	0.4186	0	0	Txndc1	thioredoxin domain containing 1
Z00055374-1	1810015A11Rik	11.27	-0.307	2.027	0	16.98	0	0	0	0	0	0	0	0	0	0	1	0	0	1810015A11Rik	RIKEN cDNA 1810015A11 gene
Z00004106-1	Mmp11	46	-0.306	2.023	0	15.058	0	0	-35	0	0	2	0	2.5742	0	-0.304639	0.3141	0	0	Mmp11	matrix metallopeptidase 11
Z00013858-1	Cox6b2	18.46	-0.306	2.023	0	15.538	0	0	0	0	0	0	0	0	0	-0.220596	1	0	0	Cox6b2	cytochrome c oxidase subunit VIb polypeptide 2
Z00025094-1	Mtrf1	34.79	-0.306	2.023	0	15.73	0	0	0	0	0	0	0	0	0	0	1	0	0	Mtrf1	mitochondrial translational release factor 1
Z00031005-1	Shf	18.29	-0.306	2.023	0	11.048	0	0	-9956	0	0	0	17	6.5119	0	0	0.0953	1	0	Shf	Src homology 2 domain containing F
Z00035372-1	Actn2	71.53	-0.306	2.023	0	24.934	0	0	18808	0	0	2	0	1.3285	0	0	0.4834	0	1	Actn2	actinin alpha 2
Z00036372-1	Usp13	30.26	-0.306	2.023	0	12.617	0	0	-55174	0	1	1	10	3.8472	0	0	0.227	0	0	Usp13	ubiquitin specific peptidase 13 (isopeptidase T-3)
Z00037781-1	BC034076	19.97	-0.306	2.023	0	12.3	0	0	-158	0	1	1	3	5.4274	0	0	0.1279	1	0	BC034076	cDNA sequence BC034076
Z00054436-1	Muc1	18.29	-0.306	2.023	0	18.702	0	0	-3403	0	0	2	0	1.9548	0	0	0.3815	0	0	Muc1	mucin 1, transmembrane
Z00057439-1	Tfdp2	51.29	-0.306	2.023	0	6.708	0	0	-28355	0	0	2	9	4.6822	0	-0.388263	0.256	0	1	Tfdp2	transcription factor Dp 2
Z00064309-1	Rad51c	39.99	-0.306	2.023	0	19.201	0	0	8753	0	1	0	2	1.793	0	-0.492046	0.4414	0	0	Rad51c	Mus musculus Rad51 homolog c (S. cerevisiae) (Rad51c), mRNA
Z00010869-1	Dom3z	33.4	-0.305	2.018	0	13.569	0	0	0	0	0	0	0	0	0	0	1	0	0	Dom3z	DOM-3 homolog Z (C. elegans)
Z00011170-1	Pnma2	18.47	-0.305	2.018	0	9.5	0	0	-868	1	0	6	0	4.0306	0	-0.430315	0.2074	0	0	Pnma2	paraneoplastic antigen MA2
Z00023322-1	Il12rb1	19.68	-0.305	2.018	0	8.792	0	0	0	0	0	0	0	0	0	0	1	0	0	Il12rb1	interleukin 12 receptor, beta 1
Z00033265-1	LOC623355	66.82	-0.305	2.018	0	12.033	0	0	0	0	0	0	0	0	0	0	1	0	0	LOC623355	similar to 60S ribosomal protein L7a
Z00034643-1	2610033H07Rik	43.46	-0.305	2.018	0	11.86	0	0	54633	0	0	3	2	2.5216	0	0	0.3198	0	0	2610033H07Rik	RIKEN cDNA 2610033H07 gene
Z00034680-1	Ccdc95	15.67	-0.305	2.018	0	16.497	0	0	4636	0	0	0	3	2.6429	0	0	0.313	0	0	Ccdc95	coiled-coil domain containing 95
Z00036701-1	Itpr1	33.76	-0.305	2.018	0	13.194	0	0	6838	0	0	0	7	4.0894	-0.405	-0.265087	0.2128	2	0	Itpr1	inositol 1,4,5-triphosphate receptor 1
Z00040042-1	Hbb-bh1	17.06	-0.305	2.018	0	11.984	0	0	0	0	0	0	0	0	0	0	1	0	0	Hbb-bh1	hemoglobin Z, beta-like embryonic chain
Z00054361-1	Plcb4	10.88	-0.305	2.018	0	11.691	0	0	-44258	0	0	3	10	4.7479	0	-0.398859	0.1252	1	0	Plcb4	phospholipase C, beta 4
Z00060371-1	1110001A07Rik	95.27	-0.305	2.018	0	13.705	0	0	-514	1	0	1	2	3.5324	-0.43	0	0.5199	0	0	1110001A07Rik	RIKEN cDNA 1110001A07 gene
Z00011757-1	A830073O21Rik	15.04	-0.304	2.013	1	11.346	0	0	-10586	0	0	3	1	3.0632	0	0	0.2224	0	0	A830073O21Rik	RIKEN cDNA A830073O21 gene
Z00027360-1	LOC545471	56.05	-0.304	2.013	0	10.093	0	0	33464	0	0	0	2	1.3233	0	0	0.5499	0	0	LOC545471	similar to KRAB zinc finger protein 6D
Z00032588-1	LOC632724	40.06	-0.304	2.013	0	16.836	0	0	0	0	0	0	0	0	0	0	1	0	0	LOC632724
Z00034308-1	D14Abb1e	14.83	-0.304	2.013	0	14.359	0	0	0	0	0	0	0	0	0	0	1	0	0	D14Abb1e	DNA segment, Chr 14, Abbott 1 expressed
Z00035265-1	Apobec3	21.63	-0.304	2.013	0	17.768	0	0	14526	0	1	0	8	3.7383	-0.444	-0.597579	0.2336	0	0	Apobec3	apolipoprotein B editing complex 3
Z00036209-1	1110006G06Rik	46.23	-0.304	2.013	0	14.02	0	0	-6695	1	0	3	0	1.0825	0	0	0.5946	0	0	1110006G06Rik	RIKEN cDNA 1110006G06 gene
Z00051655-1	6030408C04Rik	63.63	-0.304	2.013	0	12.743	0	0	1537	0	0	3	1	4.7423	0	-0.619049	0.2199	0	0	6030408C04Rik	RIKEN cDNA 6030408C04 gene
Z00055348-1	Zc3h7b	49.97	-0.304	2.013	0	13.247	0	0	961	1	0	2	2	4.4504	0	-0.302726	0.256	0	0	Zc3h7b	zinc finger CCCH type containing 7B
Z00056563-1	Cand1	19.64	-0.304	2.013	0	16.314	0	0	-527	1	0	2	0	1.5311	0	0	0.4642	0	0	Cand1	cullin associated and neddylation disassociated 1
Z00013538-1	Sall4	54.11	-0.303	2.009	0	23.349	0	0	751	0	0	3	7	9.6581	0	-0.194516	0.0282	1	0	Sall4	sal-like 4 (Drosophila)
Z00018066-1	Zc3hc1	68.16	-0.303	2.009	0	17.322	0	0	-99195	0	0	1	3	1.923	0	0	0.3963	0	0	Zc3hc1	zinc finger, C3HC type 1
Z00022737-1	Copg	19.27	-0.303	2.009	0	21.482	0	0	15580	0	0	3	1	2.806	0	0	0.3069	0	0	Copg	coatomer protein complex, subunit gamma
Z00024218-1	Myo1g	17.46	-0.303	2.009	1	13.624	0	0	-4487	0	0	0	4	3.1976	0	0	0.2224	0	0	Myo1g	myosin IG
Z00024375-1	Ankrd9	18.4	-0.303	2.009	0	13.033	0	0	-30279	0	0	1	2	2.1296	0	-0.188954	0.3566	0	0	Ankrd9	ankyrin repeat domain 9
Z00030582-1	LOC546554	20.99	-0.303	2.009	0	5.137	0	1e-05	0	0	0	0	0	0	0	0	1	0	0	LOC546554
Z00034295-1	Klf10	35.91	-0.303	2.009	0	13.928	0	0	-12513	0	0	1	3	3.0693	0	-0.336048	0.2988	0	1	Klf10	Kruppel-like factor 10
Z00035653-1	0610033I05Rik	19.63	-0.303	2.009	0	11.388	0	0	-8780	0	1	2	1	2.7477	0	0	0.3129	0	0	0610033I05Rik	RIKEN cDNA 0610033I05 gene
Z00053834-1	Ppil1	40.43	-0.303	2.009	0	15.984	0	0	-6304	0	0	2	0	1.6996	0	0	0.4521	0	0	Ppil1	peptidylprolyl isomerase (cyclophilin)-like 1
Z00073479-1	D15Ertd55e	17.63	-0.303	2.009	0	13.341	0	0	0	0	0	0	0	0	0	-0.242628	1	0	0	D15Ertd55e
Z00017489-1	A130092J06Rik	30.85	-0.302	2.004	0	27.468	0	0	3674	0	0	3	0	2.4633	0	0	0.3617	0	0	A130092J06Rik	RIKEN cDNA A130092J06 gene
Z00023354-1	Nr1d1	20.47	-0.302	2.004	0	16.889	0	0	-1811	0	0	2	0	2.261	0	0	0.3385	0	1	Nr1d1	nuclear receptor subfamily 1, group D, member 1
Z00035870-1	Lypla1	54.06	-0.302	2.004	0	8.922	0	0	11817	0	0	1	6	4.2597	-0.368	-0.25708	0.256	0	0	Lypla1	lysophospholipase 1
Z00040123-1	Zfp428	9.96	-0.302	2.004	0	7.241	1e-05	0	0	0	0	0	0	0	0	0	1	0	0	Zfp428	zinc finger protein 428
Z00015538-1	Maob	17.04	-0.301	1.999	0	4.864	1e-05	2e-05	0	0	0	0	0	0	0	0	1	0	0	Maob	monoamine oxidase B
Z00021015-1	Rpl15	67.69	-0.301	1.999	0	13.262	0	0	0	0	0	0	0	0	0	0	1	0	0	Rpl15	ribosomal protein L15
Z00034705-1	Trib3	69.68	-0.301	1.999	0	12.895	0	0	-1804	0	0	1	2	4.0379	0.488	0.250286	0.3404	0	0	Trib3	tribbles homolog 3 (Drosophila)
Z00049336-1	C330016K18Rik	18.62	-0.301	1.999	0	14.849	0	0	-11370	0	1	2	1	2.5858	0	0	0.5417	0	0	C330016K18Rik	RIKEN cDNA C330016K18 gene
Z00054493-1	Anp32b	14.25	-0.301	1.999	0	12.374	0	0	0	0	0	0	0	0	0	0	1	0	0	Anp32b	acidic nuclear phosphoprotein 32 family, member B
Z00058005-1	Cylc1	18.77	-0.301	1.999	0	11.136	0	0	0	0	0	0	0	0	0	0	1	0	0	Cylc1	cylicin, basic protein of sperm head cytoskeleton 1
Z00012300-1	Usp10	32.76	-0.3	1.995	0	9.288	0	0	28396	0	0	2	0	1.2102	-0.199	0	0.6026	0	0	Usp10	ubiquitin specific peptidase 10
Z00014450-1	Polr2j	46.18	-0.3	1.995	0	12.027	0	0	12244	0	1	1	2	2.6277	0	0	0.3776	0	0	Polr2j	polymerase (RNA) II (DNA directed) polypeptide J
Z00014508-1	Arl4a	19.71	-0.3	1.995	0	8.353	0	0	37230	0	0	1	6	3.2847	0	0	0.5046	0	0	Arl4a	ADP-ribosylation factor-like 4A
Z00026310-1	Trim54	35.72	-0.3	1.995	0	8.695	0	0	1583	0	1	3	0	2.9878	0	0	0.4328	0	0	Trim54	tripartite motif-containing 54
Z00034488-1	Tnfsf11	5.37	-0.3	1.995	0	8.391	0	0	23023	0	0	8	16	8.1704	0	0	0.032	1	0	Tnfsf11	tumor necrosis factor (ligand) superfamily, member 11
Z00055639-1	LOC673425	14.48	-0.3	1.995	0	6.822	2e-05	0	0	0	0	0	0	0	0	0	1	0	0	LOC673425	similar to carnitine deficiency-associated gene expressed in ventricle 3 isoform CDV3B
Z00064257-1	Tln2	44.6	-0.3	1.995	0	13.566	0	0	-47866	0	0	3	1	2.1765	0	0	0.3912	0	0	Tln2	PREDICTED: Mus musculus talin 2, transcript variant 1 (Tln2), mRNA
Z00009208-1	Pcnt	21.88	-0.299	1.99	0	16.404	0	0	-6634	0	0	3	0	2.1597	0	0	0.5673	0	0	Pcnt	pericentrin (kendrin)
Z00022297-1	Rhoj	3.12	-0.299	1.99	1	6.781	0	0	42911	0	0	0	8	2.9393	0	0	0.5428	0	0	Rhoj	ras homolog gene family, member J
Z00034934-1	Mettl2	20.03	-0.299	1.99	0	6.539	0	0	-19	1	0	3	0	2.2527	0	0	0.5673	0	0	Mettl2	methyltransferase like 2
Z00035483-1	Pqlc1	8.44	-0.299	1.99	1	13.21	0	0	39246	0	0	2	0	1.1246	0	0	0.6485	0	0	Pqlc1	PQ loop repeat containing 1
Z00047799-1	E2f2	16.78	-0.299	1.99	0	9.169	0	0	-2367	0	0	0	2	2.4111	0	0	0.5673	0	1	E2f2	E2F transcription factor 2
Z00054665-1	Atoh1	40.16	-0.299	1.99	0	10.404	0	0	-77242	0	1	4	0	1.4789	0	0	0.4762	0	1	Atoh1	atonal homolog 1 (Drosophila)
Z00003579-1	Gfer	18.18	-0.298	1.986	0	13.781	0	0	0	0	0	0	0	0	0	0	1	0	0	Gfer	growth factor, erv1 (S. cerevisiae)-like (augmenter of liver regeneration)
Z00006550-1	Lsm2	92.05	-0.298	1.986	0	15.631	0	0	1426	0	0	2	0	2.3829	0	0	0.4968	0	0	Lsm2	LSM2 homolog, U6 small nuclear RNA associated (S. cerevisiae)
Z00007857-1	Clp1	36.8	-0.298	1.986	0	13.387	0	0	0	0	0	0	0	0	0	0.22493	1	0	0	Clp1	CLP1, cleavage and polyadenylation factor I subunit, homolog (S. cerevisiae)
Z00014896-1	Nrm	45.42	-0.298	1.986	0	15.872	0	0	-1645	0	0	3	0	2.9619	0	0	0.3764	0	0	Nrm	nurim (nuclear envelope membrane protein)
Z00015577-1	Taf4b	19.84	-0.298	1.986	0	3.239	0.0011	0.00327	55560	0	0	2	0	1.0395	0	0	0.8121	0	1	Taf4b	TAF4B RNA polymerase II, TATA box binding protein (TBP)-associated factor
Z00019123-1	Ndufa7	63.49	-0.298	1.986	0	11.847	0	0	6264	0	0	0	2	1.9341	0	0	0.5501	0	0	Ndufa7	NADH dehydrogenase (ubiquinone) 1 alpha subcomplex, 7 (B14.5a)
Z00023273-1	Akap4	18.61	-0.298	1.986	0	11.391	0	0	0	0	0	0	0	0	0	0	1	0	0	Akap4	Intronic in U019654
Z00025494-1	Nphp4	75.65	-0.298	1.986	0	17.25	0	0	2298	0	0	0	2	2.4273	0	0	0.4939	0	0	Nphp4	nephronophthisis 4 (juvenile) homolog (human)
Z00027133-1	Ceacam20	19.08	-0.298	1.986	0	24.51	0	0	0	0	0	0	0	0	0	0	1	0	0	Ceacam20	CEA-related cell adhesion molecule 20
Z00030787-1	Hist1h2bl	42.92	-0.298	1.986	1	13.803	0	0	0	0	0	0	0	0	0	0	1	0	0	Hist1h2bl	histone cluster 1, H2bl
Z00030955-1	LOC671950	6.24	-0.298	1.986	0	13.334	0	0	0	0	0	0	0	0	0	0	1	0	0	LOC671950	hypothetical protein LOC671950
Z00034210-1	Snf1lk2	3.18	-0.298	1.986	1	4.605	1e-05	5e-05	22431	0	0	0	5	2.5483	0	0	0.5428	0	0	Snf1lk2	SNF1-like kinase 2
Z00034377-1	Rccd1	27.98	-0.298	1.986	0	18.158	0	0	7430	0	0	0	2	1.8608	0	0	0.5466	0	0	Rccd1	RCC1 domain containing 1
Z00036659-1	Nf2	14.31	-0.298	1.986	0	22.834	0	0	9144	0	0	1	3	3.2997	0	-0.211831	0.5046	0	0	Nf2	neurofibromatosis 2
Z00036900-1	Rshl3	16.03	-0.298	1.986	0	14.122	0	0	235	1	0	2	0	1.5197	0	0	0.641	0	0	Rshl3	radial spokehead-like 3
Z00056290-1	Gpatc4	75.63	-0.298	1.986	0	10.904	0	0	0	0	0	0	0	0	0	0	1	0	0	Gpatc4	G patch domain containing 4
Z00064785-1	5430439M09Rik	26.29	-0.298	1.986	0	19.622	0	0	0	0	0	0	0	0	0	-0.248428	1	0	0	5430439M09Rik	Mus musculus 6 days neonate head cDNA, RIKEN full-length enriched library, clone:5430439M09 product:hypothetical protein, full insert sequence
Z00005975-1	Rcc1	46.67	-0.297	1.981	0	8.409	0	0	1106	0	0	2	0	2.524	0	0	0.3776	0	0	Rcc1	regulator of chromosome condensation 1
Z00014657-1	Creld2	87.05	-0.297	1.981	0	15.682	0	0	262	1	0	0	4	3.4299	0	0	0.4255	0	0	Creld2	cysteine-rich with EGF-like domains 2
Z00015452-1	5830482F20Rik	22.46	-0.297	1.981	0	12.777	0	0	-7645	0	0	0	2	1.8488	0	0	0.6135	0	0	5830482F20Rik	RIKEN cDNA 5830482F20 gene
Z00017614-1	Ttf1	9.08	-0.297	1.981	0	7.089	0	0	15650	0	1	3	0	1.7782	0	0	0.465	0	0	Ttf1	transcription termination factor 1
Z00018978-1	Armc6	64.12	-0.297	1.981	0	16.935	0	0	-225	1	0	3	0	2.2624	0	0	0.5093	0	0	Armc6	armadillo repeat containing 6
Z00020037-1	Armcx4	93.52	-0.297	1.981	0	16.873	0	0	0	0	0	0	0	0	0	-0.417834	1	0	0	Armcx4	armadillo repeat containing, X-linked 4
Z00025959-1	Tyw3	35.91	-0.297	1.981	0	17.477	0	0	0	0	0	0	0	0	0	0	1	0	0	Tyw3	tRNA-yW synthesizing protein 3 homolog (S. cerevisiae)
Z00031960-1	LOC666704	64.32	-0.297	1.981	0	17.921	0	0	0	0	0	0	0	0	0	0	1	0	0	LOC666704	similar to sterile alpha motif domain containing 1
Z00032524-1	B130055M24Rik	66.13	-0.297	1.981	0	7.755	0	0	0	0	0	0	0	0	0	0	1	0	0	B130055M24Rik	RIKEN cDNA B130055M24 gene
Z00037396-1	Apol2	13.82	-0.297	1.981	0	14.469	0	0	-3231	0	1	0	4	3.4445	0	0	0.5046	0	0	Apol2	apolipoprotein L, 2
Z00048620-1	Zfp462	3.66	-0.297	1.981	1	14.523	0	0	-24199	0	0	3	13	6.1249	0	0	0.2631	0	0	Zfp462	zinc finger protein 462
Z00053600-1	Mrps12	55.09	-0.297	1.981	0	13.49	0	0	0	0	0	0	0	0	0	0	1	0	0	Mrps12	mitochondrial ribosomal protein S12
Z00067737-1	Usp9x	15.64	-0.297	1.981	0	2.882	0.02133	0.00903	-29944	0	0	1	3	2.5223	-0.51	0	0.558	0	0	Usp9x	ubiquitin specific peptidase 9, X chromosome
Z00005267-1	Ppard	14.98	-0.296	1.976	0	9.247	0	0	-14252	1	0	1	5	2.6845	0	0	0.5417	0	1	Ppard	peroxisome proliferator activator receptor delta
Z00010688-1	Fbxl10	7.44	-0.296	1.976	1	30.566	0	0	-7388	0	0	1	3	3.463	0	0	0.5218	0	1	Fbxl10	F-box and leucine-rich repeat protein 10
Z00031221-1	LOC627695	16.87	-0.296	1.976	1	13.493	0	0	-762	1	0	153	0	36.3399	0	0	0	1	0	LOC627695	hypothetical protein LOC627694
Z00034755-1	Rpgrip1	20.7	-0.296	1.976	0	16.675	0	0	0	0	0	0	0	0	0	0	1	0	0	Rpgrip1	retinitis pigmentosa GTPase regulator interacting protein 1
Z00035462-1	Kif2c	84.02	-0.296	1.976	0	7.75	0	0	967	0	0	2	0	2.5823	0	0	0.4846	0	0	Kif2c	kinesin family member 2C
Z00035601-1	Lrp2	110.24	-0.296	1.976	0	28.966	0	0	2858	0	0	0	4	3.5416	0	0	0.5066	0	0	Lrp2	low density lipoprotein receptor-related protein 2
Z00042271-1	Rpl14	76.49	-0.296	1.976	0	10.484	0	0	108249	0	0	2	5	2.6779	0	-0.23402	0.4939	0	0	Rpl14	ribosomal protein L14
Z00055799-1	Mdk	60.8	-0.296	1.976	1	14.681	0	0	-756	0	0	3	0	3.3154	0	0	0.4573	0	0	Mdk	midkine
Z00009329-1	Tarbp2	33.39	-0.295	1.972	0	12.967	0	0	8280	0	0	2	0	1.5998	0	0	0.5466	0	0	Tarbp2	TAR (HIV) RNA binding protein 2
Z00010112-1	Mlstd2	94.44	-0.295	1.972	0	7.604	0	0	-5596	0	0	2	1	3.0427	0	0	0.4846	0	0	Mlstd2	male sterility domain containing 2
Z00023524-1	Cradd	36.84	-0.295	1.972	0	15.21	0	0	148888	1	0	0	20	2.8379	0	-0.36196	0.3776	0	0	Cradd	CASP2 and RIPK1 domain containing adaptor with death domain
Z00025289-1	Zbtb17	22.88	-0.295	1.972	0	36.413	0	0	0	0	0	0	0	0	-0.249	0	1	0	1	Zbtb17	zinc finger and BTB domain containing 17
Z00031174-1	2210418O10Rik	18.97	-0.295	1.972	0	14.276	0	0	25539	1	0	2	0	0.177	0	0	1	0	0	2210418O10Rik	RIKEN cDNA 2210418O10 gene
Z00053867-1	Slc4a8	45.4	-0.295	1.972	0	12.545	0	0	5203	1	0	3	2	3.2365	0	0	0.3496	0	0	Slc4a8	solute carrier family 4 (anion exchanger), member 8
Z00056915-1	Sult4a1	33.62	-0.295	1.972	0	14.573	0	0	37046	0	0	2	1	1.983	0	-0.203538	0.5466	0	0	Sult4a1	sulfotransferase family 4A, member 1
Z00063274-1	Tmem2	42.74	-0.295	1.972	0	15.638	0	0	6841	0	0	1	12	6.8097	0	0	0.1179	1	0	Tmem2	transmembrane protein 2
Z00073116-1	AU041474	2.66	-0.295	1.972	0	6.882	2e-05	0	0	0	0	0	0	0	0	0	1	0	0	AU041474
Z00010416-1	Psat1	81.13	-0.294	1.967	0	9.016	0	0	-409	1	0	0	3	2.7	0	-0.375401	0.4939	0	0	Psat1	phosphoserine aminotransferase 1
Z00012477-1	Rnf34	41.22	-0.294	1.967	0	9.453	0	0	3529	0	0	3	0	2.4917	0	0	0.3776	0	0	Rnf34	ring finger protein 34
Z00014813-1	Pin4	75.63	-0.294	1.967	0	13.05	0	0	0	0	0	0	0	0	0	0	1	0	0	Pin4	protein (peptidyl-prolyl cis/trans isomerase) NIMA-interacting, 4 (parvulin)
Z00021132-1	Tspan17	42.45	-0.294	1.967	0	16.987	0	0	-6314	0	0	4	9	7.4862	0	0	0.1143	1	0	Tspan17	tetraspanin 17
Z00026733-1	D030059C06Rik	73.54	-0.294	1.967	0	3.376	0.00072	0.00219	0	0	0	0	0	0	0	0	1	0	0	D030059C06Rik	RIKEN cDNA D030059C06 gene
Z00030559-1	Sox7	10.18	-0.294	1.967	0	9.824	0	0	-6381	0	0	0	2	1.926	0	0	0.465	0	1	Sox7	SRY-box containing gene 7
Z00031080-1	Cd1d2	18.38	-0.294	1.967	0	16.461	0	0	-35472	0	1	0	2	1.3059	0	0	0.7079	0	0	Cd1d2	CD1d2 antigen
Z00034258-1	2810422J05Rik	22.01	-0.294	1.967	0	11.828	0	0	4716	0	0	2	0	1.8174	0	0	0.6149	0	0	2810422J05Rik	RIKEN cDNA 2810422J05 gene
Z00035516-1	Taok2	4.2	-0.294	1.967	1	12.72	0	0	1479	0	0	2	1	4.1129	0	0	0.4794	0	0	Taok2	TAO kinase 2
Z00036615-1	Bcas3	42.23	-0.294	1.967	0	13.332	0	0	8823	0	0	0	4	2.7435	0	0	0.3776	0	0	Bcas3	breast carcinoma amplified sequence 3
Z00056587-1	Pno1	90.28	-0.294	1.967	0	4.507	2e-05	7e-05	0	0	0	0	0	0	0	0	1	0	0	Pno1	partner of NOB1 homolog (S. cerevisiae)
Z00057348-1	Ctsc	18.18	-0.294	1.967	1	8.535	0	0	-18745	0	1	3	1	2.6913	0	0	0.3783	0	0	Ctsc	cathepsin C
Z00070678-1	Rps25	78	-0.294	1.967	0	5.353	0	0	5987	0	0	0	3	2.5087	0	0	0.4939	0	0	Rps25	ribosomal protein S25
Z00026103-1	4930572J05Rik	38.45	-0.293	1.963	0	13.856	0	0	546	1	0	2	0	1.5197	0	0	0.476	0	0	4930572J05Rik	RIKEN cDNA 4930572J05 gene
Z00029234-1	B230311B06Rik	38.04	-0.293	1.963	0	20.185	0	0	1294	0	0	3	3	6.6616	0	-0.279271	0.1179	1	0	B230311B06Rik	RIKEN cDNA B230311B06 gene
Z00030360-1	Sfrs2	96.16	-0.293	1.963	0	9.81	0	0	0	0	0	0	0	0	0.468	0	1	0	0	Sfrs2	splicing factor, arginine/serine-rich 2 (SC-35)
Z00031164-1	Taf9	90.04	-0.293	1.963	0	14.538	0	0	25212	0	1	2	0	1.2432	0	-0.216868	0.6256	0	1	Taf9	TAF9 RNA polymerase II, TATA box binding protein (TBP)-associated factor
Z00032499-1	RP23-64F17.3	7.34	-0.293	1.963	0	12.579	0	0	0	0	0	0	0	0	0	0	1	0	0	RP23-64F17.3	similar to bM64F17.3 (putative novel protein)
Z00034829-1	Hddc3	27.29	-0.293	1.963	0	24.238	0	0	-82	1	0	2	1	3.4315	0	0	0.4328	0	0	Hddc3	HD domain containing 3
Z00035144-1	Fbxo22	11.39	-0.293	1.963	1	10.136	0	0	6763	0	0	0	6	3.741	0	-0.212314	0.5154	0	0	Fbxo22	F-box protein 22
Z00036145-1	Syce1	65.64	-0.293	1.963	0	13.568	0	0	9630	0	0	3	0	1.9849	0	0	0.5501	0	0	Syce1	synaptonemal complex central element protein 1
Z00063959-1	Pes1	50.11	-0.293	1.963	0	11.305	0	0	-8362	0	1	0	6	3.5655	0	-0.26879	0.5048	0	0	Pes1	Mus musculus pescadillo homolog 1, containing BRCT domain (zebrafish) (Pes1), mRNA
Z00007051-1	Mvd	59.37	-0.292	1.958	0	14.696	0	0	0	0	0	0	0	0	0	0	1	0	0	Mvd	mevalonate (diphospho) decarboxylase
Z00008028-1	2310047O13Rik	16.67	-0.292	1.958	0	6.16	0	0	-1527	0	0	0	4	4.0818	0	-0.176461	0.4846	0	0	2310047O13Rik	RIKEN cDNA 2310047O13 gene
Z00025428-1	Edn2	25.23	-0.292	1.958	0	10.421	0	0	-2870	0	0	0	2	2.3081	0	0	0.5383	0	0	Edn2	endothelin 2
Z00025737-1	Sox13	37.65	-0.292	1.958	1	21.167	0	0	0	0	0	0	0	0	0	0	1	0	1	Sox13	SRY-box containing gene 13
Z00035770-1	St3gal4	9.18	-0.292	1.958	1	15.764	0	0	4749	1	0	5	2	4.1883	0	0	0.4794	0	0	St3gal4	ST3 beta-galactoside alpha-2,3-sialyltransferase 4
Z00036188-1	Intu	69.03	-0.292	1.958	0	6.165	0	0	-84210	0	1	1	5	2.5057	0	0	0.4614	0	0	Intu	inturned planar cell polarity effector homolog (Drosophila)
Z00063198-1	Cox17	66.36	-0.292	1.958	0	13.651	0	0	589	1	0	0	2	1.868	0	-0.226567	0.5501	0	0	Cox17	cytochrome c oxidase, subunit XVII assembly protein homolog (yeast)
Z00008932-1	Gnpat	38.46	-0.291	1.954	0	15.631	0	0	-17239	0	1	0	2	1.5395	0	-0.202563	0.476	0	0	Gnpat	glyceronephosphate O-acyltransferase
Z00026509-1	EG629643	77.11	-0.291	1.954	0	15.712	0	0	0	0	0	0	0	0	0	0	1	0	0	EG629643	predicted gene, EG629643
Z00029647-1	Terc	22.24	-0.291	1.954	0	18.511	0	0	24562	1	0	5	2	2.5564	0	0	0.5481	0	0	Terc	telomerase RNA component
Z00030620-1	D130058I21Rik	5.82	-0.291	1.954	1	9.298	0	0	-8912	0	0	2	0	1.5734	0	-0.251926	0.563	0	0	D130058I21Rik	RIKEN cDNA D130058I21 gene
Z00042645-1	Akr1c12	4.66	-0.291	1.954	0	5.616	0.00016	0	0	0	0	0	0	0	0	0	1	0	0	Akr1c12	aldo-keto reductase family 1, member C12
Z00056818-1	Dlg7	55.46	-0.291	1.954	0	3.949	0.00011	0.00039	-12182	0	0	2	0	1.4659	0	0	0.559	0	0	Dlg7	discs, large homolog 7 (Drosophila)
Z00072793-1	LOC433801	13.28	-0.291	1.954	0	13.549	0	0	-3732	0	0	0	6	4.2739	0	0	0.4846	0	0	LOC433801	Mus musculus similar to RIKEN cDNA 6330416L07 gene (LOC433801), mRNA
Z00001120-1	Thop1	40.57	-0.29	1.949	0	17.584	0	0	193	1	0	3	0	2.2527	0	-0.321324	0.3845	0	0	Thop1	thimet oligopeptidase 1
Z00003970-1	Tsga14	44.71	-0.29	1.949	0	20.791	0	0	8	1	0	3	0	2.2527	0	-0.233241	0.3845	0	0	Tsga14	testis specific gene A14
Z00007595-1	Cdc25a	88.08	-0.29	1.949	0	8.853	0	0	34143	0	0	1	5	3.0742	0	0	0.4846	0	0	Cdc25a	cell division cycle 25 homolog A (S. cerevisiae)
Z00007827-1	Lyzs	22.98	-0.29	1.949	0	12.088	0	0	20641	0	0	2	0	1.3008	0	0	0.708	0	0	Lyzs	lysozyme
Z00009295-1	Tspan5	17.94	-0.29	1.949	0	8.05	0	0	4088	0	0	0	3	2.7352	0	0	0.5417	0	0	Tspan5	tetraspanin 5
Z00013197-1	2310079N02Rik	41.46	-0.29	1.949	0	13.326	0	0	-9853	0	0	4	0	2.3577	0	-0.188238	0.3839	0	0	2310079N02Rik	RIKEN cDNA 2310079N02 gene
Z00015197-1	Znrf1	52.04	-0.29	1.949	0	17.422	0	0	26893	0	1	2	4	3.3567	0	0	0.5048	0	0	Znrf1	zinc and ring finger 1
Z00022277-1	Parg	34.78	-0.29	1.949	0	14.888	0	0	137648	1	1	82	29	12.2769	-0.362	0	0.0129	1	0	Parg	poly (ADP-ribose) glycohydrolase
Z00022936-1	Egr2	4.21	-0.29	1.949	1	4.195	5e-05	0.00018	-807	0	0	2	0	2.5823	0	0	0.5428	0	1	Egr2	early growth response 2
Z00023063-1	Max	2.39	-0.29	1.949	1	7.613	0	0	-4518	0	0	2	0	1.8351	0	0	0.563	0	1	Max	Max protein
Z00070935-1	EG665101	12.27	-0.29	1.949	0	4.834	0.00068	2e-05	0	0	0	0	0	0	0	0	1	0	0	EG665101	predicted gene, EG665101
Z00013147-1	Ppp5c	94.12	-0.289	1.945	0	11.688	0	0	48262	0	0	0	2	1.218	0	0	0.6256	0	0	Ppp5c	protein phosphatase 5, catalytic subunit
Z00014921-1	Npl	80.48	-0.289	1.945	0	26.464	0	0	-11094	0	0	0	4	2.6048	0	-0.533362	0.4939	0	0	Npl	N-acetylneuraminate pyruvate lyase
Z00019067-1	Ezh2	60.53	-0.289	1.945	0	8.731	0	0	-12955	0	0	3	0	1.856	-0.414	0	0.5501	0	1	Ezh2	enhancer of zeste homolog 2 (Drosophila)
Z00025723-1	Agtpbp1	8.81	-0.289	1.945	0	10.645	0	0	-887	0	0	0	2	2.9307	0	0	0.3393	0	0	Agtpbp1	ATP/GTP binding protein 1
Z00026195-1	Hist1h2bc	44.44	-0.289	1.945	0	13.212	0	0	-962	1	0	3	0	2.2527	0	0	0.3845	0	0	Hist1h2bc	similar to Histone H2B F (H2B 291A)
Z00026378-1	Ptpn3	22.16	-0.289	1.945	1	17.256	0	0	0	0	0	0	0	0	0	0	1	0	0	Ptpn3	protein tyrosine phosphatase, non-receptor type 3
Z00032195-1	Ttc5	19.2	-0.289	1.945	0	6.091	0	0	2003	0	1	4	0	3.3822	0	-0.231982	0.5046	0	0	Ttc5	predicted gene, EG668831
Z00000918-1	Arrdc2	22.23	-0.288	1.94	0	15.79	0	0	-6037	0	1	2	0	1.7162	0	0	0.6149	0	0	Arrdc2	arrestin domain containing 2
Z00013144-1	Btbd2	47.72	-0.288	1.94	0	25.535	0	0	-10659	1	0	3	1	1.9958	0	-0.257722	0.4103	0	0	Btbd2	BTB (POZ) domain containing 2
Z00015272-1	Edg5	32.83	-0.288	1.94	1	16.225	0	0	-1753	0	0	3	0	2.9196	0	0	0.2984	0	0	Edg5	endothelial differentiation, sphingolipid G-protein-coupled receptor, 5
Z00015584-1	Mcm4	81.64	-0.288	1.94	0	12.082	0	0	14322	0	1	2	0	1.4131	-0.177	-0.244898	0.6235	0	1	Mcm4	minichromosome maintenance deficient 4 homolog (S. cerevisiae)
Z00017821-1	Srpk2	20.67	-0.288	1.94	0	9.994	0	0	-29277	0	0	0	2	1.364	0	0	0.6946	0	0	Srpk2	serine/arginine-rich protein specific kinase 2
Z00020790-1	E430028B21Rik	16.56	-0.288	1.94	0	10.776	0	0	-210	1	0	2	0	1.5197	0	0	0.641	0	0	E430028B21Rik	RIKEN cDNA E430028B21 gene
Z00024562-1	Il23a	22.75	-0.288	1.94	0	15.653	0	0	-1803	0	0	2	0	2.2596	0	0	0.5673	0	0	Il23a	interleukin 23, alpha subunit p19
Z00025303-1	Gabbr1	2.16	-0.288	1.94	1	6.353	0	0	16325	0	0	7	5	5.7075	0	0	0.283	2	0	Gabbr1	gamma-aminobutyric acid (GABA-B) receptor, 1
Z00050346-1	Mterf	18.67	-0.288	1.94	0	7.484	1e-05	0	21491	0	1	1	6	3.7201	0	0	0.5046	0	0	Mterf	mitochondrial transcription termination factor-like
Z00052340-1	1810014B01Rik	18.21	-0.288	1.94	0	9.467	0	0	0	0	0	0	0	0	0	-0.355312	1	0	0	1810014B01Rik	RIKEN cDNA 1810014B01 gene
Z00054613-1	Kntc1	66.11	-0.288	1.94	0	17.784	0	0	-230	1	0	1	2	3.5526	-0.258	-0.192398	0.3404	0	0	Kntc1	kinetochore associated 1
Z00054729-1	Surb7	13.67	-0.288	1.94	0	10.235	0	0	0	0	0	0	0	0	0	0	1	0	0	Surb7	SRB7 (suppressor of RNA polymerase B) homolog (S. cerevisiae)
Z00056103-1	Asb14	16.95	-0.288	1.94	0	14.538	0	0	-26944	0	0	3	2	2.9622	0	0	0.5338	0	0	Asb14	ankyrin repeat and SOCS box-containing protein 14
Z00009990-1	Abcf2	28.77	-0.287	1.936	0	13.496	0	0	7752	0	0	2	0	1.6239	0	0	0.5466	0	0	Abcf2	ATP-binding cassette, sub-family F (GCN20), member 2
Z00010830-1	L3mbtl2	27.53	-0.287	1.936	0	10.187	0	0	-603	1	0	5	4	7.972	0	0	0.0599	1	1	L3mbtl2	l(3)mbt-like 2 (Drosophila)
Z00022526-1	Sgcz	20.85	-0.287	1.936	0	14.06	0	0	44666	0	0	2	0	1.0922	0	0	0.787	0	0	Sgcz	sarcoglycan zeta
Z00034055-1	Ppie	36.04	-0.287	1.936	0	13.675	0	0	-2854	0	1	3	0	2.6144	0	0	0.3776	0	0	Ppie	peptidylprolyl isomerase E (cyclophilin E)
Z00034280-1	Parp9	22.41	-0.287	1.936	1	18.82	0	0	-34101	0	0	2	5	3.4787	0	0	0.319	0	0	Parp9	poly (ADP-ribose) polymerase family, member 9
Z00036056-1	Orc1l	55.11	-0.287	1.936	0	11.77	0	0	14762	0	1	2	0	1.4035	-0.197	-0.234364	0.559	0	0	Orc1l	origin recognition complex, subunit 1-like (S.cereviaiae)
Z00041063-1	Efhb	17.89	-0.287	1.936	0	12.277	0	0	35387	0	0	3	0	1.4782	0	0	0.6581	0	0	Efhb	EF hand domain family, member B
Z00046997-1	Stoml1	12.53	-0.287	1.936	0	11.691	0	0	23212	0	1	9	46	13.129	-0.314	-0.278783	0.0171	1	0	Stoml1	stomatin-like 1
Z00054389-1	Ift52	18.5	-0.287	1.936	0	22.908	0	0	14808	0	0	9	9	7.5657	0	0	0.1806	1	0	Ift52	intraflagellar transport 52 homolog (Chlamydomonas)
Z00057656-1	Pvr	14.4	-0.287	1.936	1	11.53	0	0	0	0	0	0	0	0	0	0.177582	1	0	0	Pvr	poliovirus receptor
Z00008513-1	Laptm4a	1.84	-0.286	1.931	1	22.294	0	0	-798	1	0	3	2	5.1834	0	0.196766	0.3492	0	0	Laptm4a	lysosomal-associated protein transmembrane 4A
Z00012211-1	Commd1	84.78	-0.286	1.931	0	10.43	0	0	1127	0	1	0	2	2.8524	0	-0.44682	0.4846	0	0	Commd1	COMM domain containing 1
Z00022522-1	Mina	16.93	-0.286	1.931	0	9.805	0	0	73581	0	0	0	8	2.6014	0	0	0.5417	0	0	Mina	myc induced nuclear antigen
Z00023349-1	Slc7a9	24.65	-0.286	1.931	0	4.427	2e-05	9e-05	29966	0	0	2	0	1.1953	0	0	0.6026	0	0	Slc7a9	solute carrier family 7 (cationic amino acid transporter, y+ system), member 9
Z00024497-1	Fscn1	46.95	-0.286	1.931	0	6.454	0	0	-2960	0	0	1	3	4.2602	0	0	0.2697	0	0	Fscn1	fascin homolog 1, actin bundling protein (Strongylocentrotus purpuratus)
Z00024721-1	Lmo4	4.18	-0.286	1.931	1	23.028	0	0	-642	1	0	2	0	1.5197	0	0	0.563	0	1	Lmo4	LIM domain only 4
Z00024795-1	Klhl8	24.8	-0.286	1.931	0	21.42	0	0	-20522	0	1	3	2	3.1506	0	-0.32161	0.4328	0	0	Klhl8	kelch-like 8 (Drosophila)
Z00027168-1	LOC433520	44.19	-0.286	1.931	0	13.3	0	0	0	0	0	0	0	0	0	0	1	0	0	LOC433520	similar to zinc finger protein 97
Z00036142-1	2010109N14Rik	89.23	-0.286	1.931	0	17.228	0	0	0	0	0	0	0	0	0	-0.335591	1	0	0	2010109N14Rik	Mus musculus cDNA clone IMAGE:1196043
Z00043076-1	Osta	19.71	-0.286	1.931	0	4.796	0.00073	3e-05	-27931	0	0	2	1	2.114	0	0	0.5775	0	0	Osta	organic solute transporter alpha
Z00056833-1	Gzme	20.16	-0.286	1.931	0	10.117	0	0	0	0	0	0	0	0	0	0	1	0	0	Gzme	granzyme E
Z00059104-1	Mybpc2	23.63	-0.286	1.931	0	26.701	0	0	-1457	0	0	0	2	2.6912	0	0	0.5417	0	0	Mybpc2	myosin binding protein C, fast-type
Z00062348-1	Kif23	43.72	-0.286	1.931	0	7.378	0	0	-60	1	0	3	0	2.2527	0	-0.237753	0.3845	0	0	Kif23	kinesin family member 23
Z00065563-1	Stim2	30.9	-0.286	1.931	0	6.902	0	0	1910	0	0	3	1	4.5146	0	0	0.3266	0	0	Stim2	PREDICTED: Mus musculus stromal interaction molecule 2, transcript variant 13 (Stim2), mRNA
Z00066467-1	LOC668066	11	-0.286	1.931	0	8.59	0	0	0	0	0	0	0	0	0	0	1	0	0	LOC668066	similar to gonadotropin inducible ovarian transcription factor 1
Z00073792-1	Zfp125	1.89	-0.286	1.931	1	6.654	2e-05	0	0	0	0	0	0	0	0	0	1	0	1	Zfp125	zinc finger protein 125
Z00034463-1	Ddx51	31.01	-0.285	1.927	0	15.455	0	0	6926	0	1	2	1	2.8985	0	0	0.4328	0	0	Ddx51	DEAD (Asp-Glu-Ala-Asp) box polypeptide 51
Z00000354-1	Gstp1	23.3	-0.284	1.923	0	10.31	0	0	77	1	0	3	1	4.1646	0	0	0.4846	0	0	Gstp1	glutathione S-transferase, pi 1
Z00002712-1	5430405N12Rik	47.45	-0.284	1.923	0	15.21	0	0	0	0	0	0	0	0	0	0	1	0	0	5430405N12Rik	RIKEN cDNA 5430405N12 gene
Z00003421-1	Ddx49	56.11	-0.284	1.923	0	11.23	0	0	747	1	0	2	0	1.5197	0	0	0.559	0	0	Ddx49	DEAD (Asp-Glu-Ala-Asp) box polypeptide 49
Z00029004-1	4930599N23Rik	22.43	-0.284	1.923	0	4.318	3e-05	0.00012	13542	0	0	4	3	4.2792	0	0	0.4846	0	0	4930599N23Rik	RIKEN cDNA 4930599N23 gene
Z00029953-1	LOC675395	29.49	-0.284	1.923	0	13.73	0	0	0	0	0	0	0	0	0	0	1	0	0	LOC675395	similar to gonadotropin inducible ovarian transcription factor 1
Z00030486-1	Nedd4l	15.99	-0.284	1.923	1	10.021	0	0	-20827	0	0	0	8	3.4622	0	0	0.319	0	0	Nedd4l	neural precursor cell expressed, developmentally down-regulated gene 4-like
Z00034552-1	Zranb2	76.01	-0.284	1.923	0	11.749	0	0	0	0	0	0	0	0	0	0	1	0	0	Zranb2	zinc finger, RAN-binding domain containing 2
Z00035093-1	Foxred1	39.87	-0.284	1.923	0	27.145	0	0	0	0	0	0	0	0	0	0	1	0	0	Foxred1	FAD-dependent oxidoreductase domain containing 1
Z00042663-1	1100001I22Rik	94.1	-0.284	1.923	0	15.912	0	0	2899	0	0	2	1	3.5314	0	0	0.4255	0	0	1100001I22Rik	RIKEN cDNA 1100001I22 gene
Z00066649-1	Trip12	39.41	-0.284	1.923	0	9.752	0	0	-11346	0	0	0	3	2.1706	0	0	0.3912	0	0	Trip12	thyroid hormone receptor interactor 12
Z00003831-1	5830417I10Rik	75.64	-0.283	1.918	0	4.176	5e-05	0.00019	64	1	0	5	0	3.4795	0	0	0.4939	0	0	5830417I10Rik	RIKEN cDNA 5830417I10 gene
Z00005313-1	Gbx2	18.56	-0.283	1.918	0	16.649	0	0	-10435	0	0	8	1	4.6916	0	-1.01426	0.4846	0	1	Gbx2	gastrulation brain homeobox 2
Z00006252-1	Chchd4	76.25	-0.283	1.918	0	8.758	0	0	28489	0	0	1	2	2.1608	0	0	0.5145	0	0	Chchd4	coiled-coil-helix-coiled-coil-helix domain containing 4
Z00012147-1	Pelp1	22.71	-0.283	1.918	0	12.813	0	0	0	0	0	0	0	0	0	0	1	0	0	Pelp1	proline, glutamic acid and leucine rich protein 1
Z00015546-1	Vars2	45.73	-0.283	1.918	0	17.708	0	0	-821	0	1	1	2	4.6152	0	-0.236494	0.2697	0	0	Vars2	valyl-tRNA synthetase 2
Z00018519-1	Sfpq	88.58	-0.283	1.918	0	10.92	0	0	-19727	0	1	2	0	1.3155	0	0	0.6243	0	0	Sfpq	splicing factor proline/glutamine rich (polypyrimidine tract binding protein associated)
Z00021683-1	Traf3ip2	22.2	-0.283	1.918	1	7.358	0	0	-20205	0	0	1	6	3.7724	0	0	0.319	0	0	Traf3ip2	Traf3 interacting protein 2
Z00022943-1	Pip	19.28	-0.283	1.918	0	8.533	0	0	-60930	0	0	0	2	1.1553	0	0	0.7595	0	0	Pip	prolactin induced protein
Z00034482-1	Notch1	30.77	-0.283	1.918	0	17.108	0	0	544	1	0	7	1	6.438	0	0	0.1312	1	1	Notch1	Notch gene homolog 1 (Drosophila)
Z00038943-1	E330039K12Rik	20.67	-0.283	1.918	0	10.274	0	0	971	0	0	2	4	7.0749	0	0	0.2047	0	0	E330039K12Rik	RIKEN cDNA E330039K12 gene
Z00059642-1	Bnc1	4.48	-0.283	1.918	1	4.84	1e-05	2e-05	-11701	0	0	1	2	2.6439	0	0	0.5428	0	0	Bnc1	basonuclin 1
Z00060995-1	Zfp71-rs1	13.09	-0.283	1.918	0	12.625	0	0	0	0	0	0	0	0	0	0	1	0	0	Zfp71-rs1	zinc finger protein 71, related sequence 1
Z00000245-1	Pvrl2	29.65	-0.282	1.914	1	19.081	0	0	0	0	0	0	0	0	0	0	1	0	0	Pvrl2	poliovirus receptor-related 2
Z00005200-1	Tcf3	7.33	-0.282	1.914	1	12.252	0	0	1629	1	0	5	9	9.6347	0	0.237134	0.0778	1	1	Tcf3	transcription factor 3
Z00010971-1	Cenpa	100.78	-0.282	1.914	0	10.055	0	0	-6493	0	1	0	4	2.9409	0	0	0.4667	0	0	Cenpa	centromere protein A
Z00018777-1	Tarsl1	46.78	-0.282	1.914	0	14.664	0	0	-38116	0	0	2	1	1.9703	0	0	0.4127	0	0	Tarsl1	threonyl-tRNA synthetase-like 1
Z00019467-1	4930518F03Rik	1.87	-0.282	1.914	1	6.904	0	0	59099	0	0	1	2	1.8313	0	0.280865	0.563	0	0	4930518F03Rik	RIKEN cDNA 4930518F03 gene
Z00024991-1	Cpt1a	21.21	-0.282	1.914	0	18.927	0	0	10754	0	0	3	1	3.0523	0	0	0.5338	0	0	Cpt1a	carnitine palmitoyltransferase 1a, liver
Z00032079-1	Aarsl	34.18	-0.282	1.914	0	11.02	0	0	-19154	0	0	3	2	3.1974	0	0	0.4328	0	0	Aarsl	alanyl-tRNA synthetase like
Z00034138-1	Mel13	59.84	-0.282	1.914	0	16.956	0	0	10915	0	0	1	2	2.6859	0	0	0.5048	0	0	Mel13	melanoma nuclear protein 13
Z00035211-1	Cbx1	83.89	-0.282	1.914	0	12.398	0	0	-8693	0	1	4	3	4.7401	-0.302	-0.410775	0.4939	0	1	Cbx1	chromobox homolog 1 (Drosophila HP1 beta)
Z00035434-1	Fez1	13.04	-0.282	1.914	0	12.783	0	0	-14817	0	0	3	0	1.8004	0	-0.444287	0.6149	0	0	Fez1	fasciculation and elongation protein zeta 1 (zygin I)
Z00056368-1	Psmb3	37.41	-0.282	1.914	0	14.283	0	0	4044	0	0	2	2	4.0174	0	0	0.2713	0	0	Psmb3	proteasome (prosome, macropain) subunit, beta type 3
Z00011476-1	Cox7a2	83.49	-0.281	1.909	0	4.067	8e-05	0.00027	14442	0	0	1	2	2.5208	0	0	0.4939	0	0	Cox7a2	cytochrome c oxidase, subunit VIIa 2
Z00017738-1	Wdr82	14.47	-0.281	1.909	1	8.291	0	0	1008	1	0	4	7	9.22	0	0	0.1286	1	0	Wdr82	WD repeat domain containing 82
Z00019834-1	Pla1a	17.76	-0.281	1.909	0	9.824	0	0	24947	0	0	6	3	4.2685	0	-0.398559	0.4846	0	0	Pla1a	phospholipase A1 member A
Z00027757-1	Ccl5	4.6	-0.281	1.909	1	4.703	1e-05	4e-05	23964	0	0	1	2	2.2477	0	0	0.5428	0	0	Ccl5	chemokine (C-C motif) ligand 5
Z00032929-1	Frem3	17.6	-0.281	1.909	0	10.83	0	0	68129	0	1	2	0	0.9923	0	0	0.8377	0	0	Frem3	Fras1 related extracellular matrix protein 3
Z00036389-1	Trip10	23.7	-0.281	1.909	1	7.825	0	0	7852	1	0	2	1	1.7436	0	0	0.4593	0	0	Trip10	thyroid hormone receptor interactor 10
Z00072434-1	4930431J08Rik	5.94	-0.281	1.909	0	9.115	0	0	-29631	0	0	1	6	3.459	0	0	0.2726	0	0	4930431J08Rik	RIKEN cDNA 4930431J08 gene
Z00072822-1	LOC195531	17.35	-0.281	1.909	0	13.784	0	0	0	0	0	0	0	0	0	0	1	0	0	LOC195531	Copy of E0240D03-5 NIA Mouse Embryonic Stem (ES) cell (Lif-, 48 h, high density) cDNA library (Long) Mus musculus cDNA clone NIA:E0240D03 IMAGE:30853190 5', mRNA sequence
Z00008006-1	1110008L16Rik	50.25	-0.28	1.905	0	13.307	0	0	-616	1	0	2	2	4.4504	-0.24	-0.262547	0.5048	0	0	1110008L16Rik	RIKEN cDNA 1110008L16 gene
Z00017899-1	Tipin	87.36	-0.28	1.905	0	10.489	0	0	-14259	0	0	2	0	1.4145	-0.326	-0.229818	0.6149	0	0	Tipin	timeless interacting protein
Z00022551-1	Acaa2	50.31	-0.28	1.905	1	13.546	0	0	7286	0	0	0	2	1.869	0	0	0.4865	0	0	Acaa2	acetyl-Coenzyme A acyltransferase 2 (mitochondrial 3-oxoacyl-Coenzyme A thiolase)
Z00023456-1	Rtkn	21.94	-0.28	1.905	0	14.417	0	0	65	0	0	2	0	2.5823	0	-0.223354	0.5417	0	0	Rtkn	rhotekin
Z00034528-1	Snrpa1	89.74	-0.28	1.905	0	11.261	0	0	-1002	0	0	0	2	2.9293	0	-0.261259	0.4846	0	0	Snrpa1	small nuclear ribonucleoprotein polypeptide A'
Z00034634-1	Gpt1	63.28	-0.28	1.905	0	11.808	0	0	-782	0	0	0	2	2.9307	0	0	0.377	0	0	Gpt1	glutamic pyruvic transaminase 1, soluble
Z00057743-1	Ech1	19.78	-0.28	1.905	1	13.161	0	0	317	1	0	2	0	1.5197	0	0	0.4899	0	0	Ech1	enoyl coenzyme A hydratase 1, peroxisomal
Z00006560-1	Smarcad1	20.53	-0.279	1.901	0	8.037	0	0	-18011	0	1	2	6	4.3384	0	0	0.4846	2	1	Smarcad1	SWI/SNF-related, matrix-associated actin-dependent regulator of chromatin, subfamily a, containing DEAD/H box 1`
Z00010092-1	Bbs2	51	-0.279	1.901	0	16.577	0	0	8623	0	0	0	7	3.8936	0	-0.461464	0.5048	0	0	Bbs2	Bardet-Biedl syndrome 2 homolog (human)
Z00015627-1	Orc5l	18.14	-0.279	1.901	0	13.494	0	0	-10465	0	1	4	2	4.0477	0	-0.190146	0.4846	0	0	Orc5l	origin recognition complex, subunit 5-like (S. cerevisiae)
Z00020035-1	Cdk10	55.1	-0.279	1.901	0	9.349	0	0	20744	0	0	2	1	2.2614	0.328	0	0.5337	0	0	Cdk10	cyclin-dependent kinase (CDC2-like) 10
Z00025404-1	Sp4	33.18	-0.279	1.901	0	3.866	0.00015	0.0005	37966	0	0	0	2	1.286	0	0	0.5928	0	1	Sp4	trans-acting transcription factor 4
Z00035381-1	Xrcc6	34.07	-0.279	1.901	0	16.972	0	0	-80	1	0	2	2	4.4504	0	-0.263606	0.3266	0	0	Xrcc6	X-ray repair complementing defective repair in Chinese hamster cells 6
Z00035464-1	Trim13	10.08	-0.279	1.901	1	5.868	0	0	0	0	0	0	0	0	0	-0.24557	1	0	0	Trim13	tripartite motif protein 13
Z00035489-1	Spred2	44.93	-0.279	1.901	0	22.458	0	0	-4874	1	0	4	8	6.5134	0	-0.275519	0.1182	1	0	Spred2	sprouty-related, EVH1 domain containing 2
Z00035741-1	Dph3	88.64	-0.279	1.901	0	9.601	0	0	0	0	0	0	0	0	0	0	1	0	0	Dph3	DPH3 homolog (KTI11, S. cerevisiae)
Z00035859-1	Gmcl1	34.65	-0.279	1.901	1	8.052	0	0	0	0	0	0	0	0	0	0	1	0	0	Gmcl1	germ cell-less homolog 1 (Drosophila)
Z00054525-1	Wdr57	51.21	-0.279	1.901	0	9.728	0	0	0	0	0	0	0	0	0	0	1	0	0	Wdr57	WD repeat domain 57 (U5 snRNP specific)
Z00055925-1	G430022H21Rik	69.28	-0.279	1.901	0	11.998	0	0	24391	0	0	2	0	1.2526	0	0	0.6104	0	0	G430022H21Rik	RIKEN cDNA G430022H21 gene
Z00056364-1	Calr	25.66	-0.279	1.901	1	3.123	0.00159	0.00457	271	1	0	2	2	4.4504	0	0	0.2013	0	0	Calr	calreticulin
Z00070093-1	5730559C18Rik	20.7	-0.279	1.901	0	9.338	0	0	-843	0	0	0	2	2.9307	0	0	0.5338	0	0	5730559C18Rik	Mus musculus RIKEN cDNA 5730559C18 gene (5730559C18Rik), mRNA
Z00003252-1	Adar	19.04	-0.278	1.896	1	6.383	0	0	2494	0	0	2	0	2.0995	0	0	0.4365	0	0	Adar	adenosine deaminase, RNA-specific
Z00008666-1	2610024G14Rik	27.02	-0.278	1.896	0	11.25	0	0	3291	0	0	4	0	3.0225	0	0	0.4328	0	0	2610024G14Rik	RIKEN cDNA 2610024G14 gene
Z00013548-1	Tbx3	103.39	-0.278	1.896	0	14.955	0	0	10078	0	0	8	8	7.6768	0	0	0.3066	2	1	Tbx3	T-box 3
Z00018312-1	2610203C20Rik	4.66	-0.278	1.896	1	8.644	0	0	0	0	0	0	0	0	0	0	1	0	0	2610203C20Rik	RIKEN cDNA 2610203C20 gene
Z00019233-1	Mapk3	39.03	-0.278	1.896	0	21.603	0	0	-10751	0	1	2	0	1.5079	0	0	0.476	0	0	Mapk3	mitogen activated protein kinase 3
Z00024672-1	Clgn	51.6	-0.278	1.896	0	13.859	0	0	-37702	0	0	0	4	1.9681	0	0	0.5549	0	0	Clgn	calmegin
Z00025738-1	Bcar3	21.61	-0.278	1.896	1	13.919	0	0	-18	1	0	2	2	4.4504	0	0	0.319	0	0	Bcar3	breast cancer anti-estrogen resistance 3
Z00027265-1	6720457D02Rik	11.47	-0.278	1.896	1	8.952	0	0	0	0	0	0	0	0	0	0	1	0	0	6720457D02Rik	RIKEN cDNA 6720457D02 gene
Z00035357-1	9030617O03Rik	19.77	-0.278	1.896	0	12.552	0	0	52513	0	0	2	7	3.6396	0	0	0.5046	0	0	9030617O03Rik	RIKEN cDNA 9030617O03 gene
Z00035706-1	Zfp341	37.91	-0.278	1.896	0	18.21	0	0	-2804	0	0	2	0	2.0445	0	0	0.4103	0	0	Zfp341	zinc finger protein 341
Z00040734-1	Ckap5	10.18	-0.278	1.896	1	11.494	0	0	-8419	0	0	2	0	1.5938	0	0	0.563	0	0	Ckap5	cytoskeleton associated protein 5
Z00057485-1	2600005C20Rik	32.76	-0.278	1.896	0	11.155	0	0	2303	0	0	2	0	2.1377	0	0	0.5466	0	0	2600005C20Rik	RIKEN cDNA 2600005C20 gene
Z00010874-1	Camk1d	22.06	-0.277	1.892	0	8.986	0	0	-1346	0	0	0	5	4.8193	0	-0.414513	0.4819	0	0	Camk1d	calcium/calmodulin-dependent protein kinase ID
Z00012479-1	2410019A14Rik	77.5	-0.277	1.892	0	8.106	0	0	-40488	0	0	0	3	1.6272	0	-0.192406	0.5942	0	0	2410019A14Rik	RIKEN cDNA 2410019A14 gene
Z00019939-1	Sspn	3.98	-0.277	1.892	1	6.337	0	0	55779	0	0	3	0	1.3334	0	0	0.5859	0	0	Sspn	sarcospan
Z00023582-1	Fgf18	21.3	-0.277	1.892	0	25.901	0	0	-1182	1	0	1	2	3.3811	0	0	0.5046	0	0	Fgf18	fibroblast growth factor 18
Z00025940-1	Bcan	23.5	-0.277	1.892	0	13.731	0	0	6413	0	0	4	0	2.5986	0	0	0.5417	0	0	Bcan	brevican
Z00034938-1	Nek1	18.88	-0.277	1.892	0	10.703	0	0	-2042	0	1	2	0	2.1967	0	-0.2968	0.5673	0	0	Nek1	NIMA (never in mitosis gene a)-related expressed kinase 1
Z00036417-1	Nol8	18.53	-0.277	1.892	0	2.854	0.00362	0.00971	90	1	0	5	2	6.4102	0	0	0.2728	0	0	Nol8	nucleolar protein 8
Z00060512-1	Tjp2	38.82	-0.277	1.892	1	4.944	0	2e-05	70369	0	0	6	1	2.6596	0	0	0.4833	0	0	Tjp2	tight junction protein 2
Z00061124-1	Bcl2l11	64.29	-0.277	1.892	0	14.34	0	0	137309	0	0	3	4	2.5607	-0.474	0.19691	0.4586	0	0	Bcl2l11	BCL2-like 11 (apoptosis facilitator)
Z00063259-1	Tfam	62.97	-0.277	1.892	0	12.257	0	0	16008	0	0	2	0	1.3779	0	0	0.5709	0	1	Tfam	transcription factor A, mitochondrial
Z00070603-1	9330159F19Rik	7.47	-0.277	1.892	0	6.093	0	0	0	0	0	0	0	0	0	0	1	0	0	9330159F19Rik	RIKEN cDNA 9330159F19 gene
Z00072580-1	AF529169	16.76	-0.277	1.892	0	9.289	0	0	-3729	0	0	0	2	2.1752	0	0	0.5673	0	0	AF529169	cDNA sequence AF529169
Z00011356-1	Mfng	25.6	-0.276	1.887	0	13.983	0	0	13799	0	1	3	0	1.8296	0	-0.28412	0.5466	0	0	Mfng	manic fringe homolog (Drosophila)
Z00015515-1	5830411G16Rik	12.97	-0.276	1.887	0	7.513	0	0	26132	0	0	2	0	1.2332	0	0	0.7278	0	0	5830411G16Rik	RIKEN cDNA 5830411G16 gene
Z00024329-1	Irf5	21.85	-0.276	1.887	0	8.898	0	0	16361	0	1	0	4	2.3854	0	0	0.5673	0	1	Irf5	interferon regulatory factor 5
Z00025684-1	Epb4.1l4a	11.76	-0.276	1.887	1	5.839	0	0	-3646	1	0	3	33	13.7148	0	0	0.0106	1	0	Epb4.1l4a	erythrocyte protein band 4.1-like 4a
Z00032253-1	D930026N18Rik	7.07	-0.276	1.887	1	4.391	3e-05	0.0001	0	0	0	0	0	0	0	0	1	0	0	D930026N18Rik	RIKEN cDNA D930026N18 gene
Z00034710-1	2310008H09Rik	38.31	-0.276	1.887	0	14.299	0	0	-31813	0	0	1	7	3.6664	0	0	0.315	0	0	2310008H09Rik	RIKEN cDNA 2310008H09 gene
Z00054230-1	Ppp1r7	94.25	-0.276	1.887	0	9.721	0	0	0	0	0	0	0	0	0	0	1	0	0	Ppp1r7	protein phosphatase 1, regulatory (inhibitor) subunit 7
Z00055061-1	Patz1	51.57	-0.276	1.887	1	15.7	0	0	3106	0	0	1	2	3.5704	0	0	0.4573	0	0	Patz1	POZ (BTB) and AT hook containing zinc finger 1
Z00060712-1	Cts8	28.94	-0.276	1.887	0	10.018	0	0	0	0	0	0	0	0	0	0	1	0	0	Cts8	cathepsin 8
Z00060948-1	Aurkc	62.45	-0.276	1.887	0	17.871	0	0	0	0	0	0	0	0	0	0	1	0	0	Aurkc	aurora kinase C
Z00000570-1	Oas1a	34.18	-0.275	1.883	1	15.849	0	0	-704	0	0	2	4	7.0749	0	0	0.0753	1	0	Oas1a	2'-5' oligoadenylate synthetase 1A
Z00006505-1	Usp21	53.08	-0.275	1.883	0	6.935	0	0	192	1	0	0	3	2.7	0	0	0.5048	0	0	Usp21	ubiquitin specific peptidase 21
Z00008447-1	Ube2a	45.5	-0.275	1.883	0	19.635	0	0	-37418	0	0	0	7	2.7924	0	0.250151	0.3776	0	0	Ube2a	ubiquitin-conjugating enzyme E2A, RAD6 homolog (S. cerevisiae)
Z00019756-1	2310047M15Rik	87.23	-0.275	1.883	0	9.906	0	0	80953	0	0	4	8	4.009	0	0	0.4255	0	0	2310047M15Rik	RIKEN cDNA 2310047M15 gene
Z00021796-1	Gna-rs1	11.45	-0.275	1.883	1	13.156	0	0	6409	0	0	2	0	1.6956	0	0	0.563	0	0	Gna-rs1	guanine nucleotide binding protein, related sequence 1
Z00032275-1	LOC244061	85.72	-0.275	1.883	0	13.749	0	0	82493	0	0	2	13	4.3542	0	0	0.3612	0	0	LOC244061	similar to Smad nuclear-interacting protein 1
Z00032825-1	LOC231869	101.11	-0.275	1.883	0	8.724	0	0	0	0	0	0	0	0	0	0	1	0	0	LOC231869	similar to G2/mitotic-specific cyclin B1
Z00033317-1	LOC383826	53.29	-0.275	1.883	0	12.077	0	0	152247	0	0	0	2	0.9389	0	0	0.7015	0	0	LOC383826	similar to 60S ribosomal protein L7a (Surfeit locus protein 3)
Z00034285-1	Zmat5	38.91	-0.275	1.883	0	10.776	0	0	313	0	0	1	7	8.0273	0	0	0.0979	1	0	Zmat5	zinc finger, matrin type 5
Z00034766-1	Blvrb	64.59	-0.275	1.883	0	14.844	0	0	0	0	0	0	0	0	0	0	1	0	0	Blvrb	biliverdin reductase B (flavin reductase (NADPH))
Z00035709-1	Sema5a	2.43	-0.275	1.883	1	5.582	0	0	26389	0	0	1	2	2.1991	0	0	0.5428	0	0	Sema5a	sema domain, seven thrombospondin repeats (type 1 and type 1-like), transmembrane domain (TM) and short cytoplasmic domain, (semaphorin) 5A
Z00046636-1	Nkx6-3	10.89	-0.275	1.883	0	10.688	0	0	10108	0	0	1	3	3.2257	0	0	0.2963	0	0	Nkx6-3	NK6 transcription factor related, locus 3 (Drosophila)
Z00060719-1	Sgol1	64.84	-0.275	1.883	0	14.224	0	0	37725	1	0	74	40	17.603	0	0	0.0003	1	0	Sgol1	shugoshin-like 1 (S. pombe)
Z00061958-1	Mgst3	37.16	-0.275	1.883	0	8.757	0	0	21943	0	0	0	3	1.8694	0.256	0	0.4133	0	0	Mgst3	microsomal glutathione S-transferase 3
Z00071303-1	D130003B22Rik	17.86	-0.275	1.883	0	5.821	0.00011	0	-7012	0	0	7	14	9.8919	0	0	0.0913	1	0	D130003B22Rik	RIKEN cDNA D130003B22 gene
Z00071405-1	BC052688	12.11	-0.275	1.883	0	9.853	0	0	0	0	0	0	0	0	0	0	1	0	0	BC052688	similar to zinc finger protein 111
Z00021038-1	Sfrs6	62.27	-0.274	1.879	0	14.766	0	0	-2789	0	1	2	3	5.0296	0	0	0.3404	0	0	Sfrs6	splicing factor, arginine/serine-rich 6
Z00021367-1	Rabif	39.47	-0.274	1.879	0	14.486	0	0	40862	0	0	4	38	9.5127	0	0	0.0979	1	0	Rabif	RAB interacting factor
Z00025110-1	4732475C15Rik	22.56	-0.274	1.879	0	8.585	0	0	-809	0	1	2	0	2.5823	0	0	0.5417	0	0	4732475C15Rik	RIKEN cDNA 4732475C15 gene
Z00027188-1	LOC675992	94.65	-0.274	1.879	0	12.664	0	0	0	0	0	0	0	0	0	0	1	0	0	LOC675992	similar to nuclear autoantigenic sperm protein isoform 3
Z00030535-1	Lrch2	19.18	-0.274	1.879	0	13.678	0	0	45855	0	0	2	1	1.8895	0	0	0.6083	0	0	Lrch2	leucine-rich repeats and calponin homology (CH) domain containing 2
Z00034347-1	Cbfa2t2	20.24	-0.274	1.879	1	12.225	0	0	-2001	0	1	3	0	2.8334	0	0	0.3782	0	0	Cbfa2t2	core-binding factor, runt domain, alpha subunit 2, translocated to, 2 (human)
Z00058004-1	LOC638533	20.09	-0.274	1.879	0	13.867	0	0	0	0	0	0	0	0	0	0	1	0	0	LOC638533	similar to serine (or cysteine) proteinase inhibitor, clade B, member 9b
Z00058989-1	Racgap1	103.24	-0.274	1.879	0	11.647	0	0	-969	0	0	0	2	2.9307	0	0	0.4667	0	0	Racgap1	Rac GTPase-activating protein 1
Z00012971-1	Nme6	78.92	-0.273	1.874	0	11.063	0	0	-27094	0	0	1	4	2.9258	0	0	0.4939	0	0	Nme6	expressed in non-metastatic cells 6, protein
Z00014781-1	Bhlhb9	100.16	-0.273	1.874	0	8.131	0	0	18148	0	0	1	2	2.3937	0	0	0.5213	0	0	Bhlhb9	basic helix-loop-helix domain containing, class B9
Z00022596-1	Mrps30	80.45	-0.273	1.874	0	7.512	0	0	0	0	0	0	0	0	0	0	1	0	0	Mrps30	mitochondrial ribosomal protein S30
Z00028379-1	B830008H07Rik	43.94	-0.273	1.874	0	18.507	0	0	0	0	0	0	0	0	0	0	1	0	0	B830008H07Rik	RIKEN cDNA B830008H07 gene
Z00030145-1	LOC433237	17.85	-0.273	1.874	0	10.387	0	0	2545	0	0	1	4	4.9992	0	-0.188847	0.4812	0	0	LOC433237	hypothetical gene supported by AK028012
Z00034668-1	Mcm3	70.43	-0.273	1.874	0	12.626	0	0	-46739	0	0	2	6	3.4869	0	-0.316304	0.3404	0	1	Mcm3	minichromosome maintenance deficient 3 (S. cerevisiae)
Z00036429-1	2900062L11Rik	99.14	-0.273	1.874	0	15.268	0	0	0	0	0	0	0	0	0	0	1	0	0	2900062L11Rik	RIKEN cDNA 2900062L11 gene
Z00071063-1	AA667203	11.94	-0.273	1.874	0	10.166	0	0	4428	0	0	3	0	2.3668	0	0	0.3712	0	0	AA667203	Mus musculus 3 days neonate thymus cDNA, RIKEN full-length enriched library, clone:A630075J08 product:hypothetical protein, full insert sequence
Z00007025-1	2810422O20Rik	20.5	-0.272	1.87	0	8.231	0	0	24155	0	0	5	3	4.0337	0	-0.266431	0.4846	0	0	2810422O20Rik	RIKEN cDNA 2810422O20 gene
Z00009840-1	AU022751	61.29	-0.272	1.87	0	13.595	0	0	0	0	0	0	0	0	0	0	1	0	0	AU022751	expressed sequence AU022751
Z00015116-1	Plekhm1	11.48	-0.272	1.87	1	23.631	0	0	-3121	0	1	2	5	5.979	0	0	0.2631	0	0	Plekhm1	pleckstrin homology domain containing, family M (with RUN domain) member 1
Z00015155-1	Atpbd1b	19.98	-0.272	1.87	0	10.666	0	0	178	1	0	0	2	1.868	0	0	0.6083	0	0	Atpbd1b	ATP binding domain 1 family, member B
Z00016960-1	C79407	63.05	-0.272	1.87	0	5.66	0	0	57107	0	1	2	21	6.0414	-0.549	0	0.2529	0	0	C79407	expressed sequence C79407
Z00021936-1	Glis2	99.54	-0.272	1.87	0	16.637	0	0	3031	0	0	4	0	3.0793	0	0.228294	0.4667	0	1	Glis2	GLIS family zinc finger 2
Z00022017-1	Enc1	43.16	-0.272	1.87	0	13.665	0	0	-3117	0	0	1	3	4.2106	-0.21	-0.1769	0.2697	0	0	Enc1	ectodermal-neural cortex 1
Z00024136-1	Bhmt2	73.18	-0.272	1.87	0	9.927	0	0	19170	0	0	1	2	2.3642	0	0	0.4939	0	0	Bhmt2	betaine-homocysteine methyltransferase 2
Z00024184-1	Ifit1	4.78	-0.272	1.87	1	4.886	0	2e-05	3152	0	1	0	3	2.9011	0	0	0.5428	0	0	Ifit1	interferon-induced protein with tetratricopeptide repeats 1
Z00036054-1	Wdr36	96.53	-0.272	1.87	0	14.804	0	0	2862	0	0	0	2	2.3096	0	0	0.5213	0	0	Wdr36	WD repeat domain 36
Z00036135-1	Cpsf1	52.25	-0.272	1.87	0	12.553	0	0	-3601	0	0	2	0	1.9335	0	0	0.5549	0	0	Cpsf1	cleavage and polyadenylation specific factor 1
Z00036569-1	Cspg5	22.62	-0.272	1.87	0	14.107	0	0	718	0	0	3	0	3.3154	0	0	0.5046	0	0	Cspg5	chondroitin sulfate proteoglycan 5
Z00052036-1	Spryd3	1.94	-0.272	1.87	1	6.112	7e-05	0	2137	0	0	2	0	2.1742	0	0.39739	0.5428	0	0	Spryd3	SPRY domain containing 3
Z00056132-1	Wasl	25.59	-0.272	1.87	0	12.646	0	0	8547	0	0	2	1	2.7644	-0.342	0	0.4328	0	0	Wasl	Wiskott-Aldrich syndrome-like (human)
Z00056723-1	Erh	94.02	-0.272	1.87	0	9.785	0	0	35828	0	0	2	1	1.9981	0	0	0.5198	0	0	Erh	enhancer of rudimentary homolog (Drosophila)
Z00058547-1	Gps2	18.58	-0.272	1.87	1	4.439	2e-05	8e-05	3353	0	0	2	1	3.4211	0	0	0.319	0	0	Gps2	G protein pathway suppressor 2
Z00005263-1	Tle2	27.46	-0.271	1.866	0	10.332	0	0	5815	0	0	0	2	1.967	0	0	0.5466	0	1	Tle2	transducin-like enhancer of split 2, homolog of Drosophila E(spl)
Z00009592-1	1810030N24Rik	41.51	-0.271	1.866	0	18.169	0	0	6657	0	1	1	17	8.23	0	0	0.0979	1	0	1810030N24Rik	RIKEN cDNA 1810030N24 gene
Z00014698-1	2310004L02Rik	43.93	-0.271	1.866	0	18.203	0	0	-18231	0	0	2	0	1.3379	0	0	0.5122	0	0	2310004L02Rik	RIKEN cDNA 2310004L02 gene
Z00022740-1	Cox7a1	63.13	-0.271	1.866	0	20.592	0	0	0	0	0	0	0	0	0	0	1	0	0	Cox7a1	cytochrome c oxidase, subunit VIIa 1
Z00023234-1	Stc2	25.15	-0.271	1.866	1	16.536	0	0	-24595	0	0	3	0	1.6051	0	-0.391502	0.4394	0	0	Stc2	stanniocalcin 2
Z00023334-1	Mesdc1	89.25	-0.271	1.866	0	13.965	0	0	-352	0	0	3	3	7.078	-0.244	0	0.1483	1	0	Mesdc1	mesoderm development candidate 1
Z00031219-1	Ugt1a@	4.69	-0.271	1.866	1	6.459	0	0	0	0	0	0	0	0	0	0	1	0	0	Ugt1a@	UDP glycosyltransferase 1 family, polypeptide A cluster
Z00035940-1	LOC545787	59.2	-0.271	1.866	0	5.667	0	0	0	0	0	0	0	0	0	0	1	0	0	LOC545787
Z00053540-1	4933437F05Rik	20.03	-0.271	1.866	0	7.916	0	0	-1620	0	0	0	2	2.6273	0	-0.294217	0.5417	0	0	4933437F05Rik	RIKEN cDNA 4933437F05 gene
Z00056867-1	Rai14	87.22	-0.271	1.866	0	10.789	0	0	-9593	0	0	2	21	9.0277	-0.434	0	0.0893	1	1	Rai14	retinoic acid induced 14
Z00063607-1	Gatad1	53.67	-0.271	1.866	0	3.982	0.0001	0.00035	-448	0	0	2	2	5.513	0	0	0.5048	0	1	Gatad1	predicted gene, EG666625
Z00004795-1	Mthfd1	62.78	-0.27	1.862	0	9.748	0	0	-192	1	0	0	6	4.7052	0	-0.222567	0.3404	0	0	Mthfd1	methylenetetrahydrofolate dehydrogenase (NADP+ dependent), methenyltetrahydrofolate cyclohydrolase, formyltetrahydrofolate synthase
Z00014752-1	Efcab1	28.67	-0.27	1.862	0	9.862	0	0	51045	0	1	0	2	1.2026	0	0	0.6026	0	0	Efcab1	EF hand calcium binding domain 1
Z00016958-1	Gdap10	50.76	-0.27	1.862	0	8.497	0	0	44142	0	1	2	0	1.0951	-0.891	-0.28401	0.656	0	0	Gdap10	ganglioside-induced differentiation-associated-protein 10
Z00018051-1	Xpo5	76.09	-0.27	1.862	0	10.894	0	0	0	0	0	0	0	0	0	0	1	0	0	Xpo5	exportin 5
Z00020266-1	Arl15	27.53	-0.27	1.862	0	10.479	0	0	15882	0	0	1	3	2.9119	0	0	0.4328	0	0	Arl15	ADP-ribosylation factor-like 15
Z00020881-1	Zmiz2	31.67	-0.27	1.862	1	14.677	0	0	53	1	0	4	0	2.8959	0	0	0.2984	0	0	Zmiz2	zinc finger, MIZ-type containing 2
Z00026758-1	1700067K01Rik	50.17	-0.27	1.862	0	12.222	0	0	7268	0	1	4	0	2.526	0	0	0.5048	0	0	1700067K01Rik	RIKEN cDNA 1700067K01 gene
Z00030087-1	C330048F19	22.14	-0.27	1.862	0	18.141	0	0	0	0	0	0	0	0	0	0	1	0	0	C330048F19	hypothetical protein C330048F19
Z00034068-1	D030056L22Rik	23.65	-0.27	1.862	0	6.98	0	0	-2003	0	1	0	3	3.2148	0	0	0.5195	0	0	D030056L22Rik	RIKEN cDNA D030056L22 gene
Z00034073-1	Mtfr1	15.54	-0.27	1.862	1	5.147	0	1e-05	34405	0	0	2	5	3.4717	0	0	0.319	0	0	Mtfr1	mitochondrial fission regulator 1
Z00049720-1	EG245190	11.76	-0.27	1.862	0	12.713	0	0	0	0	0	0	0	0	0	0	1	0	0	EG245190	predicted gene, EG245190
Z00056481-1	Apeh	35.57	-0.27	1.862	1	5.862	0	0	2532	1	0	2	0	1.0297	0	0	0.5567	0	0	Apeh	acylpeptide hydrolase
Z00056722-1	Hdac1	22.93	-0.27	1.862	0	12.131	0	0	-973	0	0	0	2	2.9307	0	0	0.5338	0	0	Hdac1	histone deacetylase 1
Z00057270-1	Gtpbp5	16.88	-0.27	1.862	0	10.389	0	0	1474	0	0	2	0	2.3651	0	0	0.5673	0	0	Gtpbp5	GTP binding protein 5
Z00063560-1	Snrpf	94.4	-0.27	1.862	0	10.406	0	0	0	0	0	0	0	0	0	0	1	0	0	Snrpf	small nuclear ribonucleoprotein polypeptide F
Z00063794-1	Bub1b	67.55	-0.27	1.862	0	8.829	0	0	37351	0	0	3	0	1.4602	0	0	0.5659	0	0	Bub1b	Mus musculus budding uninhibited by benzimidazoles 1 homolog, beta (S. cerevisiae) (Bub1b), mRNA
Z00064321-1	Sumo2	96.49	-0.27	1.862	0	12.14	0	0	-27692	0	0	0	5	2.4296	0	0	0.5213	0	0	Sumo2	Mus musculus SMT3 suppressor of mif two 3 homolog 2 (yeast) (Sumo2), mRNA
Z00002657-1	Six4	36.96	-0.269	1.857	0	16.037	0	0	27219	0	0	10	11	7.2597	-0.431	-0.277305	0.1143	1	1	Six4	Mus musculus sine oculis-related homeobox 4 homolog (Drosophila) (Six4), mRNA
Z00003983-1	Cep57	64.44	-0.269	1.857	0	9.222	0	0	28890	0	0	2	0	1.2055	0	0	0.6104	0	0	Cep57	centrosomal protein 57
Z00005794-1	Sdad1	55.69	-0.269	1.857	0	13.393	0	0	0	0	0	0	0	0	0	-0.224925	1	0	0	Sdad1	SDA1 domain containing 1
Z00006582-1	Ebna1bp2	87.16	-0.269	1.857	0	9.467	0	0	42	1	0	0	2	1.868	0	-0.195183	0.5198	0	0	Ebna1bp2	EBNA1 binding protein 2
Z00008341-1	Rfc3	45.76	-0.269	1.857	0	10.642	0	0	0	0	0	0	0	0	0	0	1	0	0	Rfc3	replication factor C (activator 1) 3
Z00008371-1	D12Ertd553e	16.94	-0.269	1.857	1	13.859	0	0	-84550	0	0	5	5	3.5494	0	0	0.319	0	0	D12Ertd553e	DNA segment, Chr 12, ERATO Doi 553, expressed
Z00011914-1	Lcmt1	29.21	-0.269	1.857	0	11.293	0	0	-2	1	0	3	0	2.2527	0	0	0.5383	0	0	Lcmt1	leucine carboxyl methyltransferase 1
Z00012151-1	1110001A23Rik	33.35	-0.269	1.857	0	9.67	0	0	0	0	0	0	0	0	0	0	1	0	0	1110001A23Rik	H3136C02-5 NIA Mouse 15K cDNA Clone Set Mus musculus cDNA clone H3136C02 5', mRNA sequence
Z00016901-1	Sin3a	64.26	-0.269	1.857	0	15.01	0	0	6141	0	0	2	0	1.7119	0	0	0.5501	0	1	Sin3a	transcriptional regulator, SIN3A (yeast)
Z00017854-1	Tspan6	91.8	-0.269	1.857	0	7.006	0	0	0	0	0	0	0	0	0	0	1	0	0	Tspan6	tetraspanin 6
Z00020827-1	Pamci	19.98	-0.269	1.857	0	12.602	0	0	18606	0	0	2	0	1.3318	0	0	0.698	0	0	Pamci	peptidylglycine alpha-amidating monooxygenase COOH-terminal interactor
Z00026008-1	A230051G13Rik	20.93	-0.269	1.857	0	10.657	0	0	38974	0	0	0	3	1.6346	0.337	0	0.6337	0	0	A230051G13Rik	RIKEN cDNA A230051G13 gene
Z00035097-1	Guk1	84.45	-0.269	1.857	0	11.768	0	0	0	0	0	0	0	0	0	-0.221882	1	0	0	Guk1	guanylate kinase 1
Z00035492-1	Mcm3ap	22.4	-0.269	1.857	0	9.867	0	0	39096	0	0	2	1	1.959	0	0	0.6083	0	0	Mcm3ap	minichromosome maintenance deficient 3 (S. cerevisiae) associated protein
Z00036280-1	Nova1	53.63	-0.269	1.857	0	11.656	0	0	1065	0	0	3	0	3.2684	-1.182	-0.206668	0.5048	0	0	Nova1	neuro-oncological ventral antigen 1
Z00036660-1	Esr1	5.86	-0.269	1.857	1	7.439	0	0	-4895	0	1	2	0	1.8021	0	0	0.563	0	1	Esr1	estrogen receptor 1 (alpha)
Z00042517-1	Acacb	23.91	-0.269	1.857	0	19.256	0	0	-262	0	0	0	2	2.9307	-0.284	-0.258149	0.5338	0	0	Acacb	acetyl-Coenzyme A carboxylase beta
Z00054516-1	Mutyh	31.91	-0.269	1.857	0	9.903	0	0	0	0	0	0	0	0	0	0	1	0	0	Mutyh	mutY homolog (E. coli)
Z00055563-1	Tectb	4.31	-0.269	1.857	0	4.825	1e-05	2e-05	34942	0	0	4	4	3.7788	0	0	0.2374	0	0	Tectb	tectorin beta
Z00002411-1	Mrps31	24.68	-0.268	1.853	0	15.659	0	0	10459	0	1	3	3	4.1591	0	0	0.3729	0	0	Mrps31	mitochondrial ribosomal protein S31
Z00003447-1	Mrpl11	99.33	-0.268	1.853	0	16.09	0	0	1488	0	0	0	2	2.6784	0	0	0.494	0	0	Mrpl11	mitochondrial ribosomal protein L11
Z00010009-1	Slco4c1	57.15	-0.268	1.853	0	8.939	0	0	-4378	0	0	0	2	2.0976	0	-0.399792	0.5549	0	0	Slco4c1	solute carrier organic anion transporter family, member 4C1
Z00012359-1	Thyn1	70.27	-0.268	1.853	0	8.501	0	0	0	0	0	0	0	0	0	0	1	0	0	Thyn1	thymocyte nuclear protein 1
Z00022075-1	Cd38	32.52	-0.268	1.853	0	20.666	0	0	589	1	0	1	9	8.0272	0	0	0.0599	1	0	Cd38	CD38 antigen
Z00026275-1	C330006A16Rik	70.01	-0.268	1.853	0	8.963	0	0	-1177	0	0	2	0	2.4887	0	0	0.4614	0	0	C330006A16Rik	RIKEN cDNA C330006A16 gene
Z00032549-1	Rfesd	84.61	-0.268	1.853	0	11.973	0	0	0	0	0	0	0	0	0	0	1	0	0	Rfesd	Rieske (Fe-S) domain containing
Z00033280-1	LOC671629	21.32	-0.268	1.853	0	18.106	0	0	-19159	0	0	2	4	3.6247	0	0	0.5046	0	0	LOC671629	hypothetical protein LOC671629
Z00035011-1	Tsr2	54.77	-0.268	1.853	0	13.508	0	0	0	0	0	0	0	0	0	0	1	0	0	Tsr2	TSR2, 20S rRNA accumulation, homolog (S. cerevisiae)
Z00064177-1	Pon3	36.27	-0.268	1.853	0	10.321	0	0	-9731	0	0	2	0	1.5424	0	0	0.476	0	0	Pon3	Mus musculus paraoxonase 3 (Pon3), mRNA
Z00001118-1	Dus2l	44.21	-0.267	1.849	0	12.907	0	0	20289	0	0	2	0	1.3059	0	0	0.5191	0	0	Dus2l	dihydrouridine synthase 2-like (SMM1, S. cerevisiae)
Z00007981-1	3110001D03Rik	92.82	-0.267	1.849	0	14.154	0	0	15153	0	0	1	3	2.943	0	-0.22321	0.4846	0	0	3110001D03Rik	RIKEN cDNA 3110001D03 gene
Z00022592-1	Tek	34.1	-0.267	1.849	0	13.528	0	0	124302	0	0	2	1	1.5075	0	-0.455849	0.5466	0	0	Tek	endothelial-specific receptor tyrosine kinase
Z00024935-1	Prps2	92.51	-0.267	1.849	0	11.157	0	0	2520	0	0	3	0	2.6892	0	-0.427958	0.4846	0	0	Prps2	phosphoribosyl pyrophosphate synthetase 2
Z00025023-1	Myom2	1.97	-0.267	1.849	1	10.011	0	0	14892	0	0	3	0	1.7983	0	0	0.563	0	0	Myom2	myomesin 2
Z00025047-1	Lmbr1l	1.97	-0.267	1.849	1	12.579	0	0	654	1	0	0	2	1.868	0	0	0.563	0	0	Lmbr1l	limb region 1 like
Z00025868-1	Ubadc1	34.34	-0.267	1.849	0	6.501	0	0	0	0	0	0	0	0	0	0	1	0	0	Ubadc1	ubiquitin associated domain containing 1
Z00026265-1	Pla2g4e	6.62	-0.267	1.849	0	9.135	0	0	1481	0	1	1	4	5.6514	0	0	0.1008	1	0	Pla2g4e	phospholipase A2, group IVE
Z00026792-1	A730094L24Rik	14.26	-0.267	1.849	0	8.057	0	0	0	0	0	0	0	0	0	0	1	0	0	A730094L24Rik	RIKEN cDNA A730094L24 gene
Z00027280-1	LOC621233	21.67	-0.267	1.849	0	11.708	0	0	0	0	0	0	0	0	0	0	1	0	0	LOC621233
Z00034339-1	Zfp239	41.39	-0.267	1.849	0	16.415	0	0	731	1	0	2	0	1.5197	0	0	0.476	0	1	Zfp239	zinc finger protein 239
Z00035435-1	Tle6	38.9	-0.267	1.849	1	9.88	0	0	16615	0	0	0	2	1.5507	0.277	0.190146	0.5454	0	1	Tle6	transducin-like enhancer of split 6, homolog of Drosophila E(spl)
Z00047677-1	Ahnak	8.01	-0.267	1.849	1	9.458	0	0	-8492	0	0	0	3	2.3178	0	0.269772	0.5428	0	0	Ahnak	AHNAK nucleoprotein (desmoyokin)
Z00057044-1	H2-Ke2	83.73	-0.267	1.849	0	9.125	0	0	0	0	0	0	0	0	0	0	1	0	0	H2-Ke2	H2-K region expressed gene 2
Z00068338-1	Ccnb1	104.37	-0.267	1.849	0	8.205	0	0	624	1	0	3	0	2.2527	0	0	0.5213	0	0	Ccnb1
Z00009651-1	Nucks1	89.92	-0.266	1.845	0	9.024	0	0	-20772	0	1	5	16	7.5954	0	0	0.1271	1	0	Nucks1	nuclear casein kinase and cyclin-dependent kinase substrate 1
Z00009909-1	Zfp704	57.85	-0.266	1.845	0	11.489	0	0	-1333	0	0	0	2	2.7459	0	0	0.5048	0	0	Zfp704	zinc finger protein 704
Z00009929-1	Atpbd4	50.23	-0.266	1.845	0	17.248	0	0	93419	0	0	0	2	1.0487	0	0	0.6647	0	0	Atpbd4	ATP binding domain 4
Z00016494-1	Lnpep	22.87	-0.266	1.845	1	22.53	0	0	-114909	0	1	1	12	3.5943	0	0	0.319	0	0	Lnpep	leucyl/cystinyl aminopeptidase
Z00020727-1	Mllt11	20.81	-0.266	1.845	1	3.883	0.00014	0.00048	-410	0	0	3	0	3.3154	0	0	0.319	0	0	Mllt11	myeloid/lymphoid or mixed-lineage leukemia (trithorax homolog, Drosophila); translocated to, 11
Z00031158-1	Eif2s1	73.99	-0.266	1.845	0	10.092	0	0	354	1	0	2	0	1.5197	-0.251	0	0.5942	0	0	Eif2s1	eukaryotic translation initiation factor 2, subunit 1 alpha
Z00034039-1	Umps	83.14	-0.266	1.845	0	8.034	0	0	-12942	0	1	0	3	2.1068	0	0	0.5195	0	0	Umps	uridine monophosphate synthetase
Z00036644-1	Ccdc123	98	-0.266	1.845	0	7.722	0	0	0	0	0	0	0	0	0	0	1	0	0	Ccdc123	coiled-coil domain containing 123
Z00048826-1	Apbb1ip	4.69	-0.266	1.845	1	2.826	0.02345	0.01049	-33238	0	0	0	5	2.3312	0	0	0.5428	0	0	Apbb1ip	amyloid beta (A4) precursor protein-binding, family B, member 1 interacting protein
Z00006456-1	2810025M15Rik	75.14	-0.265	1.84	0	9.432	0	0	3495	0	0	2	0	1.945	0	-0.326092	0.5372	0	0	2810025M15Rik	RIKEN cDNA 2810025M15 gene
Z00015993-1	A130010J15Rik	41.6	-0.265	1.84	0	10.267	0	0	-3924	0	0	4	1	4.3071	0	0	0.2697	0	0	A130010J15Rik	RIKEN cDNA A130010J15 gene
Z00020736-1	Efna2	63.34	-0.265	1.84	0	11.628	0	0	-492	1	0	2	0	1.5197	0	0	0.5532	0	0	Efna2	ephrin A2
Z00023399-1	Slc5a4b	27.15	-0.265	1.84	0	11.801	0	0	43011	0	0	2	6	3.5621	0	0	0.4328	0	0	Slc5a4b	solute carrier family 5 (neutral amino acid transporters, system A), member 4b
Z00023631-1	Akr1c18	49.2	-0.265	1.84	0	8.43	0	0	-6483	0	1	1	2	3.0223	0	0	0.5048	0	0	Akr1c18	aldo-keto reductase family 1, member C18
Z00025198-1	Rpl31	101.43	-0.265	1.84	0	19.526	0	0	64804	0	0	6	0	1.9758	0	0	0.5429	0	0	Rpl31	ribosomal protein L31
Z00059257-1	Rwdd1	92.69	-0.265	1.84	0	16.168	0	0	-13407	0	0	2	0	1.4344	0	0	0.6149	0	0	Rwdd1	RWD domain containing 1
Z00062557-1	Stard3nl	23.79	-0.265	1.84	0	14.431	0	0	8555	0	1	2	2	3.3904	0	0	0.5046	0	0	Stard3nl	STARD3 N-terminal like
Z00003935-1	BC055324	41.42	-0.264	1.836	0	10.532	0	0	46607	0	0	1	3	2.2818	0	0	0.3845	0	0	BC055324	cDNA sequence BC055324
Z00006542-1	Mat2a	94.71	-0.264	1.836	0	11.576	0	0	-28398	0	0	0	2	1.3734	0	0	0.6149	0	0	Mat2a	methionine adenosyltransferase II, alpha
Z00013064-1	Gap43	23.04	-0.264	1.836	1	7.746	0	0	-141659	0	0	0	5	1.6787	0	-0.582791	0.4658	0	0	Gap43	growth associated protein 43
Z00015582-1	Eml5	56.06	-0.264	1.836	0	9.117	0	0	-13882	0	1	2	0	1.4231	-0.201	0	0.559	0	0	Eml5	echinoderm microtubule associated protein like 5
Z00035644-1	Ccl9	21.42	-0.264	1.836	0	11.701	0	0	-3484	0	0	2	1	3.3874	0	0	0.5046	0	0	Ccl9	chemokine (C-C motif) ligand 9
Z00006270-1	Rpp14	29.95	-0.263	1.832	1	9.075	0	0	-25898	0	1	3	3	3.387	0	0	0.2886	0	0	Rpp14	ribonuclease P 14 subunit (human)
Z00007496-1	E130008O17Rik	48.61	-0.263	1.832	0	8.553	0	0	0	0	0	0	0	0	0	0	1	0	0	E130008O17Rik	RIKEN cDNA E130008O17 gene
Z00009604-1	Polr3k	91.7	-0.263	1.832	0	11.887	0	0	53898	0	0	3	6	3.6817	0	-0.381966	0.4255	0	0	Polr3k	polymerase (RNA) III (DNA directed) polypeptide K
Z00011171-1	Prkcn	16.34	-0.263	1.832	0	6.582	0	0	0	0	0	0	0	0	0	-0.245376	1	0	0	Prkcn	protein kinase C, nu
Z00013049-1	Tcfcp2l1	36.32	-0.263	1.832	0	11.246	0	0	-2817	0	0	3	8	8.069	-0.318	0	0.0979	1	1	Tcfcp2l1	transcription factor CP2-like 1
Z00015688-1	Inoc1	7.5	-0.263	1.832	1	5.812	0	0	14068	0	0	1	5	3.758	0	0	0.5154	0	0	Inoc1	INO80 complex homolog 1 (S. cerevisiae)
Z00017893-1	Slc25a36	20.67	-0.263	1.832	0	19.105	0	0	-2953	0	0	5	4	7.0697	0	0	0.2047	0	0	Slc25a36	solute carrier family 25, member 36
Z00022663-1	5730494M16Rik	20.89	-0.263	1.832	0	7.317	0	0	-39059	0	1	2	1	1.9594	0	0	0.6083	0	0	5730494M16Rik	RIKEN cDNA 5730494M16 gene
Z00022818-1	Hr	2.63	-0.263	1.832	0	6.483	0	0	0	0	0	0	0	0	0	0	1	0	1	Hr	hairless
Z00024292-1	Ceacam10	23.97	-0.263	1.832	0	11.501	0	0	31884	0	0	1	3	2.4867	0	0	0.5635	0	0	Ceacam10	CEA-related cell adhesion molecule 10
Z00032152-1	LOC672925	7.65	-0.263	1.832	0	9.432	0	0	0	0	0	0	0	0	0	0	1	0	0	LOC672925	hypothetical protein LOC672925
Z00034832-1	Mad2l1	104.08	-0.263	1.832	0	8.435	0	0	-70273	0	0	1	2	1.7616	-0.249	0	0.5438	0	0	Mad2l1	MAD2 (mitotic arrest deficient, homolog)-like 1 (yeast)
Z00042241-1	BC066107	15.79	-0.263	1.832	0	6.438	4e-05	0	-10590	0	0	2	2	3.2304	0	0	0.5193	0	0	BC066107	cDNA sequence BC066107
Z00051728-1	Acsl1	40.03	-0.263	1.832	1	10.597	0	0	4628	0	0	0	2	2.0714	0	-0.18952	0.4852	0	0	Acsl1	acyl-CoA synthetase long-chain family member 1
Z00054924-1	Rpp25	54.76	-0.263	1.832	0	8.41	0	0	7197	0	0	3	2	3.9945	0	-0.457807	0.5048	0	0	Rpp25	ribonuclease P 25 subunit (human)
Z00057177-1	Ebp	61.37	-0.263	1.832	0	10.217	0	0	480	1	0	0	2	1.868	0	0	0.5501	0	0	Ebp	phenylalkylamine Ca2+ antagonist (emopamil) binding protein
Z00062749-1	Fbxo38	18.62	-0.263	1.832	1	7.937	0	0	-10016	0	1	2	0	1.5323	0	0	0.4899	0	0	Fbxo38	F-box protein 38
Z00064123-1	Ptk6	26.59	-0.263	1.832	1	8.074	0	0	13317	0	0	0	2	1.6304	0	0	0.4394	0	0	Ptk6	Mus musculus PTK6 protein tyrosine kinase 6 (Ptk6), mRNA
Z00071268-1	Olfr1173	20.02	-0.263	1.832	0	3.343	0.00966	0.00242	0	0	0	0	0	0	0	0	1	0	0	Olfr1173	olfactory receptor 1173
Z00012580-1	Rhbdd3	25.81	-0.262	1.828	0	7.261	0	0	891	0	0	2	0	2.5823	0	0	0.4789	0	0	Rhbdd3	rhomboid domain containing 3
Z00016151-1	BC029169	5.09	-0.262	1.828	1	5.368	0	0	8607	0	0	0	2	1.7998	0	0	0.563	0	0	BC029169	cDNA sequence BC029169
Z00023560-1	H2-Bl	38.05	-0.262	1.828	1	17.803	0	0	0	0	0	0	0	0	0	0	1	0	0	H2-Bl	histocompatibility 2, blastocyst
Z00024364-1	Upk2	40.7	-0.262	1.828	0	14.622	0	0	0	0	0	0	0	0	0	0	1	0	0	Upk2	uroplakin 2
Z00031130-1	Lifr	31.92	-0.262	1.828	1	10.698	0	0	-13030	0	0	4	22	9.3952	0	-0.251435	0.0276	1	0	Lifr	leukemia inhibitory factor receptor
Z00034120-1	Dph2	76.53	-0.262	1.828	0	9.337	0	0	0	0	0	0	0	0	0	0	1	0	0	Dph2	DPH2 homolog (S. cerevisiae)
Z00034188-1	Bud13	42.51	-0.262	1.828	0	6.954	0	0	42475	0	0	3	0	1.4183	0	0	0.4878	0	0	Bud13	BUD13 homolog (yeast)
Z00035807-1	Six1	41.76	-0.262	1.828	0	23.447	0	0	-38200	0	0	10	11	6.7233	0	-0.300601	0.1179	1	1	Six1	sine oculis-related homeobox 1 homolog (Drosophila)
Z00037049-1	Kif5a	15.45	-0.262	1.828	0	9.58	0	0	881	0	0	0	2	2.9307	0	0	0.5338	0	0	Kif5a	kinesin family member 5A
Z00053795-1	9430069I07Rik	18.29	-0.262	1.828	0	2.357	0.05139	0.0364	8119	0	0	2	0	1.607	0	0	0.6387	0	0	9430069I07Rik	RIKEN cDNA 9430069I07 gene
Z00054268-1	Pycr2	94.68	-0.262	1.828	0	11.732	0	0	20714	0	0	8	15	8.1227	0	-0.338585	0.1153	1	0	Pycr2	pyrroline-5-carboxylate reductase family, member 2
Z00054452-1	Dennd2c	16.83	-0.262	1.828	0	10.487	0	0	5634	0	0	2	3	4.2892	0	0	0.4846	0	0	Dennd2c	DENN/MADD domain containing 2C
Z00055354-1	Mov10l1	78.04	-0.262	1.828	0	10.002	0	0	18251	0	0	2	2	2.8557	0	0	0.4939	0	0	Mov10l1	Moloney leukemia virus 10-like 1
Z00058572-1	Eif4a1	2.13	-0.262	1.828	1	3.042	0.00204	0.00575	3077	0	0	0	2	2.272	0	0	0.5428	0	0	Eif4a1	predicted gene, EG433225
Z00060766-1	Tmem183a	69.61	-0.262	1.828	0	12.153	0	0	0	0	0	0	0	0	0	0	1	0	0	Tmem183a	transmembrane protein 183A
Z00064897-1	LOC634915	19.19	-0.262	1.828	0	4.8	0.00073	3e-05	0	0	0	0	0	0	0	0	1	0	0	LOC634915	PREDICTED: Mus musculus similar to Major urinary protein 4 precursor (MUP 4) (LOC634915), mRNA
Z00068485-1	LOC235852	16.34	-0.262	1.828	0	8.974	0	0	0	0	0	0	0	0	0	0	1	0	0	LOC235852	similar to Aldose reductase (AR) (Aldehyde reductase)
Z00001760-1	Ttf2	71.17	-0.261	1.823	0	21.059	0	0	-102151	0	0	2	3	2.234	0	0	0.5093	0	0	Ttf2	transcription termination factor, RNA polymerase II
Z00007692-1	Dnalc4	42.55	-0.261	1.823	0	12.098	0	0	0	0	0	0	0	0	0	0	1	0	0	Dnalc4	dynein, axonemal, light chain 4
Z00010533-1	Cdkl2	18.76	-0.261	1.823	1	15.299	0	0	-70080	1	0	4	13	3.997	0	0	0.319	0	0	Cdkl2	cyclin-dependent kinase-like 2 (CDC2-related kinase)
Z00010779-1	Kbtbd7	39.66	-0.261	1.823	0	6.73	0	0	174	1	0	3	1	4.1646	0	0	0.2697	0	0	Kbtbd7	kelch repeat and BTB (POZ) domain containing 7
Z00020288-1	2610528E23Rik	80.24	-0.261	1.823	0	10.659	0	0	-3157	0	0	2	0	1.9903	0	-0.284728	0.5341	0	0	2610528E23Rik	RIKEN cDNA 2610528E23 gene
Z00024956-1	Smarcd3	21.35	-0.261	1.823	1	8.48	0	0	-54239	0	0	0	2	1.1862	0	-0.233572	0.57	0	1	Smarcd3	SWI/SNF related, matrix associated, actin dependent regulator of chromatin, subfamily d, member 3
Z00029198-1	A830092I05Rik	4.65	-0.261	1.823	1	10.199	0	0	0	0	0	0	0	0	0	0	1	0	0	A830092I05Rik	RIKEN cDNA A830092I05 gene
Z00035714-1	Ms4a1	15.32	-0.261	1.823	0	6.379	0	0	29909	0	0	0	2	1.3574	0	0	0.6946	0	0	Ms4a1	membrane-spanning 4-domains, subfamily A, member 1
Z00036327-1	Abcc5	18.21	-0.261	1.823	1	12.144	0	0	-52274	0	0	2	5	3.1579	0	-0.265887	0.3465	0	0	Abcc5	ATP-binding cassette, sub-family C (CFTR/MRP), member 5
Z00056119-1	Centa1	13.12	-0.261	1.823	0	10.143	0	0	-134	0	0	1	6	7.4524	0	0	0.1806	1	0	Centa1	centaurin, alpha 1
Z00059515-1	9530002K18Rik	4.57	-0.261	1.823	1	7.895	0	0	-50784	0	0	0	2	1.204	0	0	0.6276	0	0	9530002K18Rik	RIKEN cDNA 9530002K18 gene
Z00061172-1	Ankrd35	19.18	-0.261	1.823	0	15.9	0	0	5930	0	0	4	2	4.6034	0	0	0.4846	0	0	Ankrd35	ankyrin repeat domain 35
Z00063646-1	LOC637260	2.66	-0.261	1.823	1	2.734	0.02739	0.01353	0	0	0	0	0	0	0	0	1	0	0	LOC637260	similar to Ig kappa chain V-IV region B17 precursor
Z00004420-1	Nos3	21.53	-0.26	1.819	0	16.016	0	0	13300	0	0	2	0	1.437	0	0	0.673	0	0	Nos3	nitric oxide synthase 3, endothelial cell
Z00016218-1	Metrn	51.03	-0.26	1.819	0	11.195	0	0	-2874	0	0	2	0	2.0331	0	-0.221147	0.5549	0	0	Metrn	meteorin, glial cell differentiation regulator
Z00020417-1	Susd2	29.95	-0.26	1.819	0	11.684	0	0	7988	0	0	3	0	2.0708	0	-0.234233	0.5466	0	0	Susd2	sushi domain containing 2
Z00027042-1	Tph2	23.23	-0.26	1.819	0	7.91	0	0	24688	0	0	0	2	1.4177	0	0	0.68	0	0	Tph2	tryptophan hydroxylase 2
Z00027043-1	Klk1b11	20.49	-0.26	1.819	0	6.8	0	0	0	0	0	0	0	0	0	0	1	0	0	Klk1b11	kallikrein 1-related peptidase b11
Z00027751-1	Hoxc6	3.96	-0.26	1.819	1	3.286	0.00095	0.00285	-3254	0	0	4	0	3.0268	0	0	0.5428	0	1	Hoxc6	homeo box C6
Z00029238-1	EG328314	23.6	-0.26	1.819	0	14.607	0	0	0	0	0	0	0	0	0	0	1	0	0	EG328314	predicted gene, EG328314
Z00030712-1	2810455K09Rik	19.58	-0.26	1.819	1	9.988	0	0	-4711	1	0	2	3	3.4068	0	0	0.319	0	0	2810455K09Rik	RIKEN cDNA 2810455K09 gene
Z00034628-1	Slc3a2	18.36	-0.26	1.819	1	8.816	0	0	-2654	0	0	1	2	3.6998	0	0	0.319	0	0	Slc3a2	solute carrier family 3 (activators of dibasic and neutral amino acid transport), member 2
Z00049214-1	Rab11fip4	18.29	-0.26	1.819	0	14.872	0	0	-24379	0	0	1	7	3.8942	0	0	0.5018	0	0	Rab11fip4	RAB11 family interacting protein 4 (class II)
Z00061151-1	4930558O21Rik	18.68	-0.26	1.819	0	10.028	0	0	733	0	0	0	3	3.7626	0	0	0.5046	0	0	4930558O21Rik	RIKEN cDNA 4930558O21 gene
Z00062142-1	Atg9b	14.68	-0.26	1.819	0	14.681	0	0	-742	0	0	1	2	4.6152	0	0	0.4846	0	0	Atg9b	ATG9 autophagy related 9 homolog B (S. cerevisiae)
Z00063484-1	Cdk2ap1	25.64	-0.26	1.819	0	11.424	0	0	-559	0	0	0	2	2.9307	0	-0.34639	0.4328	0	0	Cdk2ap1	CDK2 (cyclin-dependent kinase 2)-associated protein 1
Z00071646-1	E130014H10Rik	18.51	-0.26	1.819	0	6.274	5e-05	0	0	0	0	0	0	0	0	0	1	0	0	E130014H10Rik	RIKEN cDNA E130014H10 gene
Z00003461-1	Thnsl1	42.59	-0.259	1.815	1	11.158	0	0	-6013	0	0	3	0	2.2084	0	-0.224255	0.4852	0	0	Thnsl1	threonine synthase-like 1 (bacterial)
Z00005249-1	Cdyl	5.36	-0.259	1.815	0	6.114	0	0	153	0	0	4	5	9.1134	-0.537	-0.286462	0.0241	1	0	Cdyl	chromodomain protein, Y chromosome-like
Z00011329-1	1810035L17Rik	86.72	-0.259	1.815	0	4.104	7e-05	0.00024	7645	0	0	0	3	2.3736	0	0	0.4968	0	0	1810035L17Rik	RIKEN cDNA 1810035L17 gene
Z00011778-1	Phf6	93.03	-0.259	1.815	0	14.354	0	0	50010	0	0	3	0	1.3668	0	-0.33318	0.6149	0	1	Phf6	PHD finger protein 6
Z00016223-1	Cars	34.22	-0.259	1.815	1	8.973	0	0	-251	1	0	1	2	3.5526	0	0	0.2886	0	0	Cars	cysteinyl-tRNA synthetase
Z00017374-1	Prpf38b	18.58	-0.259	1.815	1	4.302	4e-05	0.00013	10003	0	0	2	0	1.5328	0	0	0.4899	0	0	Prpf38b	PRP38 pre-mRNA processing factor 38 (yeast) domain containing B
Z00020291-1	Trf	46.45	-0.259	1.815	0	9.483	0	0	0	0	0	0	0	0	0	0	1	0	0	Trf	transferrin
Z00024225-1	Cyct	41.47	-0.259	1.815	0	15.469	0	0	0	0	0	0	0	0	0	-0.382124	1	0	0	Cyct	cytochrome c, testis
Z00025203-1	Smn1	85.97	-0.259	1.815	0	10.728	0	0	15530	0	0	2	0	1.3874	0	0	0.6149	0	0	Smn1	survival motor neuron 1
Z00025481-1	Myot	13.83	-0.259	1.815	0	8.165	0	0	1229	0	0	0	2	2.7969	0	0	0.5417	0	0	Myot	myotilin
Z00033835-1	EG636104	27.16	-0.259	1.815	0	6.61	0	0	0	0	0	0	0	0	0	0	1	0	0	EG636104	predicted gene, EG636104
Z00034791-1	Cpox	40.23	-0.259	1.815	0	5.331	0	0	-9260	0	1	0	2	1.7702	0	-0.259171	0.4239	0	0	Cpox	coproporphyrinogen oxidase
Z00036551-1	Mrpl52	67.79	-0.259	1.815	0	8.039	0	0	-6358	0	0	2	0	1.6978	0	-0.289301	0.5501	0	0	Mrpl52	mitochondrial ribosomal protein L52
Z00047549-1	Mobkl2c	18.98	-0.259	1.815	0	2.344	0.05247	0.03757	33	1	0	4	0	2.8959	0	0	0.5338	0	0	Mobkl2c	MOB1, Mps One Binder kinase activator-like 2C (yeast)
Z00048551-1	Id1	16.79	-0.259	1.815	0	5.243	0.00033	1e-05	1088	0	0	2	2	5.4087	0	0	0.4143	2	1	Id1	inhibitor of DNA binding 1
Z00055635-1	LOC385201	18.95	-0.259	1.815	0	10.608	0	0	0	0	0	0	0	0	0	0	1	0	0	LOC385201	similar to Spetex-2C protein
Z00057264-1	Pfdn4	90.52	-0.259	1.815	0	15.77	0	0	21224	1	0	1	5	2.3611	0	0	0.4968	0	0	Pfdn4	prefoldin 4
Z00060987-1	LOC636711	17.55	-0.259	1.815	0	9.843	0	0	0	0	0	0	0	0	0	0	1	0	0	LOC636711	similar to Friend virus susceptibility protein 1
Z00003132-1	4933433C11Rik	23.58	-0.258	1.811	0	4.192	5e-05	0.00018	-6666	0	0	0	4	2.9234	0	0	0.5338	0	0	4933433C11Rik	RIKEN cDNA 4933433C11 gene
Z00010277-1	Imp3	92.01	-0.258	1.811	0	11.085	0	0	1011	0	0	2	0	2.5759	0	0	0.4846	0	0	Imp3	IMP3, U3 small nucleolar ribonucleoprotein, homolog (yeast)
Z00012209-1	F730047E07Rik	72.11	-0.258	1.811	0	15.13	0	0	-58408	0	0	1	6	2.9662	0	0	0.4939	0	0	F730047E07Rik	RIKEN cDNA F730047E07 gene
Z00015815-1	1200015N20Rik	60.59	-0.258	1.811	0	16.897	0	0	-7183	0	0	1	27	10.4026	0	0	0.0314	1	0	1200015N20Rik	RIKEN cDNA 1200015N20 gene
Z00021173-1	Igfbp2	67.8	-0.258	1.811	0	10.021	0	0	-31310	0	1	0	29	6.9335	0	-0.179743	0.1978	1	0	Igfbp2	insulin-like growth factor binding protein 2
Z00024412-1	Fjx1	22.26	-0.258	1.811	0	6.848	0	0	13899	0	0	1	3	3.0012	0	-0.222671	0.5338	0	0	Fjx1	four jointed box 1 (Drosophila)
Z00025736-1	Sfrp2	37.83	-0.258	1.811	0	10.371	0	0	-15588	0	1	0	4	2.4117	0	-0.622178	0.3839	0	0	Sfrp2	secreted frizzled-related protein 2
Z00028650-1	AK162044	14.71	-0.258	1.811	0	8.361	0	0	58539	0	0	2	1	1.7878	0	0	0.6149	0	0	AK162044	cDNA sequence AK162044
Z00029864-1	E130008D07Rik	23.02	-0.258	1.811	0	5.317	0	0	9849	0	0	2	0	1.5382	0	0	0.641	0	0	E130008D07Rik	RIKEN cDNA E130008D07 gene
Z00031476-1	Dimt1	94.06	-0.258	1.811	0	7.954	0	0	0	0	0	0	0	0	0	0	1	0	0	Dimt1	DIM1 dimethyladenosine transferase 1-like (S. cerevisiae)
Z00050981-1	Dapk1	19.38	-0.258	1.811	1	11.554	0	0	25582	0	0	1	2	2.2146	0	0	0.4206	0	0	Dapk1	death associated protein kinase 1
Z00058900-1	Shb	8.43	-0.258	1.811	1	8.942	0	0	3544	0	1	1	3	4.0899	0.384	0.409321	0.4794	0	0	Shb	src homology 2 domain-containing transforming protein B
Z00000437-1	Exosc2	100.67	-0.257	1.807	0	13.59	0	0	-26	1	0	2	1	3.4315	0	-0.216163	0.4667	0	0	Exosc2	exosome component 2
Z00007382-1	Ccdc96	50.4	-0.257	1.807	0	10.39	0	0	13091	0	0	2	0	1.4422	0	0	0.559	0	0	Ccdc96	coiled-coil domain containing 96
Z00016448-1	Kif11	101.32	-0.257	1.807	0	4.264	4e-05	0.00015	-14100	0	0	0	3	2.0663	0	0	0.5429	0	0	Kif11	kinesin family member 11
Z00016813-1	Abcg2	36.1	-0.257	1.807	1	13.664	0	0	-1138	0	0	2	4	6.8707	-0.407	0	0.2363	0	0	Abcg2	ATP-binding cassette, sub-family G (WHITE), member 2
Z00018286-1	Tfb1m	96.4	-0.257	1.807	0	9.013	0	0	21490	0	0	2	5	3.8622	0	-0.22555	0.4667	0	0	Tfb1m	transcription factor B1, mitochondrial
Z00021872-1	AI894139	54.01	-0.257	1.807	0	5.769	0	0	-2896	1	0	2	1	2.4696	0	0	0.5048	0	0	AI894139	expressed sequence AI894139
Z00022106-1	Nfrkb	31.72	-0.257	1.807	0	3.875	0.00014	0.00049	-7317	0	0	2	0	1.6453	0	0	0.5466	0	0	Nfrkb	nuclear factor related to kappa B binding protein
Z00022128-1	Poli	31.02	-0.257	1.807	1	8.889	0	0	-9678	0	0	0	5	3.0828	0	0	0.2886	0	0	Poli	polymerase (DNA directed), iota
Z00024567-1	Krtap6-1	22.52	-0.257	1.807	0	4.981	0	1e-05	0	0	0	0	0	0	0	0	1	0	0	Krtap6-1	Mus musculus mRNA for glycine tyrosine-rich hair keratin protein, complete cds
Z00035518-1	Derl3	39.21	-0.257	1.807	0	12.544	0	0	-20202	0	0	6	4	4.8469	0	0	0.2697	0	0	Derl3	Der1-like domain family, member 3
Z00036140-1	Tcfe3	13.9	-0.257	1.807	0	5.434	0	0	1097	0	0	3	5	8.2945	0	0	0.1796	1	1	Tcfe3	transcription factor E3
Z00039115-1	2010002N04Rik	19.64	-0.257	1.807	0	5.189	0.00036	1e-05	18692	0	0	2	0	1.3304	0	0	0.698	0	0	2010002N04Rik	RIKEN cDNA 2010002N04 gene
Z00055912-1	Mov10	34.6	-0.257	1.807	1	7.719	0	0	3372	0	0	0	7	4.8163	0	0	0.2013	0	0	Mov10	Moloney leukemia virus 10
Z00057514-1	Tex10	31.44	-0.257	1.807	0	10.405	0	0	2319	0	0	0	3	3.1099	0	0	0.4328	0	0	Tex10	testis expressed gene 10
Z00063328-1	LOC671403	18.95	-0.257	1.807	0	10.147	0	0	0	0	0	0	0	0	0	0	1	0	0	LOC671403	PREDICTED: Mus musculus hypothetical protein LOC671403 (LOC671403), mRNA
Z00007925-1	Zswim3	19.34	-0.256	1.803	1	6.335	0	0	13290	0	0	0	3	2.0942	0	0	0.4365	0	1	Zswim3	zinc finger, SWIM domain containing 3
Z00009122-1	Cherp	23.74	-0.256	1.803	0	15.624	0	0	-26256	0	0	3	3	3.3732	0	0	0.5046	0	0	Cherp	calcium homeostasis endoplasmic reticulum protein
Z00015203-1	E130306D19Rik	68.77	-0.256	1.803	0	15.48	0	0	104	1	0	4	0	2.8959	0	0	0.377	0	0	E130306D19Rik	RIKEN cDNA E130306D19 gene
Z00018944-1	Rgnef	30.38	-0.256	1.803	1	10.004	0	0	-605	0	0	2	0	2.5823	0	0	0.3415	0	0	Rgnef	Rho-guanine nucleotide exchange factor
Z00023047-1	Trnt1	91.16	-0.256	1.803	0	6.05	0	0	0	0	0	0	0	0	0	0	1	0	0	Trnt1	tRNA nucleotidyl transferase, CCA-adding, 1
Z00034642-1	Sae1	63.44	-0.256	1.803	0	9.963	0	0	0	0	0	0	0	0	0	0	1	0	0	Sae1	SUMO1 activating enzyme subunit 1
Z00053291-1	Mlana	20.45	-0.256	1.803	0	15.646	0	0	19653	0	0	4	0	2.0164	0	-0.25183	0.5939	0	0	Mlana	melan-A
Z00057782-1	Lmo1	76.14	-0.256	1.803	0	10.359	0	0	-405	1	0	2	2	4.4504	0	0	0.4939	0	1	Lmo1	LIM domain only 1
Z00073816-1	2610201A13Rik	17.44	-0.256	1.803	0	13.442	0	0	0	0	0	0	0	0	0	-0.264585	1	0	0	2610201A13Rik	RIKEN cDNA 2610201A13 gene
Z00013544-1	A830091I15Rik	29.15	-0.255	1.798	1	15.845	0	0	1226	0	0	0	2	2.7985	0	0	0.3016	0	0	A830091I15Rik	RIKEN cDNA A830091I15 gene
Z00016129-1	Osgep	53.11	-0.255	1.798	0	9.916	0	0	0	0	0	0	0	0	0	-0.40737	1	0	0	Osgep	O-sialoglycoprotein endopeptidase
Z00017295-1	Ramp3	50.25	-0.255	1.798	0	8.036	0	0	-2693	0	0	0	2	2.3416	0.218	-0.294731	0.5337	0	0	Ramp3	receptor (calcitonin) activity modifying protein 3
Z00019239-1	Ncor1	10.52	-0.255	1.798	0	8.41	0	0	-53334	0	0	5	22	7.0543	0	0	0.0543	1	1	Ncor1	nuclear receptor co-repressor 1
Z00025911-1	4933424A10Rik	64.83	-0.255	1.798	0	10.86	0	0	2213	0	0	2	0	2.1571	0	0	0.5172	0	0	4933424A10Rik	RIKEN cDNA 4933424A10 gene
Z00034797-1	3200002M19Rik	49.61	-0.255	1.798	0	9.173	0	0	137	1	0	2	0	1.5197	0	-0.23969	0.559	0	0	3200002M19Rik	RIKEN cDNA 3200002M19 gene
Z00035164-1	Coch	56.27	-0.255	1.798	1	9.873	0	0	-71158	0	1	3	12	4.6272	0	-0.570593	0.4573	0	0	Coch	coagulation factor C homolog (Limulus polyphemus)
Z00060945-1	Arf1	4.88	-0.255	1.798	1	7.593	0	0	1482	0	0	5	0	4.1549	0	0	0.4794	0	0	Arf1	ADP-ribosylation factor 1
Z00005270-1	Fgfr4	46.79	-0.254	1.794	0	9.413	0	0	34565	1	0	4	3	2.3983	0	0	0.3839	0	0	Fgfr4	fibroblast growth factor receptor 4
Z00006333-1	Snapc1	19.6	-0.254	1.794	1	4.995	0	1e-05	71	1	0	2	0	1.5197	0	0	0.4899	0	0	Snapc1	small nuclear RNA activating complex, polypeptide 1
Z00007495-1	Pramel7	15.1	-0.254	1.794	1	3.033	0.00209	0.00589	-4772	0	1	2	3	4.4536	0	0	0.319	0	0	Pramel7	preferentially expressed antigen in melanoma like 7
Z00009104-1	Brp16	75.64	-0.254	1.794	0	10.516	0	0	-7845	0	0	5	0	2.8486	0	0	0.4939	0	0	Brp16	brain protein 16
Z00011405-1	Cd34	45.94	-0.254	1.794	0	15.073	0	0	-58525	0	0	1	2	1.8361	0	0	0.4133	0	0	Cd34	CD34 antigen
Z00015060-1	4930504E06Rik	21.4	-0.254	1.794	1	11.396	0	0	-2227	1	0	0	2	1.382	0	0	0.5168	0	0	4930504E06Rik	RIKEN cDNA 4930504E06 gene
Z00019752-1	Sorcs3	96.76	-0.254	1.794	0	5.94	0	0	-80460	0	0	3	2	2.3054	0	0	0.5213	0	0	Sorcs3	sortilin-related VPS10 domain containing receptor 3
Z00019795-1	Pfkm	12.54	-0.254	1.794	1	6.745	0	0	-15300	0	0	2	1	2.4228	0	0	0.4038	0	0	Pfkm	phosphofructokinase, muscle
Z00024464-1	Srst	22.83	-0.254	1.794	0	12.681	0	0	0	0	0	0	0	0	0	0	1	0	0	Srst	simple repeat sequence-containing transcript
Z00028045-1	8430430B14Rik	35.35	-0.254	1.794	0	8.492	0	0	0	0	0	0	0	0	0	0	1	0	0	8430430B14Rik	RIKEN cDNA 8430430B14 gene
Z00030278-1	Hook1	69.18	-0.254	1.794	0	9.414	0	0	-15591	0	0	0	2	1.5732	-0.344	-0.357332	0.5501	0	0	Hook1	hook homolog 1 (Drosophila)
Z00031148-1	Tlr4	17.95	-0.254	1.794	1	4.94	0	2e-05	-90384	0	1	0	6	2.0795	0	0	0.4371	0	0	Tlr4	toll-like receptor 4
Z00034391-1	Cnksr3	38.96	-0.254	1.794	1	6.694	0	0	-24577	0	0	1	5	3.3119	0	0	0.4344	0	0	Cnksr3	Cnksr family member 3
Z00035228-1	Ppan	88.36	-0.254	1.794	0	8.326	0	0	0	0	0	0	0	0	0	0	1	0	0	Ppan	peter pan homolog (Drosophila)
Z00035853-1	Pdss1	96.68	-0.254	1.794	0	9.833	0	0	4998	0	0	2	5	5.3742	0	0	0.4667	0	0	Pdss1	prenyl (solanesyl) diphosphate synthase, subunit 1
Z00035878-1	Ptprc	17.61	-0.254	1.794	0	5.819	0	0	24711	0	0	1	2	2.2321	0	0	0.5673	0	0	Ptprc	protein tyrosine phosphatase, receptor type, C
Z00040793-1	Ly6c	21.03	-0.254	1.794	0	6.299	0	0	-31061	0	0	19	7	7.6617	0	0	0.1806	1	0	Ly6c	lymphocyte antigen 6 complex, locus C
Z00048941-1	Rapgefl1	19.73	-0.254	1.794	0	12.177	0	0	16821	0	0	2	0	1.3626	0	0	0.6946	0	0	Rapgefl1	Rap guanine nucleotide exchange factor (GEF)-like 1
Z00056700-1	Wdr45l	21.35	-0.254	1.794	0	6.304	0	0	4240	0	0	0	2	2.1128	0	0	0.5775	0	0	Wdr45l	Wdr45 like
Z00064358-1	LOC432831	21.17	-0.254	1.794	0	4.009	0.00299	0.00033	0	0	0	0	0	0	0	0	1	0	0	LOC432831	BY099256 RIKEN full-length enriched, pooled tissues, adult spleen, etc. Mus musculus cDNA clone K630126K17 5', mRNA sequence
Z00065861-1	Mrpl48	28.13	-0.254	1.794	0	8.97	0	0	-1701	0	1	2	0	2.2896	0	0	0.5383	0	0	Mrpl48	Mus musculus mitochondrial ribosomal protein L48 (Mrpl48), transcript variant 2, mRNA
Z00001250-1	Eif3s12	42.63	-0.253	1.79	0	15.848	0	0	0	0	0	0	0	0	0	0	1	0	0	Eif3s12	eukaryotic translation initiation factor 3, subunit 12
Z00005969-1	Gins4	93.29	-0.253	1.79	0	7.487	0	0	0	0	0	0	0	0	0	0	1	0	0	Gins4	GINS complex subunit 4 (Sld5 homolog)
Z00023045-1	Efna3	50.41	-0.253	1.79	0	10.733	0	0	0	0	0	0	0	0	0	0	1	0	0	Efna3	ephrin A3
Z00025053-1	Mag	41.01	-0.253	1.79	0	9.275	0	0	25032	0	0	2	0	1.2452	0	0	0.5322	0	0	Mag	myelin-associated glycoprotein
Z00025717-1	Hist1h3a	69.17	-0.253	1.79	0	14.175	0	0	0	0	0	0	0	0	0	0	1	0	0	Hist1h3a	histone cluster 1, H3a
Z00025903-1	Eng	27.86	-0.253	1.79	0	12.086	0	0	7049	0	0	2	1	2.8877	0	-0.197071	0.4328	0	0	Eng	endoglin
Z00034338-1	4833418A01Rik	19.19	-0.253	1.79	0	9.884	0	0	0	0	0	0	0	0	0	0	1	0	0	4833418A01Rik	RIKEN cDNA 4833418A01 gene
Z00035118-1	Topbp1	20.95	-0.253	1.79	0	10.296	0	0	4754	0	0	0	2	2.0588	-0.375	0	0.5912	0	0	Topbp1	topoisomerase (DNA) II beta binding protein
Z00035268-1	Ipo13	23.18	-0.253	1.79	0	9.933	0	0	0	0	0	0	0	0	0	0	1	0	0	Ipo13	importin 13
Z00040731-1	Capsl	20.57	-0.253	1.79	0	7.451	1e-05	0	17688	0	1	4	1	3.0625	0	0	0.5338	0	0	Capsl	calcyphosine-like
Z00042616-1	5730528L13Rik	13.56	-0.253	1.79	0	10.907	0	0	-28017	0	1	5	1	3.0338	0	-0.464154	0.5338	0	0	5730528L13Rik	RIKEN cDNA 5730528L13 gene
Z00045777-1	Cpvl	10.62	-0.253	1.79	0	5.547	0.00019	0	-1415	0	0	2	0	2.387	0	0	0.3712	0	0	Cpvl	carboxypeptidase, vitellogenic-like
Z00054413-1	Exosc9	63.46	-0.253	1.79	0	12.171	0	0	13497	0	0	0	2	1.6254	0	0	0.5501	0	0	Exosc9	exosome component 9
Z00055095-1	Pld2	19	-0.253	1.79	0	12.126	0	0	3490	0	0	0	2	2.2081	0	0.287647	0.5673	0	0	Pld2	phospholipase D2
Z00061828-1	Commd10	50.29	-0.253	1.79	0	9.215	0	0	6253	0	1	0	3	2.4842	0	-0.29249	0.5048	0	0	Commd10	COMM domain containing 10
Z00003372-1	Gnb1l	33.32	-0.252	1.786	1	9.245	0	0	872	0	0	2	1	4.4941	0	0	0.2013	0	0	Gnb1l	guanine nucleotide binding protein (G protein), beta polypeptide 1-like
Z00003683-1	Sco1	18.49	-0.252	1.786	0	9.389	0	0	0	0	0	0	0	0	0	0	1	0	0	Sco1	SCO cytochrome oxidase deficient homolog 1 (yeast)
Z00010950-1	C230052I12Rik	102.12	-0.252	1.786	0	6.227	0	0	6199	0	0	2	0	1.7082	0	0	0.5438	0	0	C230052I12Rik	RIKEN cDNA C230052I12 gene
Z00016722-1	Msh3	49.38	-0.252	1.786	0	9.449	0	0	60340	0	1	2	0	1.0202	0	-0.332998	0.6698	0	0	Msh3	mutS homolog 3 (E. coli)
Z00019368-1	Lrig3	50.98	-0.252	1.786	0	7.622	0	0	-26355	0	0	4	11	5.881	0	-0.313624	0.5048	0	0	Lrig3	leucine-rich repeats and immunoglobulin-like domains 3
Z00026164-1	Trappc1	95.95	-0.252	1.786	0	6.671	0	0	-35	1	0	0	2	1.868	0	0	0.5198	0	0	Trappc1	trafficking protein particle complex 1
Z00037948-1	Grrp1	22.01	-0.252	1.786	0	25.851	0	0	0	0	0	0	0	0	0	0	1	0	0	Grrp1	glycine/arginine rich protein 1
Z00045294-1	6720489N17Rik	18.07	-0.252	1.786	0	3.876	0.00379	0.00049	0	0	0	0	0	0	0	0	1	0	0	6720489N17Rik	RIKEN cDNA 6720489N17 gene
Z00048847-1	Lrrn3	4.58	-0.252	1.786	0	9.804	0	0	-73284	0	0	3	2	2.3615	0	0	0.3712	0	0	Lrrn3	leucine rich repeat protein 3, neuronal
Z00049603-1	Ccdc113	21.11	-0.252	1.786	0	10.683	0	0	0	0	0	0	0	0	0	0	1	0	0	Ccdc113	coiled-coil domain containing 113
Z00055181-1	Plekhg3	32.88	-0.252	1.786	0	8.272	0	0	1165	0	0	0	18	10.9658	0	0.238886	0.0137	1	0	Plekhg3	pleckstrin homology domain containing, family G (with RhoGef domain) member 3
Z00058957-1	Chn1	18.57	-0.252	1.786	1	2.969	0.00256	0.00706	8731	0	0	2	3	3.884	0	-0.318878	0.319	0	0	Chn1	chimerin (chimaerin) 1
Z00072776-1	LOC670793	3.9	-0.252	1.786	0	2.292	0.0572	0.04306	0	0	0	0	0	0	0	0	1	0	0	LOC670793	similar to CG4050-PA, isoform A
Z00000319-1	Oprs1	58.04	-0.251	1.782	0	10.83	0	0	0	0	0	0	0	0	0	-0.265711	1	0	0	Oprs1	opioid receptor, sigma 1
Z00000922-1	Timm9	22.52	-0.251	1.782	0	11.125	0	0	-3818	1	0	2	1	2.2553	0.219	0	0.5673	0	0	Timm9	translocase of inner mitochondrial membrane 9 homolog (yeast)
Z00007904-1	Supt3h	45.23	-0.251	1.782	0	10.774	0	0	0	0	0	0	0	0	0	0	1	0	0	Supt3h	suppressor of Ty 3 homolog (S. cerevisiae)
Z00008421-1	Ncapg	99.42	-0.251	1.782	0	8.344	0	0	0	0	0	0	0	0	0	0	1	0	0	Ncapg	on-SMC condensin I complex, subunit G
Z00013547-1	Eif4g1	37.67	-0.251	1.782	1	9.353	0	0	-4505	0	0	2	1	3.1959	0	0	0.4344	0	0	Eif4g1	eukaryotic translation initiation factor 4, gamma 1
Z00017843-1	Pwp1	26.45	-0.251	1.782	0	6.543	0	0	-136041	0	0	3	0	1.0896	0	0	0.6418	0	0	Pwp1	PWP1 homolog (S. cerevisiae)
Z00023003-1	Glycam1	44.27	-0.251	1.782	0	5.172	0	1e-05	0	0	0	0	0	0	0	0	1	0	0	Glycam1	glycosylation dependent cell adhesion molecule 1
Z00025886-1	2410016F19Rik	97.27	-0.251	1.782	0	7.385	0	0	-472	1	0	3	3	6.0154	0	0	0.4125	0	0	2410016F19Rik	RIKEN cDNA 2410016F19 gene
Z00026016-1	2700081O15Rik	58.38	-0.251	1.782	0	15.297	0	0	-23726	0	0	1	3	2.6588	0	-0.261266	0.5048	0	0	2700081O15Rik	RIKEN cDNA 2700081O15 gene
Z00026243-1	2700008G24Rik	54.52	-0.251	1.782	0	16.362	0	0	0	0	0	0	0	0	0	0	1	0	0	2700008G24Rik	RIKEN cDNA 2700008G24 gene
Z00033211-1	LOC673567	2.35	-0.251	1.782	1	4.366	3e-05	0.00011	0	0	0	0	0	0	0	0	1	0	0	LOC673567	similar to eukaryotic translation initiation factor 4A, isoform 1
Z00033460-1	Zscan4	81.2	-0.251	1.782	0	10.426	0	0	0	0	0	0	0	0	0	0	1	0	0	Zscan4
Z00034060-1	Ythdf1	29.1	-0.251	1.782	0	17.646	0	0	27851	1	0	0	2	0.3168	0	0	1	0	0	Ythdf1	YTH domain family 1
Z00059654-1	Tcstv1	19.83	-0.251	1.782	0	7.5	1e-05	0	0	0	0	0	0	0	0	0	1	0	0	Tcstv1	2-cell-stage, variable group, member 1
Z00060828-1	Tulp2	61.75	-0.251	1.782	0	11.456	0	0	-5257	0	0	2	1	3.0815	0	-0.215511	0.377	0	0	Tulp2	tubby-like protein 2
Z00071011-1	LOC672677	19.35	-0.251	1.782	0	8.629	0	0	0	0	0	0	0	0	0	0	1	0	0	LOC672677	hypothetical protein LOC672677
Z00071733-1	LOC668030	16.51	-0.251	1.782	0	3.266	0.01103	0.00303	0	0	0	0	0	0	0	0	1	0	0	LOC668030	similar to gonadotropin inducible ovarian transcription factor 1
Z00073002-1	Supt4h1	87.62	-0.251	1.782	0	12.222	0	0	477	0	0	5	0	4.5421	0	0	0.3607	0	0	Supt4h1	suppressor of Ty 4 homolog 1 (S. cerevisiae)
Z00001099-1	Farslb	65.23	-0.25	1.778	0	6.813	0	0	-14374	0	1	2	0	1.4114	0	0	0.5709	0	0	Farslb	phenylalanine-tRNA synthetase-like, beta subunit
Z00004195-1	Zfp322a	72.91	-0.25	1.778	0	17.084	0	0	-1524	0	0	2	0	2.3473	0	-0.226522	0.4939	0	0	Zfp322a	zinc finger protein 322a
Z00006565-1	Smarcd1	47.85	-0.25	1.778	0	13.331	0	0	2597	0	0	0	3	3.0312	0	-0.285159	0.3665	0	1	Smarcd1	SWI/SNF related, matrix associated, actin dependent regulator of chromatin, subfamily d, member 1
Z00009079-1	Trappc3	2.1	-0.25	1.778	1	24.503	0	0	15684	1	0	3	0	0.706	0	0.18282	0.8538	0	0	Trappc3	trafficking protein particle complex 3
Z00009253-1	1810029B16Rik	80.58	-0.25	1.778	0	12.74	0	0	52718	0	0	0	2	1.192	0	-0.249881	0.7029	0	0	1810029B16Rik	RIKEN cDNA 1810029B16 gene
Z00009415-1	Uqcrc1	36.81	-0.25	1.778	0	11.458	0	0	623	1	0	0	2	1.868	0	0	0.4133	0	0	Uqcrc1	ubiquinol-cytochrome c reductase core protein 1
Z00013057-1	D530005L17Rik	4.14	-0.25	1.778	1	6.439	0	0	81025	0	0	3	0	1.2253	0	0	0.6259	0	0	D530005L17Rik	RIKEN cDNA D530005L17 gene
Z00018487-1	Cstf2	101.18	-0.25	1.778	0	9.592	0	0	0	0	0	0	0	0	0	0	1	0	0	Cstf2	cleavage stimulation factor, 3' pre-RNA subunit 2
Z00023525-1	Ldhc	19.89	-0.25	1.778	1	3.176	0.00135	0.00392	-7504	0	0	2	4	4.482	0	0	0.319	0	0	Ldhc	lactate dehydrogenase C
Z00024574-1	Vpreb3	20.74	-0.25	1.778	0	4.661	1e-05	4e-05	42409	0	0	1	3	2.3311	0	0	0.5673	0	0	Vpreb3	pre-B lymphocyte gene 3
Z00025649-1	Fhl4	22.19	-0.25	1.778	0	9.491	0	0	31058	0	1	1	7	3.691	0	0	0.5046	0	0	Fhl4	four and a half LIM domains 4
Z00025876-1	1110054O05Rik	71.84	-0.25	1.778	0	7.104	0	0	70675	0	0	0	3	1.4343	0	0	0.5692	0	0	1110054O05Rik	RIKEN cDNA 1110054O05 gene
Z00026198-1	Lin28b	23.36	-0.25	1.778	0	10.243	0	0	0	0	0	0	0	0	0	0	1	0	0	Lin28b	lin-28 homolog B (C. elegans)
Z00027819-1	2410018E23Rik	20.2	-0.25	1.778	0	7.893	0	0	-2780	1	0	0	2	1.2622	0	0	0.7177	0	0	2410018E23Rik	RIKEN cDNA 2410018E23 gene
Z00033053-1	LOC634083	104.54	-0.25	1.778	0	11.292	0	0	0	0	0	0	0	0	0	0	1	0	0	LOC634083	similar to 60S ribosomal protein L7a
Z00035660-1	Zdhhc4	21.55	-0.25	1.778	0	8.697	0	0	-17156	1	1	3	0	0.6789	0	0	1	0	0	Zdhhc4	zinc finger, DHHC domain containing 4
Z00035730-1	Mtrr	71.41	-0.25	1.778	0	2.744	0.00506	0.01315	9071	0	0	0	2	1.7785	0	0	0.5501	0	0	Mtrr	5-methyltetrahydrofolate-homocysteine methyltransferase reductase
Z00048546-1	Mgat3	22.28	-0.25	1.778	0	9.109	0	0	-3755	0	0	2	2	4.0855	0	0	0.4846	0	0	Mgat3	mannoside acetylglucosaminyltransferase 3
Z00060258-1	Mcts2	20.56	-0.25	1.778	0	4.763	0.00078	3e-05	0	0	0	0	0	0	0	0	1	0	0	Mcts2	malignant T cell amplified sequence 2
Z00060369-1	Myl7	22.12	-0.25	1.778	0	9.493	0	0	-7143	0	0	0	3	2.4104	0	0	0.5673	0	0	Myl7	myosin, light polypeptide 7, regulatory
Z00061980-1	6230426I18Rik	5.15	-0.25	1.778	0	4.855	0.00066	2e-05	0	0	0	0	0	0	0	0	1	0	0	6230426I18Rik	RIKEN cDNA 6230426I18 gene
Z00003852-1	AI597013	42.63	-0.249	1.774	0	15.186	0	0	0	0	0	0	0	0	0	0	1	0	0	AI597013	expressed sequence AI597013
Z00010960-1	4930406D14Rik	77.52	-0.249	1.774	0	3.161	0.00141	0.00409	0	0	0	0	0	0	0	0	1	0	0	4930406D14Rik	RIKEN cDNA 4930406D14 gene
Z00015621-1	Taf1a	63.83	-0.249	1.774	0	8.092	0	0	0	0	0	0	0	0	0	0	1	0	1	Taf1a	TATA box binding protein (Tbp)-associated factor, RNA polymerase I, A
Z00019357-1	Mettl3	96.48	-0.249	1.774	0	8.914	0	0	3181	0	0	0	2	2.2549	0	-0.225183	0.5213	0	0	Mettl3	methyltransferase-like 3
Z00019706-1	Smc1b	25.02	-0.249	1.774	0	12.046	0	0	158	1	0	2	0	1.5206	0	0	0.5466	0	0	Smc1b	structural maintenace of chromosomes 1B
Z00022171-1	BC011426	81.4	-0.249	1.774	0	6.752	0	0	0	0	0	0	0	0	0	-0.202653	1	0	0	BC011426	cDNA sequence BC011426
Z00024277-1	Eefsec	32.39	-0.249	1.774	1	8.035	0	0	1174	0	0	0	2	2.8261	0	0	0.3016	0	0	Eefsec	eukaryotic elongation factor, selenocysteine-tRNA-specific
Z00024773-1	Rhbg	20.27	-0.249	1.774	0	12.007	0	0	-26904	0	1	4	10	5.6268	0	0	0.3912	0	0	Rhbg	Rhesus blood group-associated B glycoprotein
Z00026347-1	Gpr133	46.17	-0.249	1.774	0	35.758	0	0	1391	0	0	2	0	2.3963	0	0	0.3839	0	0	Gpr133	G protein-coupled receptor 133
Z00034376-1	4930503L19Rik	104.86	-0.249	1.774	0	6.172	0	0	91524	0	1	3	2	2.2456	0	-0.226936	0.5213	0	0	4930503L19Rik	RIKEN cDNA 4930503L19 gene
Z00035499-1	Plrg1	67.29	-0.249	1.774	0	7.671	0	0	27479	0	0	2	0	1.2192	0	0	0.6104	0	0	Plrg1	pleiotropic regulator 1, PRL1 homolog (Arabidopsis)
Z00055507-1	Wdr55	16.99	-0.249	1.774	0	8.012	0	0	0	0	0	0	0	0	0	0	1	0	0	Wdr55	WD repeat domain 55
Z00064108-1	LOC620695	5.76	-0.249	1.774	1	10.008	0	0	0	0	0	0	0	0	0	0	1	0	0	LOC620695	PREDICTED: Mus musculus hypothetical protein LOC620695 (LOC620695), mRNA
Z00069010-1	LOC545257	18.88	-0.249	1.774	0	5.847	0.00011	0	0	0	0	0	0	0	0	0	1	0	0	LOC545257	similar to High mobility group protein 1 (HMG-1) (High mobility group protein B1) (Amphoterin) (Heparin-binding protein p30)
Z00070429-1	Ogt	77.37	-0.249	1.774	0	14.347	0	0	-586	1	0	1	3	4.3846	-0.233	0	0.4939	0	0	Ogt	O-linked N-acetylglucosamine (GlcNAc) transferase (UDP-N-acetylglucosamine:polypeptide-N-acetylglucosaminyl transferase)
Z00070970-1	EG238217	20.55	-0.249	1.774	0	10.693	0	0	0	0	0	0	0	0	0	0	1	0	0	EG238217	predicted gene, EG238217
Z00011541-1	Sepw1	29.84	-0.248	1.77	0	8.714	0	0	0	0	0	0	0	0	0	0	1	0	0	Sepw1	selenoprotein W, muscle 1
Z00011764-1	2010003J03Rik	74.42	-0.248	1.77	0	9.596	0	0	0	0	0	0	0	0	0	0	1	0	0	2010003J03Rik	RIKEN cDNA 2010003J03 gene
Z00023432-1	Pdcl2	31.61	-0.248	1.77	0	14.602	0	0	9070	0	0	6	6	6.5848	0	-0.499776	0.1312	1	0	Pdcl2	phosducin-like 2
Z00023479-1	Gtf2e1	62.23	-0.248	1.77	0	3.698	0.00026	0.00084	66285	0	0	0	2	1.1335	0	0	0.6204	0	1	Gtf2e1	general transcription factor II E, polypeptide 1 (alpha subunit)
Z00026997-1	B130050K08	10.23	-0.248	1.77	0	4.807	1e-05	3e-05	21520	0	0	1	3	2.7183	0	0	0.3495	0	0	B130050K08	hypothetical protein B130050K08
Z00030019-1	LOC433316	22.88	-0.248	1.77	0	8.959	0	0	0	0	0	0	0	0	0	0	1	0	0	LOC433316	hypothetical gene supported by AK077742
Z00034504-1	Elac2	39.24	-0.248	1.77	0	12.583	0	0	133052	0	0	3	0	1.0951	0	0	0.5827	0	0	Elac2	elaC homolog 2 (E. coli)
Z00034547-1	Adsl	91.1	-0.248	1.77	0	6.468	0	0	-12346	0	0	1	4	3.4818	0	0	0.4255	0	0	Adsl	adenylosuccinate lyase 1
Z00049376-1	Maf	5.56	-0.248	1.77	1	6.668	2e-05	0	2330	0	0	2	0	2.1321	0	0	0.5428	0	0	Maf	avian musculoaponeurotic fibrosarcoma (v-maf) AS42 oncogene homolog
Z00056902-1	Rbm9	96.16	-0.248	1.77	0	8.878	0	0	-31925	0	0	5	7	4.9676	0	0	0.4667	0	0	Rbm9	RNA binding motif protein 9
Z00060649-1	Cycs	107.77	-0.248	1.77	0	10.521	0	0	21482	0	0	2	0	1.2891	0	0	0.5961	0	0	Cycs	cytochrome c, somatic
Z00002987-1	Ecgf1	31.98	-0.247	1.766	1	7.017	0	0	1155	0	0	2	0	2.4994	0	0	0.3448	0	0	Ecgf1	endothelial cell growth factor 1 (platelet-derived)
Z00011176-1	Cspp1	21.69	-0.247	1.766	0	10.186	0	0	-90	1	0	2	1	3.4315	0	0	0.5046	0	0	Cspp1	centrosome and spindle pole associated protein 1
Z00015046-1	Ttc25	21.31	-0.247	1.766	0	9.89	0	0	13888	0	0	1	17	6.9673	0	0	0.2058	0	0	Ttc25	tetratricopeptide repeat domain 25
Z00023921-1	Pde7a	55.87	-0.247	1.766	0	13.948	0	0	1025	1	0	2	3	5.2469	0	-0.320181	0.5048	0	0	Pde7a	phosphodiesterase 7A
Z00024878-1	Casp7	24.58	-0.247	1.766	1	10.14	0	0	85720	0	0	0	2	1.0694	0	0.239478	0.549	0	0	Casp7	caspase 7
Z00025238-1	Sfrp4	28.05	-0.247	1.766	1	3.444	0.00058	0.0018	7470	0	0	0	2	1.8585	0	0	0.4394	0	0	Sfrp4	secreted frizzled-related sequence protein 4
Z00026026-1	4632411J06Rik	45.33	-0.247	1.766	0	11.951	0	0	-1937	0	1	1	2	3.9734	0	0	0.2713	0	0	4632411J06Rik	RIKEN cDNA 4632411J06 gene
Z00030515-1	Mthfd2	47.97	-0.247	1.766	0	10.284	0	0	0	0	0	0	0	0	0	-0.365973	1	0	0	Mthfd2	methylenetetrahydrofolate dehydrogenase (NAD+ dependent), methenyltetrahydrofolate cyclohydrolase
Z00035052-1	Krr1	101.29	-0.247	1.766	0	9.635	0	0	-121694	0	0	2	2	1.8582	0	-0.238871	0.5429	0	0	Krr1	KRR1, small subunit (SSU) processome component, homolog (yeast)
Z00035121-1	2810004N23Rik	97.48	-0.247	1.766	0	6.066	0	0	-7246	0	0	1	2	2.947	0	0	0.4667	0	0	2810004N23Rik	RIKEN cDNA 2810004N23 gene
Z00035127-1	4732473B16Rik	80.52	-0.247	1.766	0	9.202	0	0	4841	1	0	0	2	0.9877	0	0	0.7839	0	0	4732473B16Rik	RIKEN cDNA 4732473B16 gene
Z00040312-1	Abi3	18.62	-0.247	1.766	0	6.584	3e-05	0	413	1	0	2	1	3.437	0	0	0.5046	0	0	Abi3	ABI gene family, member 3
Z00062633-1	Dgkh	17.05	-0.247	1.766	0	8.292	0	0	-79822	0	0	5	1	2.3933	0	0	0.5673	0	0	Dgkh	Mus musculus 12 days embryo spinal ganglion cDNA, RIKEN full-length enriched library, clone:D130053N18 product:unclassifiable, full insert sequence
Z00001185-1	Tomm34	22.69	-0.246	1.761	0	7.589	0	0	-100	1	0	1	2	3.5526	0	0	0.5046	0	0	Tomm34	translocase of outer mitochondrial membrane 34
Z00004790-1	Ccnd2	34.19	-0.246	1.761	1	6.464	0	0	-98104	0	0	0	12	3.1292	0	-0.202115	0.2886	0	0	Ccnd2	cyclin D2
Z00009882-1	Txlna	16.04	-0.246	1.761	1	8	0	0	-12411	0	0	0	2	1.6566	0	0	0.4658	0	0	Txlna	taxilin alpha
Z00013791-1	2700049P18Rik	102.94	-0.246	1.761	0	8.156	0	0	322	1	0	0	2	1.8845	0	0	0.5429	0	0	2700049P18Rik	RIKEN cDNA 2700049P18 gene
Z00015157-1	Zswim1	37.73	-0.246	1.761	1	11.19	0	0	749	0	0	2	4	7.0749	0	-0.2267	0.2363	0	0	Zswim1	zinc finger, SWIM domain containing 1
Z00023329-1	Zfp235	55.55	-0.246	1.761	0	8.774	0	0	0	0	0	0	0	0	0	0	1	0	1	Zfp235	zinc finger protein 235
Z00025610-1	Ela2a	23.09	-0.246	1.761	0	15.978	0	0	-2257	0	0	2	0	2.1475	0	0	0.5692	0	0	Ela2a	elastase 2A
Z00026541-1	Krtap6-2	28.86	-0.246	1.761	0	3.12	0.0016	0.00461	-20688	0	0	0	2	1.4756	0	0	0.5466	0	0	Krtap6-2	keratin associated protein 6-2
Z00030352-1	Guf1	63.76	-0.246	1.761	0	11.406	0	0	0	0	0	0	0	0	0	0	1	0	0	Guf1	GUF1 GTPase homolog (S. cerevisiae)
Z00030644-1	C130092O11Rik	16.32	-0.246	1.761	1	6.128	0	0	119648	0	0	0	9	2.5056	0	0	0.3895	0	0	C130092O11Rik	UI-M-HU0-crh-e-11-0-UI.r1 NIH_BMAP_HU0 Mus musculus cDNA clone IMAGE:30673930 5', mRNA sequence
Z00033260-1	LOC621228	15.6	-0.246	1.761	1	5.233	0	1e-05	0	0	0	0	0	0	0	0	1	0	0	LOC621228	similar to kinesin family member 11
Z00035226-1	Ncaph	97.64	-0.246	1.761	0	4.342	3e-05	0.00011	15141	0	0	2	0	1.3954	0	0	0.5655	0	0	Ncaph	non-SMC condensin I complex, subunit H
Z00054592-1	2310057D15Rik	45.79	-0.246	1.761	0	9.88	0	0	4230	0	0	1	5	4.9335	0	-0.304768	0.2697	0	0	2310057D15Rik	RIKEN cDNA 2310057D15 gene
Z00054935-1	Dyx1c1	20.31	-0.246	1.761	0	7.614	0	0	3623	0	0	0	2	2.1895	0	0	0.5673	0	0	Dyx1c1	dyslexia susceptibility 1 candidate 1 homolog (human)
Z00063176-1	Ercc2	2.13	-0.246	1.761	1	4.197	5e-05	0.00018	-16414	0	0	1	2	2.4488	0	0	0.5428	0	0	Ercc2	excision repair cross-complementing rodent repair deficiency, complementation group 2
Z00071448-1	Hnrpf	69.69	-0.246	1.761	0	6.191	0	0	-20	1	0	4	0	2.8959	-0.239	0	0.377	0	0	Hnrpf	heterogeneous nuclear ribonucleoprotein F
Z00003193-1	Napg	34.54	-0.245	1.757	0	11.94	0	0	-16131	0	0	2	0	1.3755	0	0	0.5779	0	0	Napg	N-ethylmaleimide sensitive fusion protein attachment protein gamma
Z00006992-1	C130061O14Rik	32.63	-0.245	1.757	0	8.124	0	0	0	0	0	0	0	0	0	0	1	0	0	C130061O14Rik	RIKEN cDNA C130061O14 gene
Z00008540-1	Suhw2	18.88	-0.245	1.757	1	4.04	8e-05	0.00029	7279	0	0	1	4	3.9403	-0.29	0	0.319	0	0	Suhw2	suppressor of hairy wing homolog 2 (Drosophila)
Z00009545-1	Sept11	107.88	-0.245	1.757	0	7.132	0	0	7859	0	0	6	1	4.3847	0	0	0.4667	0	0	Sept11	septin 11
Z00011614-1	Vim	68.19	-0.245	1.757	0	26.495	0	0	123305	0	0	3	9	3.6027	0	0	0.3404	0	0	Vim	vimentin
Z00016279-1	EG667836	19.08	-0.245	1.757	1	5.93	0	0	0	0	0	0	0	0	0	0	1	0	0	EG667836	predicted gene, EG667836
Z00017323-1	Tsix	85.32	-0.245	1.757	0	6.27	0	0	0	0	0	0	0	0	0	0	1	0	0	Tsix	X (inactive)-specific transcript, antisense
Z00017996-1	Ptbp2	85.87	-0.245	1.757	0	8.108	0	0	-160895	0	0	2	3	2.0075	0	0.254364	0.5198	0	0	Ptbp2	polypyrimidine tract binding protein 2
Z00023085-1	Sipa1	23.85	-0.245	1.757	1	9.628	0	0	-949	0	0	0	3	3.7626	0	0	0.319	0	0	Sipa1	signal-induced proliferation associated gene 1
Z00023586-1	Fut9	11.35	-0.245	1.757	0	9.75	0	0	3426	0	0	2	6	6.3179	0	-0.200698	0.0744	1	0	Fut9	fucosyltransferase 9
Z00025858-1	Brpf3	19.14	-0.245	1.757	1	11.102	0	0	-8151	0	0	0	6	3.5862	0	0	0.319	0	1	Brpf3	bromodomain and PHD finger containing, 3
Z00027203-1	LOC240895	19.95	-0.245	1.757	0	7.72	0	0	0	0	0	0	0	0	0	0	1	0	0	LOC240895	similar to Nuclear protein SkiP (Ski-interacting protein) (SNW1 protein) (Nuclear receptor coactivator NCoA-62)
Z00028402-1	C330004M20Rik	21.95	-0.245	1.757	0	24.648	0	0	0	0	0	0	0	0	0	0	1	0	0	C330004M20Rik	RIKEN cDNA C330004M20 gene
Z00030514-1	Zfand1	47.82	-0.245	1.757	0	10.678	0	0	-10091	0	0	0	7	3.7574	0	0.345581	0.305	0	0	Zfand1	zinc finger, AN1-type domain 1
Z00034051-1	Zbtb11	18.1	-0.245	1.757	1	3.514	0.00046	0.00146	0	0	0	0	0	0	0	0	1	0	0	Zbtb11	zinc finger and BTB domain containing 11
Z00034058-1	Slc25a39	61.44	-0.245	1.757	0	14.983	0	0	1299	0	0	0	3	3.5462	0	0	0.3404	0	0	Slc25a39	solute carrier family 25, member 39
Z00034835-1	Zcchc8	77.85	-0.245	1.757	0	7.291	0	0	-17217	0	1	2	0	1.3554	-0.211	0	0.6368	0	0	Zcchc8	zinc finger, CCHC domain containing 8
Z00034932-1	Fzd3	34.4	-0.245	1.757	0	8.424	0	0	86071	0	0	2	1	1.6391	0	0	0.5466	0	0	Fzd3	frizzled homolog 3 (Drosophila)
Z00036183-1	Zfp35	18.63	-0.245	1.757	0	6.448	0	0	4045	0	0	1	6	5.4304	0	0	0.4143	0	1	Zfp35	zinc finger protein 35
Z00054673-1	Reep1	93.09	-0.245	1.757	0	8.784	0	0	56737	0	0	5	0	1.8198	0	0.414814	0.5221	0	0	Reep1	receptor accessory protein 1
Z00055086-1	Eppb9	104.38	-0.245	1.757	0	6.897	0	0	24056	0	0	3	2	3.0393	0	0	0.4667	0	0	Eppb9	endothelial precursor protein B9
Z00056473-1	Acy1	69.93	-0.245	1.757	0	14.383	0	0	4885	0	0	2	0	1.8029	0	-0.278283	0.5501	0	0	Acy1	aminoacylase 1
Z00056878-1	Csmd3	19.61	-0.245	1.757	0	6.27	0	0	-274	0	0	2	0	2.5823	0	0	0.5417	0	0	Csmd3	CUB and Sushi multiple domains 3
Z00059241-1	2310042E22Rik	11.24	-0.245	1.757	0	6.851	0	0	-68447	0	1	2	9	3.835	0	0	0.2374	0	0	2310042E22Rik	RIKEN cDNA 2310042E22 gene
Z00007066-1	Ccnd3	69.22	-0.244	1.753	0	13.907	0	0	2334	0	0	2	1	3.7091	0	0	0.3404	0	0	Ccnd3	cyclin D3
Z00018549-1	C80913	27.23	-0.244	1.753	0	8.006	0	0	-5690	0	1	11	0	4.9804	-0.295	-0.215027	0.3266	0	0	C80913	expressed sequence C80913
Z00020599-1	AI851790	5.77	-0.244	1.753	1	3.25	0.00107	0.00317	120709	0	0	1	2	1.5584	0	0	0.563	0	0	AI851790	expressed sequence AI851790
Z00022038-1	Fgd5	66.05	-0.244	1.753	0	14.548	0	0	26119	0	0	2	3	3.0304	0	0	0.377	0	0	Fgd5	FYVE, RhoGEF and PH domain containing 5
Z00025079-1	Gpnmb	5.8	-0.244	1.753	1	6.41	0	0	-17381	0	0	0	9	3.8786	0	0	0.5154	0	0	Gpnmb	glycoprotein (transmembrane) nmb
Z00034057-1	Gas5	86.81	-0.244	1.753	0	10.877	0	0	0	0	0	0	0	0	-0.48	0	1	0	0	Gas5	growth arrest specific 5
Z00034955-1	Fastkd1	56.03	-0.244	1.753	0	7.644	0	0	0	0	0	0	0	0	0	0	1	0	0	Fastkd1	FAST kinase domains 1
Z00048426-1	2900005J15Rik	14.6	-0.244	1.753	0	3.254	0.01126	0.00314	-69316	0	0	2	1	1.7267	0	0	0.6149	0	0	2900005J15Rik	RIKEN cDNA 2900005J15 gene
Z00059747-1	1700123I01Rik	20.84	-0.244	1.753	0	10.924	0	0	0	0	0	0	0	0	0	0	1	0	0	1700123I01Rik	RIKEN cDNA 1700123I01 gene
Z00060346-1	Alpk3	55.98	-0.244	1.753	0	20.248	0	0	-624	0	0	3	1	5.2272	0	0	0.5048	0	0	Alpk3	alpha-kinase 3
Z00064498-1	Ddx46	97.28	-0.244	1.753	0	8.578	0	0	248	0	0	0	2	2.9307	0	0	0.4667	0	0	Ddx46	Mus musculus DEAD (Asp-Glu-Ala-Asp) box polypeptide 46 (Ddx46), mRNA
Z00003752-1	Arhgef18	11.99	-0.243	1.749	1	11.655	0	0	0	0	0	0	0	0	0	0.223344	1	0	0	Arhgef18	rho/rac guanine nucleotide exchange factor (GEF) 18
Z00005365-1	Cebpd	5.68	-0.243	1.749	1	20.895	0	0	199353	0	0	1	4	1.8618	0	0	0.563	0	1	Cebpd	CCAAT/enhancer binding protein (C/EBP), delta
Z00011926-1	Armcx1	70.28	-0.243	1.749	0	4.674	1e-05	4e-05	-1636	0	0	2	0	2.3099	0	-0.407726	0.5093	0	0	Armcx1	armadillo repeat containing, X-linked 1
Z00013101-1	Prkab2	26.34	-0.243	1.749	0	4.418	2e-05	9e-05	20352	0	0	0	2	1.481	0	0	0.5466	0	0	Prkab2	H3158B08-3 NIA Mouse 15K cDNA Clone Set Mus musculus cDNA clone H3158B08 3', mRNA sequence
Z00016097-1	Boc	20.51	-0.243	1.749	1	7.065	0	0	-71335	0	0	2	7	3.3951	0	0	0.319	0	0	Boc	biregional cell adhesion molecule-related/down-regulated by oncogenes (Cdon) binding protein
Z00029763-1	D930023J12Rik	21.77	-0.243	1.749	1	7.871	0	0	0	0	0	0	0	0	0	0	1	0	0	D930023J12Rik	RIKEN cDNA D930023J12 gene
Z00032488-1	Mthfs	58.92	-0.243	1.749	0	7.124	0	0	39635	0	0	0	3	1.6375	0	-0.254602	0.559	0	0	Mthfs	5, 10-methenyltetrahydrofolate synthetase
Z00034720-1	Mrpl10	45.27	-0.243	1.749	0	8.911	0	0	0	0	0	0	0	0	0	0	1	0	0	Mrpl10	mitochondrial ribosomal protein L10
Z00035645-1	Fiz1	51.8	-0.243	1.749	0	7.019	0	0	0	0	0	0	0	0	0	0	1	0	1	Fiz1	Flt3 interacting zinc finger protein 1
Z00042979-1	Pigy	16.99	-0.243	1.749	0	6.891	2e-05	0	17838	0	0	2	1	2.34	0	0	0.5673	0	0	Pigy	phosphatidylinositol glycan anchor biosynthesis, class Y
Z00056615-1	Wdr16	49.27	-0.243	1.749	0	7.193	0	0	0	0	0	0	0	0	0	0	1	0	0	Wdr16	WD repeat domain 16
Z00060051-1	Gm773	6.52	-0.243	1.749	1	7.703	0	0	0	0	0	0	0	0	0	0	1	0	0	Gm773	gene model 773, (NCBI)
Z00066175-1	March5	55.43	-0.243	1.749	0	6.447	0	0	-711	1	0	0	2	1.868	-0.213	0	0.5549	0	0	March5	Mus musculus membrane-associated ring finger (C3HC4) 5 (March5), mRNA
Z00004926-1	Cdc20	107.33	-0.242	1.745	0	9.831	0	0	1497	1	0	1	2	3.1495	0	0	0.4667	0	0	Cdc20	cell division cycle 20 homolog (S. cerevisiae)
Z00010178-1	Arl3	91.09	-0.242	1.745	0	15.517	0	0	42985	0	0	1	5	2.918	0	0	0.4846	0	0	Arl3	ADP-ribosylation factor-like 3
Z00011484-1	Eftud2	98.06	-0.242	1.745	0	7.465	0	0	27356	0	1	0	2	1.3851	0	0	0.5655	0	0	Eftud2	elongation factor Tu GTP binding domain containing 2
Z00014242-1	Nat11	20.25	-0.242	1.745	1	3.091	0.00175	0.005	9753	0	0	2	0	1.5416	0	0	0.4899	0	0	Nat11	N-acetyltransferase 11
Z00024249-1	Aebp1	17.35	-0.242	1.745	1	5.982	0	0	0	0	0	0	0	0	0	0	1	0	1	Aebp1	AE binding protein 1
Z00024982-1	Mgp	4.55	-0.242	1.745	1	8.16	0	0	-7391	0	0	2	0	1.6415	0	0	0.563	0	0	Mgp	matrix Gla protein
Z00026779-1	BC037704	22.42	-0.242	1.745	0	7.049	0	0	0	0	0	0	0	0	0	0	1	0	0	BC037704	cDNA sequence BC037704
Z00027370-1	LOC383474	99.7	-0.242	1.745	0	8.358	0	0	0	0	0	0	0	0	0	0	1	0	0	LOC383474	similar to GTP-binding nuclear protein Ran, testis-specific isoform
Z00030672-1	Kbtbd11	5.25	-0.242	1.745	1	5.572	0	0	1905	1	0	3	0	1.8024	0	0	0.563	0	0	Kbtbd11	kelch repeat and BTB (POZ) domain containing 11
Z00033447-1	LOC676136	5.92	-0.242	1.745	1	6.457	0	0	0	0	0	0	0	0	0	0	1	0	0	LOC676136	similar to Ig kappa chain V-V region MPC11 precursor
Z00034877-1	4833403I15Rik	22.2	-0.242	1.745	0	6.142	0	0	-25775	0	1	0	2	1.4039	0	0	0.6842	0	0	4833403I15Rik	RIKEN cDNA 4833403I15 gene
Z00035406-1	Sycp3	58.58	-0.242	1.745	1	7.189	0	0	1516	0	0	0	2	2.6671	0	0.198054	0.4677	0	0	Sycp3	synaptonemal complex protein 3
Z00035898-1	Slc25a40	21.4	-0.242	1.745	1	8.244	0	0	0	0	0	0	0	0	0	0	1	0	0	Slc25a40	solute carrier family 25, member 40
Z00036321-1	LOC331392	21.5	-0.242	1.745	0	7.658	0	0	-16164	0	0	0	7	3.3771	0	0	0.5046	0	0	LOC331392	similar to Nucleolar phosphoprotein p130 (Nucleolar 130 kDa protein) (140 kDa nucleolar phosphoprotein) (Nopp140) (Nucleolar and coiled-body phosphoprotein 1)
[truncated: 4,202 more rows]
