# Supplementary material for: Identification of Pou5f1, Sox2, and Nanog downstream target genes with statistical confidence by applying a novel algorithm to time course microarray and genome-wide chromatin immunoprecipitation data
Source: BMC Genomics. 2008 Jun 3;9:269. doi: 10.1186/1471-2164-9-269 (PMC2424064; doi:10.1186/1471-2164-9-269)
Supplement: Additional file 6 — Genes that responded to Sox2 suppression in 2TS22C ES cells (data from [16]) [file 1471-2164-9-269-S6.xls]

## Sheet: Sheet1
Table S3. Genes that responded to Sox2 suppression in 2TS22C ES cells (data from Masui et al. 2007)
									Features of OCT4/NANOG binding site
OligoID	Gene symbol	Time of response	Magnitude of response (log10)	Fold change	Transient	F	p	FDR change	Distance from TSS, bp	CpG-rich	Repeat	N ditags for Pou5f1	N ditags for Nanog	SPF*	FDR target	Target of Sox2	Gene symbol	Gene name
Z00026066-1	Spink3	12.01	-1.487	30.69	0	163.378	0	0	13685	0	0	2	0	1.5617	0.4674	0	Spink3	serine peptidase inhibitor, Kazal type 3
Z00034455-1	Trh	13.64	-1.338	21.777	0	302.776	0	0	-1649	0	0	0	3	4.8737	0.2144	0	Trh	thyrotropin releasing hormone
Z00070910-1	Pdzrn4	6.69	-1.299	19.906	0	302.72	0	0	-53745	0	1	0	9	5.8171	0.2758	0	Pdzrn4	PDZ domain containing RING finger 4
Z00025702-1	Tmprss5	8.97	-1.283	19.186	0	64.652	0	0	148180	0	0	0	2	1.6674	0.4562	0	Tmprss5	transmembrane protease, serine 5 (spinesin)
Z00030538-1	Neurod1	8.5	-1.263	18.323	0	99.744	0	0	11898	0	0	0	3	3.4857	0.356	0	Neurod1	neurogenic differentiation 1
Z00057211-1	Slc7a3	9.15	-1.244	17.538	0	298.334	0	0	920	0	0	8	0	6.6731	0.2372	0	Slc7a3	solute carrier family 7 (cationic amino acid transporter, y+ system), member 3
Z00026220-1	2310043M15Rik	10.15	-1.2	15.848	0	373.942	0	0	0	0	0	0	0	0	1	0	2310043M15Rik	RIKEN cDNA 2310043M15 gene
Z00022526-1	Sgcz	8.78	-1.166	14.655	0	198.326	0	0	44666	0	0	2	0	1.2718	0.5266	0	Sgcz	sarcoglycan zeta
Z00036522-1	Nrp2	14.49	-1.16	14.454	0	990.982	0	0	-138551	0	0	1	12	6.8394	0.1561	1	Nrp2	neuropilin 2
Z00016667-1	Pcolce2	16.84	-1.112	12.941	0	676.055	0	0	-24248	0	0	4	3	5.4192	0.1827	1	Pcolce2	procollagen C-endopeptidase enhancer 2
Z00025140-1	Serpinb1b	7.43	-1.098	12.531	0	568.839	0	0	-233	0	0	0	2	3.9651	0.3334	0	Serpinb1b	serine (or cysteine) peptidase inhibitor, clade B, member 1b
Z00035935-1	Serpinb1a	7.3	-1.088	12.246	0	422.08	0	0	-30206	0	0	0	2	2.2197	0.3979	0	Serpinb1a	serine (or cysteine) peptidase inhibitor, clade B, member 1a
Z00031583-1	Ntn1	11.34	-1.031	10.739	0	451.351	0	0	321	1	0	4	3	7.9006	0.2361	0	Ntn1	netrin 1
Z00021695-1	Slc27a2	13.27	-1.005	10.115	0	62.106	0	0	31545	0	0	2	0	1.3486	0.4976	0	Slc27a2	solute carrier family 27 (fatty acid transporter), member 2
Z00053216-1	4930434E21Rik	30.22	-0.988	9.727	0	45.022	0	0	15926	1	1	11	3	6.9378	0.1666	1	4930434E21Rik	RIKEN cDNA 4930434E21 gene
Z00022413-1	Nr0b1	7.32	-0.984	9.638	0	305.014	0	0	1735	0	0	1	4	7.3792	0.2361	0	Nr0b1	nuclear receptor subfamily 0, group B, member 1
Z00071746-1	EG637027	7.12	-0.979	9.527	0	132.001	0	0	0	0	0	0	0	0	1	0	EG637027	predicted gene, EG637027
Z00049289-1	Nkx6-2	5.19	-0.979	9.527	0	178.837	0	0	-144351	0	0	0	4	2.7632	0.3615	0	Nkx6-2	NK6 transcription factor related, locus 2 (Drosophila)
Z00048193-1	D11Ertd636e	20.71	-0.968	9.289	0	75.188	0	0	-55	1	0	3	5	9.4445	0.0986	1	D11Ertd636e	DNA segment, Chr 11, ERATO Doi 636, expressed
Z00052957-1	Ly6g6e	7.7	-0.965	9.225	0	113.703	0	0	-493	0	0	0	3	5.4201	0.2847	0	Ly6g6e	lymphocyte antigen 6 complex, locus G6E
Z00043638-1	LOC669384	17.62	-0.954	8.994	0	112.763	0	0	0	0	0	0	0	0	1	0	LOC669384	similar to gonadotropin-regulated long chain acyl-CoA synthetase
Z00024815-1	Sox21	6.24	-0.952	8.953	0	101.365	0	0	5640	0	0	1	2	3.9959	0.3334	0	Sox21	SRY-box containing gene 21
Z00035459-1	C77370	15.03	-0.947	8.851	0	14.875	0	0	-59417	0	0	1	3	3.32	0.2876	0	C77370	expressed sequence C77370
Z00048598-1	2010001H14Rik	15.66	-0.946	8.83	0	471.613	0	0	16333	0	1	2	6	6.9713	0.1512	1	2010001H14Rik	RIKEN cDNA 2010001H14 gene
Z00035434-1	Fez1	9.5	-0.945	8.81	0	392.628	0	0	26361	0	0	0	3	3.0508	0.3615	0	Fez1	fasciculation and elongation protein zeta 1 (zygin I)
Z00045512-1	Frmd5	7.15	-0.927	8.452	0	183.648	0	0	0	0	0	0	0	0	1	0	Frmd5	FERM domain containing 5
Z00054162-1	1700080O16Rik	17.89	-0.915	8.222	0	23.546	0	0	0	0	0	0	0	0	1	0	1700080O16Rik	RIKEN cDNA 1700080O16 gene
Z00009889-1	Nr5a2	7.82	-0.906	8.053	0	157.816	0	0	-3767	0	0	3	1	4.5263	0.3085	0	Nr5a2	nuclear receptor subfamily 5, group A, member 2
Z00024968-1	Ahsg	9.65	-0.899	7.925	0	320.026	0	0	2130	0	0	2	0	2.1412	0.3979	0	Ahsg	alpha-2-HS-glycoprotein
Z00034201-1	E030010N08Rik	27.72	-0.897	7.888	0	115.007	0	0	31162	0	0	7	3	6.2759	0.1764	1	E030010N08Rik	RIKEN cDNA E030010N08 gene
Z00051298-1	Zfp459	21.98	-0.888	7.726	0	34.131	0	0	588	0	0	3	1	5.6976	0.1737	1	Zfp459	zinc finger protein 459
Z00052046-1	4933405K07Rik	17.43	-0.885	7.673	0	35.786	0	0	1095	0	0	1	2	5.4542	0.1827	1	4933405K07Rik	RIKEN cDNA 4933405K07 gene
Z00025439-1	Aass	23.11	-0.884	7.655	0	24.518	0	0	0	0	0	0	0	0	1	0	Aass	aminoadipate-semialdehyde synthase
Z00026161-1	Mup4	25.87	-0.876	7.516	0	29.059	0	0	-3101	0	0	2	9	11.6955	0.0577	1	Mup4	major urinary protein 4
Z00006651-1	Tmem47	8.19	-0.869	7.396	0	363.211	0	0	-194297	0	1	1	5	3.7037	0.3472	0	Tmem47	DAY20_11_K07.x1 FH DAY20 Mus musculus cDNA clone DAY20_11_K07 similar to Transmembrane 4 superfamily member 10, mRNA sequence
Z00005176-1	Cdh2	7.78	-0.868	7.379	0	263.23	0	0	51020	0	0	0	3	2.7167	0.3615	0	Cdh2	cadherin 2
Z00037790-1	5730510P18Rik	13.27	-0.866	7.345	0	18.45	0	0	0	0	0	0	0	0	1	0	5730510P18Rik	RIKEN cDNA 5730510P18 gene
Z00045561-1	2410004F06Rik	30.68	-0.856	7.177	0	92.91	0	0	7215	0	1	0	4	4.6378	0.2357	0	2410004F06Rik	RIKEN cDNA 2410004F06 gene
Z00025345-1	St8sia6	12.1	-0.849	7.063	0	34.272	0	0	106226	0	0	3	9	6.5747	0.1598	1	St8sia6	ST8 alpha-N-acetyl-neuraminide alpha-2,8-sialyltransferase 6
Z00025578-1	Spna1	18.2	-0.839	6.902	0	98.396	0	0	-511	0	0	2	0	2.4575	0.3552	0	Spna1	spectrin alpha 1
Z00072989-1	Defa1	14.44	-0.839	6.902	0	86.763	0	0	0	0	0	0	0	0	1	0	Defa1	defensin, alpha 1
Z00027115-1	Mup5	19.61	-0.838	6.886	0	137.244	0	0	-30167	0	0	4	10	9.2758	0.0986	1	Mup5	major urinary protein 5
Z00024676-1	Morc1	20.27	-0.836	6.854	0	314.493	0	0	-7351	0	0	0	10	9.114	0.0986	1	Morc1	microrchidia 1
Z00025911-1	4933424A10Rik	11.3	-0.836	6.854	0	47.529	0	0	2213	0	0	2	0	2.1501	0.3979	0	4933424A10Rik	RIKEN cDNA 4933424A10 gene
Z00012825-1	Plp1	8.05	-0.825	6.683	0	291.102	0	0	4947	0	0	0	4	5.0389	0.3063	0	Plp1	proteolipid protein (myelin) 1
Z00016300-1	Pcdh19	6.13	-0.822	6.637	0	35.119	0	0	11940	0	0	3	2	4.6913	0.3085	0	Pcdh19	protocadherin 19
Z00058175-1	Lonrf1	5.75	-0.821	6.622	0	98.877	0	0	0	0	0	0	0	0	1	0	Lonrf1	LON peptidase N-terminal domain and ring finger 1
Z00073034-1	Defcr6	15.28	-0.817	6.561	0	58.931	0	0	0	0	0	0	0	0	1	0	Defcr6	defensin related cryptdin 6
Z00031084-1	Defcr3	28.77	-0.814	6.516	0	21.994	0	0	-751	0	0	0	2	3.9122	0.2574	0	Defcr3	defensin related cryptdin 3
Z00028404-1	LOC628133	16.42	-0.813	6.501	0	96.159	0	0	0	0	0	0	0	0	1	0	LOC628133	hypothetical protein LOC628133
Z00071202-1	Mup3	39.1	-0.809	6.441	0	34.119	0	0	12062	0	1	0	6	5.7459	0.3422	0	Mup3	major urinary protein 3
Z00006521-1	Gm784	10.88	-0.809	6.441	0	127.795	0	0	0	0	0	0	0	0	1	0	Gm784	gene model 784, (NCBI)
Z00025704-1	Aoah	22.51	-0.808	6.426	0	86.67	0	0	191411	0	0	1	4	3.2296	0.2933	0	Aoah	acyloxyacyl hydrolase
Z00020906-1	Dpysl3	11.78	-0.801	6.324	0	431.046	0	0	-2675	0	0	0	3	4.5315	0.3085	0	Dpysl3	dihydropyrimidinase-like 3
Z00023767-1	Mcf2	11.32	-0.798	6.28	0	122.687	0	0	8524	0	0	2	5	6.9271	0.2372	0	Mcf2	mcf.2 transforming sequence
Z00015779-1	Slc6a15	12.98	-0.797	6.266	0	343.397	0	0	1357	1	0	3	2	5.4407	0.1827	1	Slc6a15	solute carrier family 6 (neurotransmitter transporter), member 15
Z00009143-1	D630045M09Rik	22.82	-0.791	6.18	0	24.338	0	0	0	0	0	0	0	0	1	0	D630045M09Rik	RIKEN cDNA D630045M09 gene
Z00003616-1	Tdh	20	-0.79	6.165	0	47.644	0	0	7795	0	0	7	17	17.5	0.0203	1	Tdh	L-threonine dehydrogenase
Z00025119-1	Acyp2	25.9	-0.79	6.165	0	261.173	0	0	157456	0	1	3	8	5.845	0.1801	1	Acyp2	acylphosphatase 2, muscle type
Z00010202-1	Egr1	9.94	-0.787	6.123	0	288.003	0	0	491	1	0	3	0	1.7734	0.446	0	Egr1	early growth response 1
Z00006430-1	Gpr23	10.34	-0.778	5.997	0	135.275	0	0	30497	0	0	2	0	1.3548	0.5127	0	Gpr23	G protein-coupled receptor 23
Z00073032-1	Defcr23	20.38	-0.776	5.97	0	120.893	0	0	0	0	0	0	0	0	1	0	Defcr23	defensin related cryptdin 23
Z00054758-1	Lim2	14.95	-0.776	5.97	0	32.946	0	0	0	0	0	0	0	0	1	0	Lim2	lens intrinsic membrane protein 2
Z00020037-1	Armcx4	11.66	-0.774	5.942	0	348.597	0	0	0	0	0	0	0	0	1	0	Armcx4	armadillo repeat containing, X-linked 4
Z00023957-1	Lix1	8.25	-0.77	5.888	0	24.332	0	0	5456	0	0	3	4	7.3327	0.2361	0	Lix1	limb expression 1 homolog (chicken)
Z00005683-1	Dpp4	10.73	-0.764	5.807	0	190.188	0	0	4567	0	0	1	2	4.1921	0.3268	0	Dpp4	dipeptidylpeptidase 4
Z00005477-1	Trim36	7.16	-0.761	5.767	0	14.831	0	0	-431	1	0	0	2	2.3617	0.3979	0	Trim36	tripartite motif-containing 36
Z00059045-1	Kit	9.17	-0.76	5.754	0	49.111	0	0	1898	0	0	2	4	8.0578	0.2361	0	Kit	kit oncogene
Z00046387-1	Enpp3	18.41	-0.753	5.662	0	204.831	0	0	1345	0	0	2	1	4.6261	0.2236	0	Enpp3	ectonucleotide pyrophosphatase/phosphodiesterase 3
Z00061071-1	1700022P22Rik	32.97	-0.738	5.47	0	28.698	0	0	0	0	0	0	0	0	1	0	1700022P22Rik	RIKEN cDNA 1700022P22 gene
Z00050687-1	Dab1	16.53	-0.728	5.345	0	38.358	0	0	-152899	0	0	0	13	6.4646	0.1632	1	Dab1	disabled homolog 1 (Drosophila)
Z00060156-1	Gm1313	34.86	-0.727	5.333	0	4.445	6e-05	0.00021	0	0	0	0	0	0	1	0	Gm1313	gene model 1313, (NCBI)
Z00064108-1	LOC620695	6.14	-0.719	5.236	0	149.469	0	0	0	0	0	0	0	0	1	0	LOC620695	PREDICTED: Mus musculus hypothetical protein LOC620695 (LOC620695), mRNA
Z00037583-1	Spred1	11.96	-0.719	5.236	0	269.769	0	0	0	0	0	0	0	0	1	0	Spred1	sprouty protein with EVH-1 domain 1, related sequence
Z00018780-1	Mrg1	9.34	-0.715	5.188	0	105.771	0	0	658	1	0	2	2	4.8468	0.3085	0	Mrg1	myeloid ecotropic viral integration site-related gene 1
Z00016073-1	Ly75	11.82	-0.711	5.14	0	380.601	0	0	-28162	0	0	1	4	4.5208	0.3085	0	Ly75	lymphocyte antigen 75
Z00025416-1	Pga5	9.05	-0.709	5.116	1	62.224	0	0	1090	1	0	0	2	2.332	0.3978	0	Pga5	pepsinogen 5, group I
Z00033977-1	D230005D02Rik	20.25	-0.706	5.081	0	87.943	0	0	-91459	0	1	0	6	4.0079	0.2617	0	D230005D02Rik	RIKEN cDNA D230005D02 gene
Z00028604-1	9430085M18Rik	14.13	-0.704	5.058	0	25.443	0	0	0	0	0	0	0	0	1	0	9430085M18Rik	RIKEN cDNA 9430085M18 gene
Z00026045-1	Ugt8a	9.28	-0.703	5.046	0	35.992	0	0	-111196	0	0	0	2	1.7507	0.446	0	Ugt8a	UDP galactosyltransferase 8A
Z00034275-1	Ntrk2	10.91	-0.693	4.931	0	49.859	0	0	-7544	0	0	1	2	3.8018	0.3387	0	Ntrk2	neurotrophic tyrosine kinase, receptor, type 2
Z00004586-1	Nefl	9.44	-0.692	4.92	0	7.314	0	0	-17108	0	0	0	6	5.3519	0.2847	0	Nefl	neurofilament, light polypeptide
Z00022592-1	Tek	13.06	-0.692	4.92	0	26.956	0	0	124302	0	0	2	1	2.0982	0.391	0	Tek	endothelial-specific receptor tyrosine kinase
Z00054211-1	BC042720	5.49	-0.685	4.841	0	31.261	0	0	0	0	0	0	0	0	1	0	BC042720	cDNA sequence BC042720
Z00023223-1	Si	22.34	-0.684	4.83	0	88.102	0	0	1312	0	0	1	2	5.1963	0.196	1	Si	silver
Z00011620-1	Gsta4	24.8	-0.68	4.786	0	400.962	0	0	-2024	0	1	0	3	4.6402	0.2357	0	Gsta4	glutathione S-transferase, alpha 4
Z00013986-1	Cyp11a1	17.86	-0.68	4.786	0	31.874	0	0	-11512	0	0	0	3	3.5287	0.2856	0	Cyp11a1	cytochrome P450, family 11, subfamily a, polypeptide 1
Z00057776-1	Gm555	28.39	-0.677	4.753	0	35.923	0	0	0	0	0	0	0	0	1	0	Gm555	gene model 555, (NCBI)
Z00041541-1	Rnf180	8.1	-0.676	4.742	0	60.961	0	0	36635	0	0	5	2	4.6763	0.3085	0	Rnf180	ring finger protein 180
Z00030431-1	Cd24a	10.38	-0.675	4.731	0	271.169	0	0	-29444	0	1	5	0	2.6366	0.3615	0	Cd24a	CD24a antigen
Z00051631-1	Crct1	9.12	-0.675	4.731	0	24.412	0	0	0	0	0	0	0	0	1	0	Crct1	cysteine-rich C-terminal 1
Z00031085-1	Defcr24	21.79	-0.674	4.72	0	45.947	0	0	-772	0	0	0	2	3.9122	0.2617	0	Defcr24	defensin related cryptdin 24
Z00035537-1	8430410A17Rik	13.23	-0.673	4.709	0	485.582	0	0	-661	0	0	0	4	6.6308	0.1598	1	8430410A17Rik	RIKEN cDNA 8430410A17 gene
Z00031175-1	Mup1	28.77	-0.666	4.634	0	94.129	0	0	-12480	0	0	0	2	2.5337	0.3373	0	Mup1	major urinary protein 1
Z00012803-1	Sepp1	8.73	-0.666	4.634	0	144.825	0	0	5817	0	0	0	2	2.9212	0.3615	0	Sepp1	selenoprotein P, plasma, 1
Z00007790-1	Tmod2	10.05	-0.665	4.623	0	49.648	0	0	940	0	0	2	0	2.4698	0.3842	0	Tmod2	tropomodulin 2
Z00064491-1	Slc35f1	15.57	-0.663	4.602	0	9.463	0	0	-866	0	0	0	2	3.9545	0.2617	0	Slc35f1	Mus musculus solute carrier family 35, member F1 (Slc35f1), mRNA
Z00070002-1	Mirg	22.34	-0.663	4.602	0	453.521	0	0	0	0	0	0	0	0	1	0	Mirg	miRNA containing gene
Z00010165-1	2500002B13Rik	21.84	-0.661	4.581	0	146.535	0	0	0	0	0	0	0	0	1	0	2500002B13Rik	RIKEN cDNA 2500002B13 gene
Z00000496-1	Liph	11.21	-0.659	4.56	0	85.144	0	0	-6733	0	0	0	2	2.8925	0.3615	0	Liph	lipase, member H
Z00037749-1	Kctd12b	7.27	-0.658	4.549	0	35.405	0	0	28035	0	1	0	2	2.2392	0.3979	0	Kctd12b	potassium channel tetramerisation domain containing 12b
Z00007361-1	E130014J05Rik	8.65	-0.656	4.528	0	80.547	0	0	-45798	0	0	4	29	16.193	0.0438	1	E130014J05Rik	RIKEN cDNA E130014J05 gene
Z00009959-1	D1pas1	30.28	-0.65	4.466	0	55.798	0	0	49320	0	0	0	2	2.0456	0.3728	0	D1pas1
Z00027110-1	Hormad1	33.87	-0.648	4.446	0	143.515	0	0	-13988	1	0	0	2	0.8301	0.5715	0	Hormad1	HORMA domain containing 1
Z00061151-1	4930558O21Rik	32.5	-0.646	4.425	0	60.643	0	0	733	0	0	0	3	5.4166	0.1952	1	4930558O21Rik	RIKEN cDNA 4930558O21 gene
Z00052877-1	Cdk6	7.43	-0.644	4.405	0	105.671	0	0	17640	0	0	3	2	4.4332	0.3135	0	Cdk6	cyclin-dependent kinase 6
Z00023637-1	S100a8	2	-0.641	4.375	1	11.588	0	0	0	0	0	0	0	0	1	0	S100a8	S100 calcium binding protein A8 (calgranulin A)
Z00017431-1	Cd2	14.78	-0.64	4.365	0	209.703	0	0	-25623	0	0	2	2	3.6792	0.2782	0	Cd2	CD2 antigen
Z00025997-1	D630039A03Rik	16.42	-0.64	4.365	0	12.204	0	0	0	0	0	0	0	0	1	0	D630039A03Rik	RIKEN cDNA D630039A03 gene
Z00009785-1	Zfp296	21.44	-0.64	4.365	0	287.122	0	0	0	0	0	0	0	0	1	0	Zfp296	zinc finger protein 296
Z00009904-1	Dusp26	17.69	-0.637	4.335	0	25.322	0	0	-159747	0	0	0	2	1.6339	0.4599	0	Dusp26	dual specificity phosphatase 26 (putative)
Z00009499-1	Fblim1	17.63	-0.633	4.295	0	232.011	0	0	33301	0	0	5	16	12.0464	0.0724	1	Fblim1	filamin binding LIM protein 1
Z00030630-1	9630019K15Rik	6.98	-0.633	4.295	0	86.682	0	0	0	0	0	0	0	0	1	0	9630019K15Rik	RIKEN cDNA 9630019K15 gene
Z00057217-1	Pof1b	30.73	-0.631	4.275	0	67.765	0	0	0	0	0	0	0	0	1	0	Pof1b	premature ovarian failure 1B
Z00060822-1	Nudt19	28.28	-0.63	4.265	0	192.972	0	0	8908	0	0	1	3	4.5793	0.2357	0	Nudt19	nudix (nucleoside diphosphate linked moiety X)-type motif 19
Z00006493-1	Ctnnal1	23.27	-0.627	4.236	0	319.648	0	0	5725	0	0	0	12	10.784	0.0805	1	Ctnnal1	catenin (cadherin associated protein), alpha-like 1
Z00040368-1	Rasgrp2	44.08	-0.626	4.226	0	210.436	0	0	1320	1	0	2	1	3.1658	0.4038	0	Rasgrp2	RAS, guanyl releasing protein 2
Z00015795-1	Pdzrn3	7.92	-0.625	4.216	0	172.035	0	0	89894	0	0	1	5	4.2119	0.3268	0	Pdzrn3	PDZ domain containing RING finger 3
Z00073343-1	C81369	2.98	-0.621	4.178	0	5.898	0	0	0	0	0	0	0	0	1	0	C81369
Z00025959-1	Tyw3	8.16	-0.621	4.178	0	125.485	0	0	0	0	0	0	0	0	1	0	Tyw3	tRNA-yW synthesizing protein 3 homolog (S. cerevisiae)
Z00024913-1	Jam2	19.59	-0.62	4.168	0	22.433	0	0	-4910	0	0	7	13	16.305	0.0256	1	Jam2	junction adhesion molecule 2
Z00057176-1	Eras	50.5	-0.617	4.139	0	13.884	0	0	902	1	0	2	1	3.2872	0.4736	0	Eras	ES cell-expressed Ras
Z00024811-1	Ly6g6d	15.15	-0.617	4.139	0	126.681	0	0	2049	0	1	0	2	3.4564	0.2859	0	Ly6g6d	lymphocyte antigen 6 complex, locus G6D
Z00061894-1	Alg13	23.45	-0.617	4.139	0	206.373	0	0	19861	0	0	2	6	6.682	0.1598	1	Alg13	asparagine-linked glycosylation 13 homolog (S. cerevisiae)
Z00005278-1	Lef1	7.74	-0.616	4.13	0	18.553	0	0	-7930	1	0	2	9	8.502	0.2361	0	Lef1	lymphoid enhancer binding factor 1
Z00003049-1	Wnt5a	7.59	-0.614	4.111	0	146.895	0	0	-47653	0	0	1	2	2.7728	0.3615	0	Wnt5a	wingless-related MMTV integration site 5A
Z00030941-1	Socs2	24.02	-0.612	4.092	0	190.682	0	0	-38687	0	0	7	4	6.69	0.1666	1	Socs2	suppressor of cytokine signaling 2
Z00017820-1	Zranb1	26.46	-0.607	4.045	0	238.461	0	0	11923	0	1	2	2	4.1988	0.2452	0	Zranb1	zinc finger, RAN-binding domain containing 1
Z00015278-1	Dusp6	12.82	-0.604	4.017	0	117.831	0	0	7552	0	0	2	1	3.4041	0.2859	0	Dusp6	dual specificity phosphatase 6
Z00021618-1	Stmn2	40.49	-0.603	4.008	0	230.037	0	0	4126	0	0	0	2	3.1523	0.4038	0	Stmn2	stathmin-like 2
Z00032169-1	Ttn	36.8	-0.603	4.008	0	46.854	0	0	0	0	0	0	0	0	1	0	Ttn	titin
Z00024586-1	Cyp2a4	8.37	-0.602	3.999	0	9.344	0	0	10668	0	0	3	0	2.1866	0.3979	0	Cyp2a4	cytochrome P450, family 2, subfamily a, polypeptide 4
Z00066445-1	LOC436334	8.94	-0.601	3.99	0	93.927	0	0	0	0	0	0	0	0	1	0	LOC436334	CJ238681 RIKEN full-length enriched mouse cDNA library, C57BL/6J whole body 17.5 days embryo Mus musculus cDNA clone L930181H04 3', mRNA sequence
Z00023586-1	Fut9	18.54	-0.599	3.971	0	38.008	0	0	3426	0	0	2	6	9.0754	0.0986	1	Fut9	fucosyltransferase 9
Z00056351-1	Sap30	21.48	-0.599	3.971	0	214.707	0	0	-1758	0	1	2	1	4.4585	0.2371	0	Sap30	sin3 associated polypeptide
Z00037948-1	Grrp1	23.11	-0.598	3.962	0	26.244	0	0	0	0	0	0	0	0	1	0	Grrp1	glycine/arginine rich protein 1
Z00022649-1	Etv2	37.28	-0.597	3.953	0	4.12	0.00017	0.00051	-37221	0	1	0	2	2.1271	0.5253	0	Etv2	ets variant gene 2
Z00046352-1	Ushbp1	11.9	-0.597	3.953	0	29.958	0	0	-871	1	0	2	0	0.9294	0.6054	0	Ushbp1	Usher syndrome 1C binding protein 1
Z00046966-1	Prdm5	19.6	-0.592	3.908	0	163.367	0	0	18027	0	0	2	5	6.1822	0.173	1	Prdm5	PR domain containing 5
Z00024576-1	Aire	27.21	-0.592	3.908	0	42.332	0	0	1758	0	0	2	1	4.4485	0.2397	0	Aire	autoimmune regulator (autoimmune polyendocrinopathy candidiasis ectodermal dystrophy)
Z00035973-1	2700094K13Rik	19.32	-0.592	3.908	0	179.918	0	0	0	0	0	0	0	0	1	0	2700094K13Rik	RIKEN cDNA 2700094K13 gene
Z00028309-1	A930009N24	9.33	-0.592	3.908	0	41.24	0	0	0	0	0	0	0	0	1	0	A930009N24	hypothetical protein A930009N24
Z00007282-1	Tktl1	1.21	-0.589	3.881	0	4.483	6e-05	0.00019	0	0	0	0	0	0	1	0	Tktl1	transketolase-like 1
Z00045412-1	Gm566	18.1	-0.587	3.863	0	83.813	0	0	-11354	0	0	2	0	1.6136	0.4605	0	Gm566	gene model 566, (NCBI)
Z00023662-1	Arl6ip5	17.64	-0.585	3.845	0	2.91	0.00497	0.01281	-2257	0	0	1	3	5.9968	0.1731	1	Arl6ip5	ADP-ribosylation factor-like 6 interacting protein 5
Z00016368-1	Gpr64	7.51	-0.585	3.845	0	155.359	0	0	0	0	0	0	0	0	1	0	Gpr64	G protein-coupled receptor 64
Z00026906-1	Krt17	37.71	-0.584	3.837	0	71.354	0	0	-10797	0	0	1	6	6.7792	0.2908	0	Krt17	keratin 17
Z00036217-1	Wif1	10.24	-0.58	3.801	0	8.508	0	0	-17275	0	0	3	5	6.7179	0.2372	0	Wif1	Wnt inhibitory factor 1
Z00058911-1	A630012P03Rik	10.42	-0.578	3.784	0	66.146	0	0	0	0	0	0	0	0	1	0	A630012P03Rik	RIKEN cDNA A630012P03 gene
Z00060914-1	Zfp353	28.85	-0.578	3.784	0	245.434	0	0	167990	0	0	0	2	1.6314	0.4219	0	Zfp353	zinc finger protein 353
Z00047966-1	2700046A07Rik	14.3	-0.577	3.775	0	5.456	0	1e-05	0	0	0	0	0	0	1	0	2700046A07Rik	RIKEN cDNA 2700046A07 gene
Z00037738-1	Pank1	3.48	-0.577	3.775	0	7.136	0	0	-24826	0	0	0	3	3.0482	0.3615	0	Pank1	pantothenate kinase 1
Z00068182-1	EG433161	34.44	-0.576	3.767	0	17.857	0	0	0	0	0	0	0	0	1	0	EG433161	predicted gene, EG433161
Z00010794-1	2410146L05Rik	44.15	-0.575	3.758	0	49.304	0	0	3636	0	1	2	20	18.4381	0.0104	1	2410146L05Rik	RIKEN cDNA 2410146L05 gene
Z00008355-1	AI427122	8.79	-0.572	3.732	0	177.661	0	0	0	0	0	0	0	0	1	0	AI427122	expressed sequence AI427122
Z00064897-1	LOC634915	22.39	-0.568	3.698	0	21.114	0	0	0	0	0	0	0	0	1	0	LOC634915	PREDICTED: Mus musculus similar to Major urinary protein 4 precursor (MUP 4) (LOC634915), mRNA
Z00057198-1	Pdzd4	19.28	-0.567	3.689	0	46.043	0	0	0	0	0	0	0	0	1	0	Pdzd4	PDZ domain containing 4
Z00006821-1	Chic1	21.66	-0.562	3.647	0	19.181	0	0	18048	0	1	2	0	1.4876	0.4755	0	Chic1	cysteine-rich hydrophobic domain 1
Z00030085-1	C330046G13Rik	36.11	-0.561	3.639	0	43.708	0	0	0	0	0	0	0	0	1	0	C330046G13Rik	RIKEN cDNA C330046G13 gene
Z00030600-1	Zp3	31.54	-0.561	3.639	0	80.734	0	0	0	0	0	0	0	0	1	0	Zp3	zona pellucida glycoprotein 3
Z00033919-1	EG666699	17.25	-0.56	3.63	0	105.226	0	0	0	0	0	0	0	0	1	0	EG666699	predicted gene, EG666699
Z00008160-1	Tcl1	26.76	-0.559	3.622	0	33.089	0	0	-748	1	0	7	0	4.5957	0.2357	0	Tcl1	T-cell lymphoma breakpoint 1
Z00021599-1	Gtl2	18.45	-0.559	3.622	0	107.695	0	0	-2677	0	0	0	2	3.2866	0.2889	0	Gtl2	GTL2, imprinted maternally expressed untranslated mRNA
Z00007161-1	Msc	21.41	-0.556	3.597	0	42.16	0	0	13089	0	1	2	8	8.5317	0.114	1	Msc	musculin
Z00036120-1	Sdc2	5.78	-0.555	3.589	0	138.875	0	0	29786	0	0	2	0	1.3646	0.5127	0	Sdc2	syndecan 2
Z00036659-1	Nf2	12.37	-0.551	3.556	0	129.079	0	0	9144	0	0	1	3	4.6251	0.2236	0	Nf2	neurofibromatosis 2
Z00059521-1	5430431A17Rik	35.39	-0.551	3.556	0	2.6	0.01136	0.02786	1863	0	0	0	2	3.5672	0.2836	0	5430431A17Rik	RIKEN cDNA 5430431A17 gene
Z00027220-1	Rragb	25.41	-0.55	3.548	0	111.301	0	0	72759	0	0	5	1	3.4261	0.2875	0	Rragb	Ras-related GTP binding B
Z00027030-1	9430078K24Rik	34.03	-0.55	3.548	0	4.032	0.00021	0.00065	0	0	0	0	0	0	1	0	9430078K24Rik	RIKEN cDNA 9430078K24 gene
Z00025376-1	Slc12a8	36.96	-0.548	3.531	0	12.465	0	0	-22564	0	0	4	1	3.7468	0.3874	0	Slc12a8	solute carrier family 12 (potassium/chloride transporters), member 8
Z00060730-1	Hsd3b2	36.42	-0.548	3.531	0	2.532	0.01357	0.03289	-1873	0	1	0	2	3.5576	0.3891	0	Hsd3b2	hydroxy-delta-5-steroid dehydrogenase, 3 beta- and steroid delta-isomerase 2
Z00014965-1	Tle4	29.15	-0.547	3.523	0	139.818	0	0	-57894	0	0	1	9	6.6173	0.1666	1	Tle4	transducin-like enhancer of split 4, homolog of Drosophila E(spl)
Z00001969-1	Plscr1	9.56	-0.545	3.507	0	189.418	0	0	-5159	0	0	6	1	5.8907	0.2758	0	Plscr1	phospholipid scramblase 1
Z00023872-1	Foxd3	30.1	-0.544	3.499	0	84.282	0	0	-19914	0	0	4	24	16.7653	0.013	1	Foxd3	forkhead box D3
Z00023947-1	Gadd45a	13.1	-0.544	3.499	0	216.497	0	0	-74548	0	0	6	13	9.7999	0.0986	1	Gadd45a	growth arrest and DNA-damage-inducible 45 alpha
Z00019506-1	Mllt3	7.46	-0.544	3.499	0	78.514	0	0	137952	0	0	0	4	2.7819	0.3615	0	Mllt3	myeloid/lymphoid or mixed lineage-leukemia translocation to 3 homolog (Drosophila)
Z00008512-1	Tiam2	6.44	-0.543	3.491	0	48.581	0	0	23123	0	0	2	5	5.9032	0.2758	0	Tiam2	T-cell lymphoma invasion and metastasis 2
Z00045061-1	1700042O10Rik	8.03	-0.542	3.483	0	87.716	0	0	0	0	0	0	0	0	1	0	1700042O10Rik	RIKEN cDNA 1700042O10 gene
Z00056893-1	Khdrbs3	15.38	-0.542	3.483	0	92.091	0	0	-10539	0	0	2	0	1.6349	0.4599	0	Khdrbs3	KH domain containing, RNA binding, signal transduction associated 3
Z00014077-1	Jag1	7.44	-0.541	3.475	0	153.052	0	0	17648	0	0	3	5	6.6737	0.2372	0	Jag1	jagged 1
Z00028186-1	Dnajc6	20.56	-0.541	3.475	0	94.431	0	0	-13400	0	0	1	2	3.4497	0.2859	0	Dnajc6	DnaJ (Hsp40) homolog, subfamily C, member 6
Z00017944-1	D17H6S56E-5	33.7	-0.54	3.467	0	119.286	0	0	0	0	0	0	0	0	1	0	D17H6S56E-5	DNA segment, Chr 17, human D6S56E 5
Z00007856-1	Usp42	20.17	-0.539	3.459	0	51.468	0	0	-3880	0	0	0	2	3.1516	0.2947	0	Usp42	ubiquitin specific peptidase 42
Z00024397-1	Nkx2-4	10.67	-0.538	3.451	0	13.291	0	0	51507	0	0	0	7	4.9882	0.3063	0	Nkx2-4	NK2 transcription factor related, locus 4 (Drosophila)
Z00022780-1	Car13	17.78	-0.537	3.443	0	94.574	0	0	-20654	0	0	3	4	5.8394	0.1735	1	Car13	carbonic anhydrase 13
Z00016271-1	Sh3pxd2b	8.93	-0.537	3.443	0	90.908	0	0	0	0	0	0	0	0	1	0	Sh3pxd2b	SH3 and PX domains 2B
Z00034488-1	Tnfsf11	17.33	-0.536	3.435	0	57.321	0	0	23023	0	0	8	16	14.3746	0.0395	1	Tnfsf11	tumor necrosis factor (ligand) superfamily, member 11
Z00044265-1	Adam23	37.16	-0.536	3.435	0	146.734	0	0	-3418	0	1	1	6	8.3472	0.2276	0	Adam23	a disintegrin and metallopeptidase domain 23
Z00031023-1	Xdh	24.66	-0.535	3.427	0	110.446	0	0	-2020	0	0	3	0	2.9327	0.3132	0	Xdh	similar to novel protein
Z00023836-1	Pla2g1b	34.08	-0.535	3.427	0	69.027	0	0	10391	0	0	2	0	1.6318	0.4219	0	Pla2g1b	phospholipase A2, group IB, pancreas
Z00015729-1	Nedd9	5.71	-0.533	3.411	0	110.914	0	0	30327	0	0	0	4	3.6238	0.3473	0	Nedd9	neural precursor cell expressed, developmentally down-regulated gene 9
Z00036900-1	Rshl3	31	-0.533	3.411	0	17.07	0	0	46138	0	0	0	2	2.0185	0.3737	0	Rshl3	radial spokehead-like 3
Z00063651-1	Mtm1	45.02	-0.531	3.396	0	147.092	0	0	-4643	0	0	2	0	1.8875	0.5427	0	Mtm1	X-linked myotubular myopathy gene 1
Z00026567-1	Rian	23.04	-0.53	3.388	0	21.394	0	0	0	0	0	0	0	0	1	0	Rian	RNA imprinted and accumulated in nucleus
Z00040185-1	Upb1	10.84	-0.53	3.388	0	43.98	0	0	8342	0	0	0	2	2.7327	0.3615	0	Upb1	ureidopropionase, beta
Z00032021-1	Ak7	30.84	-0.528	3.372	0	22.289	0	0	1418	0	0	0	4	6.1506	0.1764	1	Ak7	adenylate kinase 7
Z00011778-1	Phf6	21.29	-0.524	3.341	0	102.714	0	0	50010	0	0	3	0	1.6637	0.4599	0	Phf6	PHD finger protein 6
Z00008130-1	Plekha4	38.69	-0.524	3.341	0	200.646	0	0	0	0	0	0	0	0	1	0	Plekha4	pleckstrin homology domain containing, family A (phosphoinositide binding specific) member 4
Z00001583-1	Qser1	23.65	-0.524	3.341	0	123.84	0	0	3574	0	0	0	2	3.1854	0.2942	0	Qser1	glutamine and serine rich 1
Z00070487-1	Svet1	8.72	-0.523	3.334	0	11.896	0	0	0	0	0	0	0	0	1	0	Svet1	subventricular expressed transcript 1
Z00068071-1	Nfatc2ip	29.82	-0.522	3.326	0	60.111	0	0	4144	0	1	6	8	12.6545	0.0485	1	Nfatc2ip	nuclear factor of activated T-cells, cytoplasmic, calcineurin-dependent 2 interacting protein
Z00008804-1	Nkrf	31.83	-0.521	3.318	0	112.601	0	0	0	0	0	0	0	0	1	0	Nkrf	NF-kappaB repressing factor
Z00030678-1	Vegfc	19.8	-0.52	3.311	0	131.911	0	0	-1647	0	1	5	3	9.1673	0.0986	1	Vegfc	vascular endothelial growth factor C
Z00036730-1	Sulf1	24.57	-0.518	3.296	0	64.992	0	0	16742	0	0	4	17	13.7424	0.0403	1	Sulf1	sulfatase 1
Z00004999-1	2810410M20Rik	29.21	-0.518	3.296	0	195.162	0	0	89	1	0	3	1	4.1657	0.2452	0	2810410M20Rik	RIKEN cDNA 2810410M20 gene
Z00011926-1	Armcx1	10.78	-0.518	3.296	0	156.18	0	0	-1636	0	0	2	0	2.2603	0.3979	0	Armcx1	armadillo repeat containing, X-linked 1
Z00056634-1	Aspa	21.08	-0.516	3.28	0	6.53	0	0	6092	0	1	0	13	11.3269	0.075	1	Aspa	aspartoacylase (aminoacylase) 2
Z00030383-1	Gabrb3	21.28	-0.516	3.28	0	50.792	0	0	108877	0	0	0	2	1.774	0.443	0	Gabrb3	gamma-aminobutyric acid (GABA-A) receptor, subunit beta 3
Z00024698-1	Tcfap4	38.34	-0.512	3.25	0	121.5	0	0	-910	1	0	1	2	3.9933	0.3874	0	Tcfap4	transcription factor AP4
Z00030507-1	Hist1h3f	45.88	-0.512	3.25	0	5.538	0	1e-05	0	0	0	0	0	0	1	0	Hist1h3f	histone cluster 1, H3f
Z00025736-1	Sfrp2	11.13	-0.512	3.25	0	145.877	0	0	-15588	0	1	0	4	3.9939	0.3334	0	Sfrp2	secreted frizzled-related protein 2
Z00040673-1	BC032203	19.82	-0.511	3.243	0	133.219	0	0	18979	0	0	1	8	7.3798	0.1452	1	BC032203	cDNA sequence BC032203
Z00004256-1	Sox6	10.68	-0.511	3.243	0	30.744	0	0	-6838	0	0	1	4	5.7915	0.2758	0	Sox6	SRY-box containing gene 6
Z00023546-1	Dpys	25.07	-0.511	3.243	0	103.099	0	0	-10316	0	0	3	0	2.1956	0.3633	0	Dpys	dihydropyrimidinase
Z00055538-1	Gna14	9.89	-0.51	3.235	0	115.743	0	0	-9964	0	0	2	5	6.8518	0.2372	0	Gna14	guanine nucleotide binding protein, alpha 14
Z00026399-1	D930048N14Rik	39.51	-0.51	3.235	0	141.06	0	0	38787	0	0	2	2	3.4389	0.3942	0	D930048N14Rik	RIKEN cDNA D930048N14 gene
Z00057834-1	2200001I15Rik	52.08	-0.509	3.228	0	152.839	0	0	-4246	0	1	1	4	6.2602	0.3228	0	2200001I15Rik	RIKEN cDNA 2200001I15 gene
Z00056183-1	Pzp	41.89	-0.509	3.228	0	11.873	0	0	60091	0	0	3	6	5.9706	0.3391	0	Pzp	pregnancy zone protein
Z00035599-1	Apcdd1	9.45	-0.509	3.228	0	100.256	0	0	20952	0	0	0	2	2.3134	0.3979	0	Apcdd1	adenomatosis polyposis coli down-regulated 1
Z00055553-1	Cnnm1	19.44	-0.507	3.213	0	17.415	0	0	25484	0	0	0	2	2.2751	0.371	0	Cnnm1	cyclin M1
Z00024387-1	Pcyt1b	21.02	-0.506	3.206	0	143.499	0	0	9123	0	0	1	4	5.3934	0.1827	1	Pcyt1b	phosphate cytidylyltransferase 1, choline, beta isoform
Z00058119-1	Yes1	9.74	-0.504	3.191	0	44.068	0	0	5457	0	0	6	4	8.9728	0.2361	0	Yes1	Yamaguchi sarcoma viral (v-yes) oncogene homolog 1
Z00058267-1	Mycl1	8	-0.504	3.191	0	216.904	0	0	5231	0	0	3	1	4.2756	0.3268	0	Mycl1	v-myc myelocytomatosis viral oncogene homolog 1, lung carcinoma derived (avian)
Z00027126-1	A2m	11.73	-0.504	3.191	1	32.815	0	0	943	1	0	5	0	3.1867	0.3725	0	A2m	alpha-2-macroglobulin
Z00031108-1	Zic3	27.13	-0.503	3.184	0	15.507	0	0	-13956	0	0	0	11	8.6268	0.1079	1	Zic3	zinc finger protein of the cerebellum 3
Z00045087-1	AI854517	21.82	-0.502	3.176	0	12.198	0	0	10198	0	1	3	1	3.8126	0.2701	0	AI854517	expressed sequence AI854517
Z00003534-1	BC063263	27.39	-0.502	3.176	0	83.082	0	0	-55086	0	0	2	0	1.2278	0.4937	0	BC063263	cDNA sequence BC063263
Z00036417-1	Nol8	21.01	-0.501	3.169	0	5.088	1e-05	3e-05	90	1	0	5	2	7.1525	0.1512	1	Nol8	nucleolar protein 8
Z00009134-1	Ak3l1	13.44	-0.501	3.169	0	116.461	0	0	-30912	1	1	2	5	3.9754	0.2617	0	Ak3l1	adenylate kinase 3 alpha-like 1
Z00027631-1	LOC624168	11	-0.501	3.169	0	16.019	0	0	0	0	0	0	0	0	1	0	LOC624168	similar to zinc finger protein of the cerebellum 5
Z00026346-1	Spats1	33.13	-0.5	3.162	0	14.023	0	0	18190	0	0	3	3	5.2196	0.2037	0	Spats1	spermatogenesis associated, serine-rich 1
Z00016353-1	Rerg	8.42	-0.5	3.162	0	51.399	0	0	-636	0	0	0	3	5.3533	0.2847	0	Rerg	RAS-like, estrogen-regulated, growth-inhibitor
Z00021005-1	Tspan13	50.65	-0.5	3.162	0	93.76	0	0	-19824	0	0	1	3	4.0576	0.3955	0	Tspan13	tetraspanin 13
Z00040734-1	Ckap5	36.74	-0.496	3.133	0	20.977	0	0	-8419	0	0	2	0	1.7	0.5511	0	Ckap5	cytoskeleton associated protein 5
Z00030955-1	LOC671950	24.67	-0.495	3.126	0	44.484	0	0	0	0	0	0	0	0	1	0	LOC671950	hypothetical protein LOC671950
Z00035617-1	LOC434459	20.5	-0.494	3.118	0	84.203	0	0	0	0	0	0	0	0	1	0	LOC434459	similar to RIKEN cDNA 4930503E14
Z00030815-1	Slc28a1	33.17	-0.494	3.118	0	6.903	0	0	16714	0	0	1	2	3.3176	0.2886	0	Slc28a1	solute carrier family 28 (sodium-coupled nucleoside transporter), member 1
Z00034075-1	LOC638695	18	-0.492	3.104	0	93.27	0	0	-15490	0	0	0	2	2.4687	0.3552	0	LOC638695	similar to Spetex-2C protein
Z00050103-1	Zmat4	20.45	-0.491	3.097	0	41.113	0	0	-107364	0	0	7	4	5.6551	0.174	1	Zmat4	zinc finger, matrin type 4
Z00023631-1	Akr1c18	10.73	-0.489	3.083	0	27.661	0	0	-6483	0	1	1	2	3.9106	0.3351	0	Akr1c18	aldo-keto reductase family 1, member C18
Z00023460-1	P2ry5	9.88	-0.488	3.076	0	113.421	0	0	429	1	0	4	5	10.3018	0.2259	0	P2ry5	purinergic receptor P2Y, G-protein coupled, 5
Z00053540-1	4933437F05Rik	57.36	-0.488	3.076	0	53.534	0	0	-1620	0	0	0	2	3.6549	0.4348	0	4933437F05Rik	RIKEN cDNA 4933437F05 gene
Z00047440-1	2210411K11Rik	38.91	-0.488	3.076	0	34.768	0	0	0	0	0	0	0	0	1	0	2210411K11Rik	RIKEN cDNA 2210411K11 gene
Z00025153-1	Aqp11	5.85	-0.488	3.076	0	45.596	0	0	8670	0	0	0	3	3.6597	0.3473	0	Aqp11	aquaporin 11
Z00023060-1	Ebf1	13.61	-0.487	3.069	0	41.476	0	0	37442	0	0	4	5	6.2635	0.1706	1	Ebf1	early B-cell factor 1
Z00025539-1	Slit2	9.57	-0.487	3.069	0	83.968	0	0	-6667	0	0	0	3	3.8325	0.3387	0	Slit2	slit homolog 2 (Drosophila)
Z00059104-1	Mybpc2	22.69	-0.486	3.061	0	88.019	0	0	-1457	0	0	0	2	3.6475	0.2782	0	Mybpc2	myosin binding protein C, fast-type
Z00054605-1	Foxn4	37.69	-0.486	3.061	0	21.374	0	0	-25703	1	0	0	6	3.4093	0.3942	0	Foxn4	forkhead box N4
Z00004779-1	Hsd17b12	29.45	-0.485	3.054	0	3.569	0.0008	0.00229	-111087	0	0	1	4	3.5155	0.2846	0	Hsd17b12	hydroxysteroid (17-beta) dehydrogenase 12
Z00004971-1	Supt16h	24.53	-0.485	3.054	0	69.916	0	0	0	0	0	0	0	0	1	0	Supt16h	suppressor of Ty 16 homolog (S. cerevisiae)
Z00024935-1	Prps2	30.56	-0.484	3.047	0	141.825	0	0	2520	0	0	3	0	2.7817	0.3173	0	Prps2	phosphoribosyl pyrophosphate synthetase 2
Z00063747-1	LOC672673	39.48	-0.484	3.047	0	162.137	0	0	0	0	0	0	0	0	1	0	LOC672673	PREDICTED: Mus musculus hypothetical protein LOC672673 (LOC672673), mRNA
Z00027744-1	Myo1f	27.74	-0.483	3.04	0	55.815	0	0	47583	0	0	0	9	6.0265	0.1774	1	Myo1f	myosin IF
Z00026542-1	Casc4	22.21	-0.483	3.04	0	34.4	0	0	-40600	0	0	5	1	3.7847	0.2702	0	Casc4	cancer susceptibility candidate 4
Z00063737-1	Psg16	30.96	-0.483	3.04	0	7.974	0	0	7911	0	0	2	0	1.7197	0.4175	0	Psg16	pregnancy specific glycoprotein 16
Z00045909-1	Pdha1	16.24	-0.481	3.026	0	148.928	0	0	90771	0	1	0	3	2.4524	0.3552	0	Pdha1	pyruvate dehydrogenase E1 alpha 1
Z00060897-1	Nlrp9c	31.86	-0.48	3.019	0	37.109	0	0	2738	0	0	0	5	6.3121	0.1764	1	Nlrp9c	NLR family, pyrin domain containing 9C
Z00060901-1	Sertad2	38.01	-0.479	3.013	0	122.475	0	0	489	1	0	2	2	4.959	0.3422	0	Sertad2	similar to PRAME family member 8
Z00021368-1	Tle1	9.93	-0.478	3.006	0	99.804	0	0	53674	0	0	4	8	7.4442	0.2361	0	Tle1	transducin-like enhancer of split 1, homolog of Drosophila E(spl)
Z00051120-1	Kctd8	20.88	-0.478	3.006	0	3.888	0.00032	0.00097	-42334	0	1	0	2	2.0701	0.3927	0	Kctd8	potassium channel tetramerisation domain containing 8
Z00049471-1	2900034E22Rik	18.7	-0.477	2.999	0	134.677	0	0	0	0	0	0	0	0	1	0	2900034E22Rik	RIKEN cDNA 2900034E22 gene
Z00028360-1	LOC432657	3.15	-0.477	2.999	1	4.664	3e-05	0.00011	0	0	0	0	0	0	1	0	LOC432657	Mus musculus adult male corpora quadrigemina cDNA, RIKEN full-length enriched library, clone:B230216H12 product:unclassifiable, full insert sequence
Z00021691-1	Lgr4	14.32	-0.476	2.992	0	120.884	0	0	25079	0	0	0	14	9.2815	0.0986	1	Lgr4	leucine-rich repeat-containing G protein-coupled receptor 4
Z00012392-1	Tmsb4x	23.19	-0.476	2.992	0	101.416	0	0	51136	0	0	2	11	8.0871	0.1172	1	Tmsb4x	thymosin, beta 4, X chromosome
Z00003765-1	AK141205	21.18	-0.476	2.992	0	74.83	0	0	0	0	0	0	0	0	1	0	AK141205
Z00047450-1	Smtnl1	64.13	-0.476	2.992	0	19.653	0	0	5028	0	0	0	2	3.0019	0.6088	0	Smtnl1	smoothelin-like 1
Z00045788-1	2410078J06Rik	45.61	-0.475	2.985	0	73.132	0	0	0	0	0	0	0	0	1	0	2410078J06Rik	RIKEN cDNA 2410078J06 gene
Z00036223-1	Ddc	33.55	-0.474	2.978	0	118.08	0	0	205	0	0	2	6	11.297	0.0577	1	Ddc	dopa decarboxylase
Z00059572-1	Zfp568	34.34	-0.474	2.978	0	107.394	0	0	-875	0	0	4	0	4.0845	0.2474	0	Zfp568	zinc finger protein 568
Z00060978-1	2700019D07Rik	35.67	-0.474	2.978	0	145.343	0	0	0	0	0	0	0	0	1	0	2700019D07Rik	RIKEN cDNA 2700019D07 gene
Z00025875-1	Nxph1	6.36	-0.474	2.978	0	11.69	0	0	112065	0	0	2	1	2.1416	0.3979	0	Nxph1	neurexophilin 1
Z00021597-1	Sema6a	8.74	-0.473	2.971	0	35.307	0	0	-124708	0	0	4	16	9.5212	0.2361	0	Sema6a	sema domain, transmembrane domain (TM), and cytoplasmic domain, (semaphorin) 6A
Z00041263-1	C330016O10Rik	31.78	-0.472	2.964	0	124.428	0	0	0	0	0	0	0	0	1	0	C330016O10Rik	RIKEN cDNA C330016O10 gene
Z00021532-1	Pnp	27.43	-0.471	2.958	0	165.824	0	0	-5912	0	1	0	7	7.1045	0.1666	1	Pnp	purine-nucleoside phosphorylase
Z00064635-1	LOC672277	36.8	-0.471	2.958	0	8.619	0	0	0	0	0	0	0	0	1	0	LOC672277	PREDICTED: Mus musculus similar to Glyceraldehyde-3-phosphate dehydrogenase (GAPDH) (LOC672277), mRNA
Z00009936-1	Gm1967	20.3	-0.47	2.951	0	24.871	0	0	33001	1	0	3	6	5.1464	0.1972	1	Gm1967	gene model 1967, (NCBI)
Z00049038-1	Cdk5rap2	39.4	-0.47	2.951	0	34.913	0	0	77648	0	0	1	2	2.5773	0.4777	0	Cdk5rap2	CDK5 regulatory subunit associated protein 2
Z00018930-1	Eif1ay	42.38	-0.47	2.951	0	98.82	0	0	-58118	0	0	2	0	1.2091	0.6221	0	Eif1ay	eukaryotic translation initiation factor 1A, Y-linked
Z00030582-1	LOC546554	72.4	-0.47	2.951	0	3.497	0.00099	0.00278	0	0	0	0	0	0	1	0	LOC546554
Z00034929-1	Odc1	32.8	-0.469	2.944	0	96.226	0	0	77982	0	0	1	3	3.2148	0.2894	0	Odc1	ornithine decarboxylase, structural 1
Z00031952-1	Ifitm1	26.71	-0.467	2.93	0	169.721	0	0	-4719	0	0	1	10	10.9158	0.0589	1	Ifitm1	interferon induced transmembrane protein 1
Z00030889-1	B020011L13Rik	55.97	-0.467	2.93	0	115.35	0	0	0	0	0	0	0	0	1	0	B020011L13Rik	RIKEN cDNA B020011L13 gene
Z00032719-1	Gpr37	27.83	-0.467	2.93	0	46.919	0	0	21697	0	0	2	0	1.4389	0.4546	0	Gpr37
Z00027053-1	Pax6	13.4	-0.466	2.924	0	60.529	0	0	1635	1	0	7	4	10.1474	0.0986	1	Pax6	paired box gene 6
Z00070258-1	Klf2	17.04	-0.465	2.917	0	136.883	0	0	15239	0	0	2	6	7.019	0.1512	1	Klf2	Kruppel-like factor 2 (lung)
Z00034288-1	Zfp759	51.56	-0.464	2.91	0	23.491	0	0	0	0	0	0	0	0	1	0	Zfp759	zinc finger protein 759
Z00006492-1	Cdca7	25.32	-0.463	2.904	0	124.791	0	0	40040	0	0	5	5	6.4852	0.1711	1	Cdca7	cell division cycle associated 7
Z00054944-1	Nt5e	9.41	-0.463	2.904	0	72.031	0	0	-8114	0	1	0	5	5.3863	0.2847	0	Nt5e	5' nucleotidase, ecto
Z00021381-1	Gyk	35.78	-0.463	2.904	0	103.832	0	0	36668	0	0	0	6	4.7156	0.2357	0	Gyk	glycerol kinase
Z00034765-1	Srm	36.98	-0.463	2.904	0	43.374	0	0	-209	1	0	1	2	3.9646	0.3874	0	Srm	spermidine synthase
Z00025478-1	Fabp1	10.76	-0.463	2.904	0	7.203	0	0	-21338	0	1	0	3	3.1455	0.3615	0	Fabp1	fatty acid binding protein 1, liver
Z00001614-1	Igf2bp2	14.51	-0.463	2.904	0	19.814	0	0	0	0	0	0	0	0	1	0	Igf2bp2	insulin-like growth factor 2 mRNA binding protein 2
Z00031144-1	Magea5	27.52	-0.463	2.904	0	6.191	0	0	-68379	0	0	2	0	1.1805	0.4995	0	Magea5	melanoma antigen, family A, 5
Z00042479-1	Suhw3	34.7	-0.463	2.904	0	112.05	0	0	36404	0	1	0	2	2.14	0.3649	0	Suhw3	suppressor of hairy wing homolog 3 (Drosophila)
Z00035238-1	Rif1	35.61	-0.461	2.89	0	88.238	0	0	-1004	1	0	24	6	22.236	0.0033	1	Rif1	Rap1 interacting factor 1 homolog (yeast)
Z00034650-1	D16Ertd472e	10.44	-0.461	2.89	0	68.234	0	0	85384	0	0	3	5	5.0396	0.3063	0	D16Ertd472e	DNA segment, Chr 16, ERATO Doi 472, expressed
Z00030378-1	Dppa2	58.03	-0.46	2.884	0	41.711	0	0	-75	0	0	1	3	6.8187	0.2864	0	Dppa2	developmental pluripotency associated 2
Z00007733-1	Fmn2	16.87	-0.46	2.884	0	12.353	0	0	-14422	0	0	0	2	2.504	0.3552	0	Fmn2	formin 2
Z00050332-1	Fgb	6.88	-0.459	2.877	0	34.786	0	0	17686	1	0	2	0	0.0396	0.8747	0	Fgb	fibrinogen, B beta polypeptide
Z00038914-1	Krt80	3.99	-0.459	2.877	1	12.067	0	0	0	0	0	0	0	0	1	0	Krt80	keratin 80
Z00001928-1	Gfpt2	33.72	-0.458	2.87	0	25.719	0	0	-54505	0	0	1	13	8.2475	0.1142	1	Gfpt2	glutamine fructose-6-phosphate transaminase 2
Z00030050-1	A630034I12Rik	48.6	-0.458	2.87	0	10.485	0	0	0	0	0	0	0	0	1	0	A630034I12Rik	RIKEN cDNA A630034I12 gene
Z00006417-1	Hs3st3b1	13.57	-0.457	2.864	0	100.279	0	0	-14161	0	0	0	5	4.8967	0.2144	0	Hs3st3b1	heparan sulfate (glucosamine) 3-O-sulfotransferase 3B1
Z00049051-1	C030039L03Rik	28.16	-0.457	2.864	0	17.418	0	0	7800	0	0	0	2	2.7762	0.3173	0	C030039L03Rik	RIKEN cDNA C030039L03 gene
Z00071337-1	LOC382603	40.27	-0.456	2.857	0	18.757	0	0	0	0	0	0	0	0	1	0	LOC382603
Z00025210-1	Manba	18.61	-0.455	2.851	0	14.839	0	0	31220	0	0	6	18	13.3869	0.0512	1	Manba	mannosidase, beta A, lysosomal
Z00015563-1	Usp28	19.32	-0.454	2.844	0	110.17	0	0	-8776	0	0	2	7	8.4695	0.114	1	Usp28	ubiquitin specific peptidase 28
Z00009525-1	Myo10	10.95	-0.454	2.844	0	22.918	0	0	-418	0	0	2	6	11.3631	0.2259	0	Myo10	myosin X
Z00060994-1	AK190093	36.66	-0.454	2.844	0	12.679	0	0	3263	0	0	0	5	6.3697	0.3103	0	AK190093	cDNA sequence AK190093
Z00048595-1	Pir	59.91	-0.454	2.844	0	102.434	0	0	0	0	0	0	0	0	1	0	Pir	pirin
Z00005973-1	Ddx58	10.86	-0.453	2.837	0	97.902	0	0	6191	0	1	1	6	7.4758	0.2361	0	Ddx58	DEAD (Asp-Glu-Ala-Asp) box polypeptide 58
Z00018200-1	Ddah2	15.8	-0.453	2.837	0	181.553	0	0	-983	0	0	2	0	2.4698	0.3552	0	Ddah2	dimethylarginine dimethylaminohydrolase 2
Z00011405-1	Cd34	10.93	-0.453	2.837	0	59.479	0	0	-58525	0	0	1	2	2.7086	0.3615	0	Cd34	CD34 antigen
Z00068240-1	LOC675675	59.86	-0.453	2.837	0	50.372	0	0	0	0	0	0	0	0	1	0	LOC675675	PREDICTED: Mus musculus similar to developmental pluripotency-associated 3 (LOC675675), mRNA
Z00022693-1	Rspo1	22.67	-0.453	2.837	0	28.575	0	0	-15170	0	0	0	2	2.4203	0.3572	0	Rspo1	R-spondin homolog (Xenopus laevis)
Z00070539-1	Ms4a4c	44.03	-0.452	2.831	0	87.281	0	0	0	0	0	0	0	0	1	0	Ms4a4c	hypothetical protein LOC671880
Z00032499-1	RP23-64F17.3	24.5	-0.452	2.831	0	40.184	0	0	0	0	0	0	0	0	1	0	RP23-64F17.3	similar to bM64F17.3 (putative novel protein)
Z00060810-1	4930503E14Rik	20.58	-0.451	2.824	0	66.603	0	0	0	0	0	0	0	0	1	0	4930503E14Rik	RIKEN cDNA 4930503E14 gene
Z00025432-1	Terf1	26.3	-0.45	2.818	0	29.937	0	0	-755	1	1	2	6	9.7065	0.0833	1	Terf1	telomeric repeat binding factor 1
Z00001394-1	Zfp423	43.64	-0.45	2.818	0	23.928	0	0	5784	0	0	2	2	4.7364	0.3422	0	Zfp423	zinc finger protein 423
Z00051263-1	Nlrc4	15.45	-0.45	2.818	0	10.994	0	0	-835	0	1	2	0	2.4613	0.3552	0	Nlrc4	NLR family, CARD domain containing 4
Z00040305-1	BC035954	71.4	-0.449	2.811	0	10.322	0	0	0	0	0	0	0	0	1	0	BC035954	cDNA sequence BC035954
Z00024788-1	Laptm5	35.23	-0.448	2.805	0	119.749	0	0	7939	0	0	2	2	4.5285	0.2357	0	Laptm5	lysosomal-associated protein transmembrane 5
Z00053247-1	Frmd3	10.56	-0.448	2.805	0	14.656	0	0	90865	0	1	0	2	1.826	0.446	0	Frmd3	FERM domain containing 3
Z00065724-1	C78283	43.82	-0.447	2.798	0	111.823	0	0	0	0	0	0	0	0	1	0	C78283	expressed sequence C78283
Z00071921-1	OTTMUSG00000010673	46.63	-0.447	2.798	0	70.892	0	0	0	0	0	0	0	0	1	0	OTTMUSG00000010673	predicted gene, OTTMUSG00000010673
Z00073060-1	Etohd1	2.84	-0.446	2.792	0	4.973	1e-05	5e-05	0	0	0	0	0	0	1	0	Etohd1
Z00061008-1	V1rd4	37.95	-0.446	2.792	0	7.95	0	0	0	0	0	0	0	0	1	0	V1rd4	vomeronasal 1 receptor, D4
Z00021533-1	Trim2	17.17	-0.445	2.786	0	117.347	0	0	10113	0	0	2	7	8.1209	0.1172	1	Trim2	tripartite motif protein 2
Z00024719-1	Aadac	12.26	-0.445	2.786	0	44.284	0	0	-151876	0	1	3	2	3.0581	0.3012	0	Aadac	arylacetamide deacetylase (esterase)
Z00026972-1	B830012L14Rik	21.57	-0.445	2.786	0	13.082	0	0	0	0	0	0	0	0	1	0	B830012L14Rik	RIKEN cDNA B830012L14 gene
Z00033207-1	Hist1h2ab	40.32	-0.445	2.786	0	25.178	0	0	0	0	0	0	0	0	1	0	Hist1h2ab	histone cluster 1, H2ab
Z00053915-1	Parp14	6.78	-0.445	2.786	0	123.905	0	0	0	0	0	0	0	0	1	0	Parp14	poly (ADP-ribose) polymerase family, member 14
Z00051920-1	4930504H06Rik	32.73	-0.444	2.779	0	12.49	0	0	0	0	0	0	0	0	1	0	4930504H06Rik	RIKEN cDNA 4930504H06 gene
Z00016315-1	Kif15	46.09	-0.444	2.779	0	47.142	0	0	38002	0	0	0	2	2.0873	0.5253	0	Kif15	kinesin family member 15
Z00015047-1	Zswim6	7.44	-0.444	2.779	0	84.537	0	0	-119822	0	0	0	5	3.3531	0.356	0	Zswim6	zinc finger, SWIM domain containing 6
Z00047505-1	4930503B16Rik	52.69	-0.443	2.773	0	16.097	0	0	0	0	0	0	0	0	1	0	4930503B16Rik	RIKEN cDNA 4930503B16 gene
Z00060369-1	Myl7	30.29	-0.442	2.766	0	13.668	0	0	-7143	0	0	0	3	3.7681	0.2661	0	Myl7	myosin, light polypeptide 7, regulatory
Z00062199-1	1700026J14Rik	16.06	-0.442	2.766	0	83.959	0	0	0	0	0	0	0	0	1	0	1700026J14Rik	RIKEN cDNA 1700026J14 gene
Z00007231-1	BC032204	43.58	-0.442	2.766	0	106.694	0	0	0	0	0	0	0	0	1	0	BC032204	cDNA sequence BC032204
Z00031229-1	LOC631151	17.57	-0.442	2.766	0	75.324	0	0	0	0	0	0	0	0	1	0	LOC631151	similar to Spetex-2C protein
Z00063776-1	1700027A15Rik	2.31	-0.441	2.76	0	3.161	0.00251	0.00673	0	0	0	0	0	0	1	0	1700027A15Rik	vq64c02.s1 Knowles Solter mouse 2 cell Mus musculus cDNA clone IMAGE:1107074 3' similar to gb:D12644 Mouse mRNA for KIF2 protein, complete cds (MOUSE);, mRNA sequence
Z00072036-1	EG623523	42.83	-0.441	2.76	0	27.899	0	0	0	0	0	0	0	0	1	0	EG623523	predicted gene, EG623523
Z00051797-1	Msrb2	34.41	-0.44	2.754	0	69.73	0	0	21483	0	0	4	10	9.9259	0.0833	1	Msrb2	methionine sulfoxide reductase B2
Z00058578-1	Bex6	64.63	-0.439	2.747	0	3.816	0.0004	0.00118	-12310	0	1	2	0	1.5911	0.7544	0	Bex6	brain expressed gene 6
Z00035959-1	Akr1b3	25.18	-0.438	2.741	0	116.85	0	0	-26888	0	0	8	6	8.7414	0.1079	1	Akr1b3	aldo-keto reductase family 1, member B3 (aldose reductase)
Z00007535-1	Fancm	48.4	-0.437	2.735	0	23.216	0	0	39964	0	1	2	21	12.7359	0.1098	1	Fancm	Fanconi anemia, complementation group M
Z00016758-1	Pola1	44	-0.437	2.735	0	87.694	0	0	14530	0	0	2	0	1.544	0.5667	0	Pola1	polymerase (DNA directed), alpha 1
Z00060863-1	Traf5	37.47	-0.437	2.735	0	132.2	0	0	0	0	0	0	0	0	1	0	Traf5	similar to immunity-related GTPase family, cinema 1
Z00040464-1	Ccrn4l	20	-0.436	2.728	0	164.923	0	0	-2248	0	0	0	4	5.7877	0.1735	1	Ccrn4l	CCR4 carbon catabolite repression 4-like (S. cerevisiae)
Z00047804-1	Nkx2-3	8.89	-0.436	2.728	0	46.836	0	0	-6523	0	0	0	2	2.8836	0.3615	0	Nkx2-3	NK2 transcription factor related, locus 3 (Drosophila)
Z00034832-1	Mad2l1	33.44	-0.435	2.722	0	93.524	0	0	-70273	0	0	1	2	2.5943	0.3346	0	Mad2l1	MAD2 (mitotic arrest deficient, homolog)-like 1 (yeast)
Z00030561-1	Plscr2	10.12	-0.435	2.722	0	99.896	0	0	106882	0	0	4	0	1.8006	0.446	0	Plscr2	phospholipid scramblase 2
Z00032207-1	Ybx1	24.27	-0.433	2.71	0	30.141	0	0	2232	0	0	1	4	6.9101	0.1666	1	Ybx1	Y box protein 1
Z00036321-1	LOC331392	18.25	-0.433	2.71	0	23.229	0	0	-16164	0	0	0	7	6.0449	0.1731	1	LOC331392	similar to Nucleolar phosphoprotein p130 (Nucleolar 130 kDa protein) (140 kDa nucleolar phosphoprotein) (Nopp140) (Nucleolar and coiled-body phosphoprotein 1)
Z00067697-1	1700108F19Rik	66.25	-0.433	2.71	0	30.2	0	0	0	0	0	0	0	0	1	0	1700108F19Rik	RIKEN cDNA 1700108F19 gene
Z00029484-1	C920011F04Rik	9.39	-0.433	2.71	0	19.403	0	0	0	0	0	0	0	0	1	0	C920011F04Rik	RIKEN cDNA C920011F04 gene
Z00056842-1	D14Ertd668e	36.1	-0.432	2.703	0	88.367	0	0	-5302	1	0	0	5	4.1811	0.3874	0	D14Ertd668e	DNA segment, Chr 14, ERATO Doi 668, expressed
Z00024747-1	En2	8.56	-0.431	2.697	0	103.815	0	0	32754	0	0	2	9	7.8159	0.2361	0	En2	engrailed 2
Z00035475-1	Smyd1	13.4	-0.431	2.697	0	8.848	0	0	-4826	0	1	0	3	4.0417	0.2617	0	Smyd1	SET and MYND domain containing 1
Z00070681-1	Samsn1	39.63	-0.431	2.697	0	126.163	0	0	42799	0	0	1	5	4.8276	0.3422	0	Samsn1	similar to CG33694-PA, isoform A
Z00033952-1	H2afz	38.18	-0.431	2.697	0	60.859	0	0	-84760	1	0	5	6	4.6297	0.3485	0	H2afz	similar to CG33694-PA, isoform A
Z00037214-1	Rnd1	20.55	-0.43	2.691	0	28.992	0	0	-5188	0	0	0	3	3.9913	0.2617	0	Rnd1	Rho family GTPase 1
Z00015182-1	Klf8	24.8	-0.429	2.685	0	14.891	0	0	-3899	0	0	0	3	4.2278	0.2452	0	Klf8	Kruppel-like factor 8
Z00018955-1	Fancl	38.92	-0.429	2.685	0	108.607	0	0	-15026	0	1	0	2	2.4939	0.4854	0	Fancl	Fanconi anemia, complementation group L
Z00052053-1	Lars	59.9	-0.429	2.685	0	55.592	0	0	-5009	0	0	2	0	1.8602	0.5133	0	Lars	leucyl-tRNA synthetase
Z00072276-1	Zfp59	14	-0.428	2.679	0	21.014	0	0	1896	0	1	1	5	8.116	0.1172	1	Zfp59
Z00021540-1	LOC232875	39.98	-0.427	2.673	0	40.199	0	0	0	0	0	0	0	0	1	0	LOC232875	similar to hypothetical protein FLJ12895
Z00025647-1	Rbp7	46.98	-0.427	2.673	0	11.963	0	0	7302	0	0	2	0	1.7431	0.5511	0	Rbp7	retinol binding protein 7, cellular
Z00020969-1	D230012E17Rik	30.16	-0.425	2.66	0	60.208	0	0	73861	0	1	7	4	5.9881	0.1774	1	D230012E17Rik	RIKEN cDNA D230012E17 gene
Z00036280-1	Nova1	16.61	-0.425	2.66	0	25.054	0	0	-6447	0	0	1	2	3.9144	0.2617	0	Nova1	neuro-oncological ventral antigen 1
Z00027576-1	Zfp532	29	-0.424	2.654	0	85.306	0	0	-25	0	0	0	4	6.6308	0.1666	1	Zfp532	zinc finger protein 532
Z00023388-1	En1	8.33	-0.424	2.654	0	13.135	0	0	156690	0	0	0	11	5.6905	0.2785	0	En1	engrailed 1
Z00030463-1	Hist1h4d	37.86	-0.424	2.654	0	61.863	0	0	3448	0	0	0	2	3.2166	0.4038	0	Hist1h4d	histone cluster 1, H4d
Z00010868-1	Mylpf	63.75	-0.423	2.648	0	17.923	0	0	1065	0	0	0	4	6.4852	0.3871	0	Mylpf	myosin light chain, phosphorylatable, fast skeletal muscle
Z00052340-1	1810014B01Rik	34.38	-0.423	2.648	0	42.735	0	0	0	0	0	0	0	0	1	0	1810014B01Rik	RIKEN cDNA 1810014B01 gene
Z00029959-1	Snhg3	42.04	-0.423	2.648	0	7.439	0	0	0	0	0	0	0	0	1	0	Snhg3	similar to RNA, U17d small nucleolar
Z00034482-1	Notch1	34.07	-0.422	2.642	0	78.075	0	0	544	1	0	7	1	7.0058	0.1666	1	Notch1	Notch gene homolog 1 (Drosophila)
Z00021305-1	Dner	48.98	-0.421	2.636	0	46.025	0	0	55095	0	0	6	6	7.089	0.2864	0	Dner	delta/notch-like EGF-related receptor
Z00035659-1	Dut	34.72	-0.421	2.636	0	102.478	0	0	9134	0	0	2	0	1.6757	0.4216	0	Dut	deoxyuridine triphosphatase
Z00035784-1	Fancb	41.05	-0.42	2.63	0	34.741	0	0	22818	0	0	2	1	2.8341	0.4455	0	Fancb	Fanconi anemia, complementation group B
Z00032929-1	Frem3	14.04	-0.42	2.63	0	10.274	0	0	68129	0	1	2	0	1.1818	0.5311	0	Frem3	Fras1 related extracellular matrix protein 3
Z00056127-1	Stard13	4.81	-0.419	2.624	0	32.753	0	0	-33656	0	0	0	8	5.8707	0.2758	0	Stard13	serologically defined colon cancer antigen 13
Z00028408-1	C330013F16Rik	44.85	-0.419	2.624	0	20.438	0	0	-45384	0	0	0	2	2.0481	0.527	0	C330013F16Rik	RIKEN cDNA C330013F16 gene
Z00004904-1	Ncl	34.49	-0.418	2.618	0	71.345	0	0	10097	0	0	4	10	11.2881	0.0577	1	Ncl	nucleolin
Z00070078-1	1190003J15Rik	42.76	-0.417	2.612	0	158.047	0	0	0	0	0	0	0	0	1	0	1190003J15Rik	RIKEN cDNA 1190003J15 gene
Z00025428-1	Edn2	11.61	-0.417	2.612	0	18.09	0	0	-2870	0	0	0	2	3.261	0.3615	0	Edn2	endothelin 2
Z00072953-1	L1Md-Tf29	39.44	-0.417	2.612	0	92.263	0	0	0	0	0	0	0	0	1	0	L1Md-Tf29	L1 repeat, Tf subfamily, member 29
Z00058645-1	Laptm4b	33.54	-0.417	2.612	0	69.119	0	0	177	1	0	0	2	2.368	0.344	0	Laptm4b	lysosomal-associated protein transmembrane 4B
Z00067916-1	Pa2g4	31.96	-0.416	2.606	0	76.305	0	0	-164	1	0	2	1	3.398	0.2875	0	Pa2g4	proliferation-associated 2G4
Z00045100-1	Slit3	12.94	-0.416	2.606	0	65.34	0	0	1877	0	0	0	2	3.5791	0.2824	0	Slit3	slit homolog 3 (Drosophila)
Z00011389-1	Sssca1	33.85	-0.416	2.606	0	97.689	0	0	-5300	1	0	2	0	0.3842	0.6875	0	Sssca1	Sjogren's syndrome/scleroderma autoantigen 1 homolog (human)
Z00073018-1	Zfp566	48.76	-0.416	2.606	0	83.679	0	0	-2847	0	0	2	0	2.0521	0.511	0	Zfp566	zinc finger protein 566
Z00016462-1	Rbpsuh	50.01	-0.414	2.594	0	135.767	0	0	-84137	0	0	0	25	11.3997	0.1307	1	Rbpsuh	recombining binding protein suppressor of hairless (Drosophila)
Z00073715-1	Gpx2-ps1	17.65	-0.414	2.594	0	10.527	0	0	0	0	0	0	0	0	1	0	Gpx2-ps1	Intronic in U028939
Z00071011-1	LOC672677	42.56	-0.414	2.594	0	20.127	0	0	0	0	0	0	0	0	1	0	LOC672677	hypothetical protein LOC672677
Z00035560-1	Cldn10	12.36	-0.413	2.588	0	8.456	0	0	-37259	0	0	0	8	5.7793	0.1735	1	Cldn10	claudin 10
Z00033318-1	BC031441	53	-0.413	2.588	0	70.271	0	0	75758	0	1	2	0	1.1602	0.5857	0	BC031441	cDNA sequence BC031441
Z00030278-1	Hook1	50.04	-0.413	2.588	0	98.116	0	0	-15591	0	0	0	2	2.466	0.503	0	Hook1	hook homolog 1 (Drosophila)
Z00021292-1	Cspg2	18.44	-0.412	2.582	0	18.427	0	0	15813	0	0	2	2	3.9517	0.2617	0	Cspg2	chondroitin sulfate proteoglycan 2
Z00010249-1	2410081M15Rik	52.79	-0.412	2.582	0	62.03	0	0	-28852	1	0	0	4	2.0718	0.511	0	2410081M15Rik	RIKEN cDNA 2410081M15 gene
Z00020291-1	Trf	18.69	-0.412	2.582	0	58.375	0	0	0	0	0	0	0	0	1	0	Trf	transferrin
Z00013933-1	Bnc2	19.36	-0.411	2.576	0	53.211	0	0	12637	0	0	4	10	10.8792	0.0805	1	Bnc2	basonuclin 2
Z00049603-1	Ccdc113	21.66	-0.411	2.576	0	3.626	0.00068	0.00196	0	0	0	0	0	0	1	0	Ccdc113	coiled-coil domain containing 113
Z00054572-1	Lyar	38.89	-0.411	2.576	0	78.508	0	0	15531	0	0	2	0	1.5298	0.5667	0	Lyar	Ly1 antibody reactive clone
Z00031772-1	Ifitm7	31.78	-0.41	2.57	0	157.123	0	0	7863	0	0	2	7	8.4816	0.1079	1	Ifitm7	interferon induced transmembrane protein 7
Z00033557-1	C030044O21Rik	59.43	-0.41	2.57	0	22.957	0	0	0	0	0	0	0	0	1	0	C030044O21Rik	RIKEN cDNA C030044O21 gene
Z00031142-1	Tera	31.1	-0.409	2.564	0	69.497	0	0	-46050	0	0	7	8	8.693	0.1079	1	Tera	teratocarcinoma expressed, serine rich
Z00071604-1	LOC434179	33.83	-0.409	2.564	0	72.614	0	0	28682	0	1	1	3	3.8053	0.2657	0	LOC434179	hypothetical LOC434179
Z00037730-1	Ercc6l	37.41	-0.409	2.564	0	40.926	0	0	-1617	0	0	0	2	3.695	0.3874	0	Ercc6l	excision repair cross-complementing rodent repair deficiency complementation group 6 - like
Z00041009-1	2810022L02Rik	8.84	-0.409	2.564	1	13.753	0	0	0	0	0	0	0	0	1	0	2810022L02Rik	RIKEN cDNA 2810022L02 gene
Z00070340-1	Fetub	20.89	-0.409	2.564	0	130.499	0	0	0	0	0	0	0	0	1	0	Fetub	fetuin beta
Z00054213-1	Atic	37.36	-0.408	2.558	0	13.063	0	0	56239	0	0	0	2	1.9512	0.5349	0	Atic	5-aminoimidazole-4-carboxamide ribonucleotide formyltransferase/IMP cyclohydrolase
Z00063724-1	LOC674284	38.99	-0.408	2.558	0	109.474	0	0	0	0	0	0	0	0	1	0	LOC674284	hypothetical protein LOC674284
Z00008447-1	Ube2a	36.62	-0.407	2.552	0	94.205	0	0	-37418	0	0	0	7	5.2174	0.3422	0	Ube2a	ubiquitin-conjugating enzyme E2A, RAD6 homolog (S. cerevisiae)
Z00005319-1	Thbd	7.93	-0.407	2.552	1	12.467	0	0	-8594	0	0	1	2	3.7616	0.3725	0	Thbd	thrombomodulin
Z00034453-1	Pou5f1	43.46	-0.406	2.546	0	3.314	0.00164	0.0045	-1063	0	0	2	29	28.5618	0.0003	1	Pou5f1	POU domain, class 5, transcription factor 1
Z00070957-1	LOC671977	29.81	-0.406	2.546	0	39.445	0	0	0	0	0	0	0	0	1	0	LOC671977	similar to Aldose reductase (AR) (Aldehyde reductase)
Z00022370-1	Sept1	46.42	-0.405	2.54	0	17.546	0	0	-6702	0	1	1	12	11.4418	0.1087	1	Sept1	septin 1
Z00013515-1	Tuba4	26.21	-0.405	2.54	0	127.955	0	0	-8676	0	0	0	7	6.8019	0.1666	1	Tuba4	tubulin, alpha 4
Z00012088-1	Dazl	19.12	-0.405	2.54	0	8.119	0	0	-134257	0	0	9	4	5.8819	0.1735	1	Dazl	deleted in azoospermia-like
Z00052458-1	C330008K14Rik	10.68	-0.405	2.54	1	72.87	0	0	0	0	0	0	0	0	1	0	C330008K14Rik	RIKEN cDNA C330008K14 gene
Z00034752-1	Upf3b	45.79	-0.405	2.54	0	65.32	0	0	33369	1	0	0	2	0.6648	0.7791	0	Upf3b	UPF3 regulator of nonsense transcripts homolog B (yeast)
Z00064195-1	Bcat1	17.28	-0.404	2.535	0	149.421	0	0	-12692	0	1	2	5	6.5649	0.1598	1	Bcat1	Mus musculus branched chain aminotransferase 1, cytosolic (Bcat1), transcript variant 2, mRNA
Z00011614-1	Vim	10.82	-0.404	2.535	0	143.708	0	0	123305	0	0	3	9	6.4096	0.2548	0	Vim	vimentin
Z00034890-1	Nasp	32.65	-0.404	2.535	0	34.378	0	0	0	0	0	0	0	0	1	0	Nasp	nuclear autoantigenic sperm protein (histone-binding)
Z00039251-1	Epha7	7.17	-0.403	2.529	0	13.028	0	0	31861	0	0	3	7	7.2479	0.2361	0	Epha7	Eph receptor A7
Z00072898-1	Dlx1as	2.45	-0.403	2.529	0	34.986	0	0	0	0	0	0	0	0	1	0	Dlx1as	Mus musculus distal-less homeobox 1, antisense (Dlx1as) on chromosome 2
Z00010990-1	Runx1t1	5.85	-0.402	2.523	0	16.47	0	0	-1371	0	0	0	5	7.292	0.2361	0	Runx1t1	runt-related transcription factor 1; translocated to, 1 (cyclin D-related)
Z00006579-1	Robo1	18.72	-0.402	2.523	0	63.352	0	0	36906	0	0	0	3	2.8041	0.3271	0	Robo1	roundabout homolog 1 (Drosophila)
Z00019770-1	Mid1ip1	39.14	-0.401	2.517	0	106.885	0	0	0	0	0	0	0	0	1	0	Mid1ip1	Mid1 interacting protein 1 (gastrulation specific G12-like (zebrafish))
Z00021407-1	D430039N05Rik	9.23	-0.4	2.511	0	23.907	0	0	0	0	0	0	0	0	1	0	D430039N05Rik	RIKEN cDNA D430039N05 gene
Z00070838-1	LOC632985	38.81	-0.4	2.511	0	13.308	0	0	0	0	0	0	0	0	1	0	LOC632985	similar to ferritin, heavy polypeptide-like 17
Z00056599-1	Sec24a	15.32	-0.4	2.511	0	73.107	0	0	67456	0	0	2	2	3.1288	0.2948	0	Sec24a	SEC24 related gene family, member A (S. cerevisiae)
Z00059314-1	Dhdh	54.61	-0.399	2.506	0	23.924	0	0	-9337	0	0	2	1	3.3036	0.4736	0	Dhdh	dihydrodiol dehydrogenase (dimeric)
Z00005490-1	B230333C21Rik	42.7	-0.399	2.506	0	15.158	0	0	0	0	0	0	0	0	1	0	B230333C21Rik	RIKEN cDNA B230333C21 gene
Z00007732-1	Arl6	37.4	-0.398	2.5	0	60.973	0	0	-4810	0	1	1	3	5.2247	0.3422	0	Arl6	ADP-ribosylation factor-like 6
Z00005303-1	Gli1	59.16	-0.397	2.494	0	38.497	0	0	101	1	0	3	0	1.7151	0.5355	0	Gli1	GLI-Kruppel family member GLI1
Z00072741-1	LOC625321	3.34	-0.397	2.494	1	5.935	0	0	0	0	0	0	0	0	1	0	LOC625321	hypothetical protein LOC625321
Z00011074-1	Tnfrsf19	7.33	-0.396	2.488	0	39.884	0	0	18051	0	0	5	25	17.8375	0.0429	1	Tnfrsf19	tumor necrosis factor receptor superfamily, member 19
Z00070685-1	Bzw2	30.59	-0.396	2.488	0	81.951	0	0	83060	0	0	0	2	1.8604	0.3964	0	Bzw2	similar to bM64F17.3 (putative novel protein)
Z00014792-1	Mbl2	34.27	-0.396	2.488	0	18.833	0	0	-31290	0	1	0	3	2.9603	0.3132	0	Mbl2	mannose binding lectin (C)
Z00002955-1	2410007B07Rik	62.53	-0.395	2.483	0	6.039	0	0	0	0	0	0	0	0	1	0	2410007B07Rik	RIKEN cDNA 2410007B07 gene
Z00050497-1	Wdr31	48.26	-0.395	2.483	0	47.002	0	0	4271	0	0	0	2	3.0882	0.494	0	Wdr31	WD repeat domain 31
Z00004899-1	Pdk1	20.99	-0.394	2.477	0	88.208	0	0	-6438	0	0	1	2	3.9695	0.2617	0	Pdk1	pyruvate dehydrogenase kinase, isoenzyme 1
Z00053517-1	Slfn9	49.55	-0.394	2.477	0	12.152	0	0	-1387	0	1	2	0	2.3252	0.511	0	Slfn9	schlafen 9
Z00013827-1	AW146299	8.95	-0.394	2.477	0	32.393	0	0	0	0	0	0	0	0	1	0	AW146299	expressed sequence AW146299
Z00036170-1	Sall2	13.02	-0.393	2.471	0	75.427	0	0	1920	0	0	3	0	2.9143	0.3147	0	Sall2	sal-like 2 (Drosophila)
Z00062540-1	Atxn3	31.45	-0.393	2.471	0	33.886	0	0	2329	0	1	3	0	2.8195	0.3173	0	Atxn3	ataxin 3
Z00044277-1	Gad1	18.89	-0.393	2.471	0	31.347	0	0	68762	0	0	0	3	2.5241	0.3552	0	Gad1	glutamic acid decarboxylase 1
Z00023765-1	Hist1h1b	37.9	-0.393	2.471	0	11.48	0	0	0	0	0	0	0	0	1	0	Hist1h1b	histone cluster 1, H1b
Z00066938-1	LOC433120	2.94	-0.393	2.471	0	4.38	8e-05	0.00025	0	0	0	0	0	0	1	0	LOC433120	BY278862 RIKEN full-length enriched, visual cortex Mus musculus cDNA clone K430335C17 5', mRNA sequence
Z00034467-1	Ptgs2	10.99	-0.393	2.471	1	35.377	0	0	15626	0	0	1	2	3.3904	0.3725	0	Ptgs2	prostaglandin-endoperoxide synthase 2
Z00007863-1	Zcchc10	35.43	-0.392	2.466	0	65.344	0	0	-13290	0	1	1	7	7.1291	0.1666	1	Zcchc10	zinc finger, CCHC domain containing 10
Z00044310-1	1700011H14Rik	9.08	-0.392	2.466	0	15.329	0	0	0	0	0	0	0	0	1	0	1700011H14Rik	RIKEN cDNA 1700011H14 gene
Z00016218-1	Metrn	32.75	-0.392	2.466	0	49.497	0	0	-2874	0	0	2	0	2.0499	0.3728	0	Metrn	meteorin, glial cell differentiation regulator
Z00009506-1	Ptger4	4.91	-0.391	2.46	0	22.266	0	0	-15	0	0	2	1	4.8706	0.3085	0	Ptger4	prostaglandin E receptor 4 (subtype EP4)
Z00008093-1	Tgtp	6.94	-0.391	2.46	1	12.39	0	0	102	0	0	0	2	3.9745	0.3725	0	Tgtp	T-cell specific GTPase
Z00071481-1	LOC433219	48.3	-0.391	2.46	0	55.993	0	0	0	0	0	0	0	0	1	0	LOC433219	similar to zinc finger protein 420
Z00052045-1	Setx	48.31	-0.391	2.46	0	116.134	0	0	4184	0	0	2	4	7.0321	0.2864	0	Setx	senataxin
Z00007495-1	Pramel7	35.69	-0.39	2.454	0	45.706	0	0	-4772	0	1	2	3	5.9587	0.1774	1	Pramel7	preferentially expressed antigen in melanoma like 7
Z00038578-1	Zfp184	30.2	-0.389	2.449	0	58.043	0	0	-79758	0	1	2	7	5.7757	0.1801	1	Zfp184	zinc finger protein 184 (Kruppel-like)
Z00050094-1	Paqr8	11.06	-0.388	2.443	1	30.333	0	0	-23428	0	0	2	6	6.5021	0.3725	0	Paqr8	progestin and adipoQ receptor family member VIII
Z00035819-1	Hells	50.34	-0.388	2.443	0	69.94	0	0	-28291	0	1	1	5	5.1438	0.3228	0	Hells	helicase, lymphoid specific
Z00048978-1	5830431A10Rik	23.38	-0.388	2.443	0	3.371	0.0014	0.00388	0	0	0	0	0	0	1	0	5830431A10Rik	RIKEN cDNA 5830431A10 gene
Z00018944-1	Rgnef	18.82	-0.387	2.437	0	58.899	0	0	2793	0	0	0	2	3.3212	0.2876	0	Rgnef	Rho-guanine nucleotide exchange factor
Z00034732-1	4930517K11Rik	47.02	-0.387	2.437	0	83.92	0	0	-123352	0	0	0	2	1.7195	0.5511	0	4930517K11Rik	RIKEN cDNA 4930517K11 gene
Z00062850-1	MGC29393	54.92	-0.387	2.437	0	70.216	0	0	0	0	0	0	0	0	1	0	MGC29393	hypothetical gene MGC29393
Z00003330-1	Gpc4	29.11	-0.386	2.432	0	87.339	0	0	1094	0	0	1	7	11.1338	0.0577	1	Gpc4	glypican 4
Z00023312-1	Egfl6	43.77	-0.386	2.432	0	100.876	0	0	-33483	0	1	2	5	5.5277	0.3422	0	Egfl6	EGF-like-domain, multiple 6
Z00073021-1	Defcr20	34.62	-0.386	2.432	0	45.384	0	0	0	0	0	0	0	0	1	0	Defcr20	defensin related cryptdin 20
Z00036658-1	Hdac2	26.79	-0.386	2.432	0	111.599	0	0	116177	0	0	0	5	3.3582	0.2886	0	Hdac2	histone deacetylase 2
Z00030535-1	Lrch2	28.7	-0.386	2.432	0	43.642	0	0	45855	0	0	2	1	2.506	0.3378	0	Lrch2	leucine-rich repeats and calponin homology (CH) domain containing 2
Z00027290-1	Rbm10	46.07	-0.386	2.432	0	34.134	0	0	0	0	0	0	0	0	1	0	Rbm10	RNA binding motif protein 10
Z00030433-1	Timm8a1	37.06	-0.386	2.432	0	82.076	0	0	138107	0	1	0	6	3.6755	0.3874	0	Timm8a1	Mus musculus translocase of inner mitochondrial membrane 8 homolog a1 (yeast) (Timm8a1), mRNA
Z00072165-1	LOC624169	37.16	-0.385	2.426	0	56.689	0	0	0	0	0	0	0	0	1	0	LOC624169	similar to Prothymosin alpha
Z00043435-1	Phf11	36.21	-0.384	2.421	0	122.006	0	0	38682	0	0	2	0	1.2997	0.6049	0	Phf11	PHD finger protein 11
Z00011515-1	Fmr1	43.88	-0.383	2.415	0	75.532	0	0	45536	0	0	0	5	3.9825	0.3874	0	Fmr1	fragile X mental retardation syndrome 1 homolog
Z00017576-1	Lck	18.23	-0.383	2.415	0	91.015	0	0	-2429	0	0	2	0	2.1152	0.391	0	Lck	lymphocyte protein tyrosine kinase
Z00067807-1	Otud6b	51.01	-0.383	2.415	0	64.936	0	0	8660	0	0	3	0	2.2667	0.511	0	Otud6b	Mus musculus OTU domain containing 6B (Otud6b), mRNA
Z00035588-1	BC053440	32.93	-0.382	2.409	0	82.341	0	0	15808	0	0	2	2	3.9835	0.2534	0	BC053440	cDNA sequence BC053440
Z00012569-1	Mcam	23.63	-0.382	2.409	0	46.192	0	0	2722	0	0	0	2	3.3214	0.2876	0	Mcam	melanoma cell adhesion molecule
Z00070895-1	LOC546475	43.18	-0.382	2.409	0	3.02	0.00369	0.00968	0	0	0	0	0	0	1	0	LOC546475	similar to preferentially expressed antigen in melanoma like 7
Z00022963-1	Ndrg2	35.67	-0.382	2.409	0	74.355	0	0	0	0	0	0	0	0	1	0	Ndrg2	N-myc downstream regulated gene 2
Z00004793-1	Gpx1	22.04	-0.381	2.404	0	64.813	0	0	81	1	0	2	2	4.8522	0.2144	0	Gpx1	glutathione peroxidase 1
Z00061094-1	1700019E08Rik	57.94	-0.381	2.404	0	29.39	0	0	0	0	0	0	0	0	1	0	1700019E08Rik	RIKEN cDNA 1700019E08 gene
Z00007563-1	Nanog	41.7	-0.38	2.398	0	58.505	0	0	362	0	0	6	4	11.998	0.1025	1	Nanog	Nanog homeobox
Z00024953-1	AW125753	17.46	-0.38	2.398	0	6.62	0	0	0	0	0	0	0	0	1	0	AW125753	expressed sequence AW125753
Z00008618-1	Nlrp9	71.13	-0.38	2.398	0	20.926	0	0	0	0	0	0	0	0	1	0	Nlrp9	NLR family, pyrin domain containing 9
Z00060995-1	Zfp71-rs1	45.96	-0.38	2.398	0	101.323	0	0	0	0	0	0	0	0	1	0	Zfp71-rs1	zinc finger protein 71, related sequence 1
Z00030890-1	Slc25a5	53.98	-0.379	2.393	0	54.029	0	0	41310	0	0	0	7	5.1286	0.3228	0	Slc25a5	solute carrier family 25 (mitochondrial carrier, adenine nucleotide translocator), member 5
Z00071950-1	LOC637516	4.74	-0.379	2.393	0	7.111	0	0	0	0	0	0	0	0	1	0	LOC637516	similar to putative pheromone receptor (Go-VN4)
Z00053291-1	Mlana	32.75	-0.379	2.393	0	21.949	0	0	19653	0	0	4	0	2.4198	0.3434	0	Mlana	melan-A
Z00002385-1	Cdc37l1	22.95	-0.378	2.387	0	83.745	0	0	17889	0	0	5	26	18.2975	0.0203	1	Cdc37l1	cell division cycle 37 homolog (S. cerevisiae)-like 1
Z00035264-1	Gemin4	52.95	-0.378	2.387	0	42.95	0	0	26433	0	0	2	0	1.3932	0.562	0	Gemin4	gem (nuclear organelle) associated protein 4
Z00026167-1	Ndufa12l	39.36	-0.378	2.387	0	81.287	0	0	0	0	0	0	0	0	1	0	Ndufa12l	Ndufa12-like
Z00057693-1	Stard8	18.18	-0.378	2.387	0	145.325	0	0	9691	0	0	0	2	2.6922	0.3403	0	Stard8	START domain containing 8
Z00057515-1	Pole4	39.5	-0.377	2.382	0	65.473	0	0	40535	0	1	3	14	10.1338	0.1438	1	Pole4	polymerase (DNA-directed), epsilon 4 (p12 subunit)
Z00009103-1	Klhl21	10.89	-0.377	2.382	0	48.58	0	0	-538	0	0	4	0	4.0602	0.3334	0	Klhl21	kelch-like 21 (Drosophila)
Z00043776-1	Rnf168	50.74	-0.377	2.382	0	46.847	0	0	35529	0	0	6	0	2.9258	0.5001	0	Rnf168	ring fnger protein 168
Z00005895-1	Slc30a2	61.32	-0.377	2.382	0	21.074	0	0	0	0	0	0	0	0	1	0	Slc30a2	solute carrier family 30 (zinc transporter), member 2
Z00044823-1	Myst3	48.17	-0.376	2.376	0	8.27	0	0	38663	0	0	4	3	4.9737	0.3228	0	Myst3	MYST histone acetyltransferase (monocytic leukemia) 3
Z00025270-1	Apom	37.23	-0.376	2.376	0	39.657	0	0	0	0	0	0	0	0	1	0	Apom	apolipoprotein M
Z00034446-1	Upp1	27.5	-0.375	2.371	0	111.581	0	0	-1377	0	0	0	11	13.0105	0.0475	1	Upp1	uridine phosphorylase 1
Z00003769-1	LOC435970	38.91	-0.375	2.371	0	17.47	0	0	-9981	0	1	2	7	8.2106	0.2276	0	LOC435970	hypothetical LOC435970
Z00054559-1	Abcb1a	42.25	-0.375	2.371	0	13.878	0	0	9397	0	0	2	2	4.3757	0.3782	0	Abcb1a	ATP-binding cassette, sub-family B (MDR/TAP), member 1A
Z00045008-1	4933438K21Rik	44.78	-0.375	2.371	0	6.252	0	0	0	0	0	0	0	0	1	0	4933438K21Rik	RIKEN cDNA 4933438K21 gene
Z00030359-1	Zfp36l1	15.34	-0.374	2.365	0	103.074	0	0	-3376	0	0	6	11	15.0606	0.0352	1	Zfp36l1	zinc finger protein 36, C3H type-like 1
Z00035205-1	Etv5	47.72	-0.374	2.365	0	53.136	0	0	36417	0	1	2	23	13.7486	0.0599	1	Etv5	ets variant gene 5
Z00020446-1	Nfib	20.23	-0.374	2.365	0	34.594	0	0	67853	0	0	5	17	11.3002	0.075	1	Nfib	nuclear factor I/B
Z00058957-1	Chn1	29.9	-0.374	2.365	0	55.976	0	0	8731	0	0	2	3	5.3667	0.1952	1	Chn1	chimerin (chimaerin) 1
Z00049222-1	Lrrc34	39.74	-0.374	2.365	0	68.339	0	0	-797	0	0	0	3	5.4166	0.3422	0	Lrrc34	leucine rich repeat containing 34
Z00034677-1	Hmga1	47.09	-0.374	2.365	0	76.474	0	0	6960	0	0	0	3	3.8226	0.3874	0	Hmga1	high mobility group AT-hook 1
Z00022608-1	Cysltr2	38.46	-0.374	2.365	0	8.669	0	0	-39032	0	0	0	2	2.1147	0.5253	0	Cysltr2	cysteinyl leukotriene receptor 2
Z00035450-1	Dppa4	21.91	-0.374	2.365	0	122.267	0	0	-17798	0	0	2	0	1.4962	0.4755	0	Dppa4	developmental pluripotency associated 4
Z00007727-1	Rgs2	5.09	-0.374	2.365	1	71.448	0	0	-108046	0	0	3	0	1.4619	0.525	0	Rgs2	regulator of G-protein signaling 2
Z00037395-1	Speer6-ps1	15.56	-0.374	2.365	0	5.237	1e-05	2e-05	0	0	0	0	0	0	1	0	Speer6-ps1	spermatogenesis associated glutamate (E)-rich protein 6, pseudogene 1
Z00025110-1	4732475C15Rik	35.31	-0.373	2.36	0	4.921	2e-05	5e-05	43842	0	0	1	2	2.8353	0.3173	0	4732475C15Rik	RIKEN cDNA 4732475C15 gene
Z00055620-1	2900002G04Rik	21.73	-0.373	2.36	0	40.017	0	0	0	0	0	0	0	0	1	0	2900002G04Rik	RIKEN cDNA 2900002G04 gene
Z00042516-1	Boll	10.3	-0.373	2.36	0	5.684	0	1e-05	10655	0	1	0	2	2.6379	0.3615	0	Boll	bol, boule-like (Drosophila)
Z00018588-1	Hirip3	46.43	-0.373	2.36	0	82.521	0	0	15	1	0	3	0	1.677	0.5511	0	Hirip3	HIRA interacting protein 3
Z00031569-1	Rufy3	28.4	-0.373	2.36	1	4.167	0.00014	0.00045	19723	0	0	0	3	3.1725	0.164	1	Rufy3	RUN and FYVE domain containing 3
Z00060137-1	Sart3	41.77	-0.373	2.36	0	38.912	0	0	0	0	0	0	0	0	1	0	Sart3	squamous cell carcinoma antigen recognized by T-cells 3
Z00007595-1	Cdc25a	40.37	-0.372	2.355	0	18.984	0	0	34143	0	0	1	5	4.9675	0.3422	0	Cdc25a	cell division cycle 25 homolog A (S. cerevisiae)
Z00034448-1	Rpo1-2	43.22	-0.372	2.355	0	13.939	0	0	-188	1	0	1	2	3.8869	0.3874	0	Rpo1-2	RNA polymerase 1-2
Z00012342-1	Fhl1	28.77	-0.372	2.355	0	127.826	0	0	0	0	0	0	0	0	1	0	Fhl1	four and a half LIM domains 1
Z00006029-1	Klf4	22.21	-0.371	2.349	0	62.812	0	0	56241	0	0	1	14	8.8818	0.1029	1	Klf4	Kruppel-like factor 4 (gut)
Z00070676-1	1700016D02Rik	21.14	-0.371	2.349	0	69.38	0	0	0	0	0	0	0	0	1	0	1700016D02Rik	RIKEN cDNA 1700016D02 gene
Z00022945-1	BC028528	39.51	-0.371	2.349	0	29.152	0	0	0	0	0	0	0	0	1	0	BC028528	cDNA sequence BC028528
Z00034045-1	Ccne1	43.87	-0.37	2.344	0	87.934	0	0	-1826	0	0	0	4	5.9345	0.3391	0	Ccne1	cyclin E1
Z00071367-1	LOC669271	39.47	-0.37	2.344	0	65.461	0	0	0	0	0	0	0	0	1	0	LOC669271	similar to High mobility group protein 1 (HMG-1) (High mobility group protein B1) (Amphoterin) (Heparin-binding protein p30)
Z00070357-1	Grid2	33.41	-0.368	2.333	0	3.635	0.00067	0.00192	-124307	0	1	4	2	3.4597	0.2875	0	Grid2	glutamate receptor, ionotropic, delta 2
Z00059354-1	LOC383065	35.06	-0.368	2.333	0	56.757	0	0	0	0	0	0	0	0	1	0	LOC383065
Z00027951-1	Zfp292	19.33	-0.367	2.328	0	38.492	0	0	836	0	0	0	5	7.8403	0.1263	1	Zfp292	zinc finger protein 292
Z00008535-1	2610101N10Rik	35.12	-0.367	2.328	0	74.22	0	0	55198	0	0	0	4	3.2986	0.2886	0	2610101N10Rik	RIKEN cDNA 2610101N10 gene
Z00062714-1	1700097N02Rik	15.11	-0.367	2.328	0	110.856	0	0	0	0	0	0	0	0	1	0	1700097N02Rik	RIKEN cDNA 1700097N02 gene
Z00054408-1	Tcea2	45.43	-0.366	2.322	0	53.884	0	0	-957	0	0	2	0	2.4698	0.4854	0	Tcea2	transcription elongation factor A (SII), 2
Z00056505-1	A330019N05Rik	57.04	-0.366	2.322	0	15.608	0	0	-173155	0	1	0	8	4.4164	0.3693	0	A330019N05Rik	RIKEN cDNA A330019N05 gene
Z00023781-1	Prkg2	7.23	-0.366	2.322	0	9.689	0	0	-11232	0	1	0	3	3.4376	0.356	0	Prkg2	protein kinase, cGMP-dependent, type II
Z00061870-1	Slc6a14	9.41	-0.366	2.322	1	23.238	0	0	-13173	0	1	0	2	2.5392	0.3978	0	Slc6a14	solute carrier family 6 (neurotransmitter transporter), member 14
Z00005249-1	Cdyl	19.81	-0.365	2.317	0	6.706	0	0	112317	0	0	4	26	13.1134	0.0512	1	Cdyl	chromodomain protein, Y chromosome-like
Z00046845-1	4930432E11Rik	4.87	-0.365	2.317	1	5.697	0	1e-05	0	0	0	0	0	0	1	0	4930432E11Rik	RIKEN cDNA 4930432E11 gene
Z00016155-1	Aim1	9.32	-0.365	2.317	0	11.363	0	0	64608	0	0	2	2	3.1357	0.3615	0	Aim1	absent in melanoma 1
Z00023509-1	B3gnt3	55.81	-0.364	2.312	0	22.379	0	0	7445	1	0	0	2	1.2205	0.5841	0	B3gnt3	UDP-GlcNAc:betaGal beta-1,3-N-acetylglucosaminyltransferase 3
Z00058245-1	LOC382906	36.8	-0.364	2.312	0	52.337	0	0	0	0	0	0	0	0	1	0	LOC382906
Z00003302-1	Hmgb2l1	44.25	-0.363	2.306	0	39.303	0	0	-171518	0	0	2	15	8.0274	0.2276	0	Hmgb2l1	high mobility group box 2-like 1
Z00042319-1	1190005I06Rik	40.81	-0.363	2.306	0	107.252	0	0	0	0	0	0	0	0	1	0	1190005I06Rik	RIKEN cDNA 1190005I06 gene
Z00034203-1	4631416L12Rik	10.55	-0.363	2.306	0	16.234	0	0	0	0	0	0	0	0	1	0	4631416L12Rik	RIKEN cDNA 4631416L12 gene
Z00030666-1	6332401O19Rik	21.56	-0.363	2.306	0	9.65	0	0	0	0	0	0	0	0	1	0	6332401O19Rik	RIKEN cDNA 6332401O19 gene
Z00025253-1	Hpgd	5.39	-0.363	2.306	1	12.41	0	0	-42103	0	1	0	5	4.0215	0.3725	0	Hpgd	hydroxyprostaglandin dehydrogenase 15 (NAD)
Z00008719-1	Chek2	48.13	-0.362	2.301	0	26.937	0	0	-44	1	0	0	4	4.9731	0.3228	0	Chek2	CHK2 checkpoint homolog (S. pombe)
Z00037900-1	4931407G18Rik	11.42	-0.362	2.301	0	11.813	0	0	0	0	0	0	0	0	1	0	4931407G18Rik	RIKEN cDNA 4931407G18 gene
Z00068475-1	LOC625454	47.08	-0.362	2.301	0	28.86	0	0	0	0	0	0	0	0	1	0	LOC625454	similar to heterogeneous nuclear ribonucleoprotein A3
Z00022713-1	Tbx2	15.46	-0.362	2.301	0	73.237	0	0	-6109	1	0	2	0	0.2856	0.7723	0	Tbx2	T-box 2
Z00062030-1	2410019O14Rik	53.29	-0.361	2.296	0	58.925	0	0	0	0	0	0	0	0	1	0	2410019O14Rik	RIKEN cDNA 2410019O14 gene
Z00025969-1	4930558C23Rik	39.02	-0.361	2.296	0	6.577	0	0	0	0	0	0	0	0	1	0	4930558C23Rik	RIKEN cDNA 4930558C23 gene
Z00036711-1	Nkd2	8.61	-0.361	2.296	1	6.27	0	0	62241	0	0	2	0	1.2005	0.5613	0	Nkd2	naked cuticle 2 homolog (Drosophila)
Z00023729-1	Thbs3	31.68	-0.36	2.29	0	63.26	0	0	308	0	0	2	0	2.4517	0.3422	0	Thbs3	thrombospondin 3
Z00062633-1	Dgkh	11.74	-0.36	2.29	0	76.38	0	0	-79822	0	0	5	1	3.3438	0.356	0	Dgkh	Mus musculus 12 days embryo spinal ganglion cDNA, RIKEN full-length enriched library, clone:D130053N18 product:unclassifiable, full insert sequence
Z00050153-1	Coro6	6.75	-0.359	2.285	1	3.645	0.00065	0.00187	0	0	0	0	0	0	1	0	Coro6	coronin, actin binding protein 6
Z00024013-1	Rcor2	37.35	-0.358	2.28	0	78.574	0	0	-5634	0	1	6	26	22.9617	0.0021	1	Rcor2	REST corepressor 2
Z00012450-1	LOC436089	32.95	-0.358	2.28	0	3.002	0.00387	0.01013	57241	0	0	1	5	4.5509	0.2357	0	LOC436089	similar to matrilin 1, cartilage matrix protein
Z00021669-1	Mycn	30.86	-0.357	2.275	0	19.611	0	0	-2171	0	0	12	11	19.9748	0.004	1	Mycn	v-myc myelocytomatosis viral related oncogene, neuroblastoma derived (avian)
Z00010862-1	Jarid2	55.57	-0.357	2.275	0	32.004	0	0	-24413	0	0	17	21	19.0874	0.0139	1	Jarid2	jumonji, AT rich interactive domain 2
Z00022162-1	Odz4	34.85	-0.357	2.275	0	38.931	0	0	-5155	0	0	5	4	8.5235	0.1079	1	Odz4	odd Oz/ten-m homolog 4 (Drosophila)
Z00009505-1	Set	44.46	-0.357	2.275	0	59.869	0	0	-411	1	0	5	2	7.3041	0.262	0	Set	SET translocation
Z00054655-1	Mpp6	47.6	-0.357	2.275	0	35.562	0	0	5363	0	0	2	4	6.7758	0.2908	0	Mpp6	membrane protein, palmitoylated 6 (MAGUK p55 subfamily member 6)
Z00058692-1	EG432959	39.29	-0.357	2.275	0	61.955	0	0	0	0	0	0	0	0	1	0	EG432959	predicted gene, EG432959
Z00025995-1	Fbxo32	7.63	-0.357	2.275	1	46.799	0	0	-91479	0	0	0	5	3.5141	0.3725	0	Fbxo32	F-box protein 32
Z00025737-1	Sox13	15.75	-0.357	2.275	0	17.754	0	0	0	0	0	0	0	0	1	0	Sox13	SRY-box containing gene 13
Z00030166-1	2310040G24Rik	48.95	-0.356	2.269	0	72.216	0	0	-23983	0	0	2	2	3.7051	0.4348	0	2310040G24Rik	RIKEN cDNA 2310040G24 gene
Z00046524-1	Hmgb1	39.56	-0.356	2.269	0	69.735	0	0	9900	0	1	0	4	4.3168	0.3782	0	Hmgb1	high mobility group box 1
Z00007522-1	Ccnt2	35.75	-0.356	2.269	0	40.14	0	0	-32935	0	0	0	2	2.1623	0.3649	0	Ccnt2	cyclin T2
Z00020795-1	2310044G17Rik	20.19	-0.355	2.264	0	55.924	0	0	-14456	0	1	4	6	8.0977	0.1172	1	2310044G17Rik	RIKEN cDNA 2310044G17 gene
Z00032345-1	2400006H24Rik	39.34	-0.355	2.264	0	12.689	0	0	-11696	0	0	1	2	3.5693	0.3891	0	2400006H24Rik	RIKEN cDNA 2400006H24 gene
Z00071962-1	BC023969	58.9	-0.355	2.264	0	45.185	0	0	0	0	0	0	0	0	1	0	BC023969	cDNA sequence BC023969
Z00010506-1	Dhx40	10.08	-0.355	2.264	0	51.911	0	0	-11288	0	1	1	2	3.5483	0.3529	0	Dhx40	DEAH (Asp-Glu-Ala-His) box polypeptide 40
Z00030689-1	LOC545174	29.92	-0.355	2.264	0	30.764	0	0	0	0	0	0	0	0	1	0	LOC545174	similar to novel protein
Z00024477-1	Magea4	32.77	-0.355	2.264	0	26.143	0	0	18944	0	0	0	2	2.3839	0.344	0	Magea4	melanoma antigen, family A, 4
Z00016228-1	Ung	68.06	-0.355	2.264	0	58.01	0	0	7263	0	0	2	0	1.7439	0.7452	0	Ung	uracil DNA glycosylase
Z00046942-1	6530401D17Rik	62.16	-0.354	2.259	0	16.16	0	0	0	0	0	0	0	0	1	0	6530401D17Rik	RIKEN cDNA 6530401D17 gene
Z00064634-1	Hist1h2ag	38.12	-0.354	2.259	0	33.365	0	0	0	0	0	0	0	0	1	0	Hist1h2ag	Mus musculus histone 1, H2ag (Hist1h2ag), mRNA
Z00018150-1	9030624J02Rik	9.9	-0.353	2.254	0	86.778	0	0	-18181	0	0	3	0	2.0002	0.4188	0	9030624J02Rik	RIKEN cDNA 9030624J02 gene
Z00058787-1	Gemin6	54.32	-0.353	2.254	0	57.208	0	0	8930	0	0	0	2	2.7167	0.5001	0	Gemin6	gem (nuclear organelle) associated protein 6
Z00055321-1	Rxfp3	37.31	-0.353	2.254	0	3.535	0.00089	0.00251	-3264	0	0	2	0	2.0051	0.5296	0	Rxfp3	relaxin family peptide receptor 3
Z00035909-1	Gja1	26.71	-0.352	2.249	0	95.946	0	0	-2343	0	0	9	15	21.1052	0.0033	1	Gja1	gap junction membrane channel protein alpha 1
Z00025397-1	Gstm1	48.98	-0.352	2.249	0	79.082	0	0	3603	0	0	3	2	5.8208	0.3228	0	Gstm1	glutathione S-transferase, mu 1
Z00006763-1	D230025D16Rik	10.41	-0.352	2.249	0	41.788	0	0	8408	0	0	0	10	8.7864	0.2361	0	D230025D16Rik	RIKEN cDNA D230025D16 gene
Z00018156-1	Pxmp2	33.98	-0.352	2.249	0	50.174	0	0	2656	0	1	0	3	4.5363	0.2357	0	Pxmp2	peroxisomal membrane protein 2
Z00019002-1	4933433K01Rik	72.21	-0.352	2.249	0	3.716	0.00053	0.00154	55610	0	0	0	2	1.977	0.4592	0	4933433K01Rik	RIKEN cDNA 4933433K01 gene
Z00003886-1	Asxl3	11.46	-0.352	2.249	0	11.254	0	0	-60186	0	0	1	2	2.6855	0.3615	0	Asxl3	additional sex combs like 3 (Drosophila)
Z00018190-1	Hsf2bp	46.26	-0.352	2.249	0	99.828	0	0	7204	0	0	0	2	2.8344	0.4455	0	Hsf2bp	heat shock transcription factor 2 binding protein
Z00009716-1	Spin2	35.52	-0.352	2.249	0	34.734	0	0	0	0	0	0	0	0	1	0	Spin2	spindlin family, member 2
Z00008607-1	Eed	37.31	-0.351	2.243	0	93.123	0	0	0	0	0	0	0	0	1	0	Eed	embryonic ectoderm development
Z00031326-1	EG544848	21.87	-0.351	2.243	0	37.648	0	0	0	0	0	0	0	0	1	0	EG544848	predicted gene, EG544848
Z00023107-1	Zic1	8.72	-0.351	2.243	0	26.426	0	0	15	1	0	2	1	3.363	0.356	0	Zic1	zinc finger protein of the cerebellum 1
Z00000504-1	Slc39a14	17.68	-0.35	2.238	1	83.351	0	0	-289	1	0	0	5	6.1195	0.1217	1	Slc39a14	solute carrier family 39 (zinc transporter), member 14
Z00002345-1	Dmd	60.88	-0.35	2.238	0	14.625	0	0	30033	0	0	2	4	4.9926	0.4094	0	Dmd	dystrophin, muscular dystrophy
Z00011356-1	Mfng	38.62	-0.35	2.238	0	58.551	0	0	13799	0	1	3	0	2.0919	0.5253	0	Mfng	manic fringe homolog (Drosophila)
Z00031096-1	Nap1l2	58.81	-0.35	2.238	0	30.368	0	0	-66067	0	0	0	2	1.9187	0.511	0	Nap1l2	nucleosome assembly protein 1-like 2
Z00035463-1	Acox3	6.67	-0.349	2.233	1	3.755	0.00047	0.00139	-5315	0	0	2	0	1.8411	0.4676	0	Acox3	acyl-Coenzyme A oxidase 3, pristanoyl
Z00025217-1	Gstm3	48.65	-0.349	2.233	0	61.883	0	0	0	0	0	0	0	0	1	0	Gstm3	glutathione S-transferase, mu 3
Z00036155-1	Zfp105	26.23	-0.349	2.233	0	69.053	0	0	0	0	0	0	0	0	1	0	Zfp105	zinc finger protein 105
Z00071063-1	AA667203	71.19	-0.348	2.228	0	24.647	0	0	-23939	0	1	2	1	2.8049	0.6088	0	AA667203	Mus musculus 3 days neonate thymus cDNA, RIKEN full-length enriched library, clone:A630075J08 product:hypothetical protein, full insert sequence
Z00016722-1	Msh3	52.76	-0.348	2.228	0	44.011	0	0	60340	0	1	2	0	1.207	0.5841	0	Msh3	mutS homolog 3 (E. coli)
Z00040342-1	Tesk2	32.35	-0.347	2.223	0	70.761	0	0	4422	0	0	2	11	12.367	0.0488	1	Tesk2	testis-specific kinase 2
Z00009643-1	Spry4	21.3	-0.347	2.223	0	72.441	0	0	-530	1	0	5	2	7.3041	0.1458	1	Spry4	sprouty homolog 4 (Drosophila)
Z00049761-1	Naprt1	51.62	-0.347	2.223	0	71.36	0	0	4252	0	0	2	7	9.5514	0.1741	1	Naprt1	nicotinate phosphoribosyltransferase domain containing 1
Z00009941-1	Casp3	17.92	-0.347	2.223	0	45.604	0	0	2590	0	0	4	0	3.4496	0.2859	0	Casp3	caspase 3
Z00031187-1	Xab1	44.43	-0.347	2.223	0	63.845	0	0	-31	1	0	0	3	3.5287	0.3891	0	Xab1	XPA binding protein 1
Z00009049-1	Abcb7	44.87	-0.347	2.223	0	23.762	0	0	153255	0	0	1	3	2.8115	0.4455	0	Abcb7	ATP-binding cassette, sub-family B (MDR/TAP), member 7
Z00023520-1	Slc5a1	20.61	-0.346	2.218	0	43.115	0	0	3130	0	0	1	5	7.599	0.1361	1	Slc5a1	solute carrier family 5 (sodium/glucose cotransporter), member 1
Z00031472-1	1110051B16Rik	66.4	-0.346	2.218	0	23.729	0	0	0	0	0	0	0	0	1	0	1110051B16Rik	RIKEN cDNA 1110051B16 gene
Z00061982-1	2610002F03Rik	54.35	-0.346	2.218	0	7.966	0	0	-8174	0	0	0	2	2.7148	0.5001	0	2610002F03Rik	RIKEN cDNA 2610002F03 gene
Z00058006-1	LOC384494	37.59	-0.346	2.218	0	24.387	0	0	0	0	0	0	0	0	1	0	LOC384494
Z00019706-1	Smc1b	70.84	-0.346	2.218	0	19.708	0	0	56351	0	1	0	2	1.9725	0.7145	0	Smc1b	structural maintenace of chromosomes 1B
Z00023294-1	Zfp521	10.04	-0.346	2.218	1	4.425	7e-05	0.00022	5954	0	0	3	0	2.4192	0.3978	0	Zfp521	zinc finger protein 521
Z00014891-1	Timp4	10.38	-0.345	2.213	0	8.184	0	0	-660	0	0	1	6	10.3847	0.2259	0	Timp4	tissue inhibitor of metalloproteinase 4
Z00002197-1	6620401M08Rik	50.24	-0.345	2.213	0	29.114	0	0	0	0	0	0	0	0	1	0	6620401M08Rik	RIKEN cDNA 6620401M08 gene
Z00064735-1	LOC245347	50.55	-0.345	2.213	0	9.592	0	0	-27922	0	0	2	0	1.38	0.562	0	LOC245347	PREDICTED: Mus musculus similar to Brain protein 44-like protein (LOC245347), mRNA
Z00015776-1	5730590G19Rik	44.04	-0.344	2.208	0	37.724	0	0	-4891	0	1	1	10	10.8534	0.1203	1	5730590G19Rik	RIKEN cDNA 5730590G19 gene
Z00005313-1	Gbx2	16.68	-0.344	2.208	0	66.148	0	0	-10435	0	0	8	1	6.0304	0.1731	1	Gbx2	gastrulation brain homeobox 2
Z00027219-1	Mszf17	66.79	-0.344	2.208	0	8.31	0	0	0	0	0	0	0	0	1	0	Mszf17	mszf17
Z00009545-1	Sept11	17.9	-0.343	2.202	0	150.707	0	0	33411	0	0	4	5	6.404	0.164	1	Sept11	septin 11
Z00024150-1	Il18rap	4.8	-0.343	2.202	1	3.631	0.00067	0.00194	-1035	0	0	0	3	5.2949	0.3725	0	Il18rap	interleukin 18 receptor accessory protein
Z00023482-1	Clic3	59.31	-0.343	2.202	0	6.849	0	0	1025	0	0	2	0	2.4507	0.503	0	Clic3	chloride intracellular channel 3
Z00063567-1	Crhr2	25.3	-0.343	2.202	0	32.517	0	0	-5999	0	0	0	2	2.9119	0.3132	0	Crhr2	corticotropin releasing hormone receptor 2
Z00030587-1	Gpx2	22.01	-0.343	2.202	0	110.003	0	0	29627	1	0	3	0	0.2964	0.7723	0	Gpx2	glutathione peroxidase 2
Z00060757-1	Hmgb1-rs17	39.75	-0.343	2.202	0	62.51	0	0	0	0	0	0	0	0	1	0	Hmgb1-rs17	high mobility group box 1, related sequence 17
Z00056916-1	Phf21b	18.27	-0.343	2.202	0	42.7	0	0	1806	1	0	0	4	4.3255	0.2479	0	Phf21b	PHD finger protein 21B
Z00035211-1	Cbx1	41.44	-0.342	2.197	0	59.675	0	0	-8693	0	1	4	3	6.4437	0.3103	0	Cbx1	chromobox homolog 1 (Drosophila HP1 beta)
Z00007777-1	Cep55	30.11	-0.342	2.197	0	54.206	0	0	13072	0	1	2	4	5.7573	0.1801	1	Cep55	centrosomal protein 55
Z00014719-1	Rfx2	36.67	-0.342	2.197	0	54.188	0	0	19846	0	0	1	4	4.7886	0.3422	0	Rfx2	regulatory factor X, 2 (influences HLA class II expression)
Z00000460-1	Prpf19	35.58	-0.342	2.197	0	5.853	0	0	-2012	0	1	0	2	3.5552	0.2836	0	Prpf19	PRP19/PSO4 pre-mRNA processing factor 19 homolog (S. cerevisiae)
Z00048353-1	Chrna9	30.66	-0.342	2.197	0	14.38	0	0	30888	0	1	0	5	4.2619	0.2452	0	Chrna9	cholinergic receptor, nicotinic, alpha polypeptide 9
Z00039001-1	2410127L17Rik	17.84	-0.342	2.197	0	85.843	0	0	0	0	0	0	0	0	1	0	2410127L17Rik	RIKEN cDNA 2410127L17 gene
Z00030333-1	Clspn	77.17	-0.342	2.197	0	18.313	0	0	57595	0	0	0	2	1.9772	0.4592	0	Clspn	claspin homolog (Xenopus laevis)
Z00008492-1	Nup37	48.26	-0.342	2.197	0	53.58	0	0	20259	0	0	2	0	1.4591	0.562	0	Nup37	nucleoporin 37
Z00009886-1	Elavl2	27.16	-0.341	2.192	0	20.25	0	0	-47805	0	0	3	6	6.1809	0.1764	1	Elavl2	ELAV (embryonic lethal, abnormal vision, Drosophila)-like 2 (Hu antigen B)
Z00005031-1	Rcbtb1	17.59	-0.341	2.192	0	6.118	0	0	2340	0	0	2	0	2.1185	0.391	0	Rcbtb1	regulator of chromosome condensation (RCC1) and BTB (POZ) domain containing protein 1
Z00031498-1	Rnf24	9.96	-0.341	2.192	1	38.74	0	0	-78154	0	0	0	3	2.4974	0.3978	0	Rnf24	ring finger protein 24
Z00019455-1	0610010D24Rik	57.16	-0.34	2.187	0	20.018	0	0	2026	0	0	3	1	5.0488	0.3228	0	0610010D24Rik	RIKEN cDNA 0610010D24 gene
Z00041793-1	6430514L14Rik	75.6	-0.34	2.187	0	23.817	0	0	-24982	0	0	2	1	2.7842	0.4592	0	6430514L14Rik	RIKEN cDNA 6430514L14 gene
Z00032945-1	Defcr-rs1	48.51	-0.34	2.187	0	5.066	1e-05	4e-05	-31416	0	1	0	2	2.1571	0.511	0	Defcr-rs1	defensin related sequence cryptdin peptide (paneth cells)
Z00020984-1	Elavl4	8.91	-0.34	2.187	0	28.717	0	0	29394	0	0	0	2	2.2054	0.3979	0	Elavl4	ELAV (embryonic lethal, abnormal vision, Drosophila)-like 4 (Hu antigen D)
Z00035025-1	Myef2	16.89	-0.34	2.187	0	19.354	0	0	5762	0	0	0	2	2.9146	0.3147	0	Myef2	myelin basic protein expression factor 2, repressor
Z00022712-1	Nefm	11.23	-0.34	2.187	0	5.213	1e-05	2e-05	0	0	0	0	0	0	1	0	Nefm	neurofilament, medium polypeptide
Z00072434-1	4930431J08Rik	20.97	-0.339	2.182	0	48.11	0	0	-29631	0	0	1	6	5.7233	0.1737	1	4930431J08Rik	RIKEN cDNA 4930431J08 gene
Z00047557-1	Slc43a1	67.01	-0.339	2.182	0	21.484	0	0	-726	0	0	0	3	5.3266	0.4094	0	Slc43a1	solute carrier family 43, member 1
Z00058212-1	LOC640846	74.06	-0.339	2.182	0	4.297	0.0001	0.00031	0	0	0	0	0	0	1	0	LOC640846	similar to solute carrier family 25, member 5
Z00024867-1	Lrrn1	10.29	-0.339	2.182	0	4.309	0.0001	0.0003	8562	0	0	0	2	2.739	0.3615	0	Lrrn1	leucine rich repeat protein 1, neuronal
Z00050197-1	Sod1	29.9	-0.338	2.177	0	20.869	0	0	-55593	0	1	5	2	4.3165	0.2452	0	Sod1	superoxide dismutase 1, soluble
Z00060186-1	Uchl1	22.2	-0.338	2.177	0	88.93	0	0	44312	0	0	2	4	4.6979	0.2228	0	Uchl1	ubiquitin carboxy-terminal hydrolase L1
Z00003145-1	Ada	15.04	-0.338	2.177	1	96.611	0	0	-27050	0	0	0	6	4.954	0.1513	1	Ada	adenosine deaminase
Z00026323-1	Bambi-ps1	47.98	-0.338	2.177	0	32.136	0	0	-103483	0	0	3	0	1.4772	0.5731	0	Bambi-ps1	BMP and activin membrane-bound inhibitor, pseudogene (Xenopus laevis)
Z00027229-1	Iqcg	44.43	-0.338	2.177	0	46.404	0	0	42744	0	0	2	2	3.3692	0.3942	0	Iqcg	IQ motif containing G
Z00058262-1	Rad1	39.22	-0.337	2.172	0	33.486	0	0	1333	0	0	2	0	2.3416	0.4981	0	Rad1	RAD1 homolog (S. pombe)
Z00016375-1	Tmem64	39.89	-0.336	2.167	0	53.174	0	0	-21410	0	0	0	12	8.5793	0.2276	0	Tmem64	transmembrane protein 64
Z00008680-1	Ppil4	23.02	-0.336	2.167	0	42.727	0	0	148	1	0	1	2	3.9933	0.2617	0	Ppil4	peptidylprolyl isomerase (cyclophilin)-like 4
Z00005912-1	2410015N17Rik	49.08	-0.336	2.167	0	71.232	0	0	16425	1	0	0	2	0.8602	0.6556	0	2410015N17Rik	RIKEN cDNA 2410015N17 gene
Z00040975-1	2610510H03Rik	41.26	-0.336	2.167	0	50.749	0	0	0	0	0	0	0	0	1	0	2610510H03Rik	RIKEN cDNA 2610510H03 gene
Z00071281-1	AI747699	60.43	-0.336	2.167	0	6.196	0	0	0	0	0	0	0	0	1	0	AI747699	similar to Gastric triacylglycerol lipase precursor (Gastric lipase) (GL)
Z00024500-1	Apod	51.59	-0.336	2.167	1	18.741	0	0	0	0	0	0	0	0	1	0	Apod	apolipoprotein D
Z00020889-1	Armcx2	34.43	-0.336	2.167	0	29.781	0	0	-109626	0	0	2	0	1.0769	0.5179	0	Armcx2	armadillo repeat containing, X-linked 2
Z00003976-1	D10627	59.35	-0.336	2.167	0	57.229	0	0	-46357	0	0	1	2	2.8066	0.5001	0	D10627	cDNA sequence D10627
Z00031209-1	Hist1h4h	74.82	-0.336	2.167	0	40.834	0	0	1741	0	0	0	2	3.6094	0.4592	0	Hist1h4h	histone cluster 1, H4h
Z00001120-1	Thop1	70.63	-0.336	2.167	0	10.26	0	0	12443	0	0	3	0	2.1267	0.71	0	Thop1	thimet oligopeptidase 1
Z00015625-1	Kbtbd8	46.7	-0.335	2.162	0	14.845	0	0	290	1	0	4	3	7.9581	0.2276	0	Kbtbd8	kelch repeat and BTB (POZ) domain containing 8
Z00034742-1	Lamc1	13.59	-0.335	2.162	1	32.48	0	0	-26386	0	0	0	4	3.7125	0.1729	1	Lamc1	laminin, gamma 1
Z00035009-1	A030007L17Rik	54.9	-0.335	2.162	0	39.599	0	0	0	0	0	0	0	0	1	0	A030007L17Rik	RIKEN cDNA A030007L17 gene
Z00054252-1	Glul	20.74	-0.334	2.157	0	59.325	0	0	179156	0	0	1	14	7.0606	0.1512	1	Glul	glutamate-ammonia ligase (glutamine synthetase)
Z00011032-1	AW011956	14.45	-0.334	2.157	0	33.931	0	0	0	0	0	0	0	0	1	0	AW011956	expressed sequence AW011956
Z00003095-1	C130052G03Rik	30.65	-0.334	2.157	0	41.936	0	0	0	0	0	0	0	0	1	0	C130052G03Rik	RIKEN cDNA C130052G03 gene
Z00050467-1	Gfod1	11.98	-0.334	2.157	0	54.589	0	0	-8127	0	0	0	2	2.7616	0.3615	0	Gfod1	glucose-fructose oxidoreductase domain containing 1
Z00054390-1	LOC383771	11.59	-0.334	2.157	0	23.045	0	0	0	0	0	0	0	0	1	0	LOC383771
Z00059140-1	Traf3ip1	32.68	-0.334	2.157	0	17.118	0	0	-26773	0	1	0	2	2.2157	0.3633	0	Traf3ip1	TNF receptor-associated factor 3 interacting protein 1
Z00030121-1	Gpr126	8.73	-0.333	2.152	0	46.484	0	0	9447	0	1	0	2	2.6741	0.3615	0	Gpr126	G protein-coupled receptor 126
Z00021276-1	Vstm2	9.8	-0.333	2.152	0	9.035	0	0	0	0	0	0	0	0	1	0	Vstm2	V-set and transmembrane domain containing 2
Z00046109-1	Dnahc8	15.08	-0.332	2.147	0	40.018	0	0	-107	1	0	0	10	11.3371	0.075	1	Dnahc8	dynein, axonemal, heavy chain 8
Z00010775-1	Cth	60.86	-0.332	2.147	0	51.013	0	0	-7037	0	1	0	9	8.3896	0.3871	0	Cth	cystathionase (cystathionine gamma-lyase)
Z00015450-1	Gins1	68.89	-0.332	2.147	0	50.426	0	0	0	0	0	0	0	0	1	0	Gins1	GINS complex subunit 1 (Psf1 homolog)
Z00031861-1	LOC667666	53.22	-0.332	2.147	0	37.115	0	0	0	0	0	0	0	0	1	0	LOC667666	similar to reduced expression 2
Z00072504-1	Zfp167	68.05	-0.332	2.147	0	44.025	0	0	0	0	0	0	0	0	1	0	Zfp167	zinc finger protein 167
Z00031386-1	A530088E08Rik	11.85	-0.331	2.142	0	23.688	0	0	0	0	0	0	0	0	1	0	A530088E08Rik	RIKEN cDNA A530088E08 gene
Z00011138-1	Lsm5	41.85	-0.331	2.142	0	14.688	0	0	182053	0	0	0	2	1.6063	0.5614	0	Lsm5	LSM5 homolog, U6 small nuclear RNA associated (S. cerevisiae)
Z00024988-1	Nola3	56.16	-0.331	2.142	0	52.391	0	0	0	0	0	0	0	0	1	0	Nola3	nucleolar protein family A, member 3
Z00001014-1	Rrs1	41.46	-0.33	2.137	0	17.155	0	0	-75284	0	1	1	6	4.7656	0.3422	0	Rrs1	RRS1 ribosome biogenesis regulator homolog (S. cerevisiae)
Z00051785-1	4930432K09Rik	7.6	-0.33	2.137	1	3.374	0.00139	0.00384	0	0	0	0	0	0	1	0	4930432K09Rik	RIKEN cDNA 4930432K09 gene
Z00022040-1	5033413D16Rik	74.44	-0.33	2.137	0	9.261	0	0	0	0	0	0	0	0	1	0	5033413D16Rik	RIKEN cDNA 5033413D16 gene
Z00062960-1	Cmya3	55.54	-0.329	2.133	0	5.65	0	1e-05	-49794	0	0	0	2	2.0153	0.511	0	Cmya3	cardiomyopathy associated 3
Z00030419-1	LOC245202	48.73	-0.329	2.133	0	5.504	0	1e-05	0	0	0	0	0	0	1	0	LOC245202	H3093D04-3 NIA Mouse 15K cDNA Clone Set Mus musculus cDNA clone H3093D04 3', mRNA sequence
Z00072448-1	LOC433782	60.91	-0.329	2.133	0	17.693	0	0	0	0	0	0	0	0	1	0	LOC433782
Z00018358-1	Ptger2	17.24	-0.328	2.128	0	15.494	0	0	6153	0	0	0	10	9.3274	0.0986	1	Ptger2	prostaglandin E receptor 2 (subtype EP2)
Z00034879-1	2610028A01Rik	45.85	-0.328	2.128	0	37.88	0	0	18828	0	0	0	2	2.3826	0.4966	0	2610028A01Rik	RIKEN cDNA 2610028A01 gene
Z00073816-1	2610201A13Rik	37.87	-0.328	2.128	0	55.838	0	0	0	0	0	0	0	0	1	0	2610201A13Rik	RIKEN cDNA 2610201A13 gene
Z00016569-1	4921511H13Rik	55.19	-0.328	2.128	0	51.65	0	0	-12854	0	0	0	2	2.5501	0.503	0	4921511H13Rik	RIKEN cDNA 4921511H13 gene
Z00063006-1	Nudt10	18.97	-0.328	2.128	0	5.975	0	0	0	0	0	0	0	0	1	0	Nudt10	nudix (nucleoside diphosphate linked moiety X)-type motif 10
Z00034770-1	Slc38a5	32.35	-0.328	2.128	0	3.781	0.00044	0.00129	17245	0	1	0	3	3.2052	0.2894	0	Slc38a5	solute carrier family 38, member 5
Z00036684-1	6720451E15	58.57	-0.327	2.123	0	27.384	0	0	0	0	0	0	0	0	1	0	6720451E15	hypothetical protein 6720451E15
Z00067941-1	LOC671973	47.6	-0.327	2.123	0	35.75	0	0	0	0	0	0	0	0	1	0	LOC671973	hypothetical protein LOC671973
Z00034960-1	Bok	31.19	-0.326	2.118	0	72.093	0	0	0	0	0	0	0	0	1	0	Bok	Bcl-2-related ovarian killer protein
Z00024041-1	Kcnn2	30.77	-0.326	2.118	0	3.938	0.00028	0.00084	11076	0	0	0	2	2.5772	0.3346	0	Kcnn2	potassium intermediate/small conductance calcium-activated channel, subfamily N, member 2
Z00057194-1	Magea10	29.46	-0.326	2.118	0	2.645	0.01008	0.02491	57893	0	0	0	3	2.6311	0.3342	0	Magea10	melanoma antigen family A, 10
Z00034528-1	Snrpa1	72.84	-0.326	2.118	0	53.365	0	0	-1002	0	0	0	2	3.9732	0.4592	0	Snrpa1	small nuclear ribonucleoprotein polypeptide A'
Z00017593-1	Arid5b	14.53	-0.325	2.113	1	52.923	0	0	-771	0	0	5	12	19.2655	0.0012	1	Arid5b	AT rich interactive domain 5B (Mrf1 like)
Z00036270-1	Ppp1r9a	41.16	-0.325	2.113	0	52.076	0	0	4296	0	0	3	4	7.5191	0.2557	0	Ppp1r9a	protein phosphatase 1, regulatory (inhibitor) subunit 9A
Z00010015-1	Eef2k	21.23	-0.325	2.113	0	20.212	0	0	9847	0	0	3	3	5.8198	0.1735	1	Eef2k
Z00030834-1	Speer2	51.72	-0.325	2.113	0	14.577	0	0	-90263	0	0	0	8	4.9458	0.3228	0	Speer2	spermatogenesis associated glutamate (E)-rich protein 2
Z00001039-1	2610029G23Rik	45.35	-0.325	2.113	0	49.288	0	0	0	0	0	0	0	0	1	0	2610029G23Rik	RIKEN cDNA 2610029G23 gene
Z00052749-1	Dus4l	67.15	-0.325	2.113	0	4.813	2e-05	7e-05	0	0	0	0	0	0	1	0	Dus4l	dihydrouridine synthase 4-like (S. cerevisiae)
Z00068845-1	LOC671741	51.31	-0.325	2.113	0	40.221	0	0	0	0	0	0	0	0	1	0	LOC671741	hypothetical protein LOC671741
Z00022452-1	Scgb3a1	19.28	-0.325	2.113	0	43.49	0	0	0	0	0	0	0	0	1	0	Scgb3a1	secretoglobin, family 3A, member 1
Z00000233-1	Tro	15.49	-0.325	2.113	0	22.279	0	0	-20032	0	1	0	2	2.3735	0.3615	0	Tro	trophinin
Z00035028-1	Rab30	8.59	-0.324	2.108	1	7.764	0	0	1961	0	0	0	5	6.8522	0.3725	0	Rab30	RAB30, member RAS oncogene family
Z00012264-1	Fkbp5	47.89	-0.324	2.108	0	15.392	0	0	-14492	0	0	2	3	4.9079	0.3422	0	Fkbp5	FK506 binding protein 5
Z00026214-1	4930529I22Rik	2.09	-0.324	2.108	1	4.402	7e-05	0.00023	7096	0	0	3	1	4.0606	0.3725	0	4930529I22Rik	RIKEN cDNA 4930529I22 gene
Z00036612-1	Zfp719	24.58	-0.324	2.108	0	13.526	0	0	19144	0	0	0	3	3.1735	0.2898	0	Zfp719	zinc finger protein 719
Z00004978-1	Otx2	19.64	-0.323	2.103	0	10.598	0	0	-279	0	0	1	18	21.1384	0.0126	1	Otx2	orthodenticle homolog 2 (Drosophila)
Z00006427-1	1110007M04Rik	51.91	-0.323	2.103	0	46.352	0	0	-5415	0	0	3	6	9.0112	0.1741	1	1110007M04Rik	RIKEN cDNA 1110007M04 gene
Z00034681-1	Ablim1	9.01	-0.323	2.103	1	11.781	0	0	2092	0	0	0	3	4.6854	0.3725	0	Ablim1	actin-binding LIM protein 1
Z00012369-1	Armcx6	20.36	-0.323	2.103	1	2.364	0.02092	0.04889	0	0	0	0	0	0	1	0	Armcx6	armadillo repeat containing, X-linked 6
Z00009322-1	Cacybp	22.69	-0.323	2.103	0	88.931	0	0	-24263	0	0	2	0	1.4164	0.4868	0	Cacybp	calcyclin binding protein
Z00060941-1	LOC621832	47.98	-0.323	2.103	0	79.073	0	0	0	0	0	0	0	0	1	0	LOC621832	similar to Nuclear transport factor 2 (NTF-2)
Z00041570-1	Myo9a	59.63	-0.323	2.103	0	10.552	0	0	58745	0	0	0	2	1.9583	0.511	0	Myo9a	myosin IXa
Z00022641-1	Pnliprp1	5.96	-0.323	2.103	1	5.467	0	1e-05	-42087	0	1	0	3	2.781	0.3978	0	Pnliprp1	pancreatic lipase related protein 1
Z00032549-1	Rfesd	50.86	-0.323	2.103	0	79.485	0	0	0	0	0	0	0	0	1	0	Rfesd	Rieske (Fe-S) domain containing
Z00067737-1	Usp9x	63.36	-0.323	2.103	0	52.585	0	0	-29944	0	0	1	3	3.777	0.5126	0	Usp9x	ubiquitin specific peptidase 9, X chromosome
Z00071594-1	A630040H13Rik	69.28	-0.322	2.098	0	16.832	0	0	0	0	0	0	0	0	1	0	A630040H13Rik	RIKEN cDNA A630040H13 gene
Z00029615-1	D330037F02Rik	13.76	-0.322	2.098	0	6.504	0	0	0	0	0	0	0	0	1	0	D330037F02Rik	RIKEN cDNA D330037F02 gene
Z00037863-1	Rbmx2	50.6	-0.322	2.098	0	49.374	0	0	-4046	0	0	2	0	1.9305	0.511	0	Rbmx2	RNA binding motif protein, X-linked 2
Z00031101-1	Siah1b	49.26	-0.322	2.098	0	52.654	0	0	0	0	0	0	0	0	1	0	Siah1b	seven in absentia 1B
Z00034264-1	Dusp12	45.27	-0.321	2.094	0	67.543	0	0	-9537	0	0	4	0	2.7548	0.4493	0	Dusp12	dual specificity phosphatase 12
Z00021876-1	2310003L22Rik	38.54	-0.321	2.094	0	40.967	0	0	136254	0	1	0	2	1.6905	0.5511	0	2310003L22Rik	RIKEN cDNA 2310003L22 gene
Z00031056-1	4930500J02Rik	64.77	-0.321	2.094	0	49.618	0	0	0	0	0	0	0	0	1	0	4930500J02Rik	RIKEN cDNA 4930500J02 gene
Z00035890-1	Zfp74	58.4	-0.32	2.089	0	70.317	0	0	-497	0	1	0	6	8.787	0.1741	1	Zfp74	zinc finger protein 74
Z00053753-1	Fzd9	27.41	-0.32	2.089	0	17.475	0	0	-55054	0	1	0	4	3.2597	0.2894	0	Fzd9	frizzled homolog 9 (Drosophila)
Z00063259-1	Tfam	58.33	-0.32	2.089	0	31.854	0	0	16008	0	0	2	0	1.5201	0.562	0	Tfam	transcription factor A, mitochondrial
Z00007056-1	Jarid1b	32.23	-0.318	2.079	0	74.627	0	0	-24687	0	0	4	38	21.4769	0.0033	1	Jarid1b	jumonji, AT rich interactive domain 1B (Rbp2 like)
Z00058024-1	4932441K18Rik	50.67	-0.318	2.079	0	11.557	0	0	-3032	0	0	2	6	9.2762	0.1741	1	4932441K18Rik	RIKEN cDNA 4932441K18 gene
Z00019240-1	Rnf7	24.79	-0.318	2.079	0	84.371	0	0	-4568	0	0	0	3	4.0733	0.2474	0	Rnf7	ring finger protein 7
Z00030464-1	Hist1h4m	75.57	-0.318	2.079	0	36.102	0	0	-5072	0	0	0	2	2.9974	0.4592	0	Hist1h4m	histone cluster 1, H4m
Z00070826-1	LOC329575	56.9	-0.318	2.079	0	55.342	0	0	0	0	0	0	0	0	1	0	LOC329575	hypothetical LOC329575
Z00008699-1	Nlrp4b	3.68	-0.318	2.079	1	4.273	0.00011	0.00033	0	0	0	0	0	0	1	0	Nlrp4b	NLR family, pyrin domain containing 4B
Z00018427-1	Pcmt1	10.38	-0.318	2.079	0	41.595	0	0	49840	0	1	1	5	4.6	0.3085	0	Pcmt1	protein-L-isoaspartate (D-aspartate) O-methyltransferase 1
Z00010836-1	Ptprk	36.51	-0.317	2.074	0	23.405	0	0	-79690	0	1	2	6	5.19	0.3422	0	Ptprk	protein tyrosine phosphatase, receptor type, K
Z00009354-1	Cul5	35.57	-0.317	2.074	0	27.106	0	0	-13824	0	0	0	4	4.18	0.2452	0	Cul5	cullin 5
Z00028288-1	A430104N18Rik	47.44	-0.317	2.074	0	43.258	0	0	0	0	0	0	0	0	1	0	A430104N18Rik	RIKEN cDNA A430104N18 gene
Z00026369-1	Hist2h4	74.59	-0.317	2.074	0	37.456	0	0	0	0	0	0	0	0	1	0	Hist2h4	histone cluster 2, H4
Z00027360-1	LOC545471	65.23	-0.316	2.07	0	7.272	0	0	33464	0	0	0	2	2.1594	0.71	0	LOC545471	similar to KRAB zinc finger protein 6D
Z00021050-1	Mpped1	17.35	-0.316	2.07	0	24.129	0	0	99446	0	0	1	4	3.6398	0.2782	0	Mpped1	metallophosphoesterase domain containing 1
Z00040846-1	2700038G22Rik	75.38	-0.315	2.065	0	29.376	0	0	0	0	0	0	0	0	1	0	2700038G22Rik	RIKEN cDNA 2700038G22 gene
Z00071572-1	Anp32c	44.8	-0.315	2.065	0	4.166	0.00015	0.00045	-22568	0	0	2	0	1.432	0.5777	0	Anp32c	Copy of Mus musculus acidic leucine-rich nuclear phosphoprotein 32 family member C (Anp32c), mRNA
Z00026198-1	Lin28b	49.94	-0.315	2.065	0	16.734	0	0	0	0	0	0	0	0	1	0	Lin28b	lin-28 homolog B (C. elegans)
Z00035118-1	Topbp1	49.23	-0.315	2.065	0	19.237	0	0	4754	0	0	0	2	3.0313	0.494	0	Topbp1	topoisomerase (DNA) II beta binding protein
Z00021422-1	Ak1	56.13	-0.314	2.06	0	76.358	0	0	-723	0	0	1	2	5.4666	0.3228	0	Ak1	adenylate kinase 1
Z00011757-1	A830073O21Rik	16	-0.314	2.06	1	8.212	0	0	-112346	0	1	3	4	4.2997	0.1608	1	A830073O21Rik	RIKEN cDNA A830073O21 gene
Z00034146-1	Hnrpab	54.64	-0.314	2.06	0	47.653	0	0	91	1	0	1	3	5.2352	0.3228	0	Hnrpab	heterogeneous nuclear ribonucleoprotein A/B
Z00039850-1	Ccdc43	52.66	-0.314	2.06	0	49.581	0	0	-24134	0	0	2	0	1.4154	0.562	0	Ccdc43	coiled-coil domain containing 43
Z00042630-1	Zfp31	8.54	-0.314	2.06	0	32.04	0	0	-7115	0	1	2	0	1.7417	0.446	0	Zfp31	zinc finger protein 31
Z00022825-1	Tcof1	67.67	-0.313	2.055	0	43.418	0	0	-22337	0	0	2	2	3.7512	0.5126	0	Tcof1	Treacher Collins Franceschetti syndrome 1, homolog
Z00018009-1	Hnrph2	45.74	-0.313	2.055	0	31.456	0	0	20670	0	0	1	2	3.2424	0.4038	0	Hnrph2	heterogeneous nuclear ribonucleoprotein H2
Z00072822-1	LOC195531	63.6	-0.313	2.055	0	11.248	0	0	0	0	0	0	0	0	1	0	LOC195531	Copy of E0240D03-5 NIA Mouse Embryonic Stem (ES) cell (Lif-, 48 h, high density) cDNA library (Long) Mus musculus cDNA clone NIA:E0240D03 IMAGE:30853190 5', mRNA sequence
Z00072226-1	LOC621051	66.6	-0.313	2.055	0	5.832	0	0	0	0	0	0	0	0	1	0	LOC621051
Z00018108-1	Msh6	62.85	-0.312	2.051	0	40.854	0	0	-1173	0	0	3	2	7.0742	0.3871	0	Msh6	mutS homolog 6 (E. coli)
Z00025155-1	Gpc3	26.65	-0.312	2.051	0	12.029	0	0	-18838	0	0	1	5	5.5324	0.1923	1	Gpc3	glypican 3
Z00061427-1	Josd3	61.54	-0.312	2.051	0	31.961	0	0	11458	0	0	1	4	5.2683	0.4094	0	Josd3	Josephin domain containing 3
Z00060488-1	Gnpnat1	42.8	-0.312	2.051	0	39.056	0	0	1106	0	0	0	3	5.1127	0.3422	0	Gnpnat1	glucosamine-phosphate N-acetyltransferase 1
Z00062585-1	Polr3g	66.14	-0.312	2.051	0	53.008	0	0	7682	0	0	0	2	2.7887	0.6088	0	Polr3g	polymerase (RNA) III (DNA directed) polypeptide G
Z00054036-1	Rnf152	10.38	-0.312	2.051	0	3.661	0.00062	0.00179	-6957	0	1	0	2	2.8566	0.3615	0	Rnf152	ring finger protein 152
Z00052001-1	Cep27	42.24	-0.311	2.046	0	25.32	0	0	-826	0	0	0	2	4.0202	0.3874	0	Cep27	centrosomal protein 27
Z00025828-1	Fgf10	9.43	-0.311	2.046	0	57.153	0	0	0	0	0	0	0	0	1	0	Fgf10	fibroblast growth factor 10
Z00022788-1	Nlrp4f	65.89	-0.311	2.046	0	16.713	0	0	31651	0	0	1	3	3.7407	0.5126	0	Nlrp4f	NLR family, pyrin domain containing 4F
Z00023432-1	Pdcl2	35.17	-0.31	2.041	0	41.002	0	0	9070	0	0	6	6	9.6706	0.0833	1	Pdcl2	phosducin-like 2
Z00050455-1	AI847670	64.1	-0.31	2.041	0	20.041	0	0	0	0	0	0	0	0	1	0	AI847670	expressed sequence AI847670
Z00003936-1	Gpm6b	17.2	-0.31	2.041	1	30.729	0	0	-31848	0	0	0	2	2.1781	0.2885	0	Gpm6b	glycoprotein m6b
Z00005390-1	Gsc	9.1	-0.31	2.041	1	28.229	0	0	39684	0	0	1	4	4.2453	0.3725	0	Gsc	goosecoid
Z00033551-1	OTTMUSG00000007485	46.98	-0.31	2.041	0	23.033	0	0	0	0	0	0	0	0	1	0	OTTMUSG00000007485	predicted gene, OTTMUSG00000007485
Z00056587-1	Pno1	73.14	-0.31	2.041	0	28.613	0	0	0	0	0	0	0	0	1	0	Pno1	partner of NOB1 homolog (S. cerevisiae)
Z00003970-1	Tsga14	45.29	-0.31	2.041	0	30.137	0	0	8	1	0	3	0	1.7734	0.5511	0	Tsga14	testis specific gene A14
Z00026909-1	Vax1	9.79	-0.31	2.041	0	11.541	0	0	7295	1	0	2	0	0.0849	0.8655	0	Vax1	ventral anterior homeobox containing gene 1
Z00035137-1	Ulk1	16.22	-0.309	2.037	0	93.021	0	0	1313	0	0	1	6	9.9553	0.0986	1	Ulk1	Unc-51 like kinase 1 (C. elegans)
Z00013525-1	Rbpms2	60.93	-0.309	2.037	0	3.735	0.0005	0.00147	-37	1	0	2	3	6.2045	0.3871	0	Rbpms2	RNA binding protein with multiple splicing 2
Z00063926-1	Isl2	15.35	-0.309	2.037	1	7.365	0	0	56703	0	0	1	9	6.5776	0.1217	1	Isl2	Mus musculus insulin related protein 2 (islet 2) (Isl2), mRNA
Z00032673-1	4632432E15Rik	31.02	-0.309	2.037	0	16.3	0	0	0	0	0	0	0	0	1	0	4632432E15Rik	Mus musculus 4 days neonate male adipose cDNA, RIKEN full-length enriched library, clone:B430319C03 product:unclassifiable, full insert sequence
Z00034219-1	2410018M08Rik	64.77	-0.308	2.032	0	11.01	0	0	14619	1	1	3	0	0.4861	1	0	2410018M08Rik	RIKEN cDNA 2410018M08 gene
Z00072715-1	C230096K16Rik	64.93	-0.308	2.032	0	39.821	0	0	0	0	0	0	0	0	1	0	C230096K16Rik	RIKEN cDNA C230096K16 gene
Z00016679-1	Wdr75	51.21	-0.308	2.032	0	11.903	0	0	88314	0	0	0	3	2.4449	0.503	0	Wdr75	WD repeat domain 75
Z00000332-1	Lap3	19.02	-0.307	2.027	0	58.69	0	0	2421	0	0	1	2	4.7253	0.2228	0	Lap3	leucine aminopeptidase 3
Z00025529-1	Slc24a4	5.33	-0.307	2.027	1	3.281	0.0018	0.00491	-37	0	0	3	0	3.2986	0.3725	0	Slc24a4	solute carrier family 24 (sodium/potassium/calcium exchanger), member 4
Z00073797-1	1110061A14Rik	56.85	-0.307	2.027	0	17.443	0	0	0	0	0	0	0	0	1	0	1110061A14Rik	RIKEN cDNA 1110061A14 gene
Z00013472-1	Gdf3	39.88	-0.306	2.023	0	11.485	0	0	1514	0	0	4	0	3.7997	0.3874	0	Gdf3	growth differentiation factor 3
Z00002973-1	2010012C16Rik	39.67	-0.306	2.023	0	39.308	0	0	0	0	0	0	0	0	1	0	2010012C16Rik	RIKEN cDNA 2010012C16 gene
Z00007127-1	Gsr	72.95	-0.305	2.018	0	20.712	0	0	1098	0	0	0	8	10.6416	0.0961	1	Gsr	glutathione reductase 1
Z00021335-1	Dact1	11.78	-0.305	2.018	1	24.729	0	0	-12810	0	0	6	6	9.1345	0.3725	0	Dact1	dapper homolog 1, antagonist of beta-catenin (xenopus)
Z00014508-1	Arl4a	35.37	-0.305	2.018	0	23.397	0	0	37230	0	0	1	6	5.5008	0.1923	1	Arl4a	ADP-ribosylation factor-like 4A
Z00023125-1	Alk	19.17	-0.305	2.018	0	10.325	0	0	44986	0	0	0	9	6.0979	0.1731	1	Alk	anaplastic lymphoma kinase
Z00043093-1	2810004A10Rik	51.48	-0.305	2.018	0	77.511	0	0	-12940	0	0	4	1	4.1461	0.3955	0	2810004A10Rik	RIKEN cDNA 2810004A10 gene
Z00004728-1	Cxxc6	50.68	-0.305	2.018	0	44.949	0	0	-54523	0	0	4	3	4.6853	0.3442	0	Cxxc6	CXXC finger 6
Z00019279-1	Chd9	60.64	-0.304	2.013	0	42.281	0	0	23030	0	0	3	8	8.1832	0.3871	0	Chd9	chromodomain helicase DNA binding protein 9
Z00028399-1	C330002G04Rik	63.28	-0.304	2.013	0	25.461	0	0	0	0	0	0	0	0	1	0	C330002G04Rik	RIKEN cDNA C330002G04 gene
Z00056290-1	Gpatc4	60.88	-0.304	2.013	0	25.828	0	0	0	0	0	0	0	0	1	0	Gpatc4	G patch domain containing 4
Z00013009-1	Slc39a4	76.82	-0.303	2.009	0	108.997	0	0	636	0	0	3	1	5.7079	0.4092	0	Slc39a4	solute carrier family 39 (zinc transporter), member 4
Z00034678-1	Prmt8	18.74	-0.303	2.009	0	12.247	0	0	-1339	0	0	2	0	2.3329	0.3648	0	Prmt8	protein arginine N-methyltransferase 8
Z00022661-1	Peg12	20.42	-0.303	2.009	0	28.094	0	0	11739	0	0	2	1	3.1774	0.2942	0	Peg12	paternally expressed 12
Z00036599-1	Dhfr	71.23	-0.303	2.009	0	37.964	0	0	71489	1	0	0	2	0.3091	1	0	Dhfr	dihydrofolate reductase
Z00017343-1	Fgl2	10.14	-0.303	2.009	0	5.642	0	1e-05	-127441	0	0	2	2	2.786	0.3615	0	Fgl2	fibrinogen-like protein 2
Z00060755-1	Pcna	68.31	-0.303	2.009	0	44.119	0	0	0	0	0	0	0	0	1	0	Pcna	proliferating cell nuclear antigen
Z00051151-1	Ppcs	50.86	-0.303	2.009	0	48.559	0	0	0	0	0	0	0	0	1	0	Ppcs	phosphopantothenoylcysteine synthetase
Z00026299-1	Sbk1	18.8	-0.303	2.009	0	80.87	0	0	-52178	0	0	1	3	3.4248	0.2859	0	Sbk1	SH3-binding kinase 1
Z00048267-1	C130053K05Rik	2.14	-0.302	2.004	0	2.771	0.00722	0.0182	0	0	0	0	0	0	1	0	C130053K05Rik	RIKEN cDNA C130053K05 gene
Z00056823-1	Gm288	62.92	-0.302	2.004	0	40.349	0	0	0	0	0	0	0	0	1	0	Gm288	gene model 288, (NCBI)
Z00057629-1	Hmgb1l	52.52	-0.302	2.004	0	12.411	0	0	0	0	0	0	0	0	1	0	Hmgb1l	similar to High mobility group protein 1 (HMG-1) (High mobility group protein B1) (Amphoterin) (Heparin-binding protein p30)
Z00072579-1	Nt5c1a	27.02	-0.302	2.004	0	21.228	0	0	0	0	0	0	0	0	1	0	Nt5c1a	5'-nucleotidase, cytosolic IA
Z00024607-1	Pla2g10	80.81	-0.302	2.004	0	3.668	0.00061	0.00175	24690	0	0	0	2	2.2766	0.4592	0	Pla2g10	phospholipase A2, group X
Z00072167-1	LOC628174	63.59	-0.301	1.999	0	32.848	0	0	0	0	0	0	0	0	1	0	LOC628174	Copy of Mus musculus hypothetical LOC329575 (LOC329575), mRNA
Z00054436-1	Muc1	19.97	-0.301	1.999	0	50.802	0	0	-3403	0	0	2	0	1.9908	0.3942	0	Muc1	mucin 1, transmembrane
Z00036063-1	Nfu1	38.17	-0.301	1.999	0	73.356	0	0	0	0	0	0	0	0	1	0	Nfu1	NFU1 iron-sulfur cluster scaffold homolog (S. cerevisiae)
Z00024194-1	Tekt1	58.58	-0.301	1.999	0	52.844	0	0	9069	0	1	0	2	2.7094	0.3484	0	Tekt1	tektin 1
Z00004552-1	Gja7	45.71	-0.3	1.995	0	50.043	0	0	-14605	0	0	0	8	6.7873	0.1544	1	Gja7	gap junction membrane channel protein alpha 7
Z00041577-1	Dip2c	9.31	-0.3	1.995	0	46.598	0	0	114619	0	0	1	7	4.963	0.2262	0	Dip2c	DIP2 disco-interacting protein 2 homolog C (Drosophila)
Z00018109-1	Cep68	43.12	-0.299	1.99	0	32.891	0	0	17651	0	0	3	25	16.9568	0.0081	1	Cep68	centrosomal protein 68
Z00018468-1	Tfpi	19.15	-0.299	1.99	1	92.198	0	0	-182	1	0	1	4	6.4651	0.2365	0	Tfpi	tissue factor pathway inhibitor
Z00042616-1	5730528L13Rik	26.53	-0.299	1.99	0	42.073	0	0	-28017	0	1	5	1	4.0231	0.3504	0	5730528L13Rik	RIKEN cDNA 5730528L13 gene
Z00024599-1	Crabp1	38.11	-0.299	1.99	0	67.18	0	0	7389	0	0	3	1	4.0321	0.3027	0	Crabp1	cellular retinoic acid binding protein I
Z00054638-1	A430107O13Rik	6.26	-0.299	1.99	1	2.92	0.00484	0.01247	0	0	0	0	0	0	1	0	A430107O13Rik	RIKEN cDNA A430107O13 gene
Z00027452-1	EG382421	45.51	-0.299	1.99	0	33.02	0	0	0	0	0	0	0	0	1	0	EG382421	predicted gene, EG382421
Z00026979-1	LOC638478	50.35	-0.299	1.99	0	18.347	0	0	0	0	0	0	0	0	1	0	LOC638478	hypothetical protein LOC638478
Z00015700-1	Fgd1	71.82	-0.298	1.986	0	20.563	0	0	-6432	0	1	0	6	6.3586	0.2402	0	Fgd1	FYVE, RhoGEF and PH domain containing 1
Z00040508-1	Dcp2	33.86	-0.298	1.986	0	26.181	0	0	-1642	0	1	0	2	3.6464	0.3782	0	Dcp2	DCP2 decapping enzyme homolog (S. cerevisiae)
Z00035816-1	2010317E24Rik	75.88	-0.298	1.986	0	23.453	0	0	3500	0	0	2	0	1.9797	0.485	0	2010317E24Rik	RIKEN cDNA 2010317E24 gene
Z00045474-1	BC004022	34.5	-0.298	1.986	0	49.233	0	0	0	0	0	0	0	0	1	0	BC004022	cDNA sequence BC004022
Z00068336-1	Ifna14	5.11	-0.298	1.986	1	4.495	6e-05	0.00018	26541	0	0	2	0	1.3922	0.5806	0	Ifna14	interferon, alpha 14
Z00009262-1	Ypel2	10.27	-0.298	1.986	1	28.938	0	0	139029	0	0	0	2	1.6711	0.5401	0	Ypel2	yippee-like 2 (Drosophila)
Z00011003-1	Ildr1	20.78	-0.297	1.981	0	3.221	0.00212	0.00575	13162	0	0	3	2	4.6473	0.2987	0	Ildr1	immunoglobulin-like domain containing receptor 1
Z00005178-1	Smarca5	41.69	-0.297	1.981	0	46.29	0	0	-64742	0	0	0	4	3.2074	0.3368	0	Smarca5	SWI/SNF related, matrix associated, actin dependent regulator of chromatin, subfamily a, member 5
Z00050311-1	Zc3h15	35.38	-0.297	1.981	0	44.544	0	0	0	0	0	0	0	0	1	0	Zc3h15	zinc finger CCCH-type containing 15
Z00033941-1	Morc3	34.82	-0.296	1.976	0	12.914	0	0	-5494	0	0	1	4	5.9861	0.2055	0	Morc3	microrchidia 3
Z00022267-1	Id4	10.99	-0.296	1.976	0	8.572	0	0	-15726	0	0	3	4	6.1054	0.1837	1	Id4	inhibitor of DNA binding 4
Z00030843-1	Ceacam1	20.86	-0.296	1.976	1	7.785	0	0	0	0	0	0	0	0	1	0	Ceacam1	CEA-related cell adhesion molecule 1
Z00040112-1	Efcab2	33.87	-0.295	1.972	0	39.265	0	0	284	0	0	5	2	8.7447	0.1241	1	Efcab2	EF-hand calcium binding domain 2
Z00015207-1	Napsa	17.46	-0.295	1.972	0	52.391	0	0	0	0	0	0	0	0	1	0	Napsa	napsin A aspartic peptidase
Z00034319-1	Ubqln4	36.17	-0.294	1.967	0	21.507	0	0	8856	0	0	9	27	22.8134	0.0026	1	Ubqln4	ubiquilin 4
Z00055438-1	Tmem8	45.62	-0.294	1.967	0	38.437	0	0	-2866	0	0	2	8	11.0571	0.0481	1	Tmem8	transmembrane protein 8 (five membrane-spanning domains)
Z00061172-1	Ankrd35	42.19	-0.294	1.967	0	43.648	0	0	5930	0	0	4	2	5.897	0.1953	1	Ankrd35	ankyrin repeat domain 35
Z00032251-1	Gm839	3.08	-0.294	1.967	1	2.52	0.01399	0.03382	-72328	0	0	4	4	5.0832	0.5173	0	Gm839	gene model 839, (NCBI)
Z00071843-1	C130057M05Rik	71.52	-0.294	1.967	0	16.363	0	0	0	0	0	0	0	0	1	0	C130057M05Rik	RIKEN cDNA C130057M05 gene
Z00071847-1	Krt42	41.03	-0.294	1.967	0	11.132	0	0	0	0	0	0	0	0	1	0	Krt42	keratin 42
Z00058534-1	LOC241715	43.82	-0.294	1.967	0	32.186	0	0	-190144	0	1	0	2	1.5967	0.4485	0	LOC241715	hypothetical LOC241715
Z00026168-1	LOC670485	75.42	-0.294	1.967	0	7.232	0	0	0	0	0	0	0	0	1	0	LOC670485	similar to Histone H1.5 (H1 VAR.5) (H1b)
Z00031050-1	Tcea1	59.91	-0.293	1.963	0	60.547	0	0	-2022	0	0	5	11	16.2656	0.0469	1	Tcea1	transcription elongation factor A (SII) 1
Z00062939-1	1700099I09Rik	75.67	-0.293	1.963	0	2.592	0.01158	0.02838	0	0	0	0	0	0	1	0	1700099I09Rik	RIKEN cDNA 1700099I09 gene
Z00063045-1	7630402I04Rik	42.29	-0.293	1.963	0	34.563	0	0	0	0	0	0	0	0	1	0	7630402I04Rik	RIKEN cDNA 7630402I04 gene
Z00049474-1	9630033F20Rik	38.84	-0.293	1.963	0	33.931	0	0	5718	0	1	0	2	2.9356	0.3492	0	9630033F20Rik	RIKEN cDNA 9630033F20 gene
Z00060363-1	Bxdc1	70.2	-0.293	1.963	0	41.378	0	0	23668	0	0	1	2	3.1544	0.3438	0	Bxdc1	brix domain containing 1
Z00070935-1	EG665101	69.37	-0.293	1.963	0	27.026	0	0	0	0	0	0	0	0	1	0	EG665101	predicted gene, EG665101
Z00044057-1	Speer3	20.1	-0.293	1.963	0	25.916	0	0	-103088	0	0	2	1	2.1763	0.3942	0	Speer3	spermatogenesis associated glutamate (E)-rich protein 3
Z00018778-1	Kifc3	36.63	-0.292	1.958	0	44.125	0	0	-5906	0	0	1	5	6.7533	0.1544	1	Kifc3	kinesin family member C3
Z00011547-1	Klhl13	73.63	-0.292	1.958	0	15.062	0	0	-22756	0	1	2	4	5.2392	0.4247	0	Klhl13	kelch-like 13 (Drosophila)
Z00051117-1	2410004A20Rik	80.32	-0.292	1.958	0	54.795	0	0	0	0	0	0	0	0	1	0	2410004A20Rik	RIKEN cDNA 2410004A20 gene
Z00034350-1	MGC67181	70.37	-0.292	1.958	0	13.636	0	0	23799	0	1	0	2	2.2912	0.4214	0	MGC67181	zinc finger-like protein
Z00031103-1	Serpini1	72.48	-0.292	1.958	0	11.882	0	0	90575	0	0	1	2	2.4982	0.4548	0	Serpini1	serine (or cysteine) peptidase inhibitor, clade I, member 1
Z00017347-1	Stat4	18.39	-0.292	1.958	0	44.437	0	0	-3945	0	0	2	0	1.939	0.3942	0	Stat4	signal transducer and activator of transcription 4
Z00001472-1	Sub1	48.61	-0.292	1.958	0	57.627	0	0	3120	0	0	0	2	3.2615	0.3313	0	Sub1	SUB1 homolog (S. cerevisiae)
Z00035558-1	Zbtb44	47.38	-0.292	1.958	0	43.481	0	0	-11695	0	0	2	34	21.6618	0.0026	1	Zbtb44	zinc finger and BTB domain containing 44
Z00016332-1	2210010C17Rik	48.44	-0.291	1.954	0	5.664	0	1e-05	0	0	0	0	0	0	1	0	2210010C17Rik	RIKEN cDNA 2210010C17 gene
Z00041482-1	Spbc24	77.99	-0.29	1.949	0	14.007	0	0	-1778	0	0	6	3	9.7433	0.3291	0	Spbc24	spindle pole body component 24 homolog (S. cerevisiae)
Z00025598-1	Gsta3	79.19	-0.29	1.949	0	54.958	0	0	13680	0	1	1	5	5.8361	0.3719	0	Gsta3	glutathione S-transferase, alpha 3
Z00031001-1	Rex2	59.06	-0.29	1.949	0	56.114	0	0	169776	0	0	3	6	4.9517	0.3313	0	Rex2	reduced expression 2
Z00011535-1	2610036L11Rik	62.35	-0.29	1.949	0	44.171	0	0	-5356	0	1	0	2	2.9691	0.3582	0	2610036L11Rik	RIKEN cDNA 2610036L11 gene
Z00071580-1	2900022M12Rik	65.78	-0.29	1.949	0	5.089	1e-05	3e-05	0	0	0	0	0	0	1	0	2900022M12Rik	RIKEN cDNA 2900022M12 gene
Z00023172-1	Xrcc5	62.45	-0.289	1.945	0	52.447	0	0	3010	0	0	2	2	5.3142	0.261	0	Xrcc5	X-ray repair complementing defective repair in Chinese hamster cells 5
Z00034259-1	Ccdc85a	51.73	-0.289	1.945	0	13.699	0	0	-1477	0	0	2	0	2.3	0.362	0	Ccdc85a	coiled-coil domain containing 85A
Z00036355-1	Eef1a2	46.59	-0.289	1.945	1	3.793	0.00043	0.00125	-32466	0	0	0	2	2.1708	0.4404	0	Eef1a2	eukaryotic translation elongation factor 1 alpha 2
Z00026049-1	Hecw2	37.8	-0.289	1.945	0	24.005	0	0	-16693	0	0	0	3	3.2659	0.3355	0	Hecw2	HECT, C2 and WW domain containing E3 ubiquitin protein ligase 2
Z00031145-1	Magea8	43.07	-0.289	1.945	1	20.04	0	0	0	0	0	0	0	0	1	0	Magea8	melanoma antigen, family A, 8
Z00032633-1	Mkrn1-ps1	39.53	-0.289	1.945	0	27.085	0	0	-84745	0	1	2	1	2.2571	0.392	0	Mkrn1-ps1	makorin, ring finger protein 1, pseudogene 1
Z00025495-1	Nudt11	77.45	-0.289	1.945	0	5.933	0	0	-165556	0	1	0	2	1.6356	0.5184	0	Nudt11	nudix (nucleoside diphosphate linked moiety X)-type motif 11
Z00018322-1	Uxt	67.43	-0.289	1.945	0	44.731	0	0	0	0	0	0	0	0	1	0	Uxt	ubiquitously expressed transcript
Z00011729-1	Zcd1	30.63	-0.289	1.945	0	41.466	0	0	34643	0	1	4	15	11.4942	0.1051	1	Zcd1	zinc finger, CDGSH-type domain 1
Z00036513-1	Tcea3	66.35	-0.288	1.94	0	73.112	0	0	-1780	0	0	0	2	3.5956	0.3326	0	Tcea3	transcription elongation factor A (SII), 3
Z00006495-1	Ppat	43.73	-0.288	1.94	0	21.375	0	0	-273	1	0	2	1	3.2872	0.3355	0	Ppat	phosphoribosyl pyrophosphate amidotransferase
Z00047098-1	Cdkl5	30.72	-0.288	1.94	0	38.633	0	0	-75082	0	1	2	0	1.162	0.5559	0	Cdkl5	cyclin-dependent kinase-like 5
Z00025717-1	Hist1h3a	73.87	-0.288	1.94	0	8.981	0	0	0	0	0	0	0	0	1	0	Hist1h3a	histone cluster 1, H3a
Z00054597-1	Mtf2	44.01	-0.287	1.936	0	51.463	0	0	11646	0	1	6	10	11.8457	0.0414	1	Mtf2	metal response element binding transcription factor 2
Z00026752-1	A230084N10	13.09	-0.287	1.936	0	19.995	0	0	0	0	0	0	0	0	1	0	A230084N10	hypothetical protein A230084N10
Z00025934-1	Acsbg2	56.37	-0.287	1.936	0	7.263	0	0	-11497	0	0	0	3	3.4845	0.3313	0	Acsbg2	acyl-CoA synthetase bubblegum family member 2
Z00026096-1	Gm22	7.71	-0.287	1.936	1	3.41	0.00125	0.00349	-29150	0	0	4	0	2.2595	0.5173	0	Gm22	gene model 22, (NCBI)
Z00015359-1	Noc3l	41.63	-0.287	1.936	0	26.956	0	0	17663	0	1	2	0	1.4943	0.4624	0	Noc3l	nucleolar complex associated 3 homolog (S. cerevisiae)
Z00054764-1	Pold1	64.06	-0.287	1.936	0	9.327	0	0	0	0	0	0	0	0	1	0	Pold1	polymerase (DNA directed), delta 1, catalytic subunit
Z00026232-1	Wdr89	50.18	-0.287	1.936	0	27.25	0	0	0	0	0	0	0	0	1	0	Wdr89	WD repeat domain 89
Z00054647-1	Akr1d1	76.57	-0.286	1.931	0	7.175	0	0	149896	0	0	3	25	11.6922	0.2489	0	Akr1d1	aldo-keto reductase family 1, member D1
Z00026793-1	Klra5	54.2	-0.286	1.931	1	8.221	0	0	17965	0	0	2	0	1.4899	0.5106	0	Klra5	killer cell lectin-like receptor, subfamily A, member 5
Z00022662-1	Robo4	40	-0.286	1.931	0	30.775	0	0	-10975	0	0	0	2	2.6211	0.3746	0	Robo4	roundabout homolog 4 (Drosophila)
Z00039927-1	Snrpd3	73.8	-0.286	1.931	0	10.351	0	0	-654	1	0	0	2	2.3911	0.4548	0	Snrpd3	small nuclear ribonucleoprotein D3
Z00006523-1	Uhrf1	63.57	-0.286	1.931	0	34.429	0	0	4915	1	0	0	2	1.4303	0.5239	0	Uhrf1	ubiquitin-like, containing PHD and RING finger domains, 1
Z00017467-1	Utp14a	53	-0.286	1.931	0	30.041	0	0	-22264	0	0	0	2	2.3179	0.362	0	Utp14a	UTP14, U3 small nucleolar ribonucleoprotein, homolog A (yeast)
Z00045284-1	Xkr5	56.85	-0.286	1.931	0	23.104	0	0	32808	0	0	0	4	3.5746	0.3313	0	Xkr5	X Kell blood group precursor-related family, member 5
Z00032057-1	LOC432988	42.3	-0.285	1.927	0	13.037	0	0	-34	0	0	4	3	9.3869	0.0704	1	LOC432988	hypothetical gene supported by AK082832
Z00025437-1	Sema3e	19.36	-0.285	1.927	1	21.696	0	0	7102	0	0	0	9	8.3762	0.1714	1	Sema3e	sema domain, immunoglobulin domain (Ig), short basic domain, secreted, (semaphorin) 3E
Z00043113-1	2810433K01Rik	80.42	-0.285	1.927	0	31.781	0	0	0	0	0	0	0	0	1	0	2810433K01Rik	RIKEN cDNA 2810433K01 gene
Z00036939-1	BC038479	9.5	-0.285	1.927	0	6.208	0	0	0	0	0	0	0	0	1	0	BC038479	cDNA sequence BC038479
Z00035873-1	Abcb1b	53	-0.284	1.923	0	35.066	0	0	14	0	0	1	4	8.0486	0.2766	0	Abcb1b	ATP-binding cassette, sub-family B (MDR/TAP), member 1B
Z00036680-1	Gprk6	60.6	-0.284	1.923	0	47.72	0	0	-56	0	0	3	0	3.2986	0.3334	0	Gprk6	G protein-coupled receptor kinase 6
Z00058479-1	2810417H13Rik	77.38	-0.284	1.923	0	30.002	0	0	0	0	0	0	0	0	1	0	2810417H13Rik	RIKEN cDNA 2810417H13 gene
Z00057369-1	Gm1322	44.87	-0.284	1.923	0	5.98	0	0	28010	0	0	0	3	2.9849	0.3492	0	Gm1322	Mus musculus gene model 1322, (NCBI) (Gm1322), mRNA
Z00009923-1	LOC677134	45.67	-0.284	1.923	0	69.995	0	0	0	0	0	0	0	0	1	0	LOC677134	hypothetical protein LOC677134
Z00022817-1	Numbl	33.93	-0.284	1.923	0	4.564	5e-05	0.00015	20405	0	0	2	0	1.4573	0.5103	0	Numbl	numb-like
Z00005253-1	Smarcc1	46.05	-0.284	1.923	0	5.621	0	1e-05	85326	0	0	0	4	3.0275	0.3492	0	Smarcc1	SWI/SNF related, matrix associated, actin dependent regulator of chromatin, subfamily c, member 1
Z00006207-1	Vbp1	76.95	-0.284	1.923	0	40.353	0	0	0	0	0	0	0	0	1	0	Vbp1	von Hippel-Lindau binding protein 1
Z00040915-1	Zbtb12	55.25	-0.284	1.923	0	54.466	0	0	0	0	0	0	0	0	1	0	Zbtb12	zinc finger and BTB domain containing 12
Z00054656-1	Snx10	24.37	-0.283	1.918	0	24.36	0	0	-124	0	0	0	6	8.787	0.1241	1	Snx10	sorting nexin 10
Z00034680-1	Ccdc95	39.24	-0.283	1.918	0	58.649	0	0	4636	0	0	0	3	4.0803	0.3027	0	Ccdc95	coiled-coil domain containing 95
Z00019403-1	Eif4g2	60.31	-0.283	1.918	0	36.382	0	0	12240	0	0	0	2	2.5719	0.3993	0	Eif4g2	eukaryotic translation initiation factor 4, gamma 2
Z00061242-1	Klhl7	59.48	-0.283	1.918	0	45.336	0	0	0	0	0	0	0	0	1	0	Klhl7	kelch-like 7 (Drosophila)
Z00033633-1	Xlr5d	47.34	-0.283	1.918	0	23.353	0	0	0	0	0	0	0	0	1	0	Xlr5d	X-linked lymphocyte-regulated 5D
Z00067958-1	Sh2d4b	12.44	-0.282	1.914	0	7.28	0	0	1811	0	0	0	5	6.9476	0.2303	0	Sh2d4b	SH2 domain containing 4B
Z00054493-1	Anp32b	46.65	-0.282	1.914	0	37.025	0	0	0	0	0	0	0	0	1	0	Anp32b	acidic nuclear phosphoprotein 32 family, member B
Z00030484-1	Ptn	40.31	-0.282	1.914	0	38.553	0	0	163153	0	1	1	5	3.7935	0.3147	0	Ptn	pleiotrophin
Z00035742-1	Timp1	25.71	-0.282	1.914	0	40.604	0	0	-9396	0	0	0	2	2.6928	0.4313	0	Timp1	tissue inhibitor of metalloproteinase 1
Z00049588-1	4632415L05Rik	62.81	-0.281	1.909	0	15.205	0	0	0	0	0	0	0	0	1	0	4632415L05Rik	RIKEN cDNA 4632415L05 gene
Z00070071-1	Sft2d2	70.52	-0.281	1.909	0	4.586	4e-05	0.00014	8890	0	0	0	2	2.7188	0.3845	0	Sft2d2	SFT2 domain containing 2
Z00034835-1	Zcchc8	75.1	-0.281	1.909	0	17.044	0	0	-17217	0	1	2	0	1.501	0.532	0	Zcchc8	zinc finger, CCHC domain containing 8
Z00039479-1	Zfp770	76	-0.281	1.909	0	25.333	0	0	0	0	0	0	0	0	1	0	Zfp770	zinc finger protein 770
Z00036729-1	Prkcb1	55.97	-0.28	1.905	0	22.927	0	0	-9813	0	0	8	6	10.4124	0.1747	1	Prkcb1	protein kinase C, beta 1
Z00010610-1	4930461P20Rik	51.88	-0.28	1.905	0	51.812	0	0	75483	0	1	0	3	2.5125	0.3522	0	4930461P20Rik	RIKEN cDNA 4930461P20 gene
Z00008374-1	Atp11c	66.57	-0.28	1.905	0	34.246	0	0	-77854	0	0	2	0	1.1547	0.5794	0	Atp11c	Atpase, class VI, type 11C
Z00047195-1	Ckap2l	82.49	-0.279	1.901	0	6.182	0	0	51124	0	0	0	7	4.9574	0.4289	0	Ckap2l	cytoskeleton associated protein 2-like
Z00063662-1	F830016B08Rik	57.11	-0.279	1.901	0	59.863	0	0	0	0	0	0	0	0	1	0	F830016B08Rik	RIKEN cDNA F830016B08 gene
Z00067758-1	LOC626773	41.36	-0.279	1.901	0	15.126	0	0	0	0	0	0	0	0	1	0	LOC626773	similar to DEAD (Asp-Glu-Ala-Asp) box polypeptide 18
Z00055615-1	Prps1	34.58	-0.278	1.896	0	56.091	0	0	1548	0	0	3	0	3.0573	0.4187	0	Prps1	phosphoribosyl pyrophosphate synthetase 1
Z00024137-1	Rims2	47.7	-0.278	1.896	0	5.885	0	0	43477	0	1	2	6	5.8397	0.1953	1	Rims2	regulating synaptic membrane exocytosis 2
Z00016731-1	Lycat	14.01	-0.278	1.896	1	20.622	0	0	-5329	0	0	1	2	4.0873	0.3007	0	Lycat	lysocardiolipin acyltransferase
Z00014873-1	Tanc1	50.09	-0.278	1.896	0	26.584	0	0	-8788	0	0	2	2	4.4114	0.3313	0	Tanc1	tetratricopeptide repeat, ankyrin repeat and coiled-coil containing 1
Z00012544-1	Nfyb	58.33	-0.278	1.896	0	30.649	0	0	-44281	0	1	2	2	3.3306	0.3313	0	Nfyb	nuclear transcription factor-Y beta
Z00060489-1	Etv1	43.24	-0.277	1.892	0	33.587	0	0	-478	1	0	9	3	11.0357	0.0481	1	Etv1	ets variant gene 1
Z00016730-1	Abcc4	68.65	-0.277	1.892	0	55.904	0	0	-44455	0	0	0	8	5.6021	0.261	0	Abcc4	ATP-binding cassette, sub-family C (CFTR/MRP), member 4
Z00013931-1	Timm10	42.24	-0.277	1.892	0	51.078	0	0	-738	0	0	0	3	5.3266	0.2337	0	Timm10	translocase of inner mitochondrial membrane 10 homolog (yeast)
Z00009967-1	Gtpbp4	47.16	-0.277	1.892	0	15.391	0	0	-17736	0	0	3	2	4.4126	0.2932	0	Gtpbp4	GTP binding protein 4
Z00024962-1	Mt4	73.73	-0.277	1.892	0	14.511	0	0	-15630	0	0	0	4	4.0662	0.4289	0	Mt4	metallothionein 4
Z00061399-1	4930405E02Rik	4.65	-0.277	1.892	0	3.45	0.00112	0.00315	0	0	0	0	0	0	1	0	4930405E02Rik	RIKEN cDNA 4930405E02 gene
Z00064450-1	Atrx	58.72	-0.277	1.892	0	44.982	0	0	5454	0	1	0	2	2.9598	0.3484	0	Atrx	Mus musculus 0 day neonate head cDNA, RIKEN full-length enriched library, clone:4833408C14 product:unclassifiable, full insert sequence
Z00023539-1	Doc2a	38.71	-0.277	1.892	0	7.321	0	0	9515	0	0	0	3	3.601	0.3177	0	Doc2a	double C2, alpha
Z00008767-1	Rap2b	26.57	-0.277	1.892	1	23.206	0	0	-350	1	0	0	2	2.3911	0.3114	0	Rap2b	RAP2B, member of RAS oncogene family
Z00023334-1	Mesdc1	20.36	-0.276	1.887	0	63.852	0	0	-352	0	0	3	3	8.6252	0.2303	0	Mesdc1	mesoderm development candidate 1
Z00034498-1	Nolc1	32.7	-0.276	1.887	0	40.887	0	0	-2371	0	0	0	4	5.6431	0.212	0	Nolc1	nucleolar and coiled-body phosphoprotein 1
Z00048862-1	Olfr801	4.38	-0.276	1.887	1	3.48	0.00103	0.00291	-359	0	0	1	2	5.4666	0.5173	0	Olfr801	olfactory receptor 801
Z00006595-1	Cyb5	67	-0.276	1.887	0	53.363	0	0	4060	0	0	2	1	3.818	0.3224	0	Cyb5	cytochrome b-5
Z00028177-1	5730593N15Rik	29.31	-0.276	1.887	0	21.333	0	0	-2696	0	0	0	2	3.3453	0.3979	0	5730593N15Rik	RIKEN cDNA 5730593N15 gene
Z00071840-1	LOC269292	32.28	-0.276	1.887	0	68.189	0	0	0	0	0	0	0	0	1	0	LOC269292
Z00002787-1	Sntb2	43.08	-0.276	1.887	0	36.881	0	0	27613	0	0	0	4	3.6833	0.3177	0	Sntb2	syntrophin, basic 2
Z00047002-1	Wdr51b	77.39	-0.276	1.887	0	15.012	0	0	-14900	0	1	2	1	3.0458	0.4363	0	Wdr51b	WD repeat domain 51B
Z00054425-1	Tiparp	31.69	-0.275	1.883	1	24.236	0	0	129085	0	0	5	9	7.11	0.1707	1	Tiparp	TCDD-inducible poly(ADP-ribose) polymerase
Z00017127-1	Sgol2	60.41	-0.275	1.883	0	22.422	0	0	-6745	0	0	2	3	5.5893	0.261	0	Sgol2	shugoshin-like 2 (S. pombe)
Z00024786-1	Cyp26a1	8.61	-0.275	1.883	1	5.4	0	1e-05	184344	0	0	5	19	10.0855	0.2897	0	Cyp26a1	cytochrome P450, family 26, subfamily a, polypeptide 1
Z00036691-1	Jak2	9.36	-0.275	1.883	1	29.861	0	0	-66516	0	0	1	9	6.3977	0.4763	0	Jak2	Janus kinase 2
Z00054858-1	4631402N15Rik	21.78	-0.275	1.883	0	3.595	0.00075	0.00213	0	0	0	0	0	0	1	0	4631402N15Rik	RIKEN cDNA 4631402N15 gene
Z00013579-1	Bag4	72.42	-0.275	1.883	0	6.407	0	0	13938	0	0	3	0	2.0868	0.4748	0	Bag4	BCL2-associated athanogene 4
Z00034248-1	Cask	60.82	-0.275	1.883	0	26.277	0	0	-177320	0	1	0	2	1.6162	0.4928	0	Cask	calcium/calmodulin-dependent serine protein kinase (MAGUK family)
Z00035582-1	Dnmt3l	39.19	-0.275	1.883	0	66.157	0	0	0	0	0	0	0	0	1	0	Dnmt3l	DNA (cytosine-5-)-methyltransferase 3-like
Z00023486-1	Foxd1	7.24	-0.275	1.883	1	13.774	0	0	12901	0	0	0	2	2.5485	0.5173	0	Foxd1	forkhead box D1
Z00036056-1	Orc1l	73.1	-0.275	1.883	0	11.993	0	0	14762	0	1	2	0	1.5416	0.5261	0	Orc1l	origin recognition complex, subunit 1-like (S.cereviaiae)
Z00056364-1	Calr	24.14	-0.274	1.879	1	4.184	0.00014	0.00043	271	1	0	2	2	4.8524	0.182	1	Calr	calreticulin
Z00036370-1	Tagln3	21.81	-0.274	1.879	0	35.54	0	0	911	0	0	2	0	2.4613	0.3689	0	Tagln3	transgelin 3
Z00016171-1	Pfas	77.4	-0.274	1.879	0	24.779	0	0	4378	0	0	1	2	4.2293	0.4289	0	Pfas	phosphoribosylformylglycinamidine synthase (FGAR amidotransferase)
Z00024173-1	Chek1	72.73	-0.274	1.879	0	36.52	0	0	-8664	0	0	2	0	1.6912	0.5129	0	Chek1	checkpoint kinase 1 homolog (S. pombe)
Z00027664-1	Plekhq1	58.57	-0.274	1.879	1	6.291	0	0	-10193	0	0	0	2	2.655	0.3749	0	Plekhq1	pleckstrin homology domain containing, family Q member 1
Z00026858-1	Twist1	36.22	-0.274	1.879	0	21.215	0	0	117554	0	0	0	2	1.7359	0.4345	0	Twist1	twist gene homolog 1 (Drosophila)
Z00022778-1	Slc6a1	33.84	-0.273	1.874	0	11.67	0	0	2158	0	0	0	6	7.6875	0.1309	1	Slc6a1	solute carrier family 6 (neurotransmitter transporter, GABA), member 1
Z00030694-1	Pigl	64.52	-0.273	1.874	0	19.532	0	0	-7736	0	1	2	3	5.4578	0.261	0	Pigl	phosphatidylinositol glycan anchor biosynthesis, class L
Z00022880-1	Brunol4	46.99	-0.273	1.874	0	54.202	0	0	-61	1	0	2	1	3.2872	0.3355	0	Brunol4	bruno-like 4, RNA binding protein (Drosophila)
Z00024960-1	Ctss	1.93	-0.273	1.874	1	11.713	0	0	18861	1	0	0	2	0.7033	0.7473	0	Ctss	cathepsin S
Z00047175-1	Nudcd1	64.97	-0.273	1.874	0	23.331	0	0	56113	0	0	0	2	1.9739	0.4674	0	Nudcd1	NudC domain containing 1
Z00031891-1	Prdx1	65.36	-0.273	1.874	0	40.361	0	0	8390	0	0	0	2	2.7463	0.3845	0	Prdx1	peroxiredoxin 1
Z00013619-1	Psmc3ip	78.61	-0.273	1.874	0	26.763	0	0	-4216	0	0	2	0	1.9167	0.488	0	Psmc3ip	proteasome (prosome, macropain) 26S subunit, ATPase 3, interacting protein
Z00003928-1	Rnf113a1	67.92	-0.272	1.87	0	27.305	0	0	346	1	0	2	1	3.2872	0.3334	0	Rnf113a1	ring finger protein 113A1
Z00064399-1	1700022E09Rik	62.96	-0.272	1.87	0	5.933	0	0	0	0	0	0	0	0	1	0	1700022E09Rik	Mus musculus adult male testis cDNA, RIKEN full-length enriched library, clone:1700022E09 product:unclassifiable, full insert sequence
Z00009253-1	1810029B16Rik	43.43	-0.272	1.87	0	40.328	0	0	52718	0	0	0	2	1.9954	0.4185	0	1810029B16Rik	RIKEN cDNA 1810029B16 gene
Z00043787-1	4930469G21Rik	4.31	-0.272	1.87	1	3.511	0.00095	0.00268	0	0	0	0	0	0	1	0	4930469G21Rik	RIKEN cDNA 4930469G21 gene
Z00051430-1	BC065085	24.58	-0.272	1.87	0	21.764	0	0	0	0	0	0	0	0	1	0	BC065085	cDNA sequence BC065085
Z00031363-1	C030004A17Rik	14.54	-0.272	1.87	1	30.183	0	0	0	0	0	0	0	0	1	0	C030004A17Rik	RIKEN cDNA C030004A17 gene
Z00045888-1	D19Bwg1357e	72.58	-0.272	1.87	0	2.392	0.0195	0.04584	-171097	0	0	2	3	3.1866	0.4363	0	D19Bwg1357e	DNA segment, Chr 19, Brigham & Women's Genetics 1357 expressed
Z00070727-1	LOC626391	61.36	-0.272	1.87	0	10.953	0	0	0	0	0	0	0	0	1	0	LOC626391	similar to Zinc finger protein 124 (HZF-16)
Z00038225-1	Mpped2	80.06	-0.272	1.87	0	8.213	0	0	0	0	0	0	0	0	1	0	Mpped2	metallophosphoesterase domain containing 2
Z00035878-1	Ptprc	6.14	-0.272	1.87	1	2.449	0.0168	0.03994	24711	0	0	1	2	3.1308	0.5173	0	Ptprc	protein tyrosine phosphatase, receptor type, C
Z00022368-1	Serpinb2	5.64	-0.272	1.87	1	4.54	5e-05	0.00016	-30289	0	0	0	2	2.1972	0.5173	0	Serpinb2	serine (or cysteine) peptidase inhibitor, clade B, member 2
Z00002480-1	Topors	43.44	-0.272	1.87	0	32.472	0	0	-26	1	0	0	2	2.3911	0.379	0	Topors	topoisomerase I binding, arginine/serine-rich
Z00059560-1	Gm1593	21.19	-0.271	1.866	1	3.932	0.00029	0.00086	-87554	0	0	3	2	3.3434	0.3654	0	Gm1593	UI-M-EG0p-bvc-i-16-0-UI.r1 NIH_BMAP_EG0p Mus musculus cDNA clone IMAGE:5690199 5', mRNA sequence
Z00004937-1	Nme1	77.77	-0.271	1.866	0	29.169	0	0	0	0	0	0	0	0	1	0	Nme1	expressed in non-metastatic cells 1, protein
Z00024931-1	Thy1	38.94	-0.271	1.866	1	15.801	0	0	-181753	0	0	2	1	1.9721	0.4404	0	Thy1	thymus cell antigen 1, theta
Z00007251-1	Suz12	42.04	-0.27	1.862	0	51.692	0	0	-12925	0	0	7	5	8.8362	0.0809	1	Suz12	suppressor of zeste 12 homolog (Drosophila)
Z00018502-1	BC017133	38.73	-0.27	1.862	0	29.324	0	0	-62158	0	1	6	11	9.2963	0.0704	1	BC017133	cDNA sequence BC017133
Z00024859-1	Trpc6	18.83	-0.27	1.862	0	4.807	2e-05	7e-05	-81670	0	0	1	9	6.1735	0.242	0	Trpc6	transient receptor potential cation channel, subfamily C, member 6
Z00008260-1	5930437A14Rik	17.5	-0.27	1.862	0	9.674	0	0	0	0	0	0	0	0	1	0	5930437A14Rik	RIKEN cDNA 5930437A14 gene
Z00024803-1	Lhx5	18.16	-0.27	1.862	1	14.41	0	0	-39598	0	0	0	2	2.0972	0.4241	0	Lhx5	LIM homeobox protein 5
Z00025744-1	LOC677275	77.79	-0.27	1.862	0	2.437	0.01736	0.04116	0	0	0	0	0	0	1	0	LOC677275	similar to zinc finger protein 233
Z00038950-1	Lsm6	65.35	-0.27	1.862	0	22.11	0	0	-45564	0	0	1	2	2.815	0.3782	0	Lsm6	LSM6 homolog, U6 small nuclear RNA associated (S. cerevisiae)
Z00025504-1	Ripk3	28.79	-0.27	1.862	1	30.062	0	0	-79	1	0	0	2	2.3911	0.3114	0	Ripk3	receptor-interacting serine-threonine kinase 3
Z00028420-1	Vangl2	34.48	-0.27	1.862	0	4.069	0.00019	0.00059	186078	0	0	3	14	7.8636	0.1309	1	Vangl2	vang-like 2 (van gogh, Drosophila)
Z00002859-1	Ankrd6	16.83	-0.269	1.857	0	5.934	0	0	1057	0	0	0	3	5.2755	0.2779	0	Ankrd6	ankyrin repeat domain 6
Z00035726-1	Cpne2	19.08	-0.269	1.857	0	38.727	0	0	7189	0	0	2	1	3.4571	0.3672	0	Cpne2	copine II
Z00003156-1	Exo1	82.2	-0.269	1.857	0	41.328	0	0	19297	0	0	1	2	3.2683	0.4363	0	Exo1	exonuclease 1
Z00063173-1	LOC628205	63.63	-0.269	1.857	0	36.095	0	0	0	0	0	0	0	0	1	0	LOC628205	similar to reduced expression 2
Z00010627-1	Mlf1ip	81.37	-0.269	1.857	0	20.67	0	0	-175	1	0	0	3	3.7431	0.4289	0	Mlf1ip	myeloid leukemia factor 1 interacting protein
Z00044119-1	Rprm	21.02	-0.269	1.857	0	22.963	0	0	-73352	0	0	0	3	2.5251	0.3689	0	Rprm	reprimo, TP53 dependent G2 arrest mediator candidate
Z00043207-1	Sacy	10.69	-0.269	1.857	0	20.53	0	0	3311	0	0	0	2	3.228	0.3298	0	Sacy	soluble adenylyl cyclase
Z00040352-1	Tmem178	15.55	-0.269	1.857	1	2.516	0.01413	0.03412	0	0	0	0	0	0	1	0	Tmem178	transmembrane protein 178
Z00007655-1	Ttc32	72.45	-0.269	1.857	0	22.59	0	0	0	0	0	0	0	0	1	0	Ttc32	tetratricopeptide repeat domain 32
Z00016036-1	Tns3	21.35	-0.268	1.853	0	14.446	0	0	28910	0	0	1	10	7.9133	0.2303	0	Tns3	tensin 3
Z00024715-1	Fbxo5	82.81	-0.268	1.853	0	25.914	0	0	-752	1	0	4	2	6.4513	0.3528	0	Fbxo5	F-box protein 5
Z00068540-1	LOC329527	60.04	-0.268	1.853	0	29.476	0	0	0	0	0	0	0	0	1	0	LOC329527
Z00019258-1	Rpa2	66.54	-0.268	1.853	0	28.896	0	0	10663	0	0	2	0	1.6313	0.4928	0	Rpa2	replication protein A2
Z00005998-1	Sec11c	10.91	-0.268	1.853	0	34.378	0	0	33101	0	0	4	9	8.6206	0.1837	1	Sec11c	SEC11 homolog C (S. cerevisiae)
Z00027552-1	Ncoa7	42.81	-0.267	1.849	0	9.549	0	0	-82067	0	0	2	13	8.284	0.0971	1	Ncoa7	nuclear receptor coactivator 7
Z00016960-1	C79407	74.5	-0.267	1.849	0	6.657	0	0	57107	0	1	2	21	11.9699	0.2489	0	C79407	expressed sequence C79407
Z00019642-1	Etv6	13.22	-0.267	1.849	1	27.513	0	0	-47876	0	1	3	5	5.6167	0.2466	0	Etv6	ets variant gene 6 (TEL oncogene)
Z00025252-1	Hmmr	65.33	-0.267	1.849	0	12.983	0	0	-3886	0	0	2	1	3.8472	0.3224	0	Hmmr	hyaluronan mediated motility receptor (RHAMM)
Z00026911-1	Tmprss13	71.11	-0.267	1.849	0	11.099	0	0	30444	0	0	2	4	4.9808	0.2779	0	Tmprss13	transmembrane protease, serine 13
Z00035453-1	Spic	59.68	-0.267	1.849	0	12.444	0	0	11130	0	0	0	5	5.0675	0.3313	0	Spic	Spi-C transcription factor (Spi-1/PU.1 related)
Z00023524-1	Cradd	60.23	-0.267	1.849	0	35.34	0	0	148888	1	0	0	20	7.2034	0.2402	0	Cradd	CASP2 and RIPK1 domain containing adaptor with death domain
Z00023498-1	Nr4a1	48.16	-0.267	1.849	0	84.656	0	0	12772	0	0	2	2	4.1339	0.3313	0	Nr4a1	nuclear receptor subfamily 4, group A, member 1
Z00032746-1	Tcerg1l	51.36	-0.267	1.849	0	15.289	0	0	-15306	0	0	2	2	4.0059	0.3313	0	Tcerg1l
Z00034768-1	Hsp110	23.34	-0.267	1.849	0	12.642	0	0	-25498	0	0	5	0	2.7171	0.3689	0	Hsp110	heat shock protein 110
Z00029142-1	A730098A19Rik	40.51	-0.267	1.849	1	2.711	0.00847	0.02118	15380	0	0	2	0	1.5307	0.5206	0	A730098A19Rik	RIKEN cDNA A730098A19 gene
Z00035520-1	Frrs1	65.34	-0.267	1.849	0	49.91	0	0	60434	0	0	0	2	1.9511	0.4674	0	Frrs1	ferric-chelate reductase 1
Z00017801-1	Jmjd4	81.76	-0.267	1.849	0	8.859	0	0	8764	0	0	1	2	3.7488	0.4289	0	Jmjd4	jumonji domain containing 4
Z00022144-1	Ppm1e	9.51	-0.267	1.849	0	7.668	0	0	21894	0	0	3	0	1.9293	0.375	0	Ppm1e	protein phosphatase 1E (PP2C domain containing)
Z00063700-1	Slfn3	51.93	-0.267	1.849	0	38.984	0	0	0	0	0	0	0	0	1	0	Slfn3	schlafen 3
Z00035980-1	Ifitm2	44.63	-0.266	1.845	0	44.022	0	0	-3036	0	0	4	19	20.0022	0.0027	1	Ifitm2	interferon induced transmembrane protein 2
Z00030407-1	2410042D21Rik	69.64	-0.266	1.845	0	43.173	0	0	-743	0	0	0	2	3.9745	0.3224	0	2410042D21Rik	RIKEN cDNA 2410042D21 gene
Z00035564-1	BC062115	68.3	-0.266	1.845	0	30.411	0	0	64	1	0	2	1	3.2872	0.3334	0	BC062115	cDNA sequence BC062115
Z00059747-1	1700123I01Rik	65.93	-0.266	1.845	0	6.472	0	0	0	0	0	0	0	0	1	0	1700123I01Rik	RIKEN cDNA 1700123I01 gene
Z00047039-1	2210013O21Rik	29.31	-0.266	1.845	0	54.625	0	0	0	0	0	0	0	0	1	0	2210013O21Rik	RIKEN cDNA 2210013O21 gene
Z00034797-1	3200002M19Rik	46.27	-0.266	1.845	0	14.253	0	0	137	1	0	2	0	0.8778	0.5801	0	3200002M19Rik	RIKEN cDNA 3200002M19 gene
Z00031080-1	Cd1d2	25.04	-0.266	1.845	0	13.07	0	0	-35472	0	1	0	2	2.1377	0.4313	0	Cd1d2	CD1d2 antigen
Z00059580-1	Mdn1	78.89	-0.266	1.845	0	29.144	0	0	10688	0	0	0	2	2.6332	0.4548	0	Mdn1	midasin homolog (yeast)
Z00022006-1	Tnrc9	9.66	-0.266	1.845	1	46.631	0	0	44069	0	0	0	2	2.0586	0.5173	0	Tnrc9	trinucleotide repeat containing 9
Z00062659-1	Ly6e	39.23	-0.265	1.84	0	42.826	0	0	-5907	0	1	3	1	4.1921	0.3027	0	Ly6e	lymphocyte antigen 6 complex, locus E
Z00051297-1	D1Ertd471e	9.82	-0.265	1.84	1	17.537	0	0	0	0	0	0	0	0	1	0	D1Ertd471e	DNA segment, Chr 1, ERATO Doi 471, expressed
Z00002627-1	Dusp27	48.68	-0.264	1.836	0	11.439	0	0	2739	0	0	2	4	7.5694	0.2919	0	Dusp27	dual specificity phosphatase 27 (putative)
Z00000936-1	6820424L24Rik	66.26	-0.264	1.836	0	38.807	0	0	-13214	0	1	4	6	8.2034	0.2402	0	6820424L24Rik	RIKEN cDNA 6820424L24 gene
Z00036497-1	Gldc	79.06	-0.264	1.836	0	48.122	0	0	-10172	0	0	2	4	6.0261	0.3528	0	Gldc	glycine decarboxylase
Z00052370-1	Papolg	18.79	-0.264	1.836	0	24.46	0	0	707	1	0	2	1	3.2872	0.3689	0	Papolg	poly(A) polymerase gamma
Z00036114-1	Bclaf1	64.97	-0.264	1.836	0	30.659	0	0	-25983	1	0	5	3	4.1489	0.3224	0	Bclaf1	BCL2-associated transcription factor 1
Z00005935-1	Taf3	82.87	-0.264	1.836	0	6.347	0	0	-7325	0	0	2	1	3.4459	0.4363	0	Taf3	TAF3 RNA polymerase II, TATA box binding protein (TBP)-associated factor
Z00035853-1	Pdss1	80.68	-0.263	1.832	0	15.485	0	0	4998	0	0	2	5	7.6849	0.3528	0	Pdss1	prenyl (solanesyl) diphosphate synthase, subunit 1
Z00020892-1	Zfp608	10.88	-0.263	1.832	0	14.83	0	0	-793	1	0	2	3	6.2045	0.1837	1	Zfp608	zinc finger protein 608
Z00035754-1	Tmem55a	68.87	-0.263	1.832	0	33.004	0	0	1332	0	0	2	0	2.3416	0.4214	0	Tmem55a	transmembrane protein 55A
Z00042367-1	Ddx18	48.34	-0.263	1.832	0	17.366	0	0	16289	0	0	0	3	3.2798	0.3313	0	Ddx18	DEAD (Asp-Glu-Ala-Asp) box polypeptide 18
Z00010960-1	4930406D14Rik	11.09	-0.263	1.832	1	17.194	0	0	0	0	0	0	0	0	1	0	4930406D14Rik	RIKEN cDNA 4930406D14 gene
Z00045485-1	Adamts15	11.75	-0.263	1.832	1	23.894	0	0	101221	0	0	0	4	2.939	0.5173	0	Adamts15	a disintegrin-like and metallopeptidase (reprolysin type) with thrombospondin type 1 motif, 15
Z00042014-1	Akap2	19.68	-0.263	1.832	1	20.827	0	0	-2855	0	0	2	15	16.2428	0.0112	1	Akap2	A kinase (PRKA) anchor protein 2
Z00022398-1	Bop1	51.95	-0.263	1.832	0	40.962	0	0	0	0	0	0	0	0	1	0	Bop1	block of proliferation 1
Z00011300-1	Coq4	71.11	-0.263	1.832	0	13.612	0	0	-4251	0	0	0	2	3.0908	0.3487	0	Coq4	coenzyme Q4 homolog (yeast)
Z00017123-1	Mphosph1	82.31	-0.263	1.832	0	20.107	0	0	179103	0	0	1	4	3.2672	0.4363	0	Mphosph1	M-phase phosphoprotein 1
Z00024699-1	Pfn2	10.33	-0.263	1.832	0	31.712	0	0	4031	0	0	0	2	3.1194	0.3298	0	Pfn2	profilin 2
Z00003648-1	Pnma5	32.69	-0.263	1.832	0	6.13	0	0	-12797	0	0	2	0	1.5804	0.5058	0	Pnma5	paraneoplastic antigen family 5
Z00072942-1	Snord82	77.55	-0.263	1.832	0	3.234	0.00205	0.00556	0	0	0	0	0	0	1	0	Snord82	Mus musculus small nucleolar RNA, C/D box 82 (Snord82) on chromosome 1
Z00032424-1	Tmem50b	11.17	-0.263	1.832	0	9.185	0	0	9644	0	0	3	0	2.2247	0.3711	0	Tmem50b	transmembrane protein 50B
Z00034794-1	Onecut1	33.07	-0.262	1.828	0	4.784	2e-05	8e-05	1923	0	0	1	2	4.8794	0.2658	0	Onecut1	one cut domain, family member 1
Z00032084-1	BC003885	58.36	-0.262	1.828	0	24.75	0	0	11200	0	1	2	3	5.1178	0.3313	0	BC003885	predicted gene, EG623867
Z00000317-1	Ube2v2	54.87	-0.262	1.828	0	27.65	0	0	6395	0	0	1	3	4.9392	0.3313	0	Ube2v2	ubiquitin-conjugating enzyme E2 variant 2
Z00035908-1	1190002N15Rik	58.92	-0.262	1.828	0	28.336	0	0	-56360	0	0	2	0	1.2214	0.5183	0	1190002N15Rik	RIKEN cDNA 1190002N15 gene
Z00062772-1	5730455O13Rik	57.44	-0.262	1.828	0	37.171	0	0	47215	0	0	0	3	2.726	0.3484	0	5730455O13Rik	RIKEN cDNA 5730455O13 gene
Z00053627-1	Clca4	58.16	-0.262	1.828	0	8.979	0	0	-56561	0	0	2	0	1.2207	0.5183	0	Clca4	chloride channel calcium activated 4
Z00073459-1	D13Ertd787e	81.01	-0.262	1.828	0	3.121	0.0028	0.00747	0	0	0	0	0	0	1	0	D13Ertd787e	AU021252 Mouse eight-cell stage embryo cDNA Mus musculus cDNA clone J0545A08 3', mRNA sequence
Z00055646-1	Mzf6d	78.11	-0.262	1.828	0	22.122	0	0	0	0	0	0	0	0	1	0	Mzf6d	predicted gene, EG665954
Z00022044-1	Tsnax	11.58	-0.262	1.828	1	28.953	0	0	9243	0	0	0	2	2.7005	0.5173	0	Tsnax	translin-associated factor X
Z00004965-1	Rpe	44.1	-0.261	1.823	0	20.067	0	0	-707	0	1	6	12	19.9368	0.0027	1	Rpe	ribulose-5-phosphate-3-epimerase
Z00019368-1	Lrig3	8.94	-0.261	1.823	1	20.025	0	0	-26355	0	0	4	11	10.0089	0.2897	0	Lrig3	leucine-rich repeats and immunoglobulin-like domains 3
Z00055934-1	Dapp1	23.57	-0.261	1.823	1	17.349	0	0	-60530	0	0	6	3	5.278	0.2466	0	Dapp1	dual adaptor for phosphotyrosine and 3-phosphoinositides 1
Z00001245-1	Tmem40	77.04	-0.261	1.823	0	8.123	0	0	-1590	0	0	1	2	5.0433	0.4247	0	Tmem40	transmembrane protein 40
Z00032849-1	A630073D07Rik	8.91	-0.261	1.823	1	2.972	0.0042	0.01094	0	0	0	0	0	0	1	0	A630073D07Rik	RIKEN cDNA A630073D07 gene
Z00021867-1	Acot1	12.61	-0.261	1.823	1	47.457	0	0	5288	0	0	0	2	2.9757	0.3791	0	Acot1	acyl-CoA thioesterase 1
Z00032031-1	Cks2	79.66	-0.261	1.823	0	22.329	0	0	-153	1	0	2	1	3.2872	0.4363	0	Cks2	CDC28 protein kinase regulatory subunit 2
Z00045187-1	Depdc1b	77.24	-0.261	1.823	0	25.727	0	0	-14000	0	0	0	2	2.5125	0.4548	0	Depdc1b	DEP domain containing 1B
Z00025851-1	Fbn2	9.09	-0.261	1.823	1	18.377	0	0	-44358	0	0	0	2	2.0562	0.5173	0	Fbn2	fibrillin 2
Z00056298-1	Dcun1d3	63.57	-0.26	1.819	0	25.056	0	0	-2720	0	0	0	5	6.4735	0.2402	0	Dcun1d3	DCN1, defective in cullin neddylation 1, domain containing 3 (S. cerevisiae)
Z00010112-1	Mlstd2	66.74	-0.26	1.819	0	18.692	0	0	-5596	0	0	2	1	3.6109	0.3326	0	Mlstd2	male sterility domain containing 2
Z00042930-1	9530028C05	30.8	-0.26	1.819	0	56.478	0	0	0	0	0	0	0	0	1	0	9530028C05	hypothetical protein 9530028C05
Z00063704-1	Pnpla8	57.98	-0.26	1.819	0	53.238	0	0	0	0	0	0	0	0	1	0	Pnpla8	predicted gene, EG668833
Z00070553-1	Cdkl4	75.6	-0.259	1.815	0	10.692	0	0	-58512	0	0	4	7	6.8444	0.3528	0	Cdkl4	AU067824 Sugano mouse brain mncb Mus musculus cDNA clone MNCb-2451 3', mRNA sequence
Z00050044-1	2410116G06Rik	77.64	-0.259	1.815	0	15.792	0	0	-33377	0	0	0	4	3.5639	0.4363	0	2410116G06Rik	RIKEN cDNA 2410116G06 gene
Z00065646-1	4930451A13Rik	78	-0.259	1.815	0	18.343	0	0	0	0	0	0	0	0	1	0	4930451A13Rik
Z00060466-1	4930453N24Rik	42.9	-0.259	1.815	0	31.435	0	0	11940	0	0	2	0	1.5995	0.4485	0	4930453N24Rik	RIKEN cDNA 4930453N24 gene
Z00068485-1	LOC235852	39.6	-0.259	1.815	0	32.147	0	0	0	0	0	0	0	0	1	0	LOC235852	similar to Aldose reductase (AR) (Aldehyde reductase)
Z00069010-1	LOC545257	57.74	-0.259	1.815	0	2.465	0.01614	0.03852	0	0	0	0	0	0	1	0	LOC545257	similar to High mobility group protein 1 (HMG-1) (High mobility group protein B1) (Amphoterin) (Heparin-binding protein p30)
Z00033520-1	LOC665446	38.15	-0.259	1.815	0	6.155	0	0	0	0	0	0	0	0	1	0	LOC665446	PREDICTED: Mus musculus similar to T-cell receptor beta chain V region PHDS203 precursor (LOC665446), mRNA
Z00003327-1	Msl2l1	82.49	-0.259	1.815	0	3.172	0.00243	0.00654	-12960	0	0	1	2	3.5024	0.4363	0	Msl2l1	male-specific lethal 2-like 1 (Drosophila)
Z00016901-1	Sin3a	73.65	-0.259	1.815	0	28.324	0	0	-41630	0	0	0	2	2.079	0.4748	0	Sin3a	transcriptional regulator, SIN3A (yeast)
Z00034444-1	Ddx21	61.47	-0.258	1.811	0	31.234	0	0	-6962	0	1	1	2	3.9018	0.3224	0	Ddx21	DEAD (Asp-Glu-Ala-Asp) box polypeptide 21
Z00036733-1	4732471D19Rik	83.61	-0.258	1.811	0	12.059	0	0	-17789	0	1	1	2	3.3148	0.4363	0	4732471D19Rik	RIKEN cDNA 4732471D19 gene
Z00023485-1	Bex2	76.73	-0.258	1.811	0	8.75	0	0	1286	0	0	2	0	2.356	0.4559	0	Bex2	brain expressed X-linked 2
Z00073423-1	D0Kist6	2.99	-0.258	1.811	1	3.236	0.00204	0.00553	0	0	0	0	0	0	1	0	D0Kist6	DNA segment, KIST 6
Z00028478-1	E130202H07Rik	72.45	-0.258	1.811	0	7.278	0	0	96523	0	0	1	6	4.6458	0.4289	0	E130202H07Rik	RIKEN cDNA E130202H07 gene
Z00056719-1	L2hgdh	73.32	-0.258	1.811	0	35.323	0	0	43071	1	0	2	0	0	1	0	L2hgdh	L-2-hydroxyglutarate dehydrogenase
Z00005414-1	Hey2	20.59	-0.257	1.807	1	5.42	0	1e-05	104821	0	0	2	13	7.9391	0.1776	1	Hey2	hairy/enhancer-of-split related with YRPW motif 2
Z00043471-1	Sept3	22.29	-0.257	1.807	0	11.521	0	0	14689	0	0	2	2	4.0346	0.3297	0	Sept3	septin 3
Z00003497-1	Ier2	58.66	-0.257	1.807	0	65.123	0	0	-1254	1	0	1	3	4.9722	0.3313	0	Ier2	immediate early response 2
Z00025597-1	Irak1bp1	72.93	-0.257	1.807	0	17.912	0	0	513	0	0	2	0	2.4613	0.4548	0	Irak1bp1	interleukin-1 receptor-associated kinase 1 binding protein 1
Z00071856-1	LOC382019	38.15	-0.257	1.807	0	7.537	0	0	0	0	0	0	0	0	1	0	LOC382019	similar to hypothetical protein FLJ38281
Z00032009-1	Rpl38	81.64	-0.257	1.807	0	11.193	0	0	-245	1	0	0	3	3.7431	0.4289	0	Rpl38	ribosomal protein L38
Z00001998-1	Tmem33	17.61	-0.257	1.807	1	21.864	0	0	-34829	0	0	0	3	2.874	0.3791	0	Tmem33	transmembrane protein 33
Z00031541-1	Zbtb33	17.41	-0.257	1.807	1	2.853	0.00579	0.01478	0	0	0	0	0	0	1	0	Zbtb33	zinc finger and BTB domain containing 33
Z00034552-1	Zranb2	40.12	-0.257	1.807	0	25.059	0	0	0	0	0	0	0	0	1	0	Zranb2	zinc finger, RAN-binding domain containing 2
Z00034170-1	Lrrk2	24.82	-0.256	1.803	0	9.663	0	0	-5832	0	0	3	0	2.4279	0.4313	0	Lrrk2	leucine-rich repeat kinase 2
Z00031833-1	Nap1l1	41.34	-0.256	1.803	0	25.345	0	0	-45982	0	0	2	3	4.004	0.3027	0	Nap1l1	nucleosome assembly protein 1-like 1
Z00012762-1	St6gal1	10.56	-0.256	1.803	0	26.854	0	0	-7443	0	0	0	2	2.8041	0.3298	0	St6gal1	beta galactoside alpha 2,6 sialyltransferase 1
Z00034957-1	Cry1	62.81	-0.256	1.803	0	26.347	0	0	-24458	0	0	0	4	3.7618	0.3224	0	Cry1	cryptochrome 1 (photolyase-like)
Z00049720-1	EG245190	20.17	-0.256	1.803	0	25.824	0	0	0	0	0	0	0	0	1	0	EG245190	predicted gene, EG245190
Z00019364-1	Fkbp6	79.66	-0.256	1.803	0	18.101	0	0	43737	0	1	0	4	3.3925	0.4363	0	Fkbp6	FK506 binding protein 6
Z00015584-1	Mcm4	73.43	-0.256	1.803	0	18.161	0	0	14322	0	1	2	0	1.5498	0.5261	0	Mcm4	minichromosome maintenance deficient 4 homolog (S. cerevisiae)
Z00024740-1	Nola2	36.88	-0.256	1.803	0	33.147	0	0	0	0	0	0	0	0	1	0	Nola2	nucleolar protein family A, member 2
Z00030145-1	LOC433237	20.12	-0.255	1.798	0	13.112	0	0	2545	0	0	1	4	6.8426	0.2303	0	LOC433237	hypothetical gene supported by AK028012
Z00030512-1	Mapk4	63.15	-0.255	1.798	0	51.978	0	0	-2790	0	0	0	4	5.4858	0.261	0	Mapk4	mitogen-activated protein kinase 4
Z00009604-1	Polr3k	78.39	-0.255	1.798	0	26.098	0	0	53898	0	0	3	6	6.0444	0.3528	0	Polr3k	polymerase (RNA) III (DNA directed) polypeptide K
Z00037387-1	Ankrd26	76.15	-0.255	1.798	0	19.892	0	0	-157573	0	0	2	1	2.0216	0.4829	0	Ankrd26	ankyrin repeat domain 26
Z00036204-1	H2afx	73.79	-0.255	1.798	0	28.075	0	0	1990	0	0	0	2	3.5266	0.4363	0	H2afx	H2A histone family, member X
Z00034125-1	Lig1	75.03	-0.255	1.798	0	22.386	0	0	0	0	0	0	0	0	1	0	Lig1	ligase I, DNA, ATP-dependent
Z00034428-1	Tmtc3	46.44	-0.255	1.798	0	25.748	0	0	5252	0	1	0	2	2.9792	0.3492	0	Tmtc3	transmembrane and tetratricopeptide repeat containing 3
Z00010432-1	Wrnip1	47.5	-0.255	1.798	0	18.47	0	0	-37259	0	0	0	2	2.1195	0.4029	0	Wrnip1	Werner helicase interacting protein 1
Z00049382-1	Zdhhc15	45.58	-0.255	1.798	0	2.494	0.01497	0.03594	87864	0	1	1	2	2.5081	0.3772	0	Zdhhc15	zinc finger, DHHC domain containing 15
Z00036089-1	Amhr2	39.61	-0.254	1.794	0	22.712	0	0	2737	0	0	7	0	5.1059	0.248	0	Amhr2	anti-Mullerian hormone type 2 receptor
Z00052608-1	Dcbld1	33.63	-0.254	1.794	1	16.243	0	0	13034	0	1	0	7	6.2864	0.182	1	Dcbld1	discoidin, CUB and LCCL domain containing 1
Z00005286-1	Etv4	41.2	-0.254	1.794	0	37.823	0	0	-1708	0	0	0	3	4.8534	0.2583	0	Etv4	ets variant gene 4 (E1A enhancer binding protein, E1AF)
Z00060385-1	Tex21	69.17	-0.254	1.794	0	5.274	1e-05	2e-05	31568	0	0	3	3	4.6845	0.2981	0	Tex21	testis expressed gene 21
Z00028514-1	8030442B05Rik	41.56	-0.254	1.794	1	8.003	0	0	0	0	0	0	0	0	1	0	8030442B05Rik	RIKEN cDNA 8030442B05 gene
Z00009102-1	C330027C09Rik	81.71	-0.254	1.794	0	24.093	0	0	-7221	0	0	3	0	2.3394	0.4559	0	C330027C09Rik	RIKEN cDNA C330027C09 gene
Z00022482-1	Clns1a	47.94	-0.254	1.794	0	31.798	0	0	87405	0	0	0	2	1.8276	0.4335	0	Clns1a	chloride channel, nucleotide-sensitive, 1A
Z00004360-1	Fgf13	79.38	-0.254	1.794	0	10.632	0	0	74061	0	0	0	4	3.1029	0.4363	0	Fgf13	fibroblast growth factor 13
Z00048665-1	Mmachc	83.74	-0.254	1.794	0	19.661	0	0	14336	0	0	0	2	2.5022	0.4548	0	Mmachc	methylmalonic aciduria cblC type, with homocystinuria
Z00020839-1	Nmnat2	63.9	-0.253	1.79	0	43.588	0	0	6257	0	0	4	3	6.8254	0.2402	0	Nmnat2	nicotinamide nucleotide adenylyltransferase 2
Z00012151-1	1110001A23Rik	47.87	-0.253	1.79	0	12.031	0	0	0	0	0	0	0	0	1	0	1110001A23Rik	H3136C02-5 NIA Mouse 15K cDNA Clone Set Mus musculus cDNA clone H3136C02 5', mRNA sequence
Z00031176-1	Fthl17	52.87	-0.253	1.79	0	49.762	0	0	15373	0	0	0	2	2.472	0.3522	0	Fthl17	ferritin, heavy polypeptide-like 17
Z00017768-1	Nod1	10.16	-0.253	1.79	1	11.186	0	0	-8847	0	1	0	4	4.4889	0.5173	0	Nod1	nucleotide-binding oligomerization domain containing 1
Z00061619-1	Pnn	73.12	-0.253	1.79	0	28.578	0	0	614	1	0	2	0	0.8778	0.6756	0	Pnn	pinin
Z00006342-1	Stag2	49.61	-0.253	1.79	0	23.881	0	0	191273	0	0	0	4	2.6313	0.3484	0	Stag2	stromal antigen 2
Z00003033-1	Zik1	50.99	-0.253	1.79	0	23.622	0	0	-24349	0	0	0	2	2.2821	0.362	0	Zik1	zinc finger protein interacting with K protein 1
Z00013791-1	2700049P18Rik	45.76	-0.252	1.786	0	21.499	0	0	322	1	0	0	2	2.4759	0.3772	0	2700049P18Rik	RIKEN cDNA 2700049P18 gene
Z00014314-1	Gas2l3	31.57	-0.252	1.786	0	27.235	0	0	8967	1	0	0	3	2.0548	0.4313	0	Gas2l3	growth arrest-specific 2 like 3
Z00010419-1	Rab27a	62.95	-0.251	1.782	0	43.997	0	0	6785	0	0	4	8	10.6656	0.165	1	Rab27a	RAB27A, member RAS oncogene family
Z00020127-1	Rtn4	81.91	-0.251	1.782	0	6.576	0	0	-4427	0	1	5	5	9.6315	0.3291	0	Rtn4	reticulon 4
Z00011170-1	Pnma2	41.76	-0.251	1.782	0	8.67	0	0	-868	1	0	6	0	3.8579	0.3141	0	Pnma2	paraneoplastic antigen MA2
Z00022975-1	Gpa33	59.27	-0.251	1.782	1	16.027	0	0	2191	0	0	4	0	3.5428	0.3087	0	Gpa33	glycoprotein A33 (transmembrane)
Z00005772-1	Rg9mtd2	70.84	-0.251	1.782	0	24.359	0	0	-7645	0	0	0	3	3.7406	0.3224	0	Rg9mtd2	RNA (guanine-9-) methyltransferase domain containing 2
Z00045860-1	BC087945	30.54	-0.251	1.782	0	27.919	0	0	0	0	0	0	0	0	1	0	BC087945	cDNA sequence BC087945
Z00052004-1	C530008M07Rik	7.93	-0.251	1.782	1	4.716	3e-05	0.0001	0	0	0	0	0	0	1	0	C530008M07Rik	RIKEN cDNA C530008M07 gene
Z00024842-1	Cfp	51.52	-0.251	1.782	0	31.797	0	0	0	0	0	0	0	0	1	0	Cfp	complement factor properdin
Z00038721-1	Clec4a3	5.96	-0.251	1.782	1	4.127	0.00016	0.0005	11950	0	0	2	0	1.5993	0.5481	0	Clec4a3	C-type lectin domain family 4, member a3
Z00056915-1	Sult4a1	38.86	-0.251	1.782	0	2.685	0.00907	0.02258	37046	0	0	2	1	2.6	0.3746	0	Sult4a1	sulfotransferase family 4A, member 1
Z00005087-1	Osm	36.35	-0.25	1.778	1	13.46	0	0	9914	0	0	5	9	10.888	0.1876	1	Osm	oncostatin M
Z00015932-1	Cep170	29.45	-0.25	1.778	1	4.276	0.00011	0.00033	110402	0	0	2	15	8.6061	0.1428	1	Cep170	centrosomal protein 170
Z00061312-1	Serbp1	65.93	-0.25	1.778	0	4.135	0.00016	0.00049	-155090	0	0	6	13	8.6301	0.2402	0	Serbp1	Serpine1 mRNA binding protein 1
Z00015343-1	Lrmp	62.1	-0.25	1.778	0	33.947	0	0	652	0	0	0	2	3.9745	0.3224	0	Lrmp	lymphoid-restricted membrane protein
Z00060288-1	1700029P11Rik	45.7	-0.25	1.778	0	42.163	0	0	0	0	0	0	0	0	1	0	1700029P11Rik	RIKEN cDNA 1700029P11 gene
Z00053485-1	4933402E13Rik	16.18	-0.25	1.778	0	2.355	0.02142	0.04997	0	0	0	0	0	0	1	0	4933402E13Rik	RIKEN cDNA 4933402E13 gene
Z00009375-1	Actl6a	72.25	-0.25	1.778	0	15.829	0	0	-536	0	0	0	2	3.9745	0.4289	0	Actl6a	actin-like 6A
Z00034252-1	BC066140	76.17	-0.25	1.778	0	2.524	0.01385	0.0335	0	1	0	2	0	0.8778	0.6756	0	BC066140	cDNA sequence BC066140
Z00026130-1	LOC671464	35.96	-0.25	1.778	0	3.434	0.00118	0.00329	0	0	0	0	0	0	1	0	LOC671464	hypothetical protein LOC671464
Z00024381-1	Mpv17l	82.07	-0.25	1.778	0	17.778	0	0	-38601	0	0	3	0	1.7482	0.5122	0	Mpv17l	Mpv17 transgene, kidney disease mutant-like
Z00054361-1	Plcb4	58.67	-0.249	1.774	0	11.233	0	0	-44258	0	0	3	10	8.2839	0.2766	0	Plcb4	phospholipase C, beta 4
Z00062625-1	Nef3	33.98	-0.249	1.774	1	9.102	0	0	8140	1	0	4	3	4.9369	0.182	1	Nef3	Mus musculus neurofilament 3, medium (Nef3), mRNA
Z00025903-1	Eng	54.06	-0.249	1.774	0	26.204	0	0	7049	0	0	2	1	3.4689	0.3313	0	Eng	endoglin
Z00062075-1	Abcd3	10.32	-0.249	1.774	1	33.245	0	0	-32159	0	0	0	2	2.1744	0.5173	0	Abcd3	ATP-binding cassette, sub-family D (ALD), member 3
Z00061303-1	D330028D13Rik	77.59	-0.249	1.774	0	3.835	0.00038	0.00112	-74270	0	1	0	4	3.1014	0.4363	0	D330028D13Rik	Mus musculus RIKEN cDNA D330028D13 gene (D330028D13Rik), mRNA
Z00056723-1	Erh	75.81	-0.249	1.774	0	33.923	0	0	35828	0	0	2	1	2.6151	0.4548	0	Erh	enhancer of rudimentary homolog (Drosophila)
Z00023873-1	Hist1h2ae	75.9	-0.249	1.774	0	16.696	0	0	0	0	0	0	0	0	1	0	Hist1h2ae	histone cluster 1, H2ae
Z00011299-1	Scarb2	18.36	-0.249	1.774	1	31.495	0	0	10085	0	1	0	2	2.6599	0.3965	0	Scarb2	scavenger receptor class B, member 2
Z00017899-1	Tipin	74.94	-0.249	1.774	0	34.503	0	0	-14259	0	0	2	0	1.5509	0.5261	0	Tipin	timeless interacting protein
Z00035974-1	Pcaf	66.82	-0.248	1.77	0	30.462	0	0	64364	1	0	74	40	31.3788	0.0001	1	Pcaf	p300/CBP-associated factor
Z00056554-1	D10Ertd322e	65.97	-0.248	1.77	0	35.437	0	0	45995	0	0	7	4	6.4889	0.2402	0	D10Ertd322e	DNA segment, Chr 10, ERATO Doi 322, expressed
Z00020408-1	Hrasls3	22.99	-0.248	1.77	1	46.198	0	0	26449	0	0	0	6	4.9734	0.2502	0	Hrasls3	HRAS like suppressor 3
Z00022487-1	Eva1	26.82	-0.248	1.77	0	20.8	0	0	-502	0	0	2	0	2.4613	0.4313	0	Eva1	epithelial V-like antigen 1
Z00014155-1	Mybl1	31.21	-0.248	1.77	0	18.097	0	0	-1707	0	0	2	0	2.2428	0.4313	0	Mybl1	myeloblastosis oncogene-like 1
Z00009431-1	Acsl4	26.2	-0.248	1.77	1	10.971	0	0	-92420	0	0	2	0	1.1208	0.4836	0	Acsl4	acyl-CoA synthetase long-chain family member 4
Z00024955-1	Capn3	64.54	-0.248	1.77	0	4.446	6e-05	0.00021	3093	0	1	2	0	2.0227	0.4674	0	Capn3	calpain 3
Z00017769-1	Dtymk	74.72	-0.248	1.77	0	36.858	0	0	1473	0	0	0	2	3.7158	0.4289	0	Dtymk	deoxythymidylate kinase
Z00036660-1	Esr1	8.62	-0.248	1.77	1	6.432	0	0	12800	0	0	0	2	2.552	0.5173	0	Esr1	estrogen receptor 1 (alpha)
Z00060892-1	LOC671880	59.76	-0.248	1.77	0	41.656	0	0	0	0	0	0	0	0	1	0	LOC671880	hypothetical protein LOC671880
Z00025503-1	Taf1b	58.55	-0.248	1.77	0	24.225	0	0	0	0	0	0	0	0	1	0	Taf1b	TATA box binding protein (Tbp)-associated factor, RNA polymerase I, B
Z00042005-1	Trove2	69.34	-0.248	1.77	0	18.994	0	0	7704	0	0	2	0	1.7261	0.488	0	Trove2	TROVE domain family, member 2
Z00009495-1	Spp1	39.45	-0.247	1.766	0	51.3	0	0	6998	0	1	0	8	7.713	0.1179	1	Spp1	secreted phosphoprotein 1
Z00025929-1	0610007P06Rik	34.02	-0.247	1.766	1	28.765	0	0	-83972	0	0	4	11	8.1833	0.1428	1	0610007P06Rik	RIKEN cDNA 0610007P06 gene
Z00011408-1	Eif2c1	77.73	-0.247	1.766	0	25.256	0	0	-96	1	0	2	3	6.2045	0.3528	0	Eif2c1	eukaryotic translation initiation factor 2C, 1
Z00003785-1	Rab4a	60.66	-0.247	1.766	0	19.83	0	0	322	1	0	5	0	3.1867	0.3436	0	Rab4a	RAB4A, member RAS oncogene family
Z00008644-1	Cdca5	84.97	-0.247	1.766	0	18.508	0	0	-351	1	0	3	2	5.6897	0.4026	0	Cdca5	cell division cycle associated 5
Z00051527-1	4930515G16Rik	29.35	-0.247	1.766	0	10.82	0	0	0	0	0	0	0	0	1	0	4930515G16Rik	RIKEN cDNA 4930515G16 gene
Z00008332-1	Asf1a	32.31	-0.247	1.766	1	27.53	0	0	9862	0	0	0	3	3.5786	0.2406	0	Asf1a	ASF1 anti-silencing function 1 homolog A (S. cerevisiae)
Z00049368-1	Efhc2	63.95	-0.247	1.766	0	56.591	0	0	-85018	0	0	0	4	3.0294	0.3535	0	Efhc2	EF-hand domain (C-terminal) containing 2
Z00070837-1	LOC383717	76.29	-0.247	1.766	0	9.942	0	0	0	0	0	0	0	0	1	0	LOC383717	Copy of PREDICTED: Mus musculus similar to ribosomal protein L10 (LOC383717), mRNA
Z00018869-1	Ttk	82.28	-0.247	1.766	0	14.675	0	0	4041	0	0	3	0	2.5878	0.4548	0	Ttk	Ttk protein kinase
Z00011175-1	Sftpd	17.65	-0.246	1.761	0	27.234	0	0	-50246	0	1	3	7	6.6424	0.2303	0	Sftpd	surfactant associated protein D
Z00011637-1	Psme4	64.61	-0.246	1.761	0	36.99	0	0	-21499	0	1	2	7	7.207	0.2402	0	Psme4	proteasome (prosome, macropain) activator subunit 4
Z00062862-1	Asxl1	62.18	-0.246	1.761	0	35.759	0	0	25679	0	1	6	3	6.126	0.2402	0	Asxl1	additional sex combs like 1 (Drosophila)
Z00002624-1	Helb	62.67	-0.246	1.761	0	37.429	0	0	-59029	0	0	5	5	6.1404	0.2402	0	Helb	helicase (DNA) B
Z00034668-1	Mcm3	77.14	-0.246	1.761	0	19.299	0	0	-46739	0	0	2	6	5.7667	0.3723	0	Mcm3	minichromosome maintenance deficient 3 (S. cerevisiae)
Z00004896-1	Rcl1	74.47	-0.246	1.761	0	10.401	0	0	83932	0	0	1	9	6.1443	0.3528	0	Rcl1	RNA terminal phosphate cyclase-like 1
Z00060459-1	Asah3l	56.97	-0.246	1.761	0	40.682	0	0	189178	0	0	3	4	3.9626	0.3313	0	Asah3l	N-acylsphingosine amidohydrolase 3-like
Z00013715-1	Zfr	49.03	-0.246	1.761	0	14.11	0	0	-20656	0	0	2	2	3.8025	0.3313	0	Zfr	zinc finger RNA binding protein
Z00049953-1	BC050092	80.63	-0.246	1.761	0	15.081	0	0	0	0	0	0	0	0	1	0	BC050092	cDNA sequence BC050092
Z00023138-1	Lincr	67.05	-0.246	1.761	0	7.777	0	0	0	0	0	0	0	0	1	0	Lincr	lung-inducible neuralized-related C3HC4 RING domain protein
Z00014977-1	Ubqln2	19.93	-0.246	1.761	1	36.532	0	0	-44493	0	1	1	2	2.8387	0.3791	0	Ubqln2	ubiquilin 2
Z00031032-1	Dppa3	74.28	-0.245	1.757	0	25.764	0	0	-1745	0	0	3	5	9.987	0.3291	0	Dppa3	developmental pluripotency-associated 3
Z00055629-1	EG666747	16.63	-0.245	1.757	0	6.815	0	0	0	0	0	0	0	0	1	0	EG666747	predicted gene, EG666747
Z00024575-1	Fign	84.18	-0.245	1.757	0	7.614	0	0	18010	0	0	0	2	2.4049	0.4639	0	Fign	fidgetin
Z00018699-1	LOC544755	79.48	-0.245	1.757	0	3.031	0.00358	0.0094	0	0	0	0	0	0	1	0	LOC544755	AGENCOURT_30246184 NIH_MGC_257 Mus musculus cDNA clone IMAGE:30935113 5', mRNA sequence
Z00013026-1	Nup43	73.96	-0.245	1.757	0	26.91	0	0	0	0	0	0	0	0	1	0	Nup43	nucleoporin 43
Z00007008-1	Shmt1	80.85	-0.245	1.757	0	17.433	0	0	24377	0	0	0	2	2.2817	0.4584	0	Shmt1	serine hydroxymethyl transferase 1 (soluble)
Z00001760-1	Ttf2	67.39	-0.245	1.757	0	7.64	0	0	-102151	0	0	2	3	3.4847	0.3334	0	Ttf2	transcription termination factor, RNA polymerase II
Z00024470-1	Pou2f1	69.11	-0.244	1.753	0	29.756	0	0	1298	0	0	5	0	4.5588	0.3027	0	Pou2f1	POU domain, class 2, transcription factor 1
Z00023889-1	Cryge	21	-0.244	1.753	0	11.434	0	0	13103	0	1	0	2	2.5416	0.3689	0	Cryge	crystallin, gamma E
Z00009295-1	Tspan5	37.88	-0.244	1.753	1	3.333	0.00156	0.00429	4088	0	0	0	3	4.1704	0.3197	0	Tspan5	tetraspanin 5
Z00035984-1	Csrp2	40.79	-0.244	1.753	1	51.37	0	0	-29718	0	0	0	2	2.2045	0.4404	0	Csrp2	cysteine and glycine-rich protein 2
Z00045048-1	Nefh	20.98	-0.244	1.753	0	14.062	0	0	-5876	0	0	2	0	1.8093	0.3973	0	Nefh	neurofilament, heavy polypeptide
Z00022684-1	Rps8	85.57	-0.244	1.753	0	10.193	0	0	13048	0	0	2	0	1.575	0.5244	0	Rps8	ribosomal protein S8
Z00021132-1	Tspan17	71.46	-0.243	1.749	0	7.435	0	0	-6314	0	0	4	9	11.4969	0.138	1	Tspan17	tetraspanin 17
Z00008028-1	2310047O13Rik	71.74	-0.243	1.749	0	23.881	0	0	-1527	0	0	0	4	6.0916	0.2402	0	2310047O13Rik	RIKEN cDNA 2310047O13 gene
Z00024947-1	Rbp1	33.71	-0.243	1.749	1	19.399	0	0	-1456	0	0	0	3	4.99	0.182	1	Rbp1	retinol binding protein 1, cellular
Z00036487-1	Ankrd10	66.01	-0.243	1.749	0	37.574	0	0	-5155	0	0	0	5	5.7928	0.2564	0	Ankrd10	ankyrin repeat domain 10
Z00024264-1	Angptl4	55.76	-0.243	1.749	0	40.012	0	0	6697	0	0	2	1	3.5	0.3313	0	Angptl4	angiopoietin-like 4
Z00038222-1	Tceal8	52.76	-0.243	1.749	0	31.471	0	0	5821	0	0	0	3	3.922	0.3313	0	Tceal8	transcription elongation factor A (SII)-like 8
Z00027815-1	1110019J04Rik	72.03	-0.243	1.749	0	39.63	0	0	0	0	0	0	0	0	1	0	1110019J04Rik	RIKEN cDNA 1110019J04 gene
Z00062664-1	1700007E06Rik	60.11	-0.243	1.749	0	17.453	0	0	0	0	0	0	0	0	1	0	1700007E06Rik	RIKEN cDNA 1700007E06 gene
Z00039198-1	A830059I20Rik	25.18	-0.243	1.749	1	17.935	0	0	0	0	0	0	0	0	1	0	A830059I20Rik	RIKEN cDNA A830059I20 gene
Z00028440-1	C630007B19Rik	5.98	-0.243	1.749	1	2.501	0.01472	0.03536	0	0	0	0	0	0	1	0	C630007B19Rik	RIKEN cDNA C630007B19 gene
Z00049606-1	Fsd1l	72.55	-0.243	1.749	0	8.262	0	0	-30784	0	0	2	0	1.3568	0.5627	0	Fsd1l	fibronectin type III and SPRY domain containing 1-like
Z00034964-1	Ipo11	67.1	-0.243	1.749	0	3.871	0.00034	0.00101	30104	0	0	3	0	1.8254	0.4832	0	Ipo11	importin 11
Z00073067-1	Rnu3a	35.55	-0.243	1.749	1	8.038	0	0	0	0	0	0	0	0	1	0	Rnu3a
Z00015752-1	Usp7	57.11	-0.243	1.749	0	20.587	0	0	-56280	0	0	2	2	3.1947	0.3327	0	Usp7
Z00024474-1	Ms4a10	45.8	-0.242	1.745	0	15.041	0	0	1641	0	0	6	8	14.9166	0.014	1	Ms4a10	membrane-spanning 4-domains, subfamily A, member 10
Z00058997-1	Lrrc28	61.29	-0.242	1.745	0	42.611	0	0	2207	0	0	0	6	7.6576	0.2402	0	Lrrc28	leucine rich repeat containing 28
Z00036105-1	Larp5	34.15	-0.242	1.745	1	3.31	0.00166	0.00455	2121	0	0	2	1	4.274	0.2126	0	Larp5	La ribonucleoprotein domain family, member 5
Z00061632-1	Rps6ka5	63.21	-0.242	1.745	0	22.08	0	0	3486	0	0	2	2	5.1804	0.261	0	Rps6ka5	ribosomal protein S6 kinase, polypeptide 5
Z00073832-1	4833408D11Rik	65.13	-0.242	1.745	0	14.056	0	0	0	0	0	0	0	0	1	0	4833408D11Rik	RIKEN cDNA 4833408D11 gene
Z00036141-1	Abhd10	77.39	-0.242	1.745	0	10.173	0	0	604	0	0	2	0	2.4613	0.4548	0	Abhd10	abhydrolase domain containing 10
Z00011200-1	Ell2	48.56	-0.242	1.745	0	27.609	0	0	20697	0	0	2	1	2.8768	0.3484	0	Ell2	elongation factor RNA polymerase II 2
Z00009208-1	Pcnt	52.94	-0.242	1.745	0	25.622	0	0	-7808	0	1	0	2	2.7809	0.3484	0	Pcnt	pericentrin (kendrin)
Z00035663-1	Prodh	78.84	-0.242	1.745	0	7.173	0	0	3709	0	0	0	2	3.1649	0.4363	0	Prodh	proline dehydrogenase
Z00009901-1	Sltm	75	-0.242	1.745	0	25.428	0	0	8136	0	0	2	0	1.7098	0.5122	0	Sltm	SAFB-like, transcription modulator
Z00003784-1	Zmym1	42.15	-0.242	1.745	0	15.528	0	0	-2582	0	1	0	2	3.3705	0.3355	0	Zmym1	zinc finger, MYM domain containing 1
Z00021195-1	Sh3gl3	57.02	-0.241	1.741	0	35.109	0	0	95	1	0	2	1	3.2872	0.3313	0	Sh3gl3	SH3-domain GRB2-like 3
Z00026792-1	A730094L24Rik	80.97	-0.241	1.741	0	4.068	0.00019	0.00059	0	0	0	0	0	0	1	0	A730094L24Rik	RIKEN cDNA A730094L24 gene
Z00029446-1	C230037L09	81.72	-0.241	1.741	0	8.737	0	0	0	0	0	0	0	0	1	0	C230037L09	hypothetical protein C230037L09
Z00007548-1	Narg1	39.05	-0.241	1.741	0	26.995	0	0	-9310	0	0	0	2	2.6971	0.3727	0	Narg1	NMDA receptor-regulated gene 1
Z00010711-1	Rab18	16.55	-0.241	1.741	0	29.23	0	0	-41913	0	1	0	3	2.783	0.3689	0	Rab18	RAB18, member RAS oncogene family
Z00012117-1	Ttc27	69.63	-0.241	1.741	0	20.269	0	0	0	0	0	0	0	0	1	0	Ttc27	tetratricopeptide repeat domain 27
Z00004792-1	Ranbp5	71.96	-0.24	1.737	0	30.136	0	0	46781	0	0	4	2	4.1186	0.3224	0	Ranbp5	RAN binding protein 5
Z00018966-1	B930008K04Rik	4.92	-0.24	1.737	1	2.541	0.01324	0.03211	-40757	0	0	3	0	1.7283	0.5401	0	B930008K04Rik	RIKEN cDNA B930008K04 gene
Z00049336-1	C330016K18Rik	76.39	-0.24	1.737	0	6.815	0	0	7509	0	0	0	3	3.7522	0.4289	0	C330016K18Rik	RIKEN cDNA C330016K18 gene
Z00009771-1	Cyb5b	80.32	-0.24	1.737	0	14.412	0	0	-10635	0	0	0	2	2.6355	0.4548	0	Cyb5b	cytochrome b5 type B
Z00005506-1	Rbm34	74.72	-0.24	1.737	0	29.823	0	0	-5687	0	0	0	2	2.9383	0.4382	0	Rbm34	RNA binding motif protein 34
Z00034442-1	Snord22	85.61	-0.24	1.737	0	10.761	0	0	0	0	0	0	0	0	1	0	Snord22	small nucleolar RNA, C/D box 22
Z00005043-1	Bmp4	29.16	-0.239	1.733	1	55.793	0	0	-1313	0	0	0	7	9.3677	0.1428	1	Bmp4	bone morphogenetic protein 4
Z00072763-1	1700029I01Rik	63.93	-0.239	1.733	0	34.03	0	0	-3732	0	0	0	6	6.9895	0.2402	0	1700029I01Rik	RIKEN cDNA 1700029I01 gene
Z00023923-1	Ppp1r1a	59.09	-0.239	1.733	0	21.884	0	0	-435	0	0	0	4	6.5566	0.3313	0	Ppp1r1a	protein phosphatase 1, regulatory (inhibitor) subunit 1A
Z00027188-1	LOC675992	78.93	-0.239	1.733	0	19.603	0	0	0	0	0	0	0	0	1	0	LOC675992	similar to nuclear autoantigenic sperm protein isoform 3
Z00057328-1	Mia3	80.13	-0.239	1.733	0	3.851	0.00036	0.00107	0	0	0	0	0	0	1	0	Mia3	melanoma inhibitory activity 3
Z00026466-1	Olfr338	4.84	-0.239	1.733	1	2.72	0.00827	0.0207	-8475	0	1	2	0	1.6977	0.5401	0	Olfr338	olfactory receptor 338
Z00031561-1	Prmt5	70.42	-0.239	1.733	0	38.097	0	0	-9472	0	0	2	0	1.6652	0.4921	0	Prmt5	protein arginine N-methyltransferase 5
Z00015621-1	Taf1a	40.51	-0.239	1.733	0	23.515	0	0	0	0	0	0	0	0	1	0	Taf1a	TATA box binding protein (Tbp)-associated factor, RNA polymerase I, A
Z00050415-1	Xrcc6bp1	78.15	-0.239	1.733	0	29.113	0	0	-1346	0	1	0	2	3.7745	0.4289	0	Xrcc6bp1	XRCC6 binding protein 1
Z00014751-1	Ric8b	23.49	-0.238	1.729	0	32.106	0	0	-6944	0	0	1	9	9.4745	0.2303	0	Ric8b	resistance to inhibitors of cholinesterase 8 homolog B (C. elegans)
Z00038990-1	D1Bwg0212e	77.89	-0.238	1.729	0	12.943	0	0	-7147	0	0	2	7	8.7272	0.3291	0	D1Bwg0212e	DNA segment, Chr 1, Brigham & Women's Genetics 0212 expressed
Z00058332-1	Clm3	55.41	-0.238	1.729	0	15.466	0	0	0	0	0	0	0	0	1	0	Clm3	CMRF-35-like molecule 3
Z00026296-1	Ei24	23.43	-0.238	1.729	0	43.579	0	0	2684	0	0	2	0	2.0732	0.3942	0	Ei24	etoposide induced 2.4 mRNA
Z00058309-1	LOC217390	66.03	-0.238	1.729	0	20.124	0	0	0	0	0	0	0	0	1	0	LOC217390	similar to heat shock protein 1 (chaperonin)
Z00056743-1	Mtr	82.87	-0.238	1.729	0	20.232	0	0	81871	0	0	3	3	4.0115	0.4289	0	Mtr	5-methyltetrahydrofolate-homocysteine methyltransferase
Z00038928-1	Usp49	10.27	-0.238	1.729	1	28.732	0	0	-2084	0	0	0	2	3.4984	0.5173	0	Usp49	ubiquitin specific peptidase 49
Z00002924-1	Zfp206	40.76	-0.237	1.725	0	39.095	0	0	1671	0	0	0	2	3.6353	0.3177	0	Zfp206	zinc finger protein 206
Z00032706-1	1810053B23Rik	2.34	-0.237	1.725	1	2.956	0.0044	0.01141	0	0	0	0	0	0	1	0	1810053B23Rik	RIKEN cDNA 1810053B23 gene
Z00037432-1	2610016C23Rik	85.57	-0.237	1.725	0	15.478	0	0	0	0	0	0	0	0	1	0	2610016C23Rik	RIKEN cDNA 2610016C23 gene
Z00032519-1	A430102K17Rik	62.81	-0.237	1.725	1	3.31	0.00166	0.00455	0	0	0	0	0	0	1	0	A430102K17Rik	RIKEN cDNA A430102K17 gene
Z00062884-1	BC061253	83.73	-0.237	1.725	0	6.021	0	0	0	0	0	0	0	0	1	0	BC061253	cDNA sequence BC061253
Z00061370-1	C030029H02Rik	2.25	-0.237	1.725	1	2.859	0.00571	0.01458	0	0	0	0	0	0	1	0	C030029H02Rik	RIKEN cDNA C030029H02 gene
Z00034368-1	Etaa1	60.09	-0.237	1.725	0	7.501	0	0	0	0	0	0	0	0	1	0	Etaa1	Ewing's tumor-associated antigen 1
Z00003101-1	Ftsj1	82.75	-0.237	1.725	0	20.086	0	0	32562	0	0	0	5	4.2051	0.4289	0	Ftsj1	FtsJ homolog 1 (E. coli)
Z00017139-1	Gspt1	61.85	-0.237	1.725	0	29.132	0	0	-41701	0	0	0	5	4.0282	0.3224	0	Gspt1	G1 to S phase transition 1
Z00056837-1	Pspc1	54.48	-0.237	1.725	0	12.78	0	0	-52001	0	1	0	3	2.6806	0.3484	0	Pspc1	paraspeckle protein 1
Z00056176-1	Phc1	68.78	-0.236	1.721	0	30.502	0	0	-1096	0	0	3	17	21.5927	0.0043	1	Phc1	polyhomeotic-like 1 (Drosophila)
Z00017554-1	Myb	40.7	-0.236	1.721	0	10.792	0	0	57618	0	0	6	7	7.5456	0.1204	1	Myb	myeloblastosis oncogene
Z00002338-1	Jmjd2c	66.96	-0.236	1.721	0	29.537	0	0	-6376	0	0	4	5	8.5253	0.2402	0	Jmjd2c	jumonji domain containing 2C
Z00035265-1	Apobec3	58.28	-0.236	1.721	0	9.859	0	0	14526	0	1	0	8	6.7937	0.3313	0	Apobec3	apolipoprotein B editing complex 3
Z00027352-1	B4galnt4	21.55	-0.236	1.721	0	26.92	0	0	0	0	0	0	0	0	1	0	B4galnt4	beta-1,4-N-acetyl-galactosaminyl transferase 4
Z00030115-1	1110006O17Rik	72.19	-0.236	1.721	0	30.462	0	0	0	0	0	0	0	0	1	0	1110006O17Rik	RIKEN cDNA 1110006O17 gene
Z00046117-1	2610018I03Rik	76.1	-0.236	1.721	0	17.722	0	0	-9932	0	0	0	2	2.667	0.4548	0	2610018I03Rik	RIKEN cDNA 2610018I03 gene
Z00006252-1	Chchd4	74.24	-0.236	1.721	0	30.849	0	0	28489	0	0	1	2	3.0284	0.4363	0	Chchd4	coiled-coil-helix-coiled-coil-helix domain containing 4
Z00070179-1	Jakmip2	34.48	-0.236	1.721	0	14.122	0	0	23960	0	0	0	2	2.2885	0.4313	0	Jakmip2	janus kinase and microtubule interacting protein 2
Z00036640-1	Matn2	62.31	-0.236	1.721	1	8.967	0	0	-47990	0	0	2	0	1.2579	0.5452	0	Matn2	matrilin 2
Z00045786-1	Nle1	77.87	-0.236	1.721	0	19.312	0	0	0	0	0	0	0	0	1	0	Nle1	notchless homolog 1 (Drosophila)
Z00034460-1	Ddx10	66.96	-0.235	1.717	0	24.459	0	0	-9423	0	0	0	5	5.2163	0.261	0	Ddx10	DEAD (Asp-Glu-Ala-Asp) box polypeptide 10
Z00062557-1	Stard3nl	83.12	-0.235	1.717	0	5.777	0	0	8555	0	1	2	2	4.432	0.4289	0	Stard3nl	STARD3 N-terminal like
Z00040731-1	Capsl	74.46	-0.235	1.717	0	11.243	0	0	17688	0	1	4	1	3.9269	0.4289	0	Capsl	calcyphosine-like
Z00044113-1	3100002J23Rik	81.35	-0.235	1.717	0	29.067	0	0	0	0	0	0	0	0	1	0	3100002J23Rik	RIKEN cDNA 3100002J23 gene
Z00052686-1	3110052M02Rik	65.54	-0.235	1.717	0	17.155	0	0	53353	0	0	2	1	2.4403	0.4087	0	3110052M02Rik	RIKEN cDNA 3110052M02 gene
Z00030527-1	Crygf	39.23	-0.235	1.717	0	19.138	0	0	-126492	0	1	3	1	2.4614	0.3772	0	Crygf	crystallin, gamma F
Z00031439-1	E030004N02Rik	16.51	-0.235	1.717	1	10.753	0	0	0	0	0	0	0	0	1	0	E030004N02Rik	RIKEN cDNA E030004N02 gene
Z00035841-1	Sfrs8	34.73	-0.235	1.717	1	8.587	0	0	3513	0	0	2	0	1.9785	0.3518	0	Sfrs8	splicing factor, arginine/serine-rich 8
Z00039681-1	Wdr40b	40.09	-0.235	1.717	0	2.374	0.0204	0.04779	107742	0	1	2	0	1.0913	0.5359	0	Wdr40b	WD repeat domain 40B
Z00035258-1	Prdm16	86.27	-0.234	1.713	0	3.066	0.00325	0.00859	-666	1	0	4	1	4.8861	0.4026	0	Prdm16	PR domain containing 16
Z00056863-1	Ugcgl2	9.18	-0.234	1.713	1	4.146	0.00015	0.00047	122906	0	0	2	10	6.5737	0.4763	0	Ugcgl2	UDP-glucose ceramide glucosyltransferase-like 2
Z00034710-1	2310008H09Rik	74.18	-0.234	1.713	0	22.12	0	0	-31813	0	0	1	7	6.2013	0.3528	0	2310008H09Rik	RIKEN cDNA 2310008H09 gene
Z00026885-1	C430002E04Rik	81.92	-0.234	1.713	0	24.954	0	0	0	0	0	0	0	0	1	0	C430002E04Rik	RIKEN cDNA C430002E04 gene
Z00072973-1	Igk-V4	2.36	-0.234	1.713	1	3.369	0.00141	0.00391	0	0	0	0	0	0	1	0	Igk-V4	immunoglobulin kappa chain variable 4 (V4)
Z00034874-1	Mospd1	9.06	-0.234	1.713	1	25.258	0	0	0	0	0	0	0	0	1	0	Mospd1	motile sperm domain containing 1
Z00000508-1	Ppa1	84.76	-0.234	1.713	0	16.329	0	0	-115176	0	0	1	2	2.396	0.4639	0	Ppa1	pyrophosphatase (inorganic) 1
Z00052582-1	Prdx6-rs1	55.05	-0.234	1.713	0	30.373	0	0	-106938	0	0	4	0	1.8098	0.429	0	Prdx6-rs1	peroxiredoxin 6, related sequence 1
Z00005794-1	Sdad1	70.28	-0.234	1.713	0	27.127	0	0	0	0	0	0	0	0	1	0	Sdad1	SDA1 domain containing 1
Z00024077-1	Syne1	4.82	-0.234	1.713	1	4.024	0.00022	0.00067	39355	0	0	0	3	2.8136	0.5173	0	Syne1	synaptic nuclear envelope 1
Z00000470-1	Trip13	77.63	-0.234	1.713	0	21.305	0	0	0	0	0	0	0	0	1	0	Trip13	thyroid hormone receptor interactor 13
Z00004739-1	Ube2c	84.63	-0.234	1.713	0	22.545	0	0	5938	0	1	0	2	2.9164	0.4639	0	Ube2c	ubiquitin-conjugating enzyme E2C
Z00063770-1	Cfc1	66	-0.233	1.71	0	13.113	0	0	1290	0	0	2	1	4.6598	0.2981	0	Cfc1	Mus musculus cripto, FRL-1, cryptic family 1 (Cfc1), mRNA
Z00013860-1	Cdca2	86.89	-0.233	1.71	0	14.481	0	0	39347	0	0	2	13	9.4129	0.283	0	Cdca2	cell division cycle associated 2
Z00022498-1	Ephx2	58.82	-0.233	1.71	0	43.646	0	0	1967	0	0	4	0	3.6099	0.3313	0	Ephx2	epoxide hydrolase 2, cytoplasmic
Z00063279-1	Dpysl4	29.85	-0.233	1.71	1	6.377	0	0	45001	0	0	0	7	5.0686	0.182	1	Dpysl4	dihydropyrimidinase-like 4
Z00056745-1	1600012F09Rik	76.96	-0.233	1.71	0	22.408	0	0	0	0	0	0	0	0	1	0	1600012F09Rik	RIKEN cDNA 1600012F09 gene
Z00028242-1	4930426I24Rik	2.49	-0.233	1.71	1	3.898	0.00031	0.00094	0	0	0	0	0	0	1	0	4930426I24Rik	RIKEN cDNA 4930426I24 gene
Z00028068-1	4930430J02Rik	8.12	-0.233	1.71	1	3.64	0.00066	0.0019	0	0	0	0	0	0	1	0	4930430J02Rik	RIKEN cDNA 4930430J02 gene
Z00016230-1	Ctgf	32.05	-0.233	1.71	1	15.777	0	0	-37184	0	1	2	2	3.4333	0.2406	0	Ctgf	connective tissue growth factor
Z00052250-1	Snrpd2	85.62	-0.233	1.71	0	31.621	0	0	0	0	0	0	0	0	1	0	Snrpd2	small nuclear ribonucleoprotein D2
Z00034609-1	Timeless	83.41	-0.233	1.71	0	12.914	0	0	41	0	0	0	2	3.9745	0.4289	0	Timeless	timeless homolog (Drosophila)
Z00059705-1	Xlr5c	57.1	-0.233	1.71	0	43.931	0	0	0	0	0	0	0	0	1	0	Xlr5c	similar to X-linked lymphocyte-regulated 5C
Z00006456-1	2810025M15Rik	66.61	-0.232	1.706	0	33.755	0	0	37417	1	0	0	5	2.5213	0.3993	0	2810025M15Rik	RIKEN cDNA 2810025M15 gene
Z00028576-1	9430007M09Rik	81.72	-0.232	1.706	0	5.171	1e-05	3e-05	0	0	0	0	0	0	1	0	9430007M09Rik	RIKEN cDNA 9430007M09 gene
Z00022261-1	Aadat	18.43	-0.232	1.706	1	15.402	0	0	-159890	0	0	5	0	1.9749	0.4242	0	Aadat	aminoadipate aminotransferase
Z00025860-1	Hhip	83.54	-0.232	1.706	0	7.876	0	0	25448	0	0	2	3	4.4376	0.4289	0	Hhip	Hedgehog-interacting protein
Z00033230-1	Igkv2-116	62.58	-0.232	1.706	0	17.606	0	0	0	0	0	0	0	0	1	0	Igkv2-116	immunoglobulin kappa chain variable 2-116
Z00072243-1	LOC625716	44.06	-0.232	1.706	0	10.442	0	0	0	0	0	0	0	0	1	0	LOC625716	PREDICTED: Mus musculus similar to organic anion transporting polypeptide 3, transcript variant 1 (LOC625716), mRNA
Z00040271-1	Wdr64	71.76	-0.232	1.706	0	16.127	0	0	0	0	0	0	0	0	1	0	Wdr64	WD repeat domain 64
Z00019756-1	2310047M15Rik	68.59	-0.231	1.702	0	21.962	0	0	80953	0	0	4	8	6.9323	0.2402	0	2310047M15Rik	RIKEN cDNA 2310047M15 gene
Z00045866-1	Actr3b	76.37	-0.231	1.702	0	20.093	0	0	870	0	0	4	0	4.0602	0.4289	0	Actr3b	ARP3 actin-related protein 3 homolog B (yeast)
Z00023624-1	Mmp3	9.27	-0.231	1.702	1	3.259	0.00191	0.00521	6160	0	0	2	2	4.6924	0.5173	0	Mmp3	matrix metallopeptidase 3
Z00007981-1	3110001D03Rik	46.58	-0.231	1.702	0	27.616	0	0	10852	0	0	0	4	4.3323	0.2944	0	3110001D03Rik	RIKEN cDNA 3110001D03 gene
Z00024795-1	Klhl8	80.97	-0.231	1.702	0	10.579	0	0	-20522	0	1	3	2	4.3021	0.4289	0	Klhl8	kelch-like 8 (Drosophila)
Z00005118-1	Klf1	82.84	-0.231	1.702	0	4.837	2e-05	7e-05	5061	0	0	4	0	3.0631	0.4363	0	Klf1	Kruppel-like factor 1 (erythroid)
Z00030373-1	Cdc73	43.18	-0.231	1.702	0	6.066	0	0	88797	0	0	0	8	4.9598	0.2551	0	Cdc73	Vcell division cycle 73, Paf1/RNA polymerase II complex component, homolog (S. cerevisiae)
Z00009971-1	3300001M20Rik	72.38	-0.231	1.702	0	27.672	0	0	17415	0	1	2	1	2.9644	0.4382	0	3300001M20Rik	RIKEN cDNA 3300001M20 gene
Z00027943-1	5730405O15Rik	75.98	-0.231	1.702	0	17.244	0	0	0	0	0	0	0	0	1	0	5730405O15Rik	RIKEN cDNA 5730405O15 gene
Z00020266-1	Arl15	81.08	-0.231	1.702	0	3.327	0.00159	0.00436	15882	0	0	1	3	4.217	0.4289	0	Arl15	ADP-ribosylation factor-like 15
Z00057499-1	Cep192	84.35	-0.231	1.702	0	8.13	0	0	412	1	0	0	2	2.3911	0.4639	0	Cep192	centrosomal protein 192
Z00008585-1	Gtpbp10	76.51	-0.231	1.702	0	25.216	0	0	0	0	0	0	0	0	1	0	Gtpbp10	GTP-binding protein 10 (putative)
Z00025228-1	F2rl1	21.2	-0.23	1.698	1	3.632	0.00067	0.00193	-1232	0	0	0	7	9.4719	0.1278	1	F2rl1	coagulation factor II (thrombin) receptor-like 1
Z00030479-1	Zic5	54.67	-0.23	1.698	1	4.371	8e-05	0.00025	-3555	1	0	1	17	14.5668	0.0245	1	Zic5	zinc finger protein of the cerebellum 5
Z00019657-1	Asns	16.85	-0.23	1.698	1	31.287	0	0	-1042	0	0	0	3	5.2887	0.2466	0	Asns	asparagine synthetase
Z00043819-1	Pls3	19.2	-0.23	1.698	1	35.683	0	0	12899	0	1	2	3	4.9938	0.2502	0	Pls3	plastin 3 (T-isoform)
Z00022562-1	Cdx4	50.68	-0.23	1.698	0	17.041	0	0	-10039	0	0	1	5	6.1585	0.3313	0	Cdx4	caudal type homeo box 4
Z00064151-1	Ctps	71.11	-0.23	1.698	0	26.526	0	0	-40969	0	1	3	3	4.5243	0.3027	0	Ctps	Mus musculus cytidine 5'-triphosphate synthase (Ctps), mRNA
Z00043500-1	Gpr160	85.64	-0.23	1.698	0	35.444	0	0	33395	0	1	2	4	4.9014	0.4026	0	Gpr160	G protein-coupled receptor 160
Z00011802-1	Ankrd25	56.98	-0.23	1.698	0	22.055	0	0	-221	1	0	4	0	2.4767	0.3522	0	Ankrd25	ankyrin repeat domain 25
Z00055024-1	6330514A18Rik	78.17	-0.23	1.698	0	7.163	0	0	-2023	1	0	5	0	2.6369	0.4548	0	6330514A18Rik	RIKEN cDNA 6330514A18 gene
Z00029623-1	D430001N20	74.33	-0.23	1.698	0	26.188	0	0	0	0	0	0	0	0	1	0	D430001N20	hypothetical protein D430001N20
Z00012228-1	Dek	83.16	-0.23	1.698	0	25.46	0	0	0	0	0	0	0	0	1	0	Dek	DEK oncogene (DNA binding)
Z00033745-1	Igh-6	8.96	-0.23	1.698	1	2.919	0.00486	0.01253	35844	0	0	0	2	2.1338	0.5173	0	Igh-6	similar to Ig heavy chain V region PJ14 precursor
Z00019104-1	Rrp12	73.63	-0.23	1.698	0	26.508	0	0	0	0	0	0	0	0	1	0	Rrp12	ribosomal RNA processing 12 homolog (S. cerevisiae)
Z00010059-1	Trmt11	73.92	-0.23	1.698	0	20.458	0	0	0	0	0	0	0	0	1	0	Trmt11	tRNA methyltransferase 11 homolog (S. cerevisiae)
Z00015766-1	Utp20	61.56	-0.23	1.698	0	27.548	0	0	-23211	0	0	0	2	2.3012	0.4214	0	Utp20	UTP20, small subunit (SSU) processome component, homolog (yeast)
Z00010475-1	5730469M10Rik	20.1	-0.229	1.694	1	17.439	0	0	1886	0	0	5	0	4.2722	0.2907	0	5730469M10Rik	RIKEN cDNA 5730469M10 gene
Z00034669-1	Rcn1	10.86	-0.229	1.694	1	18.951	0	0	1359	0	0	0	7	9.3118	0.294	0	Rcn1	reticulocalbin 1
Z00026598-1	Zbtb32	70.09	-0.229	1.694	0	63.271	0	0	-2251	0	0	1	2	4.7477	0.2981	0	Zbtb32	zinc finger and BTB domain containing 32
Z00056619-1	Efnb3	82.56	-0.229	1.694	0	12.154	0	0	-4622	0	0	1	4	6.1686	0.3528	0	Efnb3	ephrin B3
Z00054203-1	Abi2	74.1	-0.229	1.694	0	28.768	0	0	23036	0	1	0	9	6.8272	0.3528	0	Abi2	abl-interactor 2
Z00008851-1	E2f5	80.49	-0.229	1.694	0	22.932	0	0	42459	0	0	3	4	5.1445	0.4247	0	E2f5	E2F transcription factor 5
Z00060830-1	Mia1	56.24	-0.229	1.694	0	32.431	0	0	-1123	0	0	0	2	3.8346	0.3313	0	Mia1	melanoma inhibitory activity 1
Z00019464-1	Ddah1	40.08	-0.229	1.694	1	33.089	0	0	609	1	0	1	2	3.8831	0.3197	0	Ddah1	dimethylarginine dimethylaminohydrolase 1
Z00057040-1	Tsga2	83.3	-0.229	1.694	0	23.858	0	0	10258	0	0	1	3	4.5498	0.4289	0	Tsga2	testis specific gene A2
Z00015849-1	2810405J04Rik	82.63	-0.229	1.694	0	16.367	0	0	-10450	0	1	0	2	2.6435	0.4548	0	2810405J04Rik	RIKEN cDNA 2810405J04 gene
Z00052895-1	EG666099	10.37	-0.229	1.694	0	7.213	0	0	0	0	0	0	0	0	1	0	EG666099	predicted gene, EG666099
Z00026291-1	Npy	20.79	-0.229	1.694	0	28.46	0	0	-105335	0	0	2	2	2.865	0.3689	0	Npy	neuropeptide Y
Z00043313-1	Nup35	47.75	-0.229	1.694	0	26.134	0	0	108892	0	0	0	2	1.7591	0.4345	0	Nup35	nucleoporin 35
Z00048620-1	Zfp462	29.95	-0.228	1.69	0	4.19	0.00014	0.00042	-24199	0	0	3	13	10.7239	0.1051	1	Zfp462	zinc finger protein 462
Z00046663-1	Cwf19l2	79.95	-0.228	1.69	0	20.194	0	0	35833	0	1	3	9	8.0937	0.3291	0	Cwf19l2	CWF19-like 2, cell cycle control (S. pombe)
Z00023399-1	Slc5a4b	70.85	-0.228	1.69	0	22.456	0	0	43011	0	0	2	6	5.8506	0.2564	0	Slc5a4b	solute carrier family 5 (neutral amino acid transporters, system A), member 4b
Z00070358-1	Grm6	39.6	-0.228	1.69	0	8.403	0	0	-2785	0	0	1	2	4.5752	0.282	0	Grm6	glutamate receptor, metabotropic 6
Z00035595-1	1700037H04Rik	48.51	-0.228	1.69	0	38.888	0	0	-9052	0	1	3	1	3.8924	0.3313	0	1700037H04Rik	RIKEN cDNA 1700037H04 gene
Z00018941-1	Top2a	85.62	-0.228	1.69	0	25.026	0	0	3247	0	0	0	2	3.2389	0.4639	0	Top2a	topoisomerase (DNA) II alpha
Z00008491-1	Zdhhc13	11.71	-0.228	1.69	1	22.551	0	0	1141	0	0	0	2	3.8845	0.5173	0	Zdhhc13	zinc finger, DHHC domain containing 13
Z00040161-1	2610002D18Rik	76.11	-0.228	1.69	0	25.414	0	0	14639	0	0	2	0	1.5439	0.5261	0	2610002D18Rik	RIKEN cDNA 2610002D18 gene
Z00015452-1	5830482F20Rik	44.38	-0.228	1.69	0	26.523	0	0	-7645	0	0	0	2	2.7911	0.3647	0	5830482F20Rik	RIKEN cDNA 5830482F20 gene
Z00057986-1	A730098D12Rik	39.36	-0.228	1.69	0	7.991	0	0	0	0	0	0	0	0	1	0	A730098D12Rik	Mus musculus mRNA similar to KIAA1966 protein (cDNA clone IMAGE:5368083)
Z00014781-1	Bhlhb9	66.44	-0.228	1.69	0	28.27	0	0	18148	0	0	1	2	3.3033	0.3334	0	Bhlhb9	basic helix-loop-helix domain containing, class B9
Z00025624-1	Cckbr	36.81	-0.228	1.69	0	15.193	0	0	-5884	0	1	2	0	1.8088	0.4335	0	Cckbr	cholecystokinin B receptor
Z00060401-1	Esco2	80.97	-0.228	1.69	0	14.561	0	0	6309	0	1	2	0	1.7871	0.5122	0	Esco2	establishment of cohesion 1 homolog 2 (S. cerevisiae)
Z00035006-1	Kbtbd3	84.24	-0.228	1.69	0	4.044	0.00021	0.00063	92760	0	1	2	1	2.2166	0.4639	0	Kbtbd3	kelch repeat and BTB (POZ) domain containing 3
Z00068231-1	LOC627361	6.41	-0.228	1.69	1	2.923	0.0048	0.01238	0	0	0	0	0	0	1	0	LOC627361	similar to coiled-coil-helix-coiled-coil-helix domain containing 5
Z00023249-1	Mrpl18	81.13	-0.228	1.69	0	34.979	0	0	0	0	0	0	0	0	1	0	Mrpl18	mitochondrial ribosomal protein L18
Z00023234-1	Stc2	19.17	-0.228	1.69	1	17.911	0	0	133424	0	0	1	2	2.3355	0.4042	0	Stc2	stanniocalcin 2
Z00035820-1	Tasp1	84.55	-0.228	1.69	0	10.634	0	0	-11250	0	0	2	1	3.1983	0.4639	0	Tasp1	taspase, threonine aspartase 1
Z00007973-1	Tbc1d15	54.24	-0.228	1.69	0	13.392	0	0	-6344	0	1	0	2	2.883	0.3484	0	Tbc1d15	TBC1 domain family, member 15
Z00048032-1	Yars2	45.68	-0.228	1.69	0	29.311	0	0	29896	0	0	3	0	1.8231	0.4335	0	Yars2	tyrosyl-tRNA synthetase 2 (mitochondrial)
Z00035186-1	Zfp593	62.73	-0.228	1.69	0	9.532	0	0	0	0	0	0	0	0	1	0	Zfp593	zinc finger protein 593
Z00032187-1	E230002P03Rik	4.92	-0.227	1.686	1	4.399	7e-05	0.00023	-25443	0	0	4	26	16.75	0.0466	1	E230002P03Rik	RIKEN cDNA E230002P03 gene
Z00025886-1	2410016F19Rik	86.95	-0.227	1.686	0	8.211	0	0	-472	1	0	3	3	7.0417	0.4026	0	2410016F19Rik	RIKEN cDNA 2410016F19 gene
Z00001240-1	Wdr43	70.58	-0.227	1.686	0	18.437	0	0	239	1	0	2	1	3.2872	0.3334	0	Wdr43	WD repeat domain 43
Z00038964-1	1700003O08Rik	36.83	-0.227	1.686	1	4.624	4e-05	0.00012	0	0	0	0	0	0	1	0	1700003O08Rik	RIKEN cDNA 1700003O08 gene
Z00073479-1	D15Ertd55e	58.95	-0.227	1.686	0	14.294	0	0	0	0	0	0	0	0	1	0	D15Ertd55e
Z00021152-1	Eny2	61.86	-0.227	1.686	0	18.205	0	0	22079	0	0	2	0	1.4375	0.5239	0	Eny2	enhancer of yellow 2 homolog (Drosophila)
Z00070414-1	Mrpl36	81.59	-0.227	1.686	0	24.008	0	0	15531	0	1	2	2	3.9957	0.4289	0	Mrpl36	mitochondrial ribosomal protein L36
Z00049185-1	Ubxd4	41.43	-0.226	1.682	0	29.452	0	0	9671	0	0	4	8	10.0285	0.063	1	Ubxd4	UBX domain containing 4
Z00020926-1	Schip1	45.63	-0.226	1.682	0	25.806	0	0	-6859	0	0	0	12	10.3729	0.0588	1	Schip1	schwannomin interacting protein 1
Z00039030-1	Oas1f	43.23	-0.226	1.682	1	29.511	0	0	-13292	0	0	4	5	7.5036	0.1876	1	Oas1f	2'-5' oligoadenylate synthetase 1F
Z00036351-1	Tiam1	82.39	-0.226	1.682	0	19.333	0	0	-21351	0	1	5	2	5.0851	0.4247	0	Tiam1	T-cell lymphoma invasion and metastasis 1
Z00031174-1	2210418O10Rik	67.43	-0.226	1.682	0	22.196	0	0	25539	1	0	2	0	0	1	0	2210418O10Rik	RIKEN cDNA 2210418O10 gene
Z00059295-1	5330431K02Rik	11.38	-0.226	1.682	1	13.073	0	0	0	0	0	0	0	0	1	0	5330431K02Rik	RIKEN cDNA 5330431K02 gene
Z00030782-1	5730577I03Rik	86.31	-0.226	1.682	0	6.796	0	0	4235	0	1	2	0	1.9152	0.4919	0	5730577I03Rik	RIKEN cDNA 5730577I03 gene
Z00022939-1	Actb	40.83	-0.226	1.682	1	13.544	0	0	-17966	1	0	1	4	3.2887	0.3602	0	Actb	actin, beta, cytoplasmic
Z00007606-1	Als2cr13	74.13	-0.226	1.682	0	12.242	0	0	-5814	0	0	0	2	2.9271	0.4382	0	Als2cr13	amyotrophic lateral sclerosis 2 (juvenile) chromosome region, candidate 13 (human)
Z00022060-1	Diap1	72.95	-0.226	1.682	0	18.656	0	0	1069	1	0	2	1	3.231	0.4363	0	Diap1	diaphanous homolog 1 (Drosophila)
Z00003127-1	Eda2r	71.28	-0.226	1.682	0	21.768	0	0	0	0	0	0	0	0	1	0	Eda2r	ectodysplasin A2 isoform receptor
Z00027314-1	Hnrpa3	84.77	-0.226	1.682	0	5.38	0	1e-05	-183701	0	0	2	3	3.1475	0.4639	0	Hnrpa3	similar to heterogeneous nuclear ribonucleoprotein A3
Z00071899-1	L1td1	28.8	-0.226	1.682	0	34.614	0	0	0	0	0	0	0	0	1	0	L1td1	LINE-1 type transposase domain containing 1
Z00034413-1	Luc7l	81.75	-0.226	1.682	0	6.531	0	0	39008	0	1	0	2	2.1027	0.4748	0	Luc7l	Luc7 homolog (S. cerevisiae)-like
Z00005924-1	Nup93	78.61	-0.226	1.682	0	13.803	0	0	-23560	1	1	2	4	3.6242	0.4363	0	Nup93	nucleoporin 93
Z00036242-1	Sfrs1	77.29	-0.226	1.682	0	33.496	0	0	23081	0	0	0	3	3.087	0.4363	0	Sfrs1	splicing factor, arginine/serine-rich 1 (ASF/SF2)
Z00043606-1	Tmem71	8.56	-0.226	1.682	1	2.832	0.00613	0.0156	18561	0	0	2	0	1.4815	0.5675	0	Tmem71	transmembrane protein 71
Z00009651-1	Nucks1	77.03	-0.225	1.678	0	25.248	0	0	-20772	0	1	5	16	13.3474	0.2427	0	Nucks1	nuclear casein kinase and cyclin-dependent kinase substrate 1
Z00020638-1	AI595406	79.03	-0.225	1.678	0	16.927	0	0	-3103	0	0	0	5	6.327	0.3528	0	AI595406	expressed sequence AI595406
Z00073840-1	2810408I11Rik	77.66	-0.225	1.678	0	24.456	0	0	0	0	0	0	0	0	1	0	2810408I11Rik	RIKEN cDNA 2810408I11 gene
Z00000361-1	Apex1	56.34	-0.225	1.678	0	44.171	0	0	0	0	0	0	0	0	1	0	Apex1	apurinic/apyrimidinic endonuclease 1
Z00073120-1	Birc1cl	82.95	-0.225	1.678	0	6.127	0	0	0	0	0	0	0	0	1	0	Birc1cl	Intronic in U029530
Z00070970-1	EG238217	80.19	-0.225	1.678	0	7.974	0	0	0	0	0	0	0	0	1	0	EG238217	predicted gene, EG238217
Z00006843-1	G3bp2	49.96	-0.225	1.678	0	27.6	0	0	0	0	0	0	0	0	1	0	G3bp2	GTPase activating protein (SH3 domain) binding protein 2
Z00010707-1	Ncapg2	84.31	-0.225	1.678	0	13.944	0	0	-89140	0	0	0	2	1.8214	0.502	0	Ncapg2	non-SMC condensin II complex, subunit G2
Z00030961-1	Glo1	83.96	-0.224	1.674	0	23.597	0	0	-43	1	0	7	1	6.9081	0.3528	0	Glo1	glyoxalase 1
Z00024629-1	Meox2	70.15	-0.224	1.674	0	4.144	0.00015	0.00048	-28652	0	0	1	3	3.806	0.3224	0	Meox2	mesenchyme homeobox 2
Z00006173-1	Lass6	42.87	-0.224	1.674	1	8.066	0	0	24362	0	0	1	4	4.621	0.3197	0	Lass6	longevity assurance homolog 6 (S. cerevisiae)
Z00000357-1	Adm	8.12	-0.224	1.674	1	8.63	0	0	-954	1	0	0	2	2.3911	0.5173	0	Adm	adrenomedullin
Z00006552-1	Ash2l	43.01	-0.224	1.674	0	13.62	0	0	20050	0	0	0	2	2.3728	0.379	0	Ash2l	ash2 (absent, small, or homeotic)-like (Drosophila)
Z00000742-1	Atp10a	46.33	-0.224	1.674	0	20.802	0	0	97028	0	0	2	1	2.1994	0.3954	0	Atp10a	ATPase, class V, type 10A
Z00041063-1	Efhb	87.53	-0.224	1.674	0	4.903	2e-05	6e-05	35387	0	0	3	0	1.7748	0.5026	0	Efhb	EF hand domain family, member B
Z00057244-1	EG229330	40.97	-0.224	1.674	0	7.832	0	0	0	0	0	0	0	0	1	0	EG229330	predicted gene, EG229330
Z00050541-1	Sgtb	86.81	-0.224	1.674	0	8.291	0	0	12580	0	0	0	2	2.5597	0.4639	0	Sgtb	small glutamine-rich tetratricopeptide repeat (TPR)-containing, beta
Z00043030-1	Zfp75	79.79	-0.224	1.674	0	13.976	0	0	17047	0	1	0	2	2.428	0.4548	0	Zfp75	zinc finger protein 75
Z00063183-1	Mppe1	46.49	-0.223	1.671	0	39.046	0	0	-13854	0	0	2	17	13.3642	0.0241	1	Mppe1	metallophosphoesterase 1
Z00012878-1	Hs6st2	64.9	-0.223	1.671	0	17.37	0	0	-2828	0	0	2	7	10.2529	0.1691	1	Hs6st2	heparan sulfate 6-O-sulfotransferase 2
Z00025535-1	Tgm3	28.88	-0.223	1.671	0	5.729	0	1e-05	-726	0	0	0	4	6.5566	0.1833	1	Tgm3	transglutaminase 3, E polypeptide
Z00006559-1	Syncrip	76.45	-0.223	1.671	0	33.67	0	0	-1149	0	0	0	6	8.5774	0.3291	0	Syncrip	synaptotagmin binding, cytoplasmic RNA interacting protein
Z00036507-1	Cenpp	84.66	-0.223	1.671	0	21.412	0	0	0	0	0	0	0	0	1	0	Cenpp	centromere protein P
Z00012910-1	Ddx27	82.33	-0.223	1.671	0	17.712	0	0	10731	0	1	4	0	2.6881	0.4548	0	Ddx27	DEAD (Asp-Glu-Ala-Asp) box polypeptide 27
Z00005607-1	Mrpl50	85.57	-0.223	1.671	0	18.556	0	0	0	0	0	0	0	0	1	0	Mrpl50	mitochondrial ribosomal protein L50
Z00023023-1	Rab34	48.69	-0.223	1.671	0	21.694	0	0	7184	0	0	2	0	1.7472	0.4334	0	Rab34	RAB34, member of RAS oncogene family
Z00023241-1	Rpgr	82.11	-0.223	1.671	0	18.161	0	0	0	0	0	0	0	0	1	0	Rpgr	retinitis pigmentosa GTPase regulator
Z00064281-1	Mif	59.01	-0.222	1.667	0	25.755	0	0	8271	0	0	0	12	10.0409	0.1747	1	Mif	Mus musculus macrophage migration inhibitory factor (Mif), mRNA
Z00030432-1	Akr1c13	62.49	-0.222	1.667	1	4.21	0.00013	0.0004	-263	0	0	1	3	6.8187	0.2305	0	Akr1c13	aldo-keto reductase family 1, member C13
Z00036625-1	Msh2	73.86	-0.222	1.667	0	26.818	0	0	-7581	0	0	0	9	8.2818	0.3291	0	Msh2	mutS homolog 2 (E. coli)
Z00030738-1	Zfp53	67.69	-0.222	1.667	0	19.559	0	0	-10982	1	1	2	4	4.3629	0.3175	0	Zfp53	zinc finger protein 53
Z00072298-1	LOC432550	57.9	-0.222	1.667	0	3.126	0.00276	0.00736	5666	0	1	1	2	4.044	0.3313	0	LOC432550	Copy of Mus musculus blastocyst blastocyst cDNA, RIKEN full-length enriched library, clone:I1C0042I20 product:unclassifiable, full insert sequence
Z00063989-1	Heatr1	76.88	-0.222	1.667	0	15.382	0	0	45433	0	0	1	6	5.2958	0.4247	0	Heatr1	Mus musculus HEAT repeat containing 1 (Heatr1), mRNA
Z00006163-1	C1galt1	85.75	-0.222	1.667	0	11.613	0	0	-104565	0	1	1	5	4.0985	0.4544	0	C1galt1	core 1 UDP-galactose:N-acetylgalactosamine-alpha-R beta 1,3-galactosyltransferase
Z00068421-1	LOC669236	72.15	-0.222	1.667	0	24.893	0	0	0	0	0	0	0	0	1	0	LOC669236	similar to Protein C14orf166
Z00031073-1	LOC676940	75.72	-0.222	1.667	0	20.52	0	0	0	0	0	0	0	0	1	0	LOC676940	PREDICTED: Mus musculus similar to SMT3 suppressor of mif two 3 homolog 2 (LOC676940), mRNA
Z00009331-1	Mrto4	80.5	-0.222	1.667	0	16.736	0	0	0	0	0	0	0	0	1	0	Mrto4	MRT4, mRNA turnover 4, homolog (S. cerevisiae)
Z00036418-1	Polr3e	77.36	-0.222	1.667	0	22.142	0	0	15673	0	0	0	2	2.4637	0.4548	0	Polr3e	polymerase (RNA) III (DNA directed) polypeptide E
Z00070451-1	Rnf17	84.15	-0.222	1.667	0	9.108	0	0	325	1	0	2	1	3.2872	0.4639	0	Rnf17	ring finger protein 17
Z00035824-1	Edd1	38.71	-0.221	1.663	0	7.073	0	0	716	1	0	2	6	9.6648	0.0685	1	Edd1	E3 ubiquitin protein ligase, HECT domain containing, 1
Z00036725-1	Tdrd3	19.36	-0.221	1.663	0	18.38	0	0	-23413	0	0	0	7	5.678	0.2626	0	Tdrd3	tudor domain containing 3
Z00019399-1	Hip1r	11.23	-0.221	1.663	1	17.155	0	0	561	0	0	2	0	2.4613	0.5173	0	Hip1r	huntingtin interacting protein 1 related
Z00011793-1	D0H4S114	10.8	-0.221	1.663	1	6.533	0	0	50744	0	0	0	4	3.3137	0.5173	0	D0H4S114	DNA segment, human D4S114
Z00059122-1	EG622251	5.42	-0.221	1.663	1	2.568	0.01235	0.03013	0	0	0	0	0	0	1	0	EG622251	predicted gene, EG622251
Z00007580-1	Frk	10.28	-0.221	1.663	1	16.891	0	0	-36802	0	0	0	2	2.124	0.5173	0	Frk	fyn-related kinase
Z00002282-1	Phlpp	10.54	-0.221	1.663	1	15.491	0	0	-7486	0	1	0	2	2.8013	0.5173	0	Phlpp	PH domain and leucine rich repeat protein phosphatase
Z00020944-1	Igsf4a	36.31	-0.22	1.659	0	32.083	0	0	-15832	0	0	6	2	5.8265	0.1953	1	Igsf4a	immunoglobulin superfamily, member 4A
Z00035043-1	Aven	85.77	-0.22	1.659	0	28.665	0	0	2548	0	0	3	1	4.8516	0.4026	0	Aven	apoptosis, caspase activation inhibitor
Z00063648-1	Cks1b	81.14	-0.22	1.659	0	27.125	0	0	48447	0	0	4	6	6.5455	0.3528	0	Cks1b	similar to Cyclin-dependent kinases regulatory subunit 1 (CKS-1) (Sid 1334)
Z00070592-1	B4galt6	86.26	-0.22	1.659	0	5.932	0	0	-30669	0	0	0	6	4.8471	0.4026	0	B4galt6	UDP-Gal:betaGlcNAc beta 1,4-galactosyltransferase, polypeptide 6
Z00011048-1	Gloxd1	54.88	-0.22	1.659	0	10.04	0	0	-3584	0	0	3	0	2.6423	0.3484	0	Gloxd1	glyoxalase domain containing 1
Z00036868-1	Bckdhb	86.22	-0.22	1.659	0	24.77	0	0	335	0	0	0	2	3.9745	0.4544	0	Bckdhb	branched chain ketoacid dehydrogenase E1, beta polypeptide
Z00034463-1	Ddx51	86.25	-0.22	1.659	0	16.272	0	0	6926	0	1	2	1	3.4938	0.4639	0	Ddx51	DEAD (Asp-Glu-Ala-Asp) box polypeptide 51
Z00062142-1	Atg9b	43.17	-0.22	1.659	1	23.089	0	0	-742	0	0	1	2	5.4666	0.3197	0	Atg9b	ATG9 autophagy related 9 homolog B (S. cerevisiae)
Z00064358-1	LOC432831	66.3	-0.22	1.659	0	5.154	1e-05	3e-05	0	0	0	0	0	0	1	0	LOC432831	BY099256 RIKEN full-length enriched, pooled tissues, adult spleen, etc. Mus musculus cDNA clone K630126K17 5', mRNA sequence
Z00070949-1	LOC433094	49.83	-0.22	1.659	0	3.64	0.00066	0.00189	0	0	0	0	0	0	1	0	LOC433094	601807055F1 NCI_CGAP_Mam5 Mus musculus cDNA clone IMAGE:4037965 5', mRNA sequence
Z00017595-1	Ms4a6b	5.05	-0.22	1.659	1	2.426	0.01783	0.04222	0	0	0	0	0	0	1	0	Ms4a6b	membrane-spanning 4-domains, subfamily A, member 6B
Z00011508-1	Nusap1	88.42	-0.22	1.659	0	13.783	0	0	0	0	0	0	0	0	1	0	Nusap1	nucleolar and spindle associated protein 1
Z00030764-1	Pias2	65.14	-0.219	1.655	1	27.461	0	0	-26772	0	1	3	7	7.4103	0.2305	0	Pias2	protein inhibitor of activated STAT 2
Z00070436-1	Pim2	53.57	-0.219	1.655	1	8.814	0	0	-8448	0	1	0	5	5.3163	0.2592	0	Pim2	proviral integration site 2
Z00022517-1	Frat1	56.18	-0.219	1.655	0	11.529	0	0	-8451	0	0	0	4	4.5248	0.3313	0	Frat1	frequently rearranged in advanced T-cell lymphomas
Z00056722-1	Hdac1	55.25	-0.219	1.655	0	10.816	0	0	-973	0	0	0	2	3.9745	0.3313	0	Hdac1	histone deacetylase 1
Z00048792-1	3110001K24Rik	72.32	-0.219	1.655	0	9.821	0	0	6969	0	0	1	2	3.9011	0.4289	0	3110001K24Rik	RIKEN cDNA 3110001K24 gene
Z00048932-1	9430019C24Rik	81.29	-0.219	1.655	0	5.029	1e-05	4e-05	0	0	0	0	0	0	1	0	9430019C24Rik	RIKEN cDNA 9430019C24 gene
Z00073635-1	D7Ertd143e	78.89	-0.219	1.655	0	13.979	0	0	0	0	0	0	0	0	1	0	D7Ertd143e	BX634966 pBluescript Lion Mus musculus cDNA clone LIONp462C12446 3', mRNA sequence
Z00073643-1	D7Ertd443e	66.38	-0.219	1.655	0	4.945	1e-05	5e-05	0	0	0	0	0	0	1	0	D7Ertd443e
Z00046246-1	Dpep3	83.02	-0.219	1.655	0	7.492	0	0	7522	0	0	2	0	1.7333	0.5122	0	Dpep3	dipeptidase 3
Z00032371-1	Hist2h2ac	88.54	-0.219	1.655	0	13.002	0	0	0	0	0	0	0	0	1	0	Hist2h2ac	histone cluster 2, H2ac
Z00057746-1	LOC546021	63.34	-0.219	1.655	0	20.326	0	0	0	0	0	0	0	0	1	0	LOC546021
Z00024802-1	Ltbp4	66.36	-0.219	1.655	0	46.838	0	0	46018	0	0	2	0	1.2652	0.5575	0	Ltbp4	latent transforming growth factor beta binding protein 4
Z00053418-1	Olfr905	6.62	-0.219	1.655	1	2.783	0.00699	0.01765	0	0	0	0	0	0	1	0	Olfr905	olfactory receptor 905
Z00034673-1	Ppic	17.84	-0.219	1.655	1	17.9	0	0	6037	0	0	0	2	2.908	0.3791	0	Ppic	peptidylprolyl isomerase C
Z00035694-1	Scml2	83.95	-0.219	1.655	0	9.566	0	0	-1746	0	0	2	0	2.2341	0.4644	0	Scml2	sex comb on midleg-like 2 (Drosophila)
Z00023436-1	Shox2	9.33	-0.219	1.655	1	2.389	0.01962	0.0461	4563	0	0	2	0	1.8906	0.5261	0	Shox2	short stature homeobox 2
Z00012462-1	Sacs	64.87	-0.218	1.651	0	19.498	0	0	-3805	0	1	2	4	7.1491	0.2402	0	Sacs	sacsin
Z00055066-1	Vps54	74.8	-0.218	1.651	0	21.085	0	0	-2535	0	1	2	2	5.4752	0.4108	0	Vps54	vacuolar protein sorting 54 (yeast)
Z00013547-1	Eif4g1	37.17	-0.218	1.651	1	36.092	0	0	-4505	0	0	2	1	3.7496	0.3197	0	Eif4g1	eukaryotic translation initiation factor 4, gamma 1
Z00030596-1	Lin28	59.15	-0.218	1.651	0	54.198	0	0	1715	0	0	0	3	4.85	0.3313	0	Lin28	lin-28 homolog (C. elegans)
Z00073300-1	C80143	66.84	-0.218	1.651	0	6.813	0	0	0	0	0	0	0	0	1	0	C80143
Z00054618-1	Cct6a	68.7	-0.218	1.651	0	22.257	0	0	0	0	0	0	0	0	1	0	Cct6a	chaperonin subunit 6a (zeta)
Z00049890-1	Fgfr1op	80.28	-0.218	1.651	0	15.597	0	0	0	0	0	0	0	0	1	0	Fgfr1op	Fgfr1 oncogene partner
Z00035011-1	Tsr2	83.69	-0.218	1.651	0	16.344	0	0	0	0	0	0	0	0	1	0	Tsr2	TSR2, 20S rRNA accumulation, homolog (S. cerevisiae)
Z00005582-1	Dnmt3b	88.78	-0.217	1.648	0	23.287	0	0	-6166	0	0	2	14	13.6052	0.1331	1	Dnmt3b	DNA methyltransferase 3B
Z00018549-1	C80913	82.17	-0.217	1.648	0	21.316	0	0	-4709	0	1	0	6	6.7127	0.3528	0	C80913	expressed sequence C80913
Z00062194-1	Cnot4	82.55	-0.217	1.648	0	19.184	0	0	2467	0	0	1	2	4.6727	0.4289	0	Cnot4	CCR4-NOT transcription complex, subunit 4
Z00022465-1	Hltf	59.86	-0.217	1.648	0	18.188	0	0	70110	0	0	3	3	4.121	0.3313	0	Hltf	helicase-like transcription factor
Z00002054-1	1110007A13Rik	85.92	-0.217	1.648	0	18.937	0	0	0	0	0	0	0	0	1	0	1110007A13Rik	RIKEN cDNA 1110007A13 gene
Z00071405-1	BC052688	71.82	-0.217	1.648	0	35.336	0	0	0	0	0	0	0	0	1	0	BC052688	similar to zinc finger protein 111
Z00004827-1	Impad1	74.66	-0.217	1.648	0	16.596	0	0	4092	0	1	2	0	1.9267	0.488	0	Impad1	inositol monophosphatase domain containing 1
Z00035940-1	LOC545787	72.51	-0.217	1.648	0	43.469	0	0	0	0	0	0	0	0	1	0	LOC545787
Z00018777-1	Tarsl1	84.83	-0.217	1.648	0	11.879	0	0	-38116	0	0	2	1	2.5871	0.4639	0	Tarsl1	threonyl-tRNA synthetase-like 1
Z00015792-1	Wdr44	72.67	-0.217	1.648	0	20.073	0	0	-22571	0	0	0	2	2.3124	0.4559	0	Wdr44	WD repeat domain 44
Z00022888-1	Irak3	69.96	-0.216	1.644	0	4.125	0.00016	0.0005	29553	0	0	5	5	6.9249	0.2402	0	Irak3	interleukin-1 receptor-associated kinase 3
Z00072793-1	LOC433801	71.34	-0.216	1.644	0	19.828	0	0	-3732	0	0	0	6	6.9895	0.2402	0	LOC433801	Mus musculus similar to RIKEN cDNA 6330416L07 gene (LOC433801), mRNA
Z00001239-1	4930486L24Rik	62.98	-0.216	1.644	0	23.739	0	0	44180	0	0	3	0	1.7077	0.488	0	4930486L24Rik	RIKEN cDNA 4930486L24 gene
Z00051517-1	BC030477	84.42	-0.216	1.644	0	23.903	0	0	0	0	0	0	0	0	1	0	BC030477	cDNA sequence BC030477
Z00041627-1	D130004H04Rik	74	-0.216	1.644	0	17.77	0	0	0	0	0	0	0	0	1	0	D130004H04Rik	RIKEN cDNA D130004H04 gene
Z00071733-1	LOC668030	64.3	-0.216	1.644	0	21.28	0	0	0	0	0	0	0	0	1	0	LOC668030	similar to gonadotropin inducible ovarian transcription factor 1
Z00048200-1	Map3k10	85.27	-0.216	1.644	0	13.989	0	0	7106	0	0	0	3	3.7884	0.4639	0	Map3k10	mitogen activated protein kinase kinase kinase 10
Z00052689-1	Nanp	74.78	-0.216	1.644	0	11.056	0	0	0	0	0	0	0	0	1	0	Nanp	N-acetylneuraminic acid phosphatase
Z00013953-1	Shcbp1	89.26	-0.216	1.644	0	13.655	0	0	-155431	0	1	1	3	2.8369	0.4639	0	Shcbp1	Shc SH2-domain binding protein 1
Z00011812-1	Syce2	43.17	-0.216	1.644	1	21.834	0	0	0	0	0	0	0	0	1	0	Syce2	synaptonemal complex central element protein 2
Z00031133-1	Tcl1b1	36.35	-0.216	1.644	1	2.656	0.00979	0.02425	0	0	0	0	0	0	1	0	Tcl1b1	T-cell leukemia/lymphoma 1B, 1
Z00030744-1	Tpd52l1	85.3	-0.216	1.644	0	18.193	0	0	-11328	0	1	0	2	2.6067	0.4639	0	Tpd52l1	tumor protein D52-like 1
Z00057439-1	Tfdp2	42.17	-0.215	1.64	1	7.887	0	0	-28355	0	0	2	9	7.9615	0.1876	1	Tfdp2	transcription factor Dp 2
Z00010779-1	Kbtbd7	64.86	-0.215	1.64	0	15.179	0	0	174	1	0	3	1	4.1245	0.3224	0	Kbtbd7	kelch repeat and BTB (POZ) domain containing 7
Z00023980-1	Ltb	88.03	-0.215	1.64	0	22.745	0	0	4320	0	0	0	6	6.814	0.4026	0	Ltb	lymphotoxin B
Z00006998-1	Slc9a3r1	40.97	-0.215	1.64	1	24.104	0	0	10712	1	0	2	3	3.5741	0.3296	0	Slc9a3r1	solute carrier family 9 (sodium/hydrogen exchanger), isoform 3 regulator 1
Z00059515-1	9530002K18Rik	7.74	-0.215	1.64	1	9.879	0	0	-50784	0	0	0	2	2.0084	0.5184	0	9530002K18Rik	RIKEN cDNA 9530002K18 gene
Z00056843-1	EG628836	68.57	-0.215	1.64	0	11.288	0	0	0	0	0	0	0	0	1	0	EG628836	predicted gene, EG628836
Z00023582-1	Fgf18	86.03	-0.215	1.64	0	45.176	0	0	39094	0	0	0	5	4.0736	0.4544	0	Fgf18	fibroblast growth factor 18
Z00037227-1	Frataxin	57.43	-0.215	1.64	0	19.191	0	0	0	0	0	0	0	0	1	0	Frataxin	Mus musculus frataxin pseudogene, complete sequence
Z00008396-1	Mapk9	78.97	-0.215	1.64	0	9.114	0	0	7580	0	0	0	4	4.6111	0.4289	0	Mapk9	mitogen activated protein kinase 9
Z00016189-1	Thbs1	16.79	-0.215	1.64	1	11.918	0	0	-1296	1	0	0	2	2.2159	0.414	0	Thbs1	thrombospondin 1
Z00055685-1	Tm4sf20	87.25	-0.215	1.64	0	6.076	0	0	-17112	0	0	0	3	3.2518	0.4639	0	Tm4sf20	transmembrane 4 L six family member 20
Z00059680-1	Tmco7	61.86	-0.215	1.64	0	45.365	0	0	0	0	0	0	0	0	1	0	Tmco7	transmembrane and coiled-coil domains 7
Z00035603-1	Mkrn1	49.36	-0.214	1.636	0	63.498	0	0	-57	0	0	8	4	13.2545	0.0866	1	Mkrn1	makorin, ring finger protein, 1
Z00023075-1	Cldn5	64.95	-0.214	1.636	0	29.094	0	0	-51905	0	0	1	3	3.4326	0.3334	0	Cldn5	claudin 5
Z00003216-1	Bid	51.73	-0.214	1.636	0	14.316	0	0	3207	0	0	2	0	2.01	0.4002	0	Bid	BH3 interacting domain death agonist
Z00009285-1	Dctd	82.03	-0.214	1.636	0	13.557	0	0	52431	0	0	0	4	3.2949	0.4363	0	Dctd	dCMP deaminase
Z00019043-1	Mrpl47	75.5	-0.214	1.636	0	23.514	0	0	17303	1	0	2	0	0	1	0	Mrpl47	mitochondrial ribosomal protein L47
Z00015834-1	Pcgf6	77.12	-0.214	1.636	0	25.79	0	0	12983	0	0	0	2	2.5457	0.4548	0	Pcgf6	polycomb group ring finger 6
Z00073792-1	Zfp125	79.71	-0.214	1.636	0	4.014	0.00023	0.00068	0	0	0	0	0	0	1	0	Zfp125	zinc finger protein 125
Z00023427-1	Tgif	62.38	-0.213	1.633	0	27.993	0	0	-12431	0	0	4	14	13.0764	0.0869	1	Tgif	TG interacting factor
Z00022785-1	Il17d	83.92	-0.213	1.633	0	19.382	0	0	40189	1	0	23	14	14.5013	0.2427	0	Il17d	interleukin 17D
Z00023921-1	Pde7a	64.59	-0.213	1.633	0	17.602	0	0	1025	1	0	2	3	6.1711	0.2402	0	Pde7a	phosphodiesterase 7A
Z00014014-1	Aasdhppt	87.95	-0.213	1.633	0	19.735	0	0	25555	0	0	1	8	7.008	0.4026	0	Aasdhppt	aminoadipate-semialdehyde dehydrogenase-phosphopantetheinyl transferase
Z00021651-1	Hipk2	22.68	-0.213	1.633	0	19.434	0	0	-35185	0	0	2	3	4.1946	0.3297	0	Hipk2	homeodomain interacting protein kinase 2
Z00023456-1	Rtkn	66.81	-0.213	1.633	1	27.244	0	0	65	0	0	2	0	2.4613	0.3907	0	Rtkn	rhotekin
Z00055730-1	2810430M08Rik	74.1	-0.213	1.633	0	22.471	0	0	0	0	0	0	0	0	1	0	2810430M08Rik	RIKEN cDNA 2810430M08 gene
Z00046337-1	4933414I15Rik	61.23	-0.213	1.633	1	5.397	0	1e-05	0	0	0	0	0	0	1	0	4933414I15Rik	RIKEN cDNA 4933414I15 gene
Z00006686-1	8430406I07Rik	67.07	-0.213	1.633	0	21.289	0	0	13849	0	0	1	2	3.4622	0.3334	0	8430406I07Rik	RIKEN cDNA 8430406I07 gene
Z00031595-1	9530048O09Rik	81.09	-0.213	1.633	0	18.945	0	0	0	0	0	0	0	0	1	0	9530048O09Rik	RIKEN cDNA 9530048O09 gene
Z00060036-1	LOC209183	9.2	-0.213	1.633	1	2.689	0.00899	0.02239	0	0	0	0	0	0	1	0	LOC209183	similar to dehydrogenase/reductase (SDR family) member 7 (predicted)
Z00053359-1	Rhox2	69.23	-0.213	1.633	0	28.14	0	0	0	0	0	0	0	0	1	0	Rhox2	reproductive homeobox 2
Z00042561-1	Zfp7	71.26	-0.212	1.629	0	15.041	0	0	7386	0	0	1	5	6.4959	0.2402	0	Zfp7	zinc finger protein 7
Z00056103-1	Asb14	59.08	-0.212	1.629	0	7.989	0	0	-26944	0	0	3	2	4.1033	0.3313	0	Asb14	ankyrin repeat and SOCS box-containing protein 14
Z00006570-1	3110082I17Rik	88.91	-0.212	1.629	0	12.74	0	0	-451	0	1	2	0	2.4613	0.4639	0	3110082I17Rik	RIKEN cDNA 3110082I17 gene
Z00073849-1	4930512H18Rik	4.93	-0.212	1.629	1	3.242	0.00201	0.00545	0	0	0	0	0	0	1	0	4930512H18Rik	RIKEN cDNA 4930512H18 gene
Z00060532-1	5330426L24Rik	49.12	-0.212	1.629	1	8.495	0	0	9420	0	1	0	3	3.6073	0.3087	0	5330426L24Rik	RIKEN cDNA 5330426L24 gene
Z00005473-1	AA407452	9.38	-0.212	1.629	1	3.877	0.00033	0.001	-9617	0	0	0	2	2.682	0.5173	0	AA407452	EST AA407452
Z00016603-1	Ect2	89.07	-0.212	1.629	0	36.096	0	0	196031	0	0	1	8	4.9184	0.4026	0	Ect2	ect2 oncogene
Z00031158-1	Eif2s1	86.2	-0.212	1.629	0	19.951	0	0	22802	0	0	0	2	2.3083	0.4639	0	Eif2s1	eukaryotic translation initiation factor 2, subunit 1 alpha
Z00010987-1	Fancg	70.42	-0.212	1.629	0	16.601	0	0	5567	0	0	2	0	1.8263	0.4832	0	Fancg	Fanconi anemia, complementation group G
Z00047369-1	Larp7	89.51	-0.212	1.629	0	15.086	0	0	0	0	0	0	0	0	1	0	Larp7	La ribonucleoprotein domain family, member 7
Z00046302-1	Polr2l	80.22	-0.212	1.629	0	35.374	0	0	0	0	0	0	0	0	1	0	Polr2l	polymerase (RNA) II (DNA directed) polypeptide L
Z00011526-1	Ssbp1	70.12	-0.212	1.629	0	28.956	0	0	0	0	0	0	0	0	1	0	Ssbp1	single-stranded DNA binding protein 1
Z00034640-1	Jub	70.83	-0.211	1.625	0	9.822	0	0	4754	0	0	1	3	5.2004	0.261	0	Jub	ajuba
Z00056851-1	Dock5	31.84	-0.211	1.625	1	9.551	0	0	-38995	0	0	1	5	4.8506	0.182	1	Dock5	dedicator of cytokinesis 5
Z00024039-1	Abcb11	19.54	-0.211	1.625	0	15.86	0	0	42084	0	0	0	7	5.031	0.2781	0	Abcb11	ATP-binding cassette, sub-family B (MDR/TAP), member 11
Z00071707-1	Prdm10	89.41	-0.211	1.625	0	3.246	0.00199	0.00539	-6701	0	0	1	3	4.8993	0.4026	0	Prdm10	PR domain containing 10
Z00059642-1	Bnc1	4.59	-0.211	1.625	1	8.509	0	0	-11701	0	0	1	2	3.5651	0.5173	0	Bnc1	basonuclin 1
Z00073501-1	D18Ertd613e	5.96	-0.211	1.625	1	2.712	0.00845	0.02112	0	0	0	0	0	0	1	0	D18Ertd613e
Z00019067-1	Ezh2	78.59	-0.211	1.625	0	21.598	0	0	-12955	0	0	3	0	2.1135	0.4748	0	Ezh2	enhancer of zeste homolog 2 (Drosophila)
Z00053673-1	Prr15	15.55	-0.211	1.625	0	16.691	0	0	0	0	0	0	0	0	1	0	Prr15	proline rich 15
Z00031130-1	Lifr	22.85	-0.21	1.621	1	3.948	0.00027	0.00082	-13030	0	0	4	22	16.9727	0.0112	1	Lifr	leukemia inhibitory factor receptor
Z00031571-1	Tcf1	8.35	-0.21	1.621	1	3.154	0.00256	0.00685	-65	1	0	5	0	3.1867	0.5173	0	Tcf1	transcription factor 1
Z00070621-1	A030009H04Rik	37.88	-0.21	1.621	1	5.811	0	0	0	0	0	0	0	0	1	0	A030009H04Rik	RIKEN cDNA A030009H04 gene
Z00072880-1	C230094B09Rik	66.76	-0.21	1.621	0	11.177	0	0	0	0	0	0	0	0	1	0	C230094B09Rik	RIKEN cDNA C230094B09 gene
Z00022565-1	Dach2	9.46	-0.21	1.621	1	3.708	0.00054	0.00158	0	0	0	0	0	0	1	0	Dach2	dachshund 2 (Drosophila)
Z00072412-1	LOC638112	74.9	-0.21	1.621	0	20.604	0	0	0	0	0	0	0	0	1	0	LOC638112	similar to mitochondrial ribosomal protein L47
Z00041967-1	Olfr1371	42.41	-0.21	1.621	0	14.284	0	0	0	0	0	0	0	0	1	0	Olfr1371	olfactory receptor 1371
Z00021546-1	St6galnac5	44.1	-0.21	1.621	1	3.925	0.00029	0.00087	-65400	0	0	2	1	2.3554	0.4404	0	St6galnac5	ST6 (alpha-N-acetyl-neuraminyl-2,3-beta-galactosyl-1,3)-N-acetylgalactosaminide alpha-2,6-sialyltransferase 5
Z00035969-1	2610042L04Rik	20.72	-0.209	1.618	1	21.45	0	0	-550	0	0	8	11	20.3105	0.0057	1	2610042L04Rik	RIKEN cDNA 2610042L04 gene
Z00027750-1	Zic2	40.73	-0.209	1.618	1	2.655	0.00983	0.02434	-6979	1	0	1	17	12.7803	0.1698	1	Zic2	Zic finger protein of the cerebellum 2
Z00012522-1	Ung2	45.16	-0.209	1.618	1	16.727	0	0	-111	1	0	6	2	7.8325	0.1876	1	Ung2	uracil DNA glycosylase 2
Z00054051-1	Dusp4	36.41	-0.209	1.618	1	18.653	0	0	-74782	0	0	5	12	9.1023	0.1876	1	Dusp4	dual specificity phosphatase 4
Z00012739-1	Nfix	10.42	-0.209	1.618	1	16.191	0	0	-4502	0	0	7	0	4.6828	0.5173	0	Nfix	nuclear factor I/X
Z00026956-1	A130094D17Rik	78.21	-0.209	1.618	0	2.413	0.01843	0.04354	-90755	0	1	3	9	6.8867	0.3528	0	A130094D17Rik	RIKEN cDNA A130094D17 gene
Z00047820-1	Dnajb8	44	-0.209	1.618	1	5.255	1e-05	2e-05	937	0	0	0	2	3.9745	0.3197	0	Dnajb8	DnaJ (Hsp40) homolog, subfamily B, member 8
Z00059411-1	1810009A15Rik	74.1	-0.209	1.618	0	26.389	0	0	994	0	0	0	2	3.9745	0.4289	0	1810009A15Rik	RIKEN cDNA 1810009A15 gene
Z00063631-1	2310005L22Rik	79.05	-0.209	1.618	0	22.348	0	0	0	0	0	0	0	0	1	0	2310005L22Rik	RIKEN cDNA 2310005L22 gene
Z00050323-1	2310008H04Rik	80.08	-0.209	1.618	0	11.493	0	0	0	0	0	0	0	0	1	0	2310008H04Rik	RIKEN cDNA 2310008H04 gene
Z00043519-1	2900011O08Rik	79.27	-0.209	1.618	0	12.527	0	0	0	0	0	0	0	0	1	0	2900011O08Rik	RIKEN cDNA 2900011O08 gene
Z00047809-1	AU020206	66.42	-0.209	1.618	0	24.688	0	0	0	0	0	0	0	0	1	0	AU020206	expressed sequence AU020206
Z00030670-1	Ccdc115	63.07	-0.209	1.618	0	34.099	0	0	0	0	0	0	0	0	1	0	Ccdc115	coiled-coil domain containing 115
Z00031476-1	Dimt1	87.25	-0.209	1.618	0	19.569	0	0	0	0	0	0	0	0	1	0	Dimt1	DIM1 dimethyladenosine transferase 1-like (S. cerevisiae)
Z00072721-1	EG665171	41.55	-0.209	1.618	1	12.375	0	0	0	0	0	0	0	0	1	0	EG665171	predicted gene, EG665171
Z00006186-1	Ext1	23.95	-0.209	1.618	1	12.469	0	0	0	0	0	0	0	0	1	0	Ext1	exostoses (multiple) 1
Z00023650-1	Hus1b	64.29	-0.209	1.618	0	5.838	0	0	53140	0	0	0	2	1.9927	0.4674	0	Hus1b	Hus1 homolog b (S. pombe)
Z00055095-1	Pld2	75.11	-0.209	1.618	0	7.682	0	0	3490	0	0	0	2	3.1986	0.4363	0	Pld2	phospholipase D2
Z00060725-1	Prpf38a	82.01	-0.209	1.618	0	15.243	0	0	74413	0	0	1	2	2.585	0.4548	0	Prpf38a	PRP38 pre-mRNA processing factor 38 (yeast) domain containing A
Z00047908-1	Trmt12	66.41	-0.209	1.618	0	5.349	0	2e-05	-7943	0	0	2	0	1.7169	0.488	0	Trmt12	tRNA methyltranferase 12 homolog (S. cerevisiae)
Z00054471-1	Adh7	16.91	-0.208	1.614	1	2.399	0.01914	0.04506	-1540	0	0	0	4	6.0826	0.2466	0	Adh7	alcohol dehydrogenase 7 (class IV), mu or sigma polypeptide
Z00015097-1	Parp1	76.03	-0.208	1.614	0	34.878	0	0	1915	0	0	1	5	8.2133	0.3291	0	Parp1	poly (ADP-ribose) polymerase family, member 1
Z00022017-1	Enc1	61.1	-0.208	1.614	1	35.923	0	0	-4968	0	0	0	6	6.6505	0.2305	0	Enc1	ectodermal-neural cortex 1
Z00006574-1	2700060E02Rik	72.98	-0.208	1.614	0	27.165	0	0	0	0	0	0	0	0	1	0	2700060E02Rik	RIKEN cDNA 2700060E02 gene
Z00024109-1	B3galnt1	65.63	-0.208	1.614	1	5.853	0	0	-4433	0	0	0	2	3.0683	0.3275	0	B3galnt1	UDP-GalNAc:betaGlcNAc beta 1,3-galactosaminyltransferase, polypeptide 1
Z00026869-1	Cxcl5	9.36	-0.208	1.614	1	9.573	0	0	127	1	0	2	1	3.2872	0.5173	0	Cxcl5	chemokine (C-X-C motif) ligand 5
Z00014752-1	Efcab1	82.37	-0.208	1.614	0	3.007	0.00382	0.00999	51045	0	1	0	2	2.0067	0.4829	0	Efcab1	EF hand calcium binding domain 1
Z00072065-1	Eid2	81.67	-0.208	1.614	0	6.523	0	0	0	0	0	0	0	0	1	0	Eid2	EP300 interacting inhibitor of differentiation 2
Z00071775-1	F630036E10Rik	89.33	-0.208	1.614	0	3.081	0.00312	0.00826	0	0	0	0	0	0	1	0	F630036E10Rik	Copy of Mus musculus NOD-derived CD11c +ve dendritic cells cDNA, RIKEN full-length enriched library, clone:F630036E10 product:unclassifiable, full insert sequence
Z00057236-1	Hccs	85.97	-0.208	1.614	0	17.809	0	0	56530	0	0	0	2	1.9827	0.4842	0	Hccs	holocytochrome c synthetase
Z00042551-1	Zfp422	19.59	-0.208	1.614	1	12.333	0	0	27827	0	1	0	3	2.9883	0.3791	0	Zfp422	zinc finger protein 422
Z00011682-1	Rala	68.46	-0.207	1.61	1	14.621	0	0	-12245	0	0	3	2	4.706	0.2723	0	Rala	v-ral simian leukemia viral oncogene homolog A (ras related)
Z00062859-1	Gpd2	75.11	-0.207	1.61	0	29.722	0	0	12295	0	0	1	6	6.6463	0.3528	0	Gpd2	glycerol phosphate dehydrogenase 2, mitochondrial
Z00034386-1	Ddx6	38.55	-0.207	1.61	1	2.413	0.01844	0.04356	-9790	0	0	1	3	4.5869	0.3197	0	Ddx6	DEAD (Asp-Glu-Ala-Asp) box polypeptide 6
Z00054282-1	Traip	89.34	-0.207	1.61	0	12.483	0	0	-2919	0	0	0	2	3.2994	0.4639	0	Traip	TRAF-interacting protein
Z00013170-1	Col4a5	9.99	-0.207	1.61	1	6.646	0	0	0	0	0	0	0	0	1	0	Col4a5	procollagen, type IV, alpha 5
Z00070712-1	EG436336	44.84	-0.207	1.61	0	5.186	1e-05	2e-05	0	0	0	0	0	0	1	0	EG436336	predicted gene, EG436336
Z00001079-1	Pdia4	43.99	-0.207	1.61	1	7.907	0	0	20083	0	1	0	2	2.3598	0.4404	0	Pdia4	protein disulfide isomerase associated 4
Z00020728-1	Rab39b	65.33	-0.207	1.61	0	5.887	0	0	-198034	0	0	2	2	2.5673	0.3993	0	Rab39b	RAB39B, member RAS oncogene family
Z00026343-1	Serpina3c	81.58	-0.207	1.61	0	6.358	0	0	0	0	0	0	0	0	1	0	Serpina3c	serine (or cysteine) peptidase inhibitor, clade A, member 3C
Z00024918-1	Suv39h2	89.11	-0.207	1.61	0	9.676	0	0	30923	0	0	0	2	2.1893	0.4639	0	Suv39h2	suppressor of variegation 3-9 homolog 2 (Drosophila)
Z00023817-1	Traf6	24.6	-0.207	1.61	1	11.936	0	0	77323	0	0	1	2	2.5678	0.3114	0	Traf6	Tnf receptor-associated factor 6
Z00063736-1	Xpo7	70.37	-0.207	1.61	0	20.757	0	0	0	0	0	0	0	0	1	0	Xpo7	exportin 7
Z00006560-1	Smarcad1	86.19	-0.206	1.606	0	24.063	0	0	-18011	0	1	2	6	6.8061	0.4026	0	Smarcad1	SWI/SNF-related, matrix-associated actin-dependent regulator of chromatin, subfamily a, containing DEAD/H box 1`
Z00054286-1	Myo3a	20.85	-0.206	1.606	1	12.114	0	0	67001	0	0	1	5	4.4281	0.2907	0	Myo3a	myosin IIIA
Z00070216-1	5033414K04Rik	85.22	-0.206	1.606	0	11.931	0	0	0	0	0	0	0	0	1	0	5033414K04Rik	RIKEN cDNA 5033414K04 gene
Z00041875-1	9130422G05Rik	82.51	-0.206	1.606	0	28.137	0	0	114914	0	0	1	3	3.0057	0.4363	0	9130422G05Rik	RIKEN cDNA 9130422G05 gene
Z00025951-1	AI504432	10.17	-0.206	1.606	1	3.736	0.0005	0.00146	0	0	0	0	0	0	1	0	AI504432	expressed sequence AI504432
Z00036746-1	AK122209	82.81	-0.206	1.606	0	16.85	0	0	0	0	0	0	0	0	1	0	AK122209	cDNA sequence AK122209
Z00034431-1	Atp7a	9.68	-0.206	1.606	1	15.44	0	0	0	0	0	0	0	0	1	0	Atp7a	ATPase, Cu++ transporting, alpha polypeptide
Z00011365-1	BC068171	75.81	-0.206	1.606	0	12.654	0	0	0	0	0	0	0	0	1	0	BC068171	cDNA sequence BC068171
Z00035695-1	Bms1l	83.65	-0.206	1.606	0	20.376	0	0	39689	0	0	2	0	1.2982	0.5711	0	Bms1l	BMS1-like, ribosome assembly protein (yeast)
Z00031232-1	Defcr4	82.15	-0.206	1.606	0	14.17	0	0	0	0	0	0	0	0	1	0	Defcr4	similar to Defensin-related cryptdin 5 precursor
Z00006550-1	Lsm2	83.5	-0.206	1.606	0	26.983	0	0	1426	0	0	2	0	2.3141	0.4559	0	Lsm2	LSM2 homolog, U6 small nuclear RNA associated (S. cerevisiae)
Z00056498-1	Pex3	15.44	-0.206	1.606	0	25.978	0	0	12061	0	0	0	2	2.5785	0.3689	0	Pex3	peroxisomal biogenesis factor 3
Z00057486-1	Zfp472	83.77	-0.206	1.606	0	6.548	0	0	9462	0	0	2	0	1.6655	0.5151	0	Zfp472	zinc finger protein 472
Z00025469-1	Dmrtc2	22.81	-0.205	1.603	0	7.561	0	0	9762	0	0	3	1	3.8416	0.3329	0	Dmrtc2	doublesex and mab-3 related transcription factor like family C2
Z00025011-1	Tst	82.55	-0.205	1.603	0	26.087	0	0	-681	1	0	3	1	4.2041	0.4289	0	Tst	thiosulfate sulfurtransferase, mitochondrial
Z00006336-1	Prdx6	64.34	-0.205	1.603	0	24.806	0	0	3345	0	0	0	3	4.3184	0.3175	0	Prdx6	peroxiredoxin 6
Z00044275-1	2900075B16Rik	88.27	-0.205	1.603	0	13.748	0	0	0	0	0	0	0	0	1	0	2900075B16Rik	RIKEN cDNA 2900075B16 gene
Z00048826-1	Apbb1ip	9.9	-0.205	1.603	1	5.218	1e-05	2e-05	-33238	0	0	0	5	4.1901	0.5173	0	Apbb1ip	amyloid beta (A4) precursor protein-binding, family B, member 1 interacting protein
Z00057488-1	B230354K17Rik	82.61	-0.205	1.603	0	9.643	0	0	0	0	0	0	0	0	1	0	B230354K17Rik	RIKEN cDNA B230354K17 gene
Z00034221-1	D8Ertd82e	18.68	-0.205	1.603	1	17.489	0	0	0	0	0	0	0	0	1	0	D8Ertd82e	DNA segment, Chr 8, ERATO Doi 82, expressed
Z00001778-1	Ecsit	71.4	-0.205	1.603	0	24.018	0	0	0	0	0	0	0	0	1	0	Ecsit	ECSIT homolog (Drosophila)
Z00047547-1	Fgg	16.59	-0.205	1.603	1	17.931	0	0	-50647	0	0	2	0	1.2443	0.568	0	Fgg	fibrinogen, gamma polypeptide
Z00060458-1	Gm428	11.06	-0.205	1.603	1	7.566	0	0	34344	0	0	2	0	1.3301	0.5871	0	Gm428	hypothetical protein LOC636750
Z00023972-1	Gspt2	86.28	-0.205	1.603	0	8.276	0	0	40307	0	0	0	2	2.0907	0.4717	0	Gspt2	G1 to S phase transition 2
Z00055635-1	LOC385201	17.45	-0.205	1.603	1	15.461	0	0	0	0	0	0	0	0	1	0	LOC385201	similar to Spetex-2C protein
Z00066467-1	LOC668066	81.84	-0.205	1.603	0	6.125	0	0	0	0	0	0	0	0	1	0	LOC668066	similar to gonadotropin inducible ovarian transcription factor 1
Z00042072-1	Zfp660	68.3	-0.205	1.603	0	29.463	0	0	0	0	0	0	0	0	1	0	Zfp660	zinc finger protein 660
Z00034871-1	Cenpf	84.62	-0.204	1.599	0	3.71	0.00054	0.00157	-4268	0	0	1	2	4.2481	0.4544	0	Cenpf	centromere protein F
Z00035831-1	Fusip1	86.35	-0.204	1.599	0	4.745	3e-05	9e-05	-31640	0	0	1	3	3.741	0.4639	0	Fusip1	FUS interacting protein (serine-arginine rich) 1
Z00042241-1	BC066107	83.78	-0.204	1.599	0	9.864	0	0	-10590	0	0	2	2	4.2707	0.4289	0	BC066107	cDNA sequence BC066107
Z00020288-1	2610528E23Rik	87.81	-0.204	1.599	0	12.95	0	0	132883	0	0	0	3	2.2773	0.4639	0	2610528E23Rik	RIKEN cDNA 2610528E23 gene
Z00053049-1	8030462N17Rik	90.52	-0.204	1.599	0	9.84	0	0	0	0	0	0	0	0	1	0	8030462N17Rik	RIKEN cDNA 8030462N17 gene
Z00006777-1	BC048355	82.1	-0.204	1.599	0	29.796	0	0	0	0	0	0	0	0	1	0	BC048355	cDNA sequence BC048355
Z00055913-1	BC051070	19.54	-0.204	1.599	1	3.113	0.00286	0.00761	0	0	0	0	0	0	1	0	BC051070	cDNA sequence BC051070
Z00017711-1	Nat13	78.51	-0.204	1.599	0	29.757	0	0	-293	1	0	0	3	3.7431	0.4289	0	Nat13	N-acetyltransferase 13
Z00023440-1	Peli1	81.82	-0.204	1.599	0	19.865	0	0	11868	0	0	0	3	3.4653	0.4363	0	Peli1	pellino 1
Z00012300-1	Usp10	86.56	-0.204	1.599	0	25.496	0	0	28396	0	0	2	0	1.376	0.5548	0	Usp10	ubiquitin specific peptidase 10
Z00022614-1	Vsnl1	90.17	-0.204	1.599	0	3.227	0.00209	0.00566	-34376	0	0	2	0	1.331	0.5589	0	Vsnl1	visinin-like 1
Z00034047-1	Slc20a2	68.38	-0.203	1.595	1	4.401	7e-05	0.00023	628	0	0	3	0	3.2986	0.3105	0	Slc20a2	solute carrier family 20, member 2
Z00026033-1	Lrrc15	68.85	-0.203	1.595	0	9.949	0	0	2641	0	0	4	0	3.4297	0.3334	0	Lrrc15	leucine rich repeat containing 15
Z00031911-1	1110019D14Rik	78.77	-0.203	1.595	0	16.4	0	0	0	0	0	0	0	0	1	0	1110019D14Rik	RIKEN cDNA 1110019D14 gene
Z00049267-1	2300002M23Rik	33.34	-0.203	1.595	1	17.601	0	0	0	0	0	0	0	0	1	0	2300002M23Rik	RIKEN cDNA 2300002M23 gene
Z00052281-1	2410003J06Rik	88.25	-0.203	1.595	0	12.756	0	0	0	0	0	0	0	0	1	0	2410003J06Rik	RIKEN cDNA 2410003J06 gene
Z00002100-1	4933424B01Rik	85.61	-0.203	1.595	0	12.178	0	0	0	0	0	0	0	0	1	0	4933424B01Rik	RIKEN cDNA 4933424B01 gene
Z00028250-1	9130230N09Rik	86.9	-0.203	1.595	0	6.369	0	0	0	0	0	0	0	0	1	0	9130230N09Rik	RIKEN cDNA 9130230N09 gene
Z00054982-1	Deadc1	86.86	-0.203	1.595	0	16.474	0	0	142717	0	1	1	2	2.3084	0.4639	0	Deadc1	deaminase domain containing 1
Z00007496-1	E130008O17Rik	86.79	-0.203	1.595	0	8.102	0	0	0	0	0	0	0	0	1	0	E130008O17Rik	RIKEN cDNA E130008O17 gene
Z00006582-1	Ebna1bp2	81.43	-0.203	1.595	0	17.873	0	0	42	1	0	0	2	2.3911	0.4548	0	Ebna1bp2	EBNA1 binding protein 2
Z00071208-1	EG619697	5.7	-0.203	1.595	1	2.928	0.00474	0.01224	0	0	0	0	0	0	1	0	EG619697	predicted gene, EG619697
Z00062009-1	Fsip1	78.08	-0.203	1.595	0	4.208	0.00013	0.0004	-66152	0	0	0	2	1.9294	0.488	0	Fsip1	fibrous sheath-interacting protein 1
Z00021978-1	Hao3	10.25	-0.203	1.595	1	2.57	0.01227	0.02993	-99063	0	0	2	0	1.1074	0.6368	0	Hao3	hydroxyacid oxidase (glycolate oxidase) 3
Z00063730-1	Nox4	74.52	-0.203	1.595	0	8.616	0	0	-149433	0	1	2	2	2.696	0.4548	0	Nox4	NADPH oxidase 4
Z00013177-1	Polr3h	89.22	-0.203	1.595	0	7.436	0	0	24498	0	0	0	3	3.0552	0.4639	0	Polr3h	polymerase (RNA) III (DNA directed) polypeptide H
Z00014650-1	RP23-289L21.1	14.84	-0.203	1.595	1	2.826	0.00623	0.01583	0	0	0	0	0	0	1	0	RP23-289L21.1	hypothetical protein LOC433719
Z00012158-1	Wrb	56.11	-0.203	1.595	0	18.156	0	0	22600	0	0	2	0	1.4316	0.4887	0	Wrb	tryptophan rich basic protein
Z00035144-1	Fbxo22	36	-0.202	1.592	0	37.692	0	0	6763	0	0	0	6	6.3034	0.1795	1	Fbxo22	F-box protein 22
Z00011899-1	2410129H14Rik	87.16	-0.202	1.592	0	18.189	0	0	0	0	0	0	0	0	1	0	2410129H14Rik	RIKEN cDNA 2410129H14 gene
Z00035686-1	2810474O19Rik	63.94	-0.202	1.592	1	50.033	0	0	16074	0	1	1	2	3.3737	0.3105	0	2810474O19Rik	RIKEN cDNA 2810474O19 gene
Z00059930-1	8430426H19Rik	80.58	-0.202	1.592	0	3.593	0.00075	0.00215	0	0	0	0	0	0	1	0	8430426H19Rik	RIKEN cDNA 8430426H19 gene
Z00034347-1	Cbfa2t2	91.14	-0.202	1.592	0	7.469	0	0	-2001	0	1	3	0	2.924	0.4639	0	Cbfa2t2	core-binding factor, runt domain, alpha subunit 2, translocated to, 2 (human)
Z00046973-1	Fezf1	9.5	-0.202	1.592	1	2.611	0.01103	0.02711	0	0	0	0	0	0	1	0	Fezf1	Fez family zinc finger 1
Z00058229-1	Trim59	90.12	-0.202	1.592	0	9.993	0	0	24146	0	0	0	2	2.2854	0.4639	0	Trim59	tripartite motif-containing 59
Z00034039-1	Umps	76.99	-0.202	1.592	0	16.697	0	0	-12942	0	1	0	3	3.4135	0.4363	0	Umps	uridine monophosphate synthetase
Z00014767-1	Snapc5	71.47	-0.201	1.588	0	36.536	0	0	20300	0	0	2	4	5.3442	0.261	0	Snapc5	small nuclear RNA activating complex, polypeptide 5
Z00030128-1	1810007D17Rik	44.48	-0.201	1.588	0	11.39	0	0	0	0	0	0	0	0	1	0	1810007D17Rik	RIKEN cDNA 1810007D17 gene
Z00058082-1	4930421P07Rik	88.31	-0.201	1.588	0	15.633	0	0	0	0	0	0	0	0	1	0	4930421P07Rik	RIKEN cDNA 4930421P07 gene
Z00025536-1	Ar	5.95	-0.201	1.588	1	3.12	0.0028	0.00747	76284	0	1	4	0	1.9117	0.5261	0	Ar	androgen receptor
Z00026113-1	B330003H21	74.75	-0.201	1.588	0	16.152	0	0	0	0	0	0	0	0	1	0	B330003H21	hypothetical protein B330003H21
Z00020105-1	Cd36	5.41	-0.201	1.588	1	2.402	0.01898	0.04472	81556	0	0	0	2	1.8497	0.5261	0	Cd36	CD36 antigen
Z00022859-1	Eef1e1	81.63	-0.201	1.588	0	20.035	0	0	-28831	0	1	3	2	4.0553	0.4289	0	Eef1e1	eukaryotic translation elongation factor 1 epsilon 1
Z00005747-1	Fbl	88.09	-0.201	1.588	0	12.372	0	0	0	0	0	0	0	0	1	0	Fbl	fibrillarin
Z00025254-1	Insl6	10.46	-0.201	1.588	1	20.313	0	0	22244	0	0	5	0	2.7823	0.5173	0	Insl6	insulin-like 6
Z00012466-1	Scoc	79.58	-0.201	1.588	0	12.409	0	0	799	0	0	0	2	3.9745	0.4289	0	Scoc	short coiled-coil protein
Z00008606-1	3110048E14Rik	91.07	-0.2	1.584	0	6.956	0	0	5739	0	0	1	2	4.035	0.4544	0	3110048E14Rik	RIKEN cDNA 3110048E14 gene
Z00034425-1	Riok1	88.32	-0.2	1.584	0	3.336	0.00155	0.00426	40539	0	0	0	7	5.1614	0.4026	0	Riok1	RIO kinase 1 (yeast)
Z00031364-1	4930568G15Rik	22.56	-0.2	1.584	1	11.808	0	0	0	0	0	0	0	0	1	0	4930568G15Rik	RIKEN cDNA 4930568G15 gene
Z00049590-1	4931417G12Rik	86.51	-0.2	1.584	0	12.332	0	0	0	0	0	0	0	0	1	0	4931417G12Rik	RIKEN cDNA 4931417G12 gene
Z00034308-1	D14Abb1e	66.31	-0.2	1.584	0	26.461	0	0	0	0	0	0	0	0	1	0	D14Abb1e	DNA segment, Chr 14, Abbott 1 expressed
Z00072377-1	EG226955	21.36	-0.2	1.584	1	2.738	0.00789	0.01981	0	0	0	0	0	0	1	0	EG226955	predicted gene, EG226955
Z00068217-1	LOC546710	43.53	-0.2	1.584	1	19.085	0	0	0	0	0	0	0	0	1	0	LOC546710	similar to Eukaryotic translation initiation factor 5 (eIF-5)
Z00019077-1	Lphn1	72.75	-0.2	1.584	0	30.69	0	0	5090	0	0	3	0	2.486	0.4548	0	Lphn1	latrophilin 1
Z00018812-1	Npm1	89.23	-0.2	1.584	0	13.138	0	0	7239	0	0	2	0	1.7449	0.5059	0	Npm1	nucleophosmin 1
Z00021938-1	Ocln	20.04	-0.2	1.584	1	3.782	0.00044	0.00129	-20535	0	0	0	2	2.3507	0.4042	0	Ocln	occludin
Z00054263-1	Slamf6	88.74	-0.2	1.584	0	3.859	0.00035	0.00104	1902	0	0	0	2	3.5544	0.4639	0	Slamf6	SLAM family member 6
Z00056700-1	Wdr45l	81.8	-0.2	1.584	0	10.831	0	0	4240	0	0	0	2	3.0922	0.4363	0	Wdr45l	Wdr45 like
Z00034277-1	Plekhf2	42.74	-0.199	1.581	0	10.243	0	0	75122	0	0	4	32	15.8121	0.0111	1	Plekhf2	pleckstrin homology domain containing, family F (with FYVE domain) member 2
Z00063036-1	Mospd4	16.27	-0.199	1.581	1	11.613	0	0	4892	0	0	3	1	4.3317	0.2907	0	Mospd4	motile sperm domain containing 4
Z00011648-1	Pop1	81.19	-0.199	1.581	0	23.764	0	0	53976	0	1	3	10	8.003	0.3291	0	Pop1	processing of precursor 1, ribonuclease P/MRP family, (S. cerevisiae)
Z00005874-1	Ipo7	88.96	-0.199	1.581	0	3.601	0.00073	0.0021	623	0	0	2	1	4.8706	0.4026	0	Ipo7	importin 7
Z00020799-1	Btaf1	81.37	-0.199	1.581	0	20.442	0	0	-33434	0	0	0	2	2.1598	0.4748	0	Btaf1	BTAF1 RNA polymerase II, B-TFIID transcription factor-associated, (Mot1 homolog, S. cerevisiae)
Z00040616-1	Ccdc134	18.67	-0.199	1.581	1	6.769	0	0	0	0	0	0	0	0	1	0	Ccdc134	coiled-coil domain containing 134
Z00034504-1	Elac2	84.28	-0.199	1.581	0	10.567	0	0	134752	0	0	0	2	1.6952	0.5104	0	Elac2	elaC homolog 2 (E. coli)
Z00063868-1	Herc5	44.08	-0.199	1.581	1	7.882	0	0	30352	0	0	0	2	2.1964	0.4404	0	Herc5	PREDICTED: Mus musculus hect domain and RLD 5, transcript variant 1 (Herc5), mRNA
Z00058945-1	LOC236260	82.88	-0.199	1.581	0	5.421	0	1e-05	0	0	0	0	0	0	1	0	LOC236260	hypothetical protein LOC236260
Z00057229-1	Magea6	57.95	-0.199	1.581	0	16.136	0	0	198590	0	1	2	0	0.9813	0.5659	0	Magea6	melanoma antigen, family A, 6
Z00002917-1	Pus7	88.87	-0.199	1.581	0	16.228	0	0	46394	0	1	2	0	1.2634	0.5721	0	Pus7	pseudouridylate synthase 7 homolog (S. cerevisiae)
Z00018242-1	Tlk2	3.6	-0.199	1.581	1	3.073	0.0032	0.00845	-17305	0	0	1	2	3.3308	0.5173	0	Tlk2	tousled-like kinase 2 (Arabidopsis)
Z00007951-1	Twistnb	86.11	-0.199	1.581	0	20.014	0	0	0	0	0	0	0	0	1	0	Twistnb	TWIST neighbor
Z00021173-1	Igfbp2	64.65	-0.198	1.577	0	46.727	0	0	-31310	0	1	0	29	15.0676	0.0488	1	Igfbp2	insulin-like growth factor binding protein 2
Z00013548-1	Tbx3	84.33	-0.198	1.577	0	53.724	0	0	10078	0	0	8	8	11.7223	0.1484	1	Tbx3	T-box 3
Z00035502-1	Aldoc	26.79	-0.198	1.577	1	19.317	0	0	-120	1	0	1	2	3.8831	0.2309	0	Aldoc	aldolase 3, C isoform
Z00036142-1	2010109N14Rik	88.35	-0.198	1.577	0	21.129	0	0	0	0	0	0	0	0	1	0	2010109N14Rik	Mus musculus cDNA clone IMAGE:1196043
Z00000757-1	Etf1	82.94	-0.198	1.577	0	28.637	0	0	40732	0	0	2	0	1.2935	0.5711	0	Etf1
Z00009845-1	Kif9	5.26	-0.198	1.577	1	2.857	0.00574	0.01466	0	0	0	0	0	0	1	0	Kif9	kinesin family member 9
Z00058080-1	LOC665371	86.68	-0.198	1.577	0	18.841	0	0	0	0	0	0	0	0	1	0	LOC665371	similar to High mobility group protein 1 (HMG-1) (High mobility group protein B1) (Amphoterin) (Heparin-binding protein p30)
Z00021804-1	Mkks	88.92	-0.198	1.577	0	7.783	0	0	93745	0	1	0	2	1.8055	0.502	0	Mkks	McKusick-Kaufman syndrome protein
Z00042832-1	Npr3	10.54	-0.198	1.577	1	7.906	0	0	30592	0	0	0	6	4.8492	0.5173	0	Npr3	natriuretic peptide receptor 3
Z00060698-1	Polr2h	84.89	-0.198	1.577	0	20.254	0	0	0	0	0	0	0	0	1	0	Polr2h	polymerase (RNA) II (DNA directed) polypeptide H
Z00035764-1	Rad51ap1	89.82	-0.198	1.577	0	13.49	0	0	0	0	0	0	0	0	1	0	Rad51ap1	RAD51 associated protein 1
Z00034804-1	Arc	89.75	-0.197	1.573	0	23.675	0	0	19480	0	0	1	7	6.753	0.4026	0	Arc	activity regulated cytoskeletal-associated protein
Z00025665-1	Kcnj9	91.82	-0.197	1.573	0	2.68	0.00919	0.02287	5887	0	0	1	4	5.9146	0.4026	0	Kcnj9	potassium inwardly-rectifying channel, subfamily J, member 9
Z00030170-1	2410004N09Rik	85.48	-0.197	1.573	0	22.543	0	0	0	0	0	0	0	0	1	0	2410004N09Rik	RIKEN cDNA 2410004N09 gene
Z00064700-1	A930041I02Rik	83.18	-0.197	1.573	0	9.021	0	0	0	0	0	0	0	0	1	0	A930041I02Rik	Mus musculus RIKEN cDNA A930041I02 gene (A930041I02Rik), mRNA
Z00008365-1	Cops2	87.69	-0.197	1.573	0	11.819	0	0	34786	0	0	0	2	2.1449	0.4639	0	Cops2	COP9 (constitutive photomorphogenic) homolog, subunit 2 (Arabidopsis thaliana)
Z00035704-1	Ipo8	81.77	-0.197	1.573	0	13.742	0	0	417	1	0	0	2	2.3911	0.4548	0	Ipo8	importin 8
Z00072723-1	LOC631120	20.8	-0.197	1.573	1	8.662	0	0	0	0	0	0	0	0	1	0	LOC631120	similar to Spetex-2E protein
Z00017390-1	Piga	76.67	-0.197	1.573	0	20.603	0	0	-6684	0	0	2	0	1.7692	0.5122	0	Piga	phosphatidylinositol glycan anchor biosynthesis, class A
Z00025417-1	Rbm8a	80.63	-0.197	1.573	0	14.55	0	0	227	1	0	3	0	1.7151	0.5122	0	Rbm8a	RNA binding motif protein 8a
Z00005923-1	Rnmtl1	59.97	-0.197	1.573	0	2.606	0.01118	0.02743	65734	0	0	0	5	3.7219	0.3313	0	Rnmtl1	RNA methyltransferase like 1
Z00039883-1	4930433N12Rik	86.7	-0.196	1.57	0	3.674	0.0006	0.00173	0	0	0	0	0	0	1	0	4930433N12Rik	RIKEN cDNA 4930433N12 gene
Z00039463-1	9630041G16Rik	37.77	-0.196	1.57	1	7.297	0	0	0	0	0	0	0	0	1	0	9630041G16Rik	RIKEN cDNA 9630041G16 gene
Z00056062-1	Adamts3	5.75	-0.196	1.57	1	2.946	0.00451	0.01168	-514	1	0	4	0	2.4767	0.5173	0	Adamts3	ADAM metallopeptidase with thrombospondin type 1 motif, 3
Z00024413-1	Gas2	63.2	-0.196	1.57	1	6.29	0	0	3076	0	0	2	0	2.0247	0.4359	0	Gas2	growth arrest specific 2
Z00018589-1	Kif22	89.76	-0.196	1.57	0	16.053	0	0	-9362	0	0	2	0	1.6686	0.5123	0	Kif22	kinesin family member 22
Z00057754-1	LOC624960	82.63	-0.196	1.57	0	5.956	0	0	0	0	0	0	0	0	1	0	LOC624960	similar to nuclease sensitive element binding protein 1
Z00015896-1	Recql4	91.08	-0.196	1.57	0	7.462	0	0	4336	1	0	2	0	0.3239	0.8552	0	Recql4	RecQ protein-like 4
Z00043648-1	Ddr2	9.78	-0.195	1.566	1	12.77	0	0	7658	0	1	0	7	6.8951	0.4763	0	Ddr2	discoidin domain receptor family, member 2
Z00009122-1	Cherp	90.37	-0.195	1.566	0	8.309	0	0	-26256	0	0	3	3	4.8795	0.4026	0	Cherp	calcium homeostasis endoplasmic reticulum protein
Z00006515-1	2310001H12Rik	71.94	-0.195	1.566	0	27.426	0	0	0	0	0	0	0	0	1	0	2310001H12Rik	RIKEN cDNA 2310001H12 gene
Z00070182-1	2310007O11Rik	71.52	-0.195	1.566	0	18.92	0	0	0	0	0	0	0	0	1	0	2310007O11Rik	RIKEN cDNA 2310007O11 gene
Z00030712-1	2810455K09Rik	73.29	-0.195	1.566	0	2.947	0.0045	0.01166	-4711	1	0	2	3	4.3656	0.4289	0	2810455K09Rik	RIKEN cDNA 2810455K09 gene
Z00023072-1	Adh4	49.18	-0.195	1.566	0	5.58	0	1e-05	0	0	0	0	0	0	1	0	Adh4	alcohol dehydrogenase 4 (class II), pi polypeptide
Z00014858-1	BC049349	66.39	-0.195	1.566	0	16.391	0	0	0	0	0	0	0	0	1	0	BC049349	cDNA sequence BC049349
Z00036193-1	Chchd7	65.23	-0.195	1.566	0	21.928	0	0	388	1	0	2	0	0.8778	0.6473	0	Chchd7	coiled-coil-helix-coiled-coil-helix domain containing 7
Z00072271-1	LOC382181	41.96	-0.195	1.566	1	8.116	0	0	0	0	0	0	0	0	1	0	LOC382181
Z00064411-1	LOC433099	32.29	-0.195	1.566	1	9.734	0	0	0	0	0	0	0	0	1	0	LOC433099	PREDICTED: Mus musculus similar to G6f protein (LOC433099), mRNA
Z00009226-1	Ndrg4	22.57	-0.195	1.566	1	24.421	0	0	0	0	0	0	0	0	1	0	Ndrg4	N-myc downstream regulated gene 4
Z00032470-1	Rpl39	92.26	-0.195	1.566	0	11.294	0	0	0	0	0	0	0	0	1	0	Rpl39	ribosomal protein L39
Z00059257-1	Rwdd1	88.36	-0.195	1.566	0	12.258	0	0	-24438	0	0	0	2	2.2807	0.4639	0	Rwdd1	RWD domain containing 1
Z00020010-1	Tmem160	90.66	-0.195	1.566	0	10.677	0	0	0	0	0	0	0	0	1	0	Tmem160	transmembrane protein 160
Z00034700-1	Arhgef3	22.66	-0.194	1.563	1	10.234	0	0	11320	0	0	1	4	5.2794	0.2466	0	Arhgef3	Rho guanine nucleotide exchange factor (GEF) 3
Z00039115-1	2010002N04Rik	44.15	-0.194	1.563	1	39.697	0	0	18692	0	0	2	0	1.4797	0.5206	0	2010002N04Rik	RIKEN cDNA 2010002N04 gene
Z00009493-1	4631424J17Rik	90.97	-0.194	1.563	0	10.915	0	0	0	0	0	0	0	0	1	0	4631424J17Rik	RIKEN cDNA 4631424J17 gene
Z00034376-1	4930503L19Rik	91.84	-0.194	1.563	0	11.622	0	0	91524	0	1	3	2	3.3177	0.4639	0	4930503L19Rik	RIKEN cDNA 4930503L19 gene
Z00047267-1	5730416O20Rik	89.08	-0.194	1.563	0	2.887	0.00529	0.01357	0	0	0	0	0	0	1	0	5730416O20Rik	RIKEN cDNA 5730416O20 gene
Z00034981-1	Aarsd1	84.28	-0.194	1.563	0	15.039	0	0	-2157	0	0	2	0	2.1535	0.4639	0	Aarsd1	alanyl-tRNA synthetase domain containing 1
Z00039827-1	Dhrs2	87.33	-0.194	1.563	0	3.619	0.0007	0.002	136416	0	0	1	3	2.902	0.4639	0	Dhrs2	dehydrogenase/reductase member 2
Z00013303-1	Heatr2	92.27	-0.194	1.563	0	3.957	0.00027	0.0008	16781	0	0	0	3	3.2629	0.4639	0	Heatr2	HEAT repeat containing 2
Z00006697-1	Polr1e	91.34	-0.194	1.563	0	10.673	0	0	0	0	0	0	0	0	1	0	Polr1e	polymerase (RNA) I polypeptide E
Z00072709-1	Rnase12	20.88	-0.194	1.563	0	11.019	0	0	-6979	0	0	2	0	1.756	0.3973	0	Rnase12	ribonuclease, RNase A family, 12 (non-active)
Z00025404-1	Sp4	81.1	-0.194	1.563	0	2.904	0.00506	0.01301	37966	0	0	0	2	2.1126	0.4748	0	Sp4	trans-acting transcription factor 4
Z00070492-1	Tceb1	90.09	-0.194	1.563	0	25.575	0	0	0	0	0	0	0	0	1	0	Tceb1	transcription elongation factor B (SIII), polypeptide 1
Z00023047-1	Trnt1	89.26	-0.194	1.563	0	16.006	0	0	0	0	0	0	0	0	1	0	Trnt1	tRNA nucleotidyl transferase, CCA-adding, 1
Z00002009-1	Tspan7	40.28	-0.194	1.563	0	20.027	0	0	-59664	0	1	2	0	1.2094	0.5161	0	Tspan7	tetraspanin 7
Z00059215-1	Dtx4	21.73	-0.193	1.559	1	13.231	0	0	13102	0	0	5	3	6.4567	0.2365	0	Dtx4	deltex 4 homolog (Drosophila)
Z00019055-1	Smg7	51.7	-0.193	1.559	1	27.616	0	0	1755	0	0	1	4	7.2991	0.2305	0	Smg7	Smg-7 homolog, nonsense mediated mRNA decay factor (C. elegans)
Z00007317-1	C330003B14Rik	66.52	-0.193	1.559	0	5.148	1e-05	3e-05	32762	0	1	5	10	9.5309	0.2025	0	C330003B14Rik	RIKEN cDNA C330003B14 gene
Z00015627-1	Orc5l	59.82	-0.193	1.559	1	16.329	0	0	-10465	0	1	4	2	5.3427	0.2592	0	Orc5l	origin recognition complex, subunit 5-like (S. cerevisiae)
Z00020178-1	Gclm	89.78	-0.193	1.559	0	25.784	0	0	-2229	0	0	2	2	5.599	0.4026	0	Gclm	glutamate-cysteine ligase , modifier subunit
Z00058584-1	4833444G19Rik	85.97	-0.193	1.559	0	18.031	0	0	0	0	0	0	0	0	1	0	4833444G19Rik	RIKEN cDNA 4833444G19 gene
Z00064785-1	5430439M09Rik	69.95	-0.193	1.559	1	16.276	0	0	0	0	0	0	0	0	1	0	5430439M09Rik	Mus musculus 6 days neonate head cDNA, RIKEN full-length enriched library, clone:5430439M09 product:hypothetical protein, full insert sequence
Z00004825-1	5830446M03Rik	92.45	-0.193	1.559	0	14.969	0	0	0	0	0	0	0	0	1	0	5830446M03Rik	RIKEN cDNA 5830446M03 gene
Z00015376-1	AI553587	87.27	-0.193	1.559	0	22.108	0	0	0	0	0	0	0	0	1	0	AI553587	expressed sequence AI553587
Z00034548-1	Anp32e	92.45	-0.193	1.559	0	15.681	0	0	33650	0	0	0	3	2.8913	0.4639	0	Anp32e	acidic (leucine-rich) nuclear phosphoprotein 32 family, member E
Z00012433-1	Cetn2	91.01	-0.193	1.559	0	20.623	0	0	16427	0	0	2	0	1.5133	0.5354	0	Cetn2	centrin 2
Z00030019-1	LOC433316	73.04	-0.193	1.559	0	6.073	0	0	0	0	0	0	0	0	1	0	LOC433316	hypothetical gene supported by AK077742
Z00033939-1	LOC624309	44.45	-0.193	1.559	1	15.325	0	0	0	0	0	0	0	0	1	0	LOC624309
Z00001067-1	Sumo1	66.1	-0.193	1.559	0	32.046	0	0	0	0	0	0	0	0	1	0	Sumo1	SMT3 suppressor of mif two 3 homolog 1 (yeast)
Z00011694-1	Thg1l	91.15	-0.193	1.559	0	16.605	0	0	0	0	0	0	0	0	1	0	Thg1l	tRNA-histidine guanylyltransferase 1-like (S. cerevisiae)
Z00047659-1	Slc35d3	88.74	-0.192	1.555	0	9.53	0	0	50262	1	1	30	8	12.7478	0.1331	1	Slc35d3	solute carrier family 35, member D3
Z00020128-1	Csnk2a1	77.37	-0.192	1.555	0	9.745	0	0	-3054	0	0	1	6	8.4662	0.3291	0	Csnk2a1	casein kinase 2, alpha 1 polypeptide
Z00022258-1	Pitpnc1	89.54	-0.192	1.555	0	16.89	0	0	21485	0	0	1	6	6.0319	0.4026	0	Pitpnc1	phosphatidylinositol transfer protein, cytoplasmic 1
Z00056884-1	Atad2	92.6	-0.192	1.555	0	5.199	1e-05	2e-05	-226	0	0	2	0	2.4613	0.4639	0	Atad2	ATPase family, AAA domain containing 2
Z00034257-1	BC050188	89.68	-0.192	1.555	0	30.235	0	0	-276	0	0	2	0	2.4613	0.4639	0	BC050188	cDNA sequence BC050188
Z00014789-1	1110059P08Rik	41.14	-0.192	1.555	1	27.967	0	0	0	0	0	0	0	0	1	0	1110059P08Rik	RIKEN cDNA 1110059P08 gene
Z00063663-1	1810022K09Rik	90.37	-0.192	1.555	0	20.534	0	0	0	0	0	0	0	0	1	0	1810022K09Rik	RIKEN cDNA 1810022K09 gene
Z00051384-1	9030205A07Rik	67	-0.192	1.555	0	5.329	0	2e-05	0	0	0	0	0	0	1	0	9030205A07Rik	RIKEN cDNA 9030205A07 Gene
Z00034387-1	Dbr1	89.7	-0.192	1.555	0	9.527	0	0	252	1	0	2	1	3.2872	0.4639	0	Dbr1	debranching enzyme homolog 1 (S. cerevisiae)
Z00038779-1	Dnajc19	90.7	-0.192	1.555	0	21.966	0	0	-22104	0	0	0	3	3.1103	0.4639	0	Dnajc19	DnaJ (Hsp40) homolog, subfamily C, member 19
Z00044287-1	Hspd1	90	-0.192	1.555	0	13.213	0	0	6174	1	0	2	0	0.2103	0.8932	0	Hspd1	heat shock protein 1 (chaperonin)
Z00025836-1	Napb	85.73	-0.192	1.555	0	10.616	0	0	33605	0	0	1	2	2.9679	0.4639	0	Napb	N-ethylmaleimide sensitive fusion protein attachment protein beta
Z00022212-1	Pcdh17	22.58	-0.192	1.555	1	6.529	0	0	17199	0	0	0	2	2.4242	0.4042	0	Pcdh17	protocadherin 17
Z00025130-1	Rtn1	11.48	-0.192	1.555	1	8.366	0	0	-2733	0	0	0	2	3.3374	0.5173	0	Rtn1	reticulon 1
Z00018016-1	Sv2a	2.73	-0.192	1.555	1	2.502	0.01468	0.03527	0	0	0	0	0	0	1	0	Sv2a	synaptic vesicle glycoprotein 2 a
Z00059681-1	Tbl3	90.24	-0.192	1.555	0	17.208	0	0	0	0	0	0	0	0	1	0	Tbl3	transducin (beta)-like 3
Z00030490-1	Tuba3	66.45	-0.192	1.555	1	21.873	0	0	7410	0	0	2	0	1.7378	0.4755	0	Tuba3	tubulin, alpha 3
Z00058289-1	Plekha5	92.49	-0.191	1.552	0	6.302	0	0	33505	0	0	8	11	11.0328	0.1751	1	Plekha5	pleckstrin homology domain containing, family A member 5
Z00025540-1	Nphs1	69.77	-0.191	1.552	0	3.464	0.00108	0.00304	4976	0	0	7	2	7.6095	0.2402	0	Nphs1	nephrosis 1 homolog, nephrin (human)
Z00002828-1	Mtap	78.95	-0.191	1.552	0	11.379	0	0	-619	0	0	1	3	6.8187	0.3528	0	Mtap	methylthioadenosine phosphorylase
Z00057514-1	Tex10	84.45	-0.191	1.552	0	15.811	0	0	2319	0	0	0	3	4.6022	0.4309	0	Tex10	testis expressed gene 10
Z00000998-1	Orc2l	89.72	-0.191	1.552	0	6.135	0	0	-2361	0	0	3	0	2.8411	0.4639	0	Orc2l	origin recognition complex, subunit 2-like (S. cerevisiae)
Z00025876-1	1110054O05Rik	70.25	-0.191	1.552	0	22.122	0	0	70675	0	0	0	3	2.5414	0.3993	0	1110054O05Rik	RIKEN cDNA 1110054O05 gene
Z00052359-1	Ccdc85b	48.15	-0.191	1.552	1	24.413	0	0	0	0	0	0	0	0	1	0	Ccdc85b	coiled-coil domain containing 85B
Z00008206-1	Cdo1	89.44	-0.191	1.552	0	12.897	0	0	-6287	0	0	0	2	2.8876	0.4639	0	Cdo1	cysteine dioxygenase 1, cytosolic
Z00027133-1	Ceacam20	91.67	-0.191	1.552	0	7.713	0	0	0	0	0	0	0	0	1	0	Ceacam20	CEA-related cell adhesion molecule 20
Z00064545-1	Cnga1	8.95	-0.191	1.552	1	3.202	0.00224	0.00604	37133	0	0	0	2	2.1207	0.5173	0	Cnga1	Mus musculus cyclic nucleotide gated channel alpha 1 (Cnga1), mRNA
Z00056514-1	LOC215996	5.63	-0.191	1.552	1	2.456	0.01653	0.03937	0	0	0	0	0	0	1	0	LOC215996	similar to Zinc finger CCCH-type domain containing protein 11A
Z00047986-1	Olfr420	5.77	-0.191	1.552	1	2.679	0.00921	0.02292	0	0	0	0	0	0	1	0	Olfr420	olfactory receptor 420
Z00071589-1	Prdx6-rs2	90.8	-0.191	1.552	0	8.907	0	0	0	0	0	0	0	0	1	0	Prdx6-rs2	peroxiredoxin 6, related sequence 2
Z00048948-1	Tspan2	88.43	-0.19	1.548	0	3.677	0.00059	0.00172	8	0	0	1	2	5.4666	0.4026	0	Tspan2	tetraspanin 2
Z00018286-1	Tfb1m	87.76	-0.19	1.548	0	11.626	0	0	21490	0	0	2	5	5.9781	0.4026	0	Tfb1m	transcription factor B1, mitochondrial
Z00047549-1	Mobkl2c	22.8	-0.19	1.548	1	2.824	0.00626	0.01592	33	1	0	4	0	2.4767	0.4042	0	Mobkl2c	MOB1, Mps One Binder kinase activator-like 2C (yeast)
Z00013818-1	2410022L05Rik	90.74	-0.19	1.548	0	16.441	0	0	-856	0	0	0	2	3.9745	0.4544	0	2410022L05Rik	RIKEN cDNA 2410022L05 gene
Z00012209-1	F730047E07Rik	91.16	-0.19	1.548	0	16.612	0	0	-58408	0	0	1	6	5.0696	0.4026	0	F730047E07Rik	RIKEN cDNA F730047E07 gene
Z00020540-1	5830415L20Rik	90.17	-0.19	1.548	0	10.663	0	0	0	0	0	0	0	0	1	0	5830415L20Rik	RIKEN cDNA 5830415L20 gene
Z00006992-1	C130061O14Rik	90.42	-0.19	1.548	0	7.439	0	0	0	0	0	0	0	0	1	0	C130061O14Rik	RIKEN cDNA C130061O14 gene
Z00010234-1	Gnl3	89.92	-0.19	1.548	0	15.598	0	0	0	0	0	0	0	0	1	0	Gnl3	guanine nucleotide binding protein-like 3 (nucleolar)
Z00060429-1	Nip7	86.37	-0.19	1.548	0	23.932	0	0	0	0	0	0	0	0	1	0	Nip7	nuclear import 7 homolog (S. cerevisiae)
Z00030966-1	Nol5a	91.49	-0.19	1.548	0	9.731	0	0	-31361	0	0	0	2	2.1839	0.4639	0	Nol5a	nucleolar protein 5A
Z00001871-1	Tsn	87.68	-0.19	1.548	0	7.642	0	0	153245	0	1	0	2	1.6577	0.5123	0	Tsn	translin
Z00040123-1	Zfp428	90.54	-0.19	1.548	0	24.931	0	0	0	0	0	0	0	0	1	0	Zfp428	zinc finger protein 428
Z00000570-1	Oas1a	46.83	-0.189	1.545	1	29.661	0	0	-704	0	0	2	4	9.0179	0.1876	1	Oas1a	2'-5' oligoadenylate synthetase 1A
Z00063607-1	Gatad1	70.23	-0.189	1.545	0	5.619	0	1e-05	-448	0	0	2	2	6.4359	0.2402	0	Gatad1	predicted gene, EG666625
Z00010725-1	Zfp710	67.89	-0.189	1.545	1	19.613	0	0	949	0	0	0	3	5.3266	0.2592	0	Zfp710	zinc finger protein 710
Z00011737-1	Stmn1	80.97	-0.189	1.545	0	24.658	0	0	33117	0	0	1	9	7.222	0.3528	0	Stmn1	stathmin 1
Z00048592-1	Rnf125	91.57	-0.189	1.545	0	28.177	0	0	313	1	0	1	3	5.2352	0.4026	0	Rnf125	ring finger protein 125
Z00054733-1	Psip1	91.81	-0.189	1.545	0	6.758	0	0	47296	0	0	2	6	5.7548	0.4026	0	Psip1	PC4 and SFRS1 interacting protein 1
Z00015448-1	Nedd4	82.42	-0.189	1.545	0	10.948	0	0	-4106	0	0	0	4	5.1295	0.4247	0	Nedd4	neural precursor cell expressed, developmentally down-regulted gene 4
Z00035315-1	1700020C11Rik	87.23	-0.189	1.545	0	9.305	0	0	-7518	0	0	3	1	4.02	0.4544	0	1700020C11Rik	RIKEN cDNA 1700020C11 gene
Z00012726-1	Gtf2a2	88.61	-0.189	1.545	0	24.867	0	0	-409	0	0	2	0	2.4613	0.4639	0	Gtf2a2	general transcription factor II A, 2
Z00073841-1	1110059G02Rik	40.8	-0.189	1.545	1	2.74	0.00785	0.0197	0	0	0	0	0	0	1	0	1110059G02Rik	Mus musculus 18-day embryo whole body cDNA, RIKEN full-length enriched library, clone:1110059G02 product:unclassifiable, full insert sequence
Z00011994-1	9430079G20Rik	51.47	-0.189	1.545	1	5.664	0	1e-05	0	0	0	0	0	0	1	0	9430079G20Rik	RIKEN cDNA 9430079G20 gene
Z00010950-1	C230052I12Rik	90.4	-0.189	1.545	0	20.738	0	0	6199	0	0	2	0	1.7925	0.502	0	C230052I12Rik	RIKEN cDNA C230052I12 gene
Z00035047-1	Crkrs	92.53	-0.189	1.545	0	5.324	0	2e-05	-2693	0	0	0	2	3.3619	0.4639	0	Crkrs	Cdc2-related kinase, arginine/serine-rich
Z00008620-1	Frat2	11.35	-0.189	1.545	1	6.242	0	0	-608	1	0	1	2	3.8831	0.5173	0	Frat2	frequently rearranged in advanced T-cell lymphomas 2
Z00005038-1	G6pdx	91.04	-0.189	1.545	0	16.079	0	0	0	0	0	0	0	0	1	0	G6pdx	glucose-6-phosphate dehydrogenase X-linked
Z00036551-1	Mrpl52	69.43	-0.189	1.545	0	31.385	0	0	-6358	0	0	2	0	1.7847	0.4867	0	Mrpl52	mitochondrial ribosomal protein L52
Z00061001-1	Mszf81	85.45	-0.189	1.545	0	24.793	0	0	0	0	0	0	0	0	1	0	Mszf81	predicted gene, EG666702
Z00038065-1	Rln1	11.26	-0.189	1.545	1	3.32	0.00162	0.00444	-13637	0	0	0	2	2.524	0.5173	0	Rln1	relaxin 1
Z00022200-1	Tmem20	91.92	-0.188	1.541	0	31.174	0	0	-47510	0	0	12	34	20.3092	0.0125	1	Tmem20	transmembrane protein 20
Z00043376-1	Avpi1	91.96	-0.188	1.541	0	21.603	0	0	-7735	0	0	4	6	9.0035	0.3074	0	Avpi1	arginine vasopressin-induced 1
Z00013179-1	Svil	11.76	-0.188	1.541	1	19.195	0	0	91698	0	0	1	13	7.6838	0.4763	0	Svil	supervillin
Z00035727-1	Nab2	46.17	-0.188	1.541	1	28.759	0	0	-448	1	0	0	4	4.9731	0.3197	0	Nab2	Ngfi-A binding protein 2
Z00010618-1	Ube2t	93.29	-0.188	1.541	0	8.477	0	0	132	0	0	0	2	3.9745	0.4544	0	Ube2t	ubiquitin-conjugating enzyme E2T (putative)
Z00028082-1	1700013B16Rik	91.18	-0.188	1.541	0	31.431	0	0	-3585	0	0	3	0	2.6422	0.4639	0	1700013B16Rik	RIKEN cDNA 1700013B16 gene
Z00030189-1	2700023E23Rik	66.78	-0.188	1.541	0	10.849	0	0	0	0	0	0	0	0	1	0	2700023E23Rik	RIKEN cDNA 2700023E23 gene
Z00004944-1	Hisppd1	92.29	-0.188	1.541	0	21.605	0	0	-29456	0	1	0	2	2.2078	0.4639	0	Hisppd1	histidine acid phosphatase domain containing 1
Z00030459-1	Igkv1-135	89.29	-0.188	1.541	0	8.803	0	0	0	0	0	0	0	0	1	0	Igkv1-135	immunoglobulin kappa chain variable 1-135
Z00019479-1	Itm2a	23	-0.188	1.541	1	49.857	0	0	0	0	0	0	0	0	1	0	Itm2a	integral membrane protein 2A
Z00018519-1	Sfpq	92.11	-0.188	1.541	0	15.438	0	0	-19727	0	1	2	0	1.4691	0.5424	0	Sfpq	splicing factor proline/glutamine rich (polypyrimidine tract binding protein associated)
Z00020325-1	Zbtb20	10.76	-0.188	1.541	1	3.406	0.00127	0.00354	93802	0	0	1	4	3.6558	0.5173	0	Zbtb20	zinc finger and BTB domain containing 20
Z00070333-1	Ensa	89.86	-0.187	1.538	0	18.1	0	0	503	0	0	5	0	4.7702	0.4083	0	Ensa	endosulfine alpha
Z00054452-1	Dennd2c	90.74	-0.187	1.538	0	21.865	0	0	5634	0	0	2	3	5.7669	0.4026	0	Dennd2c	DENN/MADD domain containing 2C
Z00012970-1	Abhd14a	70.05	-0.187	1.538	1	33.602	0	0	-1732	1	0	0	2	2.0292	0.4359	0	Abhd14a	abhydrolase domain containing 14A
Z00033677-1	EG628571	45.3	-0.187	1.538	1	2.453	0.01665	0.03962	0	0	0	0	0	0	1	0	EG628571	predicted gene, EG628571
Z00039076-1	Igsf10	22.07	-0.187	1.538	1	6.331	0	0	-152139	0	0	2	0	1.0278	0.6087	0	Igsf10	immunoglobulin superfamily, member 10
Z00022436-1	Krtap8-2	92.73	-0.187	1.538	0	2.959	0.00435	0.0113	-34167	0	1	0	2	2.1516	0.4639	0	Krtap8-2	keratin associated protein 8-2
Z00072432-1	LOC677102	69.42	-0.187	1.538	1	3.953	0.00027	0.00081	0	0	0	0	0	0	1	0	LOC677102	similar to RIKEN cDNA 0610040D20
Z00057228-1	Magea2	89.17	-0.187	1.538	0	5.462	0	1e-05	0	0	0	0	0	0	1	0	Magea2	melanoma antigen, family A, 2
Z00038156-1	Mcph1	92.97	-0.187	1.538	0	7.547	0	0	-115369	0	0	3	3	3.7793	0.4639	0	Mcph1	microcephaly, primary autosomal recessive 1
Z00034111-1	Mki67ip	87.71	-0.187	1.538	0	22.619	0	0	0	0	0	0	0	0	1	0	Mki67ip	Mki67 (FHA domain) interacting nucleolar phosphoprotein
Z00020755-1	Mpdz	21.77	-0.187	1.538	1	8.046	0	0	48534	0	0	0	2	2.0243	0.4242	0	Mpdz	multiple PDZ domain protein
Z00025695-1	Pcdhb22	5.66	-0.187	1.538	1	8.856	0	0	50214	0	1	2	2	3.2613	0.5173	0	Pcdhb22	protocadherin beta 22
Z00005868-1	Phf5a	89.69	-0.187	1.538	0	13.893	0	0	-51	1	0	1	2	3.8831	0.4639	0	Phf5a	PHD finger protein 5A
Z00056701-1	Ppih	93.49	-0.187	1.538	0	12.446	0	0	0	0	0	0	0	0	1	0	Ppih	peptidyl prolyl isomerase H
Z00021481-1	Rrn3	87.92	-0.186	1.534	0	19.017	0	0	5254	0	0	0	11	10.2031	0.2232	0	Rrn3	RRN3 RNA polymerase I transcription factor homolog (yeast)
Z00017837-1	D14Ertd436e	93.64	-0.186	1.534	0	12.949	0	0	-4144	0	0	2	5	7.9393	0.4026	0	D14Ertd436e	DNA segment, Chr 14, ERATO Doi 436, expressed
Z00053895-1	Tubb2b	89.37	-0.186	1.534	0	9.577	0	0	19681	0	0	3	6	7.2009	0.4026	0	Tubb2b	tubulin, beta 2b
Z00000312-1	Safb2	91.84	-0.186	1.534	0	5.058	1e-05	4e-05	-563	1	0	0	4	4.9731	0.4026	0	Safb2	scaffold attachment factor B2
Z00002712-1	5430405N12Rik	66.15	-0.186	1.534	1	25.078	0	0	0	0	0	0	0	0	1	0	5430405N12Rik	RIKEN cDNA 5430405N12 gene
Z00054600-1	D5Ertd585e	43.6	-0.186	1.534	1	3.505	0.00096	0.00273	0	0	0	0	0	0	1	0	D5Ertd585e	DNA segment, Chr 5, ERATO Doi 585, expressed
Z00024502-1	Ifrd1	45.86	-0.186	1.534	1	16.286	0	0	-56002	0	1	0	6	4.3655	0.3197	0	Ifrd1	interferon-related developmental regulator 1
Z00024721-1	Lmo4	41.92	-0.186	1.534	1	19.588	0	0	-43191	0	0	0	2	2.0658	0.4404	0	Lmo4	LIM domain only 4
Z00039379-1	Rbm12b	91.67	-0.186	1.534	0	4.553	5e-05	0.00015	33663	0	0	2	0	1.3359	0.5589	0	Rbm12b	RNA binding motif protein 12B
Z00008555-1	Tmem30b	5.56	-0.185	1.531	1	3.974	0.00025	0.00076	-356	0	0	2	1	4.8706	0.5173	0	Tmem30b	transmembrane protein 30B
Z00036158-1	Tmem109	22.54	-0.185	1.531	1	42.078	0	0	987	0	0	0	2	3.9745	0.302	0	Tmem109	transmembrane protein 109
Z00050346-1	Mterf	91.48	-0.185	1.531	0	16.37	0	0	21491	0	1	1	6	6.0316	0.4026	0	Mterf	mitochondrial transcription termination factor-like
Z00025440-1	Coil	92.16	-0.185	1.531	0	18.799	0	0	-3804	0	0	0	4	5.1981	0.4026	0	Coil	coilin
Z00060304-1	Hnrpu	43.42	-0.185	1.531	1	13.598	0	0	-23374	1	1	3	6	5.4054	0.3197	0	Hnrpu	heterogeneous nuclear ribonucleoprotein U
Z00004623-1	Chm	84.59	-0.185	1.531	0	12.751	0	0	0	0	0	0	0	0	1	0	Chm	choroidermia
Z00073446-1	D12Ertd673e	20.3	-0.185	1.531	1	2.504	0.0146	0.03509	0	0	0	0	0	0	1	0	D12Ertd673e
Z00032369-1	D430020J02Rik	93.61	-0.185	1.531	0	3.35	0.00149	0.0041	0	0	0	0	0	0	1	0	D430020J02Rik	RIKEN cDNA D430020J02 gene
Z00064373-1	Dnajc15	90.63	-0.185	1.531	0	10.255	0	0	26455	0	0	0	2	2.2495	0.4639	0	Dnajc15	Mus musculus DnaJ (Hsp40) homolog, subfamily C, member 15 (Dnajc15), mRNA
Z00060988-1	LOC625225	68.44	-0.185	1.531	1	7.888	0	0	0	0	0	0	0	0	1	0	LOC625225	AV274505 RIKEN full-length enriched, adult male testis (DH10B) Mus musculus cDNA clone 4932419D04 3', mRNA sequence
Z00057919-1	Noc4l	92.39	-0.185	1.531	0	14.3	0	0	29793	1	0	1	3	2.1968	0.4639	0	Noc4l	nucleolar complex associated 4 homolog (S. cerevisiae)
Z00019116-1	Tmem131	92.4	-0.184	1.527	0	15.773	0	0	-46629	0	0	4	21	13.2191	0.1331	1	Tmem131	transmembrane protein 131
Z00034437-1	Ict1	83.4	-0.184	1.527	0	18.386	0	0	6240	0	0	1	7	8.2303	0.3291	0	Ict1	immature colon carcinoma transcript 1
Z00040773-1	Tktl2	93.07	-0.184	1.527	0	3.378	0.00137	0.00381	-422	0	0	2	1	4.8706	0.4026	0	Tktl2	transketolase-like 2
Z00052177-1	2410018C20Rik	92.97	-0.184	1.527	0	3.739	0.0005	0.00145	0	0	0	0	0	0	1	0	2410018C20Rik	RIKEN cDNA 2410018C20 gene
Z00032961-1	Amd2	92.52	-0.184	1.527	0	16.149	0	0	0	0	0	0	0	0	1	0	Amd2	S-adenosylmethionine decarboxylase 2
Z00011373-1	Ccdc102a	87.5	-0.184	1.527	0	21.295	0	0	5747	0	0	2	0	1.8163	0.502	0	Ccdc102a	coiled-coil domain containing 102A
Z00016279-1	EG667836	93.5	-0.184	1.527	0	9.962	0	0	0	0	0	0	0	0	1	0	EG667836	predicted gene, EG667836
Z00062434-1	Hus1	94.11	-0.184	1.527	0	3.51	0.00095	0.00268	25101	0	0	2	2	3.6759	0.4639	0	Hus1	Hus1 homolog (S. pombe)
Z00058870-1	LOC629191	91.61	-0.184	1.527	0	24.57	0	0	0	0	0	0	0	0	1	0	LOC629191	Mus musculus 12 days embryo spinal ganglion cDNA, RIKEN full-length enriched library, clone:D130017D19 product:similar to ZINC FINGER PROTEIN 125 (FRAGMENT) [Mus musculus], full insert sequence
Z00007138-1	Ncbp2	92.26	-0.184	1.527	0	10.48	0	0	-245	1	0	3	0	1.7151	0.5092	0	Ncbp2	nuclear cap binding protein subunit 2
Z00004448-1	Nme4	75.95	-0.184	1.527	0	31.946	0	0	0	0	0	0	0	0	1	0	Nme4	expressed in non-metastatic cells 4, protein
Z00058772-1	Olfr1466	5.44	-0.184	1.527	1	2.451	0.01675	0.03984	-4660	0	1	0	3	4.0766	0.5173	0	Olfr1466	olfactory receptor 1466
Z00004722-1	Prmt3	93.28	-0.184	1.527	0	13.626	0	0	86673	0	0	2	1	2.2429	0.4639	0	Prmt3	protein arginine N-methyltransferase 3
Z00021151-1	Tmeff1	43.78	-0.184	1.527	1	23.118	0	0	39324	0	0	1	2	2.888	0.401	0	Tmeff1	transmembrane protein with EGF-like and two follistatin-like domains 1
Z00036398-1	Npr1	47.24	-0.183	1.524	1	4.035	0.00021	0.00065	-414	0	0	4	0	4.0602	0.3197	0	Npr1	natriuretic peptide receptor 1
Z00004897-1	Snapc3	92.14	-0.183	1.524	0	18.209	0	0	21342	0	0	2	6	6.6083	0.4026	0	Snapc3	small nuclear RNA activating complex, polypeptide 3
Z00006059-1	Traf1	11.5	-0.183	1.524	1	2.779	0.00707	0.01785	20340	0	0	1	6	6.0895	0.4763	0	Traf1	Tnf receptor-associated factor 1
Z00059241-1	2310042E22Rik	92.32	-0.183	1.524	0	3.565	0.00081	0.00231	-68447	0	1	2	9	6.831	0.4026	0	2310042E22Rik	RIKEN cDNA 2310042E22 gene
Z00024620-1	Stx6	45.91	-0.183	1.524	1	3.929	0.00029	0.00086	-8689	0	1	1	3	4.6325	0.3197	0	Stx6	syntaxin 6
Z00010365-1	Tigd2	52.38	-0.183	1.524	0	19.166	0	0	-39819	0	0	1	7	5.964	0.3313	0	Tigd2	tigger transposable element derived 2
Z00011893-1	Dstn	44.7	-0.183	1.524	1	15.359	0	0	9289	0	1	0	4	4.451	0.3197	0	Dstn	destrin
Z00055389-1	2010005H15Rik	92.21	-0.183	1.524	0	7.742	0	0	0	0	0	0	0	0	1	0	2010005H15Rik	RIKEN cDNA 2010005H15 gene
Z00056922-1	Mapk11	91.4	-0.183	1.524	0	31.921	0	0	2973	0	0	0	2	3.2889	0.4639	0	Mapk11	mitogen-activated protein kinase 11
Z00005404-1	Mkrn3	92.36	-0.183	1.524	0	11.655	0	0	-32614	0	0	2	1	2.6651	0.4639	0	Mkrn3	makorin, ring finger protein, 3
Z00022240-1	Mrpl39	88.82	-0.183	1.524	0	18.089	0	0	-11760	0	1	0	2	2.574	0.4639	0	Mrpl39	mitochondrial ribosomal protein L39
Z00001390-1	Mrpl40	93.49	-0.183	1.524	0	14.257	0	0	24070	0	1	0	2	2.2867	0.4639	0	Mrpl40	mitochondrial ribosomal protein L40
Z00010127-1	Rbak	93.01	-0.183	1.524	0	11.857	0	0	58114	0	1	1	2	2.6984	0.4639	0	Rbak	RB-associated KRAB repressor
Z00063927-1	Rps27l	94.03	-0.183	1.524	0	13.862	0	0	0	0	0	0	0	0	1	0	Rps27l	Mus musculus ribosomal protein S27-like (Rps27l), mRNA
Z00031181-1	Smarca1	69.71	-0.183	1.524	1	12.384	0	0	0	0	0	0	0	0	1	0	Smarca1	SWI/SNF related, matrix associated, actin dependent regulator of chromatin, subfamily a, member 1
Z00063582-1	Thoc6	93.54	-0.183	1.524	0	4.538	5e-05	0.00016	1881	1	1	4	0	2.0545	0.4731	0	Thoc6	THO complex 6 homolog (Drosophila)
Z00055740-1	Trdmt1	88.75	-0.183	1.524	0	8.063	0	0	0	0	0	0	0	0	1	0	Trdmt1	tRNA aspartic acid methyltransferase 1
Z00049101-1	Slc9a2	38.84	-0.182	1.52	1	4.048	0.0002	0.00062	-1254	0	0	2	3	7.4876	0.1876	1	Slc9a2	solute carrier family 9 (sodium/hydrogen exchanger), member 2
Z00002444-1	Enah	69.06	-0.182	1.52	1	18.556	0	0	-10895	0	0	6	15	14.8381	0.0245	1	Enah	enabled homolog (Drosophila)
Z00001868-1	Skp2	94.11	-0.182	1.52	0	17.591	0	0	5351	0	0	3	10	11.9588	0.1484	1	Skp2	S-phase kinase-associated protein 2 (p45)
Z00070806-1	1700001F09Rik	23.05	-0.182	1.52	1	11.981	0	0	129067	0	1	3	7	5.638	0.2466	0	1700001F09Rik
Z00057146-1	Fxn	90.29	-0.182	1.52	0	17.84	0	0	26	0	0	2	1	4.8706	0.4026	0	Fxn	frataxin
Z00035357-1	9030617O03Rik	11.71	-0.182	1.52	1	11.177	0	0	52513	0	0	2	7	6.21	0.4763	0	9030617O03Rik	RIKEN cDNA 9030617O03 gene
Z00041515-1	Zfp60	69.85	-0.182	1.52	1	6.871	0	0	4342	0	1	0	3	4.127	0.3034	0	Zfp60	zinc finger protein 60
Z00038050-1	Gins3	89.9	-0.182	1.52	0	10.909	0	0	-26393	0	0	0	7	5.561	0.4026	0	Gins3	GINS complex subunit 3 (Psf3 homolog)
Z00062778-1	9130011E15Rik	94.3	-0.182	1.52	0	3.095	0.003	0.00797	4914	0	1	1	2	4.1453	0.4544	0	9130011E15Rik	RIKEN cDNA 9130011E15 gene
Z00031463-1	A830049F12Rik	46.05	-0.182	1.52	1	19.649	0	0	0	0	0	0	0	0	1	0	A830049F12Rik	RIKEN cDNA A830049F12 gene
Z00019722-1	AI314976	93.27	-0.182	1.52	0	28.787	0	0	10545	0	0	0	3	3.5372	0.4639	0	AI314976	expressed sequence AI314976
Z00032524-1	B130055M24Rik	88.72	-0.182	1.52	0	21.227	0	0	0	0	0	0	0	0	1	0	B130055M24Rik	RIKEN cDNA B130055M24 gene
Z00050554-1	C030019F02Rik	46.05	-0.182	1.52	1	15.474	0	0	0	0	0	0	0	0	1	0	C030019F02Rik	RIKEN cDNA C030019F02 gene
Z00071468-1	LOC384106	91.55	-0.182	1.52	0	15.165	0	0	0	0	0	0	0	0	1	0	LOC384106	hypothetical LOC384106
Z00057918-1	Rnaseh2a	92.88	-0.182	1.52	0	14.263	0	0	0	0	0	0	0	0	1	0	Rnaseh2a	ribonuclease H2, large subunit
Z00073025-1	Rnu35a	94.12	-0.182	1.52	0	10.457	0	0	0	0	0	0	0	0	1	0	Rnu35a	Mus musculus RNA, U35a small nucleolar (Rnu35a) on chromosome 7
Z00030342-1	Sephs1	74.52	-0.182	1.52	0	3.906	0.00031	0.00092	0	0	0	0	0	0	1	0	Sephs1	selenophosphate synthetase 1
Z00054041-1	Thumpd2	92.86	-0.182	1.52	0	12.45	0	0	-186645	0	1	2	1	1.963	0.4851	0	Thumpd2	THUMP domain containing 2
Z00036176-1	Zfp106	46.54	-0.182	1.52	1	18.307	0	0	34287	0	0	2	0	1.3316	0.5428	0	Zfp106	zinc finger protein 106
Z00043915-1	Itpka	46.89	-0.181	1.517	1	27.723	0	0	-34838	0	0	3	8	7.6153	0.1876	1	Itpka	inositol 1,4,5-trisphosphate 3-kinase A
Z00058604-1	Gm912	23.77	-0.181	1.517	1	7.598	0	0	48902	0	0	1	9	6.749	0.2365	0	Gm912	gene model 912, (NCBI)
Z00057043-1	6030490I01Rik	91.68	-0.181	1.517	0	10.207	0	0	71825	0	0	5	7	6.8511	0.4026	0	6030490I01Rik	RIKEN cDNA 6030490I01 gene
Z00070260-1	C1qdc1	93.83	-0.181	1.517	0	17.888	0	0	751	0	0	3	0	3.2986	0.4639	0	C1qdc1	C1q domain containing 1
Z00026579-1	Sestd1	71.29	-0.181	1.517	1	11.001	0	0	11965	0	0	0	5	5.0042	0.2592	0	Sestd1	SEC14 and spectrin domains 1
Z00020688-1	Crmp1	94.7	-0.181	1.517	0	4.678	3e-05	0.00011	-9766	0	0	2	2	4.3312	0.4544	0	Crmp1	collapsin response mediator protein 1
Z00007969-1	Bpnt1	43.16	-0.181	1.517	1	16.745	0	0	1445	0	0	0	2	3.7282	0.3197	0	Bpnt1	bisphosphate 3'-nucleotidase 1
Z00036001-1	2700097O09Rik	94.25	-0.181	1.517	0	15.084	0	0	28478	0	0	2	0	1.3753	0.5548	0	2700097O09Rik	RIKEN cDNA 2700097O09 gene
Z00036144-1	Atm	47.17	-0.181	1.517	1	16.103	0	0	48473	0	0	0	2	2.0248	0.4404	0	Atm	ataxia telangiectasia mutated homolog (human)
Z00033186-1	BC106175	93.1	-0.181	1.517	0	8.893	0	0	0	0	0	0	0	0	1	0	BC106175	cDNA sequence BC106175
Z00055931-1	D630013G24Rik	94.36	-0.181	1.517	0	14.08	0	0	0	0	0	0	0	0	1	0	D630013G24Rik	RIKEN cDNA D630013G24 gene
Z00035178-1	Elovl5	46.79	-0.181	1.517	1	13.391	0	0	24888	0	0	0	3	3.0469	0.3867	0	Elovl5	ELOVL family member 5, elongation of long chain fatty acids (yeast)
Z00056993-1	Nit2	94.21	-0.181	1.517	0	24.694	0	0	5759	0	0	2	0	1.8156	0.502	0	Nit2	nitrilase family, member 2
Z00049983-1	Polr2d	93.19	-0.181	1.517	0	25.892	0	0	-21283	0	1	2	0	1.4467	0.5444	0	Polr2d	polymerase (RNA) II (DNA directed) polypeptide D
Z00039314-1	Wbp2nl	92.76	-0.181	1.517	0	23.668	0	0	0	0	0	0	0	0	1	0	Wbp2nl	WBP2 N-terminal like
Z00024759-1	Wdr20b	93.09	-0.181	1.517	0	17.001	0	0	-11124	0	0	0	2	2.615	0.4639	0	Wdr20b	WD repeat domain 20b
Z00015846-1	Zbtb41	23.64	-0.18	1.513	1	6.144	0	0	-10090	0	1	2	9	9.5274	0.1278	1	Zbtb41	zinc finger and BTB domain containing 41 homolog
Z00007057-1	Tmc6	46.98	-0.18	1.513	1	37.441	0	0	-590	1	0	4	2	6.4513	0.2407	0	Tmc6	transmembrane channel-like gene family 6
Z00021038-1	Sfrs6	71.21	-0.18	1.513	1	25.465	0	0	-2789	0	1	2	3	6.5165	0.2305	0	Sfrs6	splicing factor, arginine/serine-rich 6
Z00025127-1	Ppp3r1	95.18	-0.18	1.513	0	6.472	0	0	-904	1	0	0	4	4.9731	0.4026	0	Ppp3r1	protein phosphatase 3, regulatory subunit B, alpha isoform (calcineurin B, type I)
Z00014506-1	2610206B13Rik	23.41	-0.18	1.513	1	7.266	0	0	0	0	0	0	0	0	1	0	2610206B13Rik	RIKEN cDNA 2610206B13 gene
Z00037666-1	4933401B06Rik	94.68	-0.18	1.513	0	12.902	0	0	0	0	0	0	0	0	1	0	4933401B06Rik	RIKEN cDNA 4933401B06 gene
Z00027039-1	Alg10b	11.57	-0.18	1.513	1	3.4	0.00129	0.00359	0	0	0	0	0	0	1	0	Alg10b	asparagine-linked glycosylation 10 homolog B (yeast, alpha-1,2-glucosyltransferase)
Z00006066-1	Ap3s2	94.61	-0.18	1.513	0	12.636	0	0	-19320	0	0	1	2	3.2676	0.4639	0	Ap3s2	adaptor-related protein complex 3, sigma 2 subunit
Z00019478-1	Bccip	94.18	-0.18	1.513	0	20.978	0	0	0	0	0	0	0	0	1	0	Bccip	BRCA2 and CDKN1A interacting protein
Z00002661-1	C330019L16Rik	69.1	-0.18	1.513	1	14.706	0	0	28682	0	1	1	3	3.8053	0.3078	0	C330019L16Rik	RIKEN cDNA C330019L16 gene
Z00008403-1	D8Ertd457e	93.52	-0.18	1.513	0	9.908	0	0	0	0	0	0	0	0	1	0	D8Ertd457e	DNA segment, Chr 8, ERATO Doi 457, expressed
Z00004712-1	Depdc1a	94.72	-0.18	1.513	0	10.858	0	0	54444	0	1	0	3	2.6593	0.4639	0	Depdc1a	DEP domain containing 1a
Z00031141-1	G6pd2	94.2	-0.18	1.513	0	8.921	0	0	-177702	0	1	0	2	1.6156	0.5185	0	G6pd2	glucose-6-phosphate dehydrogenase 2
Z00035629-1	Gbp3	5.91	-0.18	1.513	1	9.432	0	0	0	0	0	0	0	0	1	0	Gbp3	guanylate nucleotide binding protein 3
Z00034256-1	Gm397	22.22	-0.18	1.513	1	18.865	0	0	0	0	0	0	0	0	1	0	Gm397	gene model 397, (NCBI)
Z00055006-1	Hsf2	93.01	-0.18	1.513	0	11.61	0	0	8188	0	1	0	2	2.758	0.4639	0	Hsf2	heat shock factor 2
Z00062729-1	LOC619602	94.97	-0.18	1.513	0	5.374	0	1e-05	0	0	0	0	0	0	1	0	LOC619602	hypothetical LOC619602
Z00018018-1	Trub2	70.23	-0.18	1.513	0	23.717	0	0	0	0	0	0	0	0	1	0	Trub2	TruB pseudouridine (psi) synthase homolog 2 (E. coli)
Z00014225-1	Zcchc17	46.57	-0.18	1.513	1	3.145	0.00262	0.00702	16308	0	0	0	2	2.4468	0.4404	0	Zcchc17	zinc finger, CCHC domain containing 17
Z00055972-1	Astn2	70.01	-0.179	1.51	1	3.04	0.0035	0.0092	73755	0	0	4	4	5.0281	0.2592	0	Astn2	astrotactin 2
Z00006601-1	2310004I24Rik	94.74	-0.179	1.51	0	14.204	0	0	41014	0	0	2	5	5.3306	0.4026	0	2310004I24Rik	RIKEN cDNA 2310004I24 gene
Z00025418-1	Blmh	94.66	-0.179	1.51	0	10.547	0	0	237	1	0	2	2	4.8524	0.4026	0	Blmh	bleomycin hydrolase
Z00003864-1	Brca1	93.37	-0.179	1.51	0	16.167	0	0	2456	0	1	0	3	4.5566	0.4313	0	Brca1	breast cancer 1
Z00054110-1	1600002K03Rik	47.36	-0.179	1.51	1	8.003	0	0	0	0	0	0	0	0	1	0	1600002K03Rik	RIKEN cDNA 1600002K03 gene
Z00052282-1	BC024997	2.94	-0.179	1.51	1	9.356	0	0	0	0	0	0	0	0	1	0	BC024997	cDNA sequence BC024997
Z00037880-1	Ddit4l	94.52	-0.179	1.51	0	3.413	0.00125	0.00347	155226	1	0	5	6	3.9946	0.4544	0	Ddit4l	DNA-damage-inducible transcript 4-like
Z00009236-1	Dnajc9	95.19	-0.179	1.51	0	7.559	0	0	2848	0	0	2	0	2.0519	0.4731	0	Dnajc9	DnaJ (Hsp40) homolog, subfamily C, member 9
Z00027837-1	LOC676517	94.76	-0.179	1.51	0	9.779	0	0	0	0	0	0	0	0	1	0	LOC676517	hypothetical protein LOC676517
Z00019300-1	Mael	95.05	-0.179	1.51	0	6.619	0	0	-74750	0	0	2	1	2.3014	0.4639	0	Mael	maelstrom homolog (Drosophila)
Z00058152-1	Myd116	94.8	-0.179	1.51	0	6.182	0	0	0	0	0	0	0	0	1	0	Myd116	myeloid differentiation primary response gene 116
Z00013268-1	Nsf	71.37	-0.179	1.51	0	7.261	0	0	-7624	0	0	0	3	3.7423	0.3224	0	Nsf	N-ethylmaleimide sensitive fusion protein
Z00051128-1	Pusl1	93.33	-0.179	1.51	0	12.85	0	0	0	0	0	0	0	0	1	0	Pusl1	pseudouridylate synthase-like 1
Z00010951-1	Sip1	94.06	-0.179	1.51	0	17.91	0	0	26675	1	0	3	3	3.2911	0.4639	0	Sip1	survivor of motor neuron protein interacting protein 1
Z00000497-1	Smyd4	93.07	-0.179	1.51	0	17.675	0	0	28645	0	1	1	2	3.0514	0.4639	0	Smyd4	SET and MYND domain containing 4
Z00060719-1	Sgol1	95.29	-0.178	1.506	0	8.847	0	0	37725	1	0	74	40	34.5855	0	1	Sgol1	shugoshin-like 1 (S. pombe)
Z00035285-1	1700041C02Rik	94.86	-0.178	1.506	0	4.328	9e-05	0.00029	3016	0	0	2	3	6.4284	0.4026	0	1700041C02Rik	RIKEN cDNA 1700041C02 gene
Z00038617-1	Rbm19	95.11	-0.178	1.506	0	4.328	9e-05	0.00029	748	0	0	0	4	6.5566	0.4026	0	Rbm19	RNA binding motif protein 19
Z00035883-1	Stxbp3a	11.86	-0.178	1.506	1	13.97	0	0	-16033	0	0	4	1	3.9945	0.5173	0	Stxbp3a	syntaxin binding protein 3A
[truncated: 3,316 more rows]
