# Supplementary material for: Identification of Pou5f1, Sox2, and Nanog downstream target genes with statistical confidence by applying a novel algorithm to time course microarray and genome-wide chromatin immunoprecipitation data
Source: BMC Genomics. 2008 Jun 3;9:269. doi: 10.1186/1471-2164-9-269 (PMC2424064; doi:10.1186/1471-2164-9-269)
Supplement: Additional file 7 — Genes that responded to Nanog suppression with shRNA in ES cells (analysis of data from [5]) [file 1471-2164-9-269-S7.xls]

## Sheet: Sheet1
Table S4. Genes that responded to Nanog suppression with shRNA in ES cells (data from Ivanova et al. 2006)
								Features of OCT4/NANOG binding site
OligoID	Time of response	Magnitude of response (log10)	Fold change	Transient	F	p	FDR change	Distance from TSS, bp	CpG-rich	Repeat	N ditags for Pou5f1	N ditags for Nanog	SPF*	FDR target	Target of Nanog	Gene symbol	Gene name
1416357_a_at	12.31	-1.176	14.996	0	36.537	0	0	1777	0	0	2	0	4.1947	0.2056	0	Mcam	melanoma cell adhesion molecule
1435204_at	12.07	-1.114	13.001	0	10.749	0	0	0	0	0	0	0	0	1	0	A830080D01Rik	RIKEN cDNA A830080D01 gene
1421255_a_at	8.13	-0.969	9.311	0	6.504	3e-05	0.00066	-21216	0	0	2	0	1.4641	0.2133	0	Lgals9	lectin, galactose binding, soluble 9
1426858_at	6.3	-0.897	7.888	0	21.327	0	0	115799	0	0	2	12	5.9349	0.1143	1	Commd7	COMM domain containing 7
1451122_at	5.08	-0.852	7.112	0	15.541	0	0	1348	0	0	3	0	6.966	0.1091	1	Zfp57	zinc finger protein 57
1449590_a_at	7.38	-0.752	5.649	0	17.923	0	0	17072	0	0	0	7	6.8199	0.1091	1	Rbp7	retinol binding protein 7, cellular
1429388_at	6.18	-0.722	5.272	0	36.627	0	0	362	0	0	6	4	28.4602	0.0068	0	2410076I21Rik	RIKEN cDNA 2410076I21 gene
1459211_at	7.75	-0.706	5.081	0	15.851	0	0	4068	0	0	2	17	32.95	0.0042	1	9330186A19Rik	RIKEN cDNA 9330186A19 gene
1417343_at	9.43	-0.689	4.886	0	27.396	0	0	-329	0	0	2	0	5.2597	0.1204	1	Fxyd6	FXYD domain-containing ion transport regulator 6
1446526_at	26.11	-0.682	4.808	0	14.42	0	0	0	0	0	0	0	0	1	0	E030012M19Rik	RIKEN cDNA E030012M19 gene
1450090_at	9.27	-0.673	4.709	0	4.749	0.00083	0.01029	-240	1	0	2	1	5.8542	0.1143	1	Mras	muscle and microspikes RAS
1437165_a_at	13.01	-0.668	4.655	0	7.741	0	9e-05	2640	1	0	2	0	0.9443	0.2751	0	2600003E23Rik	RIKEN cDNA 2600003E23 gene
1415949_at	13.12	-0.652	4.487	0	22.906	0	0	-601	1	0	3	0	5.3139	0.2041	0	Cpe	carboxypeptidase E
1431693_a_at	13.65	-0.638	4.345	0	5.685	0.00015	0.00243	-17089	0	1	4	0	3.2029	0.2141	0	2900072M03Rik	RIKEN cDNA 2900072M03 gene
1438757_at	16.01	-0.633	4.295	0	4.972	0.00055	0.00736	0	0	0	0	0	0	1	0	Sp6	trans-acting transcription factor 6
1449146_at	18.31	-0.595	3.935	0	8.066	0	5e-05	383	0	0	0	3	9.5017	0.2041	0	Prlpm	prolactin-like protein M
1436381_at	50.08	-0.554	3.58	0	26.753	0	0	12622	1	0	7	20	25.9726	0.0232	1	Zbtb10	zinc finger and BTB domain containing 10
1440867_at	10.76	-0.548	3.531	0	14.458	0	0	-530	1	0	5	2	17.2956	0.0364	1	BC050188	cDNA sequence BC050188
1433950_at	10.14	-0.544	3.499	0	7.783	0	8e-05	-18061	0	0	1	3	3.6135	0.1564	1	Tpm4	tropomyosin 4
1433468_at	9.13	-0.539	3.459	0	12.254	0	0	-299	1	0	2	3	12.2927	0.0693	1	1700081L11Rik	RIKEN cDNA 1700081L11 gene
1449455_at	28.52	-0.533	3.411	0	30.69	0	0	-1328	0	0	0	3	8.4523	0.1717	1	Hic1	hypermethylated in cancer 1
1426628_at	16.13	-0.523	3.334	0	7.023	1e-05	0.00028	-30739	0	0	2	0	1.2517	0.2651	0	Tagln2	transgelin 2
1429366_at	11.88	-0.522	3.326	0	8.147	0	4e-05	-797	0	0	0	3	9.5099	0.0837	1	1200013B22Rik	RIKEN cDNA 1200013B22 gene
1452918_at	16.24	-0.52	3.311	0	4.409	0.00151	0.01699	37368	0	0	3	4	4.5394	0.2056	0	Tbrg1	transforming growth factor beta regulated gene 1
1434719_at	15.39	-0.508	3.221	0	18.291	0	0	943	1	0	5	0	10.4769	0.1839	1	Aard	alanine and arginine rich domain containing protein
1453127_at	12.16	-0.504	3.191	0	10.099	0	0	49	1	0	3	0	5.2772	0.2041	0	Twistnb	TWIST neighbor
1448110_at	36.61	-0.501	3.169	0	9.173	0	1e-05	-350	0	0	2	0	5.2191	0.1756	1	Prkwnk3	protein kinase, lysine deficient 3
1418741_at	33.28	-0.489	3.083	0	11.678	0	0	-142	0	0	2	0	5.2726	0.2297	0	Sgk2	serum/glucocorticoid regulated kinase 2
1429300_at	35.72	-0.475	2.985	0	5.052	0.00048	0.00652	-30279	0	0	1	2	2.1426	0.2873	0	Pir	pirin
1434755_at	14.13	-0.468	2.937	0	5.395	0.00026	0.00382	-17945	0	0	3	0	2.3522	0.2304	0	Dhrs8	dehydrogenase/reductase (SDR family) member 8
1428853_at	15.99	-0.467	2.93	0	21.174	0	0	-3914	0	0	6	7	21.4811	0.122	1	Amotl1	angiomotin-like 1
1438872_at	43.06	-0.464	2.91	0	7.466	1e-05	0.00014	0	0	0	0	0	0	1	0	D10Mgi11	DNA Segment, Chr 10, Mouse Genome Informatics 11
1423369_at	11.45	-0.462	2.897	0	6.96	2e-05	0.00031	45536	0	0	0	5	3.2292	0.1593	1	Entpd1	ectonucleoside triphosphate diphosphohydrolase 1
1450929_at	36.24	-0.462	2.897	0	26.438	0	0	-4646	0	0	7	14	33.2812	0.0055	1	Map3k11	mitogen activated protein kinase kinase kinase 11
1422912_at	13.61	-0.461	2.89	0	6.168	6e-05	0.00112	-1313	0	0	0	7	20.0503	0.122	1	Sypl	synaptophysin-like protein
1449254_at	19.87	-0.454	2.844	0	21.38	0	0	-844	0	0	3	2	14.1069	0.1423	1	Fbp2	fructose bisphosphatase 2
1453069_at	9.39	-0.454	2.844	1	15.713	0	0	0	0	0	0	0	0	1	0	2310009E04Rik	RIKEN cDNA 2310009E04 gene
1425914_a_at	41.97	-0.451	2.824	0	4.962	0.00056	0.00747	-1636	0	0	2	0	4.264	0.1756	1	Ivns1abp	influenza virus NS1A binding protein
1418524_at	18.84	-0.448	2.805	0	3.833	0.00418	0.03964	-398	0	0	2	0	5.2538	0.2041	0	Irx3	Iroquois related homeobox 3 (Drosophila)
1416345_at	14.91	-0.447	2.798	0	14.224	0	0	2586	0	0	0	2	4.2597	0.2056	0	Timm8a	translocase of inner mitochondrial membrane 8 homolog a (yeast)
1455790_at	22.52	-0.443	2.773	0	3.723	0.00507	0.04672	-2367	0	0	0	2	4.385	0.2056	0	Socs7	suppressor of cytokine signaling 7
1416529_at	18.52	-0.44	2.754	0	13.811	0	0	1884	0	0	3	0	6.154	0.2041	0	Emp1	epithelial membrane protein 1
1448449_at	12.69	-0.44	2.754	0	4.676	0.00094	0.01145	-79	1	0	0	2	3.8798	0.207	0	Klhl13	kelch-like 13 (Drosophila)
1427271_at	10.89	-0.439	2.747	0	6.086	7e-05	0.00128	-11695	0	0	2	34	41.4493	0.0016	1	Zfp451	zinc finger protein 451
1455204_at	12.93	-0.435	2.722	0	6.622	3e-05	0.00054	21485	0	0	1	6	5.982	0.2041	0	Ttyh3	tweety homolog 3 (Drosophila)
1417394_at	28.94	-0.433	2.71	0	11.088	0	0	56241	0	0	1	14	8.7852	0.1717	1	Klf4	Kruppel-like factor 4 (gut)
1448244_at	9.92	-0.433	2.71	0	7.761	0	8e-05	-4702	0	1	0	5	8.3269	0.096	1	Krt1-18	keratin complex 1, acidic, gene 18
1448326_a_at	32.67	-0.432	2.703	0	7.832	0	7e-05	7389	0	0	3	1	4.7941	0.2297	0	Sfrp2	secreted frizzled-related sequence protein 2
1431865_a_at	31.69	-0.429	2.685	0	9.515	0	0	1095	0	0	1	2	8.6953	0.1717	1	Arl4	ADP-ribosylation factor-like 4
1438510_a_at	19.87	-0.425	2.66	0	3.981	0.00322	0.03213	0	0	0	0	0	0	1	0	A030007D23Rik	RIKEN cDNA A030007D23 gene
1416069_at	16.61	-0.424	2.654	0	13.822	0	0	-4766	0	0	0	2	3.2768	0.2141	0	Pfkp	phosphofructokinase, platelet
1419657_a_at	10.02	-0.423	2.648	0	6.521	3e-05	0.00064	-2953	0	0	5	4	16.1899	0.0376	1	Tle3	transducin-like enhancer of split 3, homolog of Drosophila E(spl)
1429404_at	27.45	-0.422	2.642	0	4.161	0.00235	0.02474	3500	0	0	2	0	3.1101	0.2669	0	1700007J06Rik	RIKEN cDNA 1700007J06 gene
1423176_at	11.37	-0.417	2.612	0	7.461	1e-05	0.00014	-954	1	0	5	0	10.6148	0.0837	1	Gnpnat1	glucosamine-phosphate N-acetyltransferase 1
1420337_at	48.65	-0.412	2.582	0	34.902	0	0	-10435	0	0	8	1	9.0983	0.0985	1	Fgf4	fibroblast growth factor 4
1425623_a_at	56.47	-0.412	2.582	0	11.442	0	0	-521	1	0	0	2	3.8019	0.1631	1	Anxa5	annexin A5
1420852_a_at	21.92	-0.41	2.57	0	5.212	0.00036	0.00508	-6035	0	0	3	1	5.2059	0.2041	0	Fgfr2	fibroblast growth factor receptor 2
1428227_at	20.61	-0.41	2.57	0	9.989	0	0	-3215	0	0	5	5	18.0034	0.1367	1	2310043N10Rik	RIKEN cDNA 2310043N10 gene
1460681_at	12.69	-0.409	2.564	0	12.648	0	0	8842	0	0	0	3	3.8353	0.207	0	Rap2c	RAP2C, member of RAS oncogene family
1417760_at	35	-0.408	2.558	0	20.066	0	0	1735	0	0	1	4	12.3011	0.1615	1	Lsp1	lymphocyte specific 1
1449592_at	31.58	-0.408	2.558	0	10.14	0	0	11685	0	0	2	0	1.8818	0.2873	0	Card10	caspase recruitment domain family, member 10
1450180_a_at	45.78	-0.407	2.552	0	10.405	0	0	715	1	0	6	0	13.0762	0.0768	1	Lag3	lymphocyte-activation gene 3
1435913_at	20.73	-0.406	2.546	0	6.289	5e-05	0.00093	0	0	0	0	0	0	1	0	Cyp20a1	cytochrome P450, family 20, subfamily A, polypeptide 1
1419257_at	19.21	-0.405	2.54	0	13.677	0	0	-2022	0	0	5	11	36.0346	0.0159	1	Tex14	testis expressed gene 14
1423894_a_at	38.04	-0.403	2.529	0	17.529	0	0	3352	0	0	0	2	3.8214	0.1768	1	2610205H19Rik	RIKEN cDNA 2610205H19 gene
1452050_at	15.93	-0.403	2.529	0	4.625	0.00103	0.01235	-1346	0	0	0	5	13.9937	0.1423	1	Chrnb3	cholinergic receptor, nicotinic, beta polypeptide 3
1428546_at	10.82	-0.402	2.523	0	14.653	0	0	-1149	0	0	0	6	18.0127	0.0364	1	Snx7	sorting nexin 7
1438214_at	16.68	-0.402	2.523	0	4.19	0.00223	0.02373	0	0	0	0	0	0	1	0	Tnpo2	transportin 2 (importin 3, karyopherin beta 2b)
1453419_at	15.31	-0.401	2.517	0	5.45	0.00023	0.00352	0	0	0	0	0	0	1	0	2900042B11Rik	RIKEN cDNA 2900042B11 gene
1451782_a_at	19.98	-0.399	2.506	0	8.169	0	4e-05	-3328	0	0	1	2	5.37	0.2041	0	Blvrb	biliverdin reductase B (flavin reductase (NADPH))
1419234_at	16.95	-0.398	2.5	0	7.579	0	0.00011	-2004	0	0	4	0	8.014	0.2041	0	Krt1-12	keratin complex 1, acidic, gene 12
1452224_at	11.27	-0.396	2.488	0	5.66	0.00016	0.00253	122	0	0	0	3	9.6362	0.0837	1	Slc35f5	solute carrier family 35, member F5
1428304_at	14.33	-0.394	2.477	0	4.43	0.00146	0.01648	6309	0	1	2	0	2.413	0.2304	0	2610008J04Rik	RIKEN cDNA 2610008J04 gene
1448445_at	23.22	-0.392	2.466	0	20.496	0	0	792	1	0	4	1	11.3783	0.1839	1	Lypla1	lysophospholipase 1
1451385_at	31.83	-0.392	2.466	0	26.809	0	0	0	0	0	0	0	0	1	0	Ppap2c	phosphatidic acid phosphatase type 2c
1426410_at	40.56	-0.391	2.46	0	13.919	0	0	0	0	0	0	0	0	1	0	Lama2	laminin, alpha 2
1417428_at	17.1	-0.39	2.454	0	6.624	3e-05	0.00054	0	0	0	0	0	0	1	0	Gng3	guanine nucleotide binding protein (G protein), gamma 3 subunit
1452242_at	13.79	-0.389	2.449	0	9.529	0	0	-452	1	0	1	2	6.5296	0.2041	0	AU040320	expressed sequence AU040320
1437469_at	33.34	-0.386	2.432	0	7.291	1e-05	0.00018	0	0	0	0	0	0	1	0	Mbd1	methyl-CpG binding domain protein 1
1418569_at	55.49	-0.382	2.409	0	7.935	0	6e-05	33301	0	0	5	16	14.7506	0.0419	1	Wasf1	WASP family 1
1434917_at	35.79	-0.377	2.382	0	25.764	0	0	-4596	0	1	2	6	12.883	0.1615	1	Rin3	Ras and Rab interactor 3
1434831_a_at	15.48	-0.374	2.365	0	8.441	0	3e-05	314	1	0	0	2	3.7686	0.207	0	Cldn3	claudin 3
1440739_at	55.67	-0.374	2.365	0	10.384	0	0	-1647	0	1	5	3	18.422	0.0419	1	C130069I09Rik	RIKEN cDNA C130069I09 gene
1423292_a_at	15.1	-0.371	2.349	0	12.672	0	0	328	1	0	4	0	8.0279	0.2041	0	Polg	polymerase (DNA directed), gamma
1432158_a_at	12.05	-0.371	2.349	0	4.003	0.0031	0.03114	6319	0	1	0	2	2.9299	0.2141	0	Il17b	interleukin 17B
1451968_at	20.72	-0.371	2.349	0	10.386	0	0	3010	0	0	2	2	7.2649	0.2041	0	1300010A20Rik	RIKEN cDNA 1300010A20 gene
1428551_at	11.68	-0.369	2.338	0	5.996	9e-05	0.00148	0	0	0	0	0	0	1	0	1110056P05Rik	RIKEN cDNA 1110056P05 gene
1421323_a_at	12.27	-0.368	2.333	0	10.59	0	0	0	0	0	0	0	0	1	0	Lipg	lipase, endothelial
1449109_at	13.95	-0.365	2.317	0	6.327	5e-05	0.00087	652	1	0	6	0	13.6614	0.1423	1	Rhou	ras homolog gene family, member U
1431076_at	59.89	-0.364	2.312	0	5.113	0.00043	0.00592	50622	0	0	0	4	2.4616	0.1945	1	5730505K17Rik	RIKEN cDNA 5730505K17 gene
1452200_at	22.82	-0.364	2.312	0	6.701	2e-05	0.00048	-642	0	0	0	2	6.3298	0.2041	0	Col4a1	procollagen, type IV, alpha 1
1416537_at	35.5	-0.363	2.306	0	6.47	4e-05	0.0007	4791	0	0	2	1	4.3626	0.2297	0	Creld1	cysteine-rich with EGF-like domains 1
1434910_at	17.27	-0.362	2.301	0	7.812	0	8e-05	-9957	0	0	1	3	4.6764	0.2056	0	AI661274	expressed sequence AI661274
1460716_a_at	17.34	-0.361	2.296	0	4.504	0.00128	0.01479	-1398	0	1	0	2	5.5172	0.2041	0	Ankrd25	ankyrin repeat domain 25
1451857_a_at	16.33	-0.36	2.29	0	5.233	0.00035	0.00492	-2696	0	0	0	2	4.1732	0.2056	0	AI503301	expressed sequence AI503301
1427240_at	37.56	-0.359	2.285	0	11.01	0	0	0	0	0	0	0	0	1	0	Spg7	spastic paraplegia 7 homolog (human)
1457985_at	15.93	-0.359	2.285	0	7.84	0	7e-05	-51710	0	0	0	7	4.3028	0.2056	0	Ccnt1	cyclin T1
1432177_a_at	14.33	-0.357	2.275	0	4.708	0.00089	0.01093	15950	0	0	2	0	1.6469	0.2546	0	C1qtnf6	C1q and tumor necrosis factor related protein 6
1416239_at	16.39	-0.356	2.269	0	6.826	2e-05	0.00039	3971	0	1	0	2	3.5499	0.2112	0	Ass1	argininosuccinate synthetase 1
1417392_a_at	53.1	-0.352	2.249	0	20.666	0	0	1710	0	0	0	6	15.2575	0.0419	1	Slc7a7	solute carrier family 7 (cationic amino acid transporter, y system), member 7
1421100_a_at	59.57	-0.352	2.249	0	4.93	0.0006	0.00784	1088	1	0	7	0	15.2795	0.0419	1	Pctp	phosphatidylcholine transfer protein
1428411_at	13.49	-0.351	2.243	0	4.089	0.00267	0.02754	0	0	0	0	0	0	1	0	2310021P13Rik	RIKEN cDNA 2310021P13 gene
1459985_at	24.13	-0.35	2.238	0	7.413	1e-05	0.00015	0	0	0	0	0	0	1	0	Pfkfb4	6-phosphofructo-2-kinase/fructose-2,6-biphosphatase 4
1417470_at	16.52	-0.349	2.233	0	17.731	0	0	14526	0	1	0	8	8.3346	0.2041	0	Apobec3	apolipoprotein B editing complex 3
1456019_at	12.2	-0.349	2.233	0	4.566	0.00114	0.01346	35833	0	1	3	9	8.1269	0.2041	0	Scrg3	scrapie responsive gene 3
1434403_at	22.45	-0.346	2.218	0	11.704	0	0	-4874	1	0	4	8	16.348	0.1423	1	Lphn2	latrophilin 2
1448635_at	18.78	-0.346	2.218	0	5.288	0.00031	0.00452	-70909	0	1	2	0	0.8806	0.2751	0	Tln1	talin 1
1423177_a_at	15.91	-0.345	2.213	0	4.1	0.00261	0.02711	4998	0	0	2	5	10.6692	0.1839	1	Tob1	transducer of ErbB-2.1
1435900_at	14.25	-0.343	2.202	0	4.525	0.00123	0.01434	-10217	0	0	4	1	5.1919	0.2041	0	Sephs2	selenophosphate synthetase 2
1448845_at	23.14	-0.342	2.197	0	5.308	0.0003	0.00439	7197	0	0	3	2	6.235	0.2041	0	Ccnd1	cyclin D1
1450407_a_at	24.85	-0.342	2.197	0	39.588	0	0	-3311	0	0	3	1	6.6602	0.2091	0	Zfp101	zinc finger protein 101
1455425_at	13.82	-0.342	2.197	0	7.567	0	0.00011	0	0	0	0	0	0	1	0	Pitpnc1	phosphatidylinositol transfer protein, cytoplasmic 1
1422286_a_at	50.46	-0.34	2.187	0	23.978	0	0	0	0	0	0	0	0	1	0	4930560E09Rik	RIKEN cDNA 4930560E09 gene
1419380_at	54.55	-0.339	2.182	0	7.795	0	8e-05	5784	0	0	2	2	5.564	0.15	1	0610007P06Rik	RIKEN cDNA 0610007P06 gene
1456891_at	20.94	-0.339	2.182	0	4.878	0.00066	0.00849	-40	0	0	4	0	10.5326	0.1839	1	Zic5	zinc finger protein of the cerebellum 5
1422573_at	61.81	-0.338	2.177	0	10.335	0	0	-26647	0	0	1	3	3.0761	0.1477	1	Rhog	ras homolog gene family, member G
1436174_at	13.04	-0.337	2.172	0	5.4	0.00026	0.00379	-226	0	0	2	0	5.239	0.2041	0	Zfp297b	zinc finger protein 297B
1420085_at	45.32	-0.336	2.167	0	11.464	0	0	3274	0	0	2	5	12.9449	0.0768	1	Csf1r	colony stimulating factor 1 receptor
1429377_at	28.81	-0.336	2.167	0	11.839	0	0	0	0	0	0	0	0	1	0	1110051B16Rik	RIKEN cDNA 1110051B16 gene
1433657_at	57.55	-0.335	2.162	0	4.684	0.00093	0.01133	3674	0	0	3	0	4.5774	0.1541	1	D930005D10Rik	RIKEN cDNA D930005D10 gene
1425718_a_at	16.65	-0.332	2.147	0	4.798	0.00076	0.00954	24574	0	0	2	0	1.3741	0.2636	0	2410005K17Rik	RIKEN cDNA 2410005K17 gene
1434468_at	15.29	-0.332	2.147	0	11.527	0	0	0	0	0	0	0	0	1	0	Fntb	farnesyltransferase, CAAX box, beta
1455254_at	34.66	-0.329	2.133	0	8.121	0	5e-05	0	0	0	0	0	0	1	0	AI256787	EST AI256787
1434642_at	26.26	-0.326	2.118	0	7.4	1e-05	0.00015	-298	1	0	2	5	18.3584	0.1478	1	Zcwcc2	zinc finger, CW-type with coiled-coil domain 2
1448698_at	16.26	-0.326	2.118	0	5.234	0.00035	0.00492	3922	0	0	2	0	2.9533	0.2141	0	Ceacam10	CEA-related cell adhesion molecule 10
1440937_at	16.41	-0.324	2.108	1	4.287	0.00188	0.02048	0	0	0	0	0	0	1	0	Rasgrp2	RAS, guanyl releasing protein 2
1454918_at	15.34	-0.322	2.098	0	13.677	0	0	-63751	0	0	4	2	2.972	0.2141	0	Cggbp1	CGG triplet repeat binding protein 1
1419240_at	37.35	-0.321	2.094	0	7.191	1e-05	0.00021	10992	0	0	2	8	11.1809	0.0905	1	Helb	helicase (DNA) B
1419021_at	49.85	-0.319	2.084	0	4.723	0.00087	0.01069	8524	0	0	2	5	8.6782	0.0985	1	Psx1	placenta specific homeobox 1
1436536_at	56.04	-0.317	2.074	0	3.794	0.00448	0.042	0	0	0	0	0	0	1	0	2310028H24Rik	RIKEN cDNA 2310028H24 gene
1443935_at	44.35	-0.317	2.074	0	9.25	0	1e-05	18979	0	0	1	8	8.1654	0.1226	1	AI505034	expressed sequence AI505034
1450303_at	43.32	-0.315	2.065	0	5.674	0.00016	0.00247	-9095	0	0	2	0	2.0838	0.2308	0	Ilk	integrin linked kinase
1452935_at	38.2	-0.315	2.065	0	8.047	0	5e-05	2127	0	1	0	2	4.6254	0.1756	1	Myl9	myosin, light polypeptide 9, regulatory
1454215_at	43.23	-0.314	2.06	0	6.374	0	0	0	0	0	0	0	0	1	0	Unc5b	unc-5 homolog B (C. elegans)
1416309_at	15.4	-0.311	2.046	0	7.205	1e-05	0.00021	0	0	0	0	0	0	1	0	Nusap1	nucleolar and spindle associated protein 1
1418772_at	14.83	-0.311	2.046	0	5.355	0.00028	0.00407	-504	0	0	0	2	6.3481	0.2041	0	Pscd3	pleckstrin homology, Sec7 and coiled-coil domains 3
1455547_at	37.81	-0.311	2.046	0	13.06	0	0	961	1	0	2	2	9.0333	0.1182	1	4833420G11Rik	RIKEN cDNA 4833420G11 gene
1426438_at	13.62	-0.31	2.041	1	5.291	0.00031	0.00451	-24235	0	0	0	2	1.6712	0.5839	0	Tmprss4	transmembrane protease, serine 4
1450035_a_at	15.36	-0.31	2.041	1	5.053	0.00048	0.00651	0	0	0	0	0	0	1	0	Alpk3	alpha-kinase 3
1421140_a_at	45.29	-0.309	2.037	0	7.174	1e-05	0.00022	-376	0	0	0	9	29.0039	0.0055	1	Dab1	disabled homolog 1 (Drosophila)
1449064_at	42.26	-0.309	2.037	0	7.32	1e-05	0.00017	7795	0	0	7	17	30.7993	0.0055	1	Acadl	acetyl-Coenzyme A dehydrogenase, long-chain
1427004_at	42.43	-0.307	2.027	0	7.418	1e-05	0.00015	1322	0	0	2	0	4.754	0.1756	1	Plcg2	phospholipase C, gamma 2
1419706_a_at	16.58	-0.305	2.018	0	15.509	0	0	23383	0	1	8	10	14.0929	0.1423	1	Prom1	prominin 1
1424163_at	57.55	-0.305	2.018	0	9.65	0	0	-549	0	0	2	0	5.2529	0.15	1	Gale	galactose-4-epimerase, UDP
1451123_at	31.55	-0.304	2.013	0	6.534	3e-05	0.00063	0	0	0	0	0	0	1	0	2610528J11Rik	RIKEN cDNA 2610528J11 gene
1453928_a_at	16.92	-0.303	2.009	0	5.552	0.0002	0.003	-10035	0	0	2	0	1.9967	0.2423	0	Rai1	retinoic acid induced 1
1428640_at	63.67	-0.301	1.999	0	22.544	0	0	7204	0	0	0	2	2.7579	0.2503	0	Syncrip	synaptotagmin binding, cytoplasmic RNA interacting protein
1418188_a_at	14.64	-0.299	1.99	0	11.615	0	0	-11980	0	1	3	6	9.5485	0.2347	0	Zcchc14	zinc finger, CCHC domain containing 14
1435796_at	15.23	-0.299	1.99	0	29.725	0	0	0	0	0	0	0	0	1	0	AI481772	expressed sequence AI481772
1425815_a_at	23.09	-0.298	1.986	0	6.662	3e-05	0.00051	-978	0	0	2	0	5.2529	0.2347	0	Elovl1	elongation of very long chain fatty acids (FEN1/Elo2, SUR4/Elo3, yeast)-like 1
1455218_at	29.45	-0.298	1.986	0	3.809	0.00436	0.04107	7520	0	0	2	0	2.2584	0.2426	0	AW061234	expressed sequence AW061234
1456219_at	39.06	-0.298	1.986	0	4.085	0.00268	0.02769	-3555	1	0	1	17	30.7843	0.0034	1	Fzd5	frizzled homolog 5 (Drosophila)
1428976_at	39.48	-0.296	1.976	0	9.943	0	0	7297	0	0	0	3	4.1478	0.1406	1	Pdgfrl	platelet-derived growth factor receptor-like
1452994_at	18.05	-0.295	1.972	0	4.391	0.00156	0.01743	-762	0	0	0	2	6.3429	0.2347	0	Stoml1	stomatin-like 1
1449911_at	14.54	-0.294	1.967	0	3.909	0.00366	0.03573	-7734	0	0	2	0	2.232	0.2371	0	Zfp371	zinc finger protein 371
1428286_at	14.73	-0.292	1.958	0	5.231	0.00035	0.00494	0	0	0	0	0	0	1	0	9430079M16Rik	RIKEN cDNA 9430079M16 gene
1417839_at	53.89	-0.291	1.954	0	4.349	0.00168	0.01858	-142	1	0	2	1	5.8762	0.1761	1	Phlda2	pleckstrin homology-like domain, family A, member 2
1420372_at	39.82	-0.291	1.954	0	7.503	1e-05	0.00013	-11332	0	0	1	2	3.2461	0.1608	1	Gpr87	G protein-coupled receptor 87
1426258_at	21.75	-0.291	1.954	0	3.902	0.00371	0.03612	-7401	0	0	2	2	5.0416	0.2347	0	Jak3	Janus kinase 3
1428069_at	30.21	-0.29	1.949	0	6.384	4e-05	0.0008	40040	0	0	5	5	6.2096	0.1403	1	Cbr3	carbonyl reductase 3
1423508_at	14.76	-0.289	1.945	0	7.936	0	6e-05	0	0	0	0	0	0	1	0	Sdfr2	stromal cell derived factor receptor 2
1423158_at	22.27	-0.288	1.94	0	6.64	3e-05	0.00053	1106	0	0	0	3	9.1337	0.2347	0	Avpi1	arginine vasopressin-induced 1
1423911_at	31.24	-0.288	1.94	0	5.749	0.00014	0.0022	-13354	0	0	2	0	1.776	0.2426	0	6330580J24Rik	RIKEN cDNA 6330580J24 gene
1418545_at	39.87	-0.287	1.936	0	9.574	0	0	8289	0	1	2	0	2.1682	0.1833	1	Fzd2	frizzled homolog 2 (Drosophila)
1419513_a_at	14.81	-0.285	1.927	0	3.843	0.00411	0.03912	-2830	0	0	2	0	3.3992	0.2347	0	Nagk	N-acetylglucosamine kinase
1449839_at	32.83	-0.285	1.927	0	6.925	2e-05	0.00033	2590	0	0	4	0	7.0712	0.1403	1	Gadd45a	growth arrest and DNA-damage-inducible 45 alpha
1449573_at	43.24	-0.281	1.909	0	5.533	0.0002	0.00309	-624	0	0	3	1	11.0542	0.0696	1	B4galt3	UDP-Gal
1460560_at	53.39	-0.281	1.909	0	5.409	0.00025	0.00375	872	1	0	1	2	6.4224	0.1761	1	1300002A08Rik	RIKEN cDNA 1300002A08 gene
1426572_at	15.09	-0.28	1.905	0	4.288	0.00188	0.02044	89	1	0	0	3	6.9859	0.2347	0	Kelchl	kelch-like (D. melanogaster)
1442608_at	71.88	-0.28	1.905	0	4.627	0.00103	0.01232	19128	0	0	0	2	1.8452	0.2687	0	Dsg2	desmoglein 2
1449005_at	55.69	-0.28	1.905	0	7.161	1e-05	0.00022	14126	0	0	1	3	3.9904	0.1761	1	Nme3	expressed in non-metastatic cells 3
1450710_at	52.46	-0.279	1.901	0	9.697	0	0	-104	0	0	0	14	44.6832	0.0011	1	Gata2	GATA binding protein 2
1451631_at	63.14	-0.279	1.901	0	3.96	0.00335	0.03315	127590	0	0	1	15	6.6417	0.2127	0	2310056P07Rik	RIKEN cDNA 2310056P07 gene
1418649_at	33.02	-0.278	1.896	0	9.332	0	1e-05	-21651	0	0	1	8	7.7026	0.1403	1	Gclm	glutamate-cysteine ligase , modifier subunit
1418854_at	27.06	-0.277	1.892	0	6.122	7e-05	0.00121	-1058	0	0	0	2	6.195	0.1403	1	Abcd1	ATP-binding cassette, sub-family D (ALD), member 1
1419397_at	50.66	-0.277	1.892	0	4.349	0.00169	0.01858	14530	0	0	2	0	1.7144	0.2171	0	Arid3a	AT rich interactive domain 3A (Bright like)
1448561_at	66.64	-0.277	1.892	0	5.54	0.0002	0.00305	22597	0	0	0	3	2.5848	0.2503	0	Gstm1	glutathione S-transferase, mu 1
1450853_at	59.88	-0.277	1.892	0	10.97	0	0	527	0	0	0	2	6.3429	0.1761	1	Col2a1	procollagen, type II, alpha 1
1431429_a_at	63.04	-0.276	1.887	0	9.94	0	0	2908	0	0	4	0	6.7367	0.2127	0	Zdhhc11	zinc finger, DHHC domain containing 11
1449374_at	53.07	-0.276	1.887	0	10.655	0	0	-301	0	0	3	5	23.7947	0.0343	1	Notch4	Notch gene homolog 4 (Drosophila)
1451152_a_at	16.41	-0.276	1.887	0	11.118	0	0	-13418	0	0	2	3	4.9871	0.2347	0	Cnn2	calponin 2
1416569_at	32.81	-0.275	1.883	0	7.362	1e-05	0.00016	-536	0	0	0	2	6.3429	0.1403	1	Actl6a	actin-like 6A
1427052_at	66.74	-0.274	1.879	0	10.358	0	0	-262	0	0	0	2	6.3429	0.2127	0	Cubn	cubilin (intrinsic factor-cobalamin receptor)
1416926_at	22.46	-0.272	1.87	0	4.037	0.00292	0.02966	-111506	0	1	1	6	3.0215	0.2347	0	Trp53inp1	transformation related protein 53 inducible nuclear protein 1
1433443_a_at	16.24	-0.271	1.866	0	6.168	6e-05	0.00112	-153471	0	0	2	4	2.1871	0.2371	0	1700022C02Rik	RIKEN cDNA 1700022C02 gene
1456405_at	43.41	-0.271	1.866	0	7.919	0	6e-05	830	1	0	7	6	35.0167	0.002	1	Lmo3	LIM domain only 3
1416043_at	53.53	-0.27	1.862	0	11.347	0	0	0	0	0	0	0	0	1	0	A430091L06Rik	RIKEN cDNA A430091L06 gene
1416522_a_at	44.32	-0.268	1.853	0	4.124	0.00251	0.02617	1118	1	0	4	0	7.5085	0.1037	1	Grcc10	gene rich cluster, C10 gene
1426832_at	65	-0.268	1.853	0	12.533	0	0	0	0	0	0	0	0	1	0	Ipo8	importin 8
1434835_at	17.11	-0.268	1.853	0	5.972	9e-05	0.00154	-209	1	0	3	2	11.6917	0.2347	0	9530023M17Rik	RIKEN cDNA 9530023M17 gene
1451502_at	56.31	-0.268	1.853	0	6.707	2e-05	0.00047	-2551	0	0	2	0	3.55	0.1761	1	Lyn	Yamaguchi sarcoma viral (v-yes-1) oncogene homolog
1453200_at	33.5	-0.268	1.853	0	3.8	0.00443	0.04158	-4648	0	0	0	4	6.6853	0.1403	1	D19Ertd737e	DNA segment, Chr 19, ERATO Doi 737, expressed
1449315_at	38.58	-0.267	1.849	0	15.196	0	0	-77368	0	0	0	14	7.244	0.1037	1	Rhob	ras homolog gene family, member B
1454694_a_at	19.04	-0.267	1.849	0	4.12	0.00252	0.02629	-330	0	0	2	0	5.2529	0.2347	0	Gadd45g	growth arrest and DNA-damage-inducible 45 gamma
1424229_at	63.76	-0.265	1.84	0	12.859	0	0	-1173	0	0	0	2	5.9333	0.2127	0	Tax1bp3	Tax1 (human T-cell leukemia virus type I) binding protein 3
1421495_a_at	60.84	-0.264	1.836	0	5.679	0.00015	0.00245	0	0	0	0	0	0	1	0	Mta3	metastasis associated 3
1456477_at	23.48	-0.264	1.836	0	4.737	0.00084	0.01048	635	1	0	0	2	3.8019	0.2347	0	Slco4a1	solute carrier organic anion transporter family, member 4a1
1435768_at	19.95	-0.262	1.828	0	4.535	0.00121	0.01412	0	0	0	0	0	0	1	0	C230078M08Rik	RIKEN cDNA C230078M08 gene
1416544_at	17.9	-0.261	1.823	0	4.933	0.00059	0.00781	-12955	0	0	3	0	2.7016	0.2347	0	Ezh2	enhancer of zeste homolog 2 (Drosophila)
1429734_at	20.01	-0.261	1.823	0	6.731	2e-05	0.00045	-136	1	0	0	2	3.8019	0.2347	0	Ndp52	nuclear domain 10 protein 52
1430193_at	22.25	-0.261	1.823	0	6.076	8e-05	0.00131	0	0	0	0	0	0	1	0	Rnf127	ring finger protein 127
1448134_at	52.86	-0.261	1.823	0	14.397	0	0	500	1	0	4	0	7.9886	0.1761	1	AU015836	expressed sequence AU015836
1426760_at	56.09	-0.26	1.819	0	6.44	4e-05	0.00073	417	1	0	0	2	3.8019	0.1761	1	Sepn1	selenoprotein N, 1
1424046_at	18.91	-0.259	1.815	0	4.93	0.0006	0.00784	15741	0	0	2	0	1.6579	0.252	0	Tcfcp2l2	transcription factor CP2-like 2
1456480_at	54.37	-0.259	1.815	0	5.408	0.00025	0.00375	-95	0	0	0	2	6.3429	0.1761	1	Ssh1	slingshot homolog 1 (Drosophila)
1419031_at	55.66	-0.258	1.811	0	9.986	0	0	-983	0	0	0	2	6.3429	0.1761	1	Mcf2	mcf.2 transforming sequence
1419415_a_at	42.04	-0.258	1.811	0	4.702	0.0009	0.01104	78	0	0	6	0	15.8154	0.0365	1	Dp1	deleted in polyposis 1
1425542_a_at	45.21	-0.257	1.807	0	7.526	1e-05	0.00012	-1319	1	0	7	0	13.9002	0.0478	1	Cnot6l	CCR4-NOT transcription complex, subunit 6-like
1452579_at	16.58	-0.257	1.807	0	4.382	0.00159	0.01766	-67	1	0	2	0	2.7119	0.2347	0	Lrp2	low density lipoprotein receptor-related protein 2
1417045_at	49.21	-0.256	1.803	0	12.472	0	0	3207	0	0	2	0	3.2259	0.1761	1	Bid	BH3 interacting domain death agonist
1430053_a_at	26.82	-0.256	1.803	0	3.766	0.0047	0.04376	-34770	0	0	1	3	2.752	0.2426	0	Optn	optineurin
1428733_at	47.53	-0.255	1.798	0	4.945	0.00058	0.00767	-550	1	0	2	1	5.8762	0.1213	1	0610010F05Rik	RIKEN cDNA 0610010F05 gene
1433811_at	40.69	-0.255	1.798	0	4.066	0.00278	0.02845	-363	0	0	0	4	12.7146	0.0548	1	9430063L05Rik	RIKEN cDNA 9430063L05 gene
1435602_at	18.7	-0.255	1.798	0	5.453	0.00023	0.0035	1400	1	0	2	1	4.7708	0.2347	0	5730453H04Rik	RIKEN cDNA 5730453H04 gene
1416647_at	61.01	-0.253	1.79	0	3.91	0.00366	0.03571	-443	1	0	3	0	5.3488	0.2127	0	Bckdha	branched chain ketoacid dehydrogenase E1, alpha polypeptide
1436926_at	66.05	-0.253	1.79	0	10.427	0	0	679	0	0	1	6	21.7024	0.0511	1	Dlgap3	discs, large (Drosophila) homolog-associated protein 3
1449058_at	39.87	-0.253	1.79	0	4.496	0.0013	0.01498	101	1	0	3	0	5.3488	0.122	1	Prss18	protease, serine, 18
1452161_at	24.3	-0.253	1.79	0	3.986	0.0032	0.03191	1185	1	0	3	1	7.7553	0.1403	1	Xrcc5	X-ray repair complementing defective repair in Chinese hamster cells 5
1421750_a_at	30.93	-0.252	1.786	0	4.055	0.00283	0.02889	0	0	0	0	0	0	1	0	Lin28	lin-28 homolog (C. elegans)
1422553_at	20.35	-0.252	1.786	1	5.557	0.00019	0.00297	-2059	0	0	0	3	7.0424	0.2421	0	Ctdspl	CTD (carboxy-terminal domain, RNA polymerase II, polypeptide A) small phosphatase-like
1416041_at	45.93	-0.251	1.782	0	24.779	0	0	-3332	0	0	7	13	36.2273	0.002	1	Sgk	serum/glucocorticoid regulated kinase
1426891_at	61.53	-0.251	1.782	0	11.71	0	0	-2739	0	0	3	2	9.3369	0.2127	0	6330505F04Rik	RIKEN cDNA 6330505F04 gene
1427143_at	38.96	-0.251	1.782	0	10.23	0	0	-24687	0	0	4	38	34.5667	0.002	1	Acacb	acetyl-Coenzyme A carboxylase beta
1421612_a_at	51.54	-0.25	1.778	0	9.405	0	1e-05	-7116	0	0	3	0	3.4713	0.1761	1	Msx3	homeo box, msh-like 3
1427208_at	23.7	-0.25	1.778	0	4.841	0.0007	0.00895	0	0	0	0	0	0	1	0	E030027H19Rik	RIKEN cDNA E030027H19 gene
1452738_at	70.53	-0.25	1.778	0	12.934	0	0	23212	0	1	9	46	45.9144	0.0013	1	Plaur	urokinase plasminogen activator receptor
1454222_a_at	68.37	-0.25	1.778	0	5.01	0.00052	0.00695	0	0	0	0	0	0	1	0	1810073P09Rik	RIKEN cDNA 1810073P09 gene
1425617_at	55.84	-0.249	1.774	0	5.885	0.00011	0.00177	20237	0	0	2	6	6.9185	0.1761	1	D14mgi11	DNA Segment, Chr 14, Mouse Genome Informatics 11
1428314_at	17.18	-0.249	1.774	0	4.554	0.00117	0.01372	1841	0	0	2	0	4.0691	0.2347	0	Sdhd	succinate dehydrogenase complex, subunit D, integral membrane protein
1428762_at	26.84	-0.248	1.77	0	14.046	0	0	0	0	0	0	0	0	1	0	2810423A18Rik	RIKEN cDNA 2810423A18 gene
1423465_at	55.84	-0.247	1.766	0	4.537	0.00121	0.0141	62371	0	0	3	0	1.3964	0.2218	0	Hs3st1	heparan sulfate (glucosamine) 3-O-sulfotransferase 1
1424955_at	41.09	-0.247	1.766	0	5.466	0.00023	0.00342	-339	0	0	3	0	7.8898	0.1037	1	Glipr1	GLI pathogenesis-related 1 (glioma)
1452063_at	70.94	-0.247	1.766	0	17.106	0	0	613	1	0	2	0	2.7119	0.2503	0	Dysf	dysferlin
1418217_at	41.31	-0.246	1.761	0	6.202	6e-05	0.00107	69235	0	0	4	1	2.3256	0.1833	1	Ramp2	receptor (calcitonin) activity modifying protein 2
1452199_at	57.8	-0.246	1.761	0	9.198	0	1e-05	0	0	0	0	0	0	1	0	Calca	calcitonin/calcitonin-related polypeptide, alpha
1416965_at	45.58	-0.245	1.757	0	4.676	0.00094	0.01145	2003	1	0	4	0	5.3329	0.122	1	Pcsk1n	proprotein convertase subtilisin/kexin type 1 inhibitor
1451175_at	20.38	-0.245	1.757	0	5.345	0.00028	0.00414	-14622	0	0	2	1	2.7474	0.2347	0	2310004I24Rik	RIKEN cDNA 2310004I24 gene
1435275_at	71.15	-0.244	1.753	0	3.747	0.00486	0.045	0	0	0	0	0	0	1	0	Tpcn1	two pore channel 1
1448199_at	54.62	-0.243	1.749	0	8.421	0	3e-05	-5155	0	0	0	5	8.0082	0.1761	1	9330199F22Rik	RIKEN cDNA 9330199F22 gene
1433475_a_at	20.8	-0.242	1.745	1	5.671	0.00016	0.00248	-24500	0	0	2	6	6.3867	0.2421	0	Apoe	apolipoprotein E
1450989_at	69.55	-0.242	1.745	0	29.155	0	0	-1236	0	0	0	11	32.1046	0.0099	1	Serpinh1	serine (or cysteine) proteinase inhibitor, clade H, member 1
1418362_at	44.27	-0.238	1.729	0	15.923	0	0	-14291	0	0	4	14	18.1455	0.026	1	Wbscr27	Williams Beuren syndrome chromosome region 27 (human)
1455288_at	63.22	-0.238	1.729	0	7.308	1e-05	0.00018	0	0	0	0	0	0	1	0	Acaa2	acetyl-Coenzyme A acyltransferase 2 (mitochondrial 3-oxoacyl-Coenzyme A thiolase)
1428377_at	70.37	-0.237	1.725	0	3.786	0.00454	0.0425	152054	0	0	8	8	5.6936	0.2127	0	2410004I17Rik	RIKEN cDNA 2410004I17 gene
1428561_at	28.29	-0.237	1.725	1	5.495	0.00022	0.00329	0	0	0	0	0	0	1	0	AI314760	expressed sequence AI314760
1438932_at	38.06	-0.237	1.725	0	5.898	0.0001	0.00173	1320	1	0	2	1	4.9531	0.1255	1	Cyr61	cysteine rich protein 61
1430978_at	60.36	-0.235	1.717	0	4.438	0.00144	0.01627	5987	0	0	0	3	4.5058	0.2127	0	3830417A13Rik	RIKEN cDNA 3830417A13 gene
1418345_at	67.79	-0.234	1.713	0	6.453	4e-05	0.00072	0	0	0	0	0	0	1	0	Rpia	ribose 5-phosphate isomerase A
1424105_a_at	18.45	-0.234	1.713	0	3.881	0.00384	0.03714	1938	0	0	2	0	3.9827	0.2347	0	Hnrpl	heterogeneous nuclear ribonucleoprotein L
1448399_at	58.26	-0.234	1.713	0	4.836	0.00071	0.00903	8228	0	0	1	3	5.0296	0.1761	1	Hmox1	heme oxygenase (decycling) 1
1437291_at	59.17	-0.233	1.71	0	5.916	0.0001	0.00168	-23726	0	0	1	3	3.2292	0.1761	1	Esrrb	estrogen related receptor, beta
1452004_at	69.96	-0.232	1.706	0	8.173	0	4e-05	2626	0	0	3	0	5.2679	0.2127	0	BC021395	cDNA sequence BC021395
1423786_at	67.54	-0.231	1.702	0	5.73	0.00014	0.00226	-661	0	0	0	4	12.7146	0.128	1	Tor2a	torsin family 2, member A
1455604_at	45.23	-0.231	1.702	0	4.471	0.00136	0.01551	2753	0	0	10	5	27.398	0.0056	1	BQ952480	expressed sequence BQ952480
1417737_at	41.98	-0.229	1.694	0	4.529	0.00122	0.01426	10459	0	1	3	3	6.5226	0.1128	1	Soat1	sterol O-acyltransferase 1
1449090_a_at	19.79	-0.229	1.694	1	7.827	0	8e-05	5457	0	0	6	4	14.027	0.1727	1	Lactb	lactamase, beta
1423748_at	69.99	-0.228	1.69	0	11.336	0	0	1392	0	0	2	0	4.5367	0.2127	0	Kctd10	potassium channel tetramerisation domain containing 10
1432430_a_at	62.65	-0.228	1.69	0	4.994	0.00053	0.00713	0	0	0	0	0	0	1	0	Trappc2	trafficking protein particle complex 2
1435669_at	65.28	-0.227	1.686	0	25.967	0	0	-25	0	0	0	4	12.7146	0.128	1	C630016B22Rik	RIKEN cDNA C630016B22 gene
1417297_at	46.79	-0.225	1.678	0	5.576	0.00019	0.00288	1363	0	0	1	2	7.8742	0.1037	1	Itpr3	inositol 1,4,5-triphosphate receptor 3
1428543_at	52.32	-0.225	1.678	0	3.809	0.00436	0.04107	-273	1	0	2	1	5.8762	0.1761	1	Sorbs1	sorbin and SH3 domain containing 1
1433471_at	74.28	-0.225	1.678	0	5.648	0.00016	0.00257	-57023	0	0	5	5	5.3557	0.1693	1	2310057J16Rik	RIKEN cDNA 2310057J16 gene
1453412_a_at	37.61	-0.225	1.678	0	3.828	0.00422	0.03994	-33055	0	0	5	27	23.0313	0.0114	1	Pip5k3	phosphatidylinositol-3-phosphate/phosphatidylinositol 5-kinase, type III
1448960_at	57.01	-0.223	1.671	0	6.847	2e-05	0.00038	-6439	0	0	3	2	6.5296	0.1761	1	Rpp25	ribonuclease P 25 subunit (human)
1448205_at	51.31	-0.222	1.667	0	6.545	3e-05	0.00062	624	1	0	3	0	5.3488	0.1761	1	Sema4a	sema domain, immunoglobulin domain (Ig), transmembrane domain (TM) and short cytoplasmic domain, (semaphorin) 4A
1455317_at	21.02	-0.222	1.667	0	12.402	0	0	-2843	0	0	1	4	9.9044	0.2347	0	C130036G08	hypothetical protein C130036G08
1426877_a_at	27.16	-0.221	1.663	0	7.443	1e-05	0.00014	0	0	0	0	0	0	1	0	Lgals3	lectin, galactose binding, soluble 3
1430314_at	75.05	-0.219	1.655	0	3.831	0.0042	0.03979	-1620	0	0	0	2	5.1836	0.1693	1	2810004A10Rik	RIKEN cDNA 2810004A10 gene
1435519_at	23.1	-0.219	1.655	0	15.999	0	0	-3296	0	0	3	2	8.6411	0.2347	0	Kctd15	potassium channel tetramerisation domain containing 15
1448839_at	70.76	-0.219	1.655	0	13.654	0	0	454	1	0	2	0	2.7119	0.2503	0	Kcnk1	potassium channel, subfamily K, member 1
1425492_at	19.63	-0.217	1.648	1	5.023	0.00051	0.00682	-25251	0	0	3	0	2.0434	0.3015	0	AW490415	expressed sequence AW490415
1418167_at	68.57	-0.216	1.644	0	3.994	0.00315	0.03155	-910	1	0	1	2	6.4224	0.2127	0	Epim	epimorphin
1418359_at	78.49	-0.215	1.64	0	28.027	0	0	-5493	0	1	0	9	13.9803	0.0919	1	Hsd17b2	hydroxysteroid (17-beta) dehydrogenase 2
1428333_at	70.75	-0.215	1.64	0	6.363	4e-05	0.00083	0	0	0	0	0	0	1	0	2310075M15Rik	RIKEN cDNA 2310075M15 gene
1428537_at	23.57	-0.215	1.64	0	11.879	0	0	0	0	0	0	0	0	1	0	4930569K13Rik	RIKEN cDNA 4930569K13 gene
1429893_at	40.65	-0.215	1.64	0	13.434	0	0	959	0	0	2	10	37.1346	0.002	1	AU021895	expressed sequence AU021895
1416183_a_at	75.9	-0.214	1.636	0	33.119	0	0	440	1	0	0	3	7.1313	0.1693	1	Ldh2	lactate dehydrogenase 2, B chain
1436007_a_at	62.23	-0.212	1.629	0	3.764	0.00472	0.0439	-6833	0	0	2	0	2.3435	0.2527	0	Zfp532	zinc finger protein 532
1436124_at	55.27	-0.212	1.629	0	4.672	0.00095	0.01152	9123	0	0	1	4	6.0809	0.1761	1	D230040A04Rik	RIKEN cDNA D230040A04 gene
1427166_a_at	69.6	-0.211	1.625	0	6.023	8e-05	0.00142	0	0	0	0	0	0	1	0	C630002B14Rik	RIKEN cDNA C630002B14 gene
1437630_at	67.34	-0.211	1.625	0	5.221	0.00035	0.005	0	0	0	0	0	0	1	0	Rkhd3	ring finger and KH domain containing 3
1444312_at	43.87	-0.209	1.618	1	3.825	0.00424	0.04008	406	0	0	0	2	6.3958	0.2425	0	D330023I21Rik	RIKEN cDNA D330023I21 gene
1454984_at	65.65	-0.208	1.614	0	5.005	0.00052	0.007	0	0	0	0	0	0	1	0	Top2a	topoisomerase (DNA) II alpha
1460559_at	68.85	-0.206	1.606	0	9.16	0	1e-05	-221	1	0	4	0	7.9886	0.2127	0	2700038L12Rik	RIKEN cDNA 2700038L12 gene
1448913_at	76.21	-0.205	1.603	0	9.667	0	0	2597	0	0	0	3	6.3906	0.1693	1	1100001H23Rik	RIKEN cDNA 1100001H23 gene
1449511_a_at	64.6	-0.205	1.603	0	4.054	0.00284	0.02895	422	0	0	5	1	16.336	0.1098	1	B2m	beta-2 microglobulin
1428142_at	73.17	-0.204	1.599	0	13.016	0	0	36417	0	1	2	23	17.5055	0.0646	1	1110028E10Rik	RIKEN cDNA 1110028E10 gene
1428423_at	29.89	-0.203	1.595	0	3.767	0.0047	0.04374	35	1	0	4	0	7.9886	0.1403	1	Mir	c-mir, cellular modulator of immune recognition
1420545_a_at	76.02	-0.202	1.592	0	4.115	0.00255	0.02649	8731	0	0	2	3	5.9695	0.1693	1	Rit1	Ras-like without CAAX 1
1425048_a_at	62.69	-0.202	1.592	0	4.406	0.00152	0.01706	9900	0	1	0	4	4.8723	0.2127	0	Ccdc5	coiled-coil domain containing 5
1432361_a_at	75.29	-0.201	1.588	0	5.481	0.00022	0.00335	0	0	0	0	0	0	1	0	Lrpb7	leucine rich protein, B7 gene
1433812_at	77.82	-0.201	1.588	0	3.739	0.00493	0.04554	-349	1	0	2	0	2.7119	0.2117	0	Stch	stress 70 protein chaperone, microsome-associated, human homolog
1437150_at	79.49	-0.201	1.588	0	4.477	0.00134	0.01539	0	0	0	0	0	0	1	0	C730015A04Rik	RIKEN cDNA C730015A04 gene
1419352_at	67.81	-0.2	1.584	0	4.056	0.00283	0.02888	0	0	0	0	0	0	1	0	Slamf9	SLAM family member 9
1436352_at	77.09	-0.2	1.584	0	6.302	5e-05	0.0009	-23112	0	0	0	2	1.7047	0.23	0	Thumpd1	THUMP domain containing 1
1442166_at	71.38	-0.2	1.584	0	5.131	0.00042	0.00576	-2981	0	0	4	3	12.6996	0.128	1	Zfp319	zinc finger protein 319
1435237_at	76.77	-0.199	1.581	0	3.745	0.00488	0.04515	0	0	0	0	0	0	1	0	Cobl	cordon-bleu
1416134_at	77.7	-0.197	1.573	0	4.175	0.00229	0.02426	-2560	0	0	2	0	3.5448	0.2078	0	Aplp1	amyloid beta (A4) precursor-like protein 1
1449519_at	78.54	-0.197	1.573	0	12.901	0	0	-74548	0	0	6	13	9.4344	0.1572	1	Odz3	odd Oz/ten-m homolog 3 (Drosophila)
1436799_at	76.96	-0.196	1.57	0	16.474	0	0	-91459	0	1	0	6	2.8867	0.2117	0	5730599I05Rik	RIKEN cDNA 5730599I05 gene
1452852_at	21.68	-0.196	1.57	1	5.252	0.00034	0.00479	0	0	0	0	0	0	1	0	1190005I06Rik	RIKEN cDNA 1190005I06 gene
1422129_at	34.28	-0.194	1.563	1	4.659	0.00097	0.01175	-3466	0	0	1	2	5.3286	0.1425	1	Grcc9	gene rich cluster, C9 gene
1423382_a_at	71.49	-0.194	1.563	0	4.069	0.00276	0.02836	-20	1	0	4	0	7.9886	0.2127	0	4921521F21Rik	RIKEN cDNA 4921521F21 gene
1424101_at	62.23	-0.194	1.563	0	7.215	1e-05	0.0002	-5480	0	1	0	2	3.113	0.2503	0	Col4a2	procollagen, type IV, alpha 2
1419429_at	78.57	-0.192	1.555	0	3.957	0.00336	0.03327	-262	1	0	8	0	18.566	0.0646	1	Rarg	retinoic acid receptor, gamma
1443924_at	41.25	-0.192	1.555	1	22.202	0	0	-99519	0	1	4	3	2.9264	0.2425	0	Gpr20	G protein-coupled receptor 20
1451005_at	46.75	-0.192	1.555	0	3.782	0.00457	0.04273	0	0	0	0	0	0	1	0	Smarca3	SWI/SNF related, matrix associated, actin dependent regulator of chromatin, subfamily a, member 3
1422470_at	78.42	-0.191	1.552	0	9.94	0	0	-354	1	0	2	0	2.6645	0.2117	0	Ftl2	ferritin light chain 2
1435561_at	53.53	-0.191	1.552	0	4.093	0.00265	0.02735	-13434	0	0	2	2	3.9108	0.1761	1	Tmem1	transmembrane protein 1
1448126_at	77.6	-0.191	1.552	0	5.214	0.00036	0.00506	-46050	0	0	7	8	8.8521	0.1602	1	BC032203	cDNA sequence BC032203
1417271_a_at	78	-0.19	1.548	0	5.704	0.00015	0.00236	7049	0	0	2	1	3.7181	0.2078	0	Eng	endoglin
1455432_at	23.27	-0.19	1.548	1	4.383	0.00158	0.01765	-1010	0	0	2	0	5.2311	0.2421	0	6330503K22Rik	RIKEN cDNA 6330503K22 gene
1416967_at	79.95	-0.189	1.545	0	8.874	0	1e-05	-3493	1	0	6	8	21.9327	0.0542	1	Sox2	SRY-box containing gene 2
1420629_a_at	81.26	-0.188	1.541	0	4.658	0.00097	0.01175	18197	0	0	2	0	1.5603	0.23	0	Vamp8	vesicle-associated membrane protein 8
1454671_at	42.64	-0.188	1.541	1	4.419	0.00149	0.01674	-26074	0	0	3	0	2.0162	0.2425	0	1700110N18Rik	RIKEN cDNA 1700110N18 gene
1425750_a_at	78.89	-0.187	1.538	0	4.397	0.00155	0.01727	-387	0	0	3	0	7.8898	0.1693	1	Dhx9	DEAH (Asp-Glu-Ala-His) box polypeptide 9
1434022_at	22.57	-0.187	1.538	1	4.603	0.00107	0.01277	0	0	0	0	0	0	1	0	Sema4c	sema domain, immunoglobulin domain (Ig), transmembrane domain (TM) and short cytoplasmic domain, (semaphorin) 4C
1450889_at	54.75	-0.187	1.538	0	3.95	0.00341	0.03363	70110	0	0	3	3	2.9424	0.1781	1	Bhmt	betaine-homocysteine methyltransferase
1450987_a_at	79.85	-0.187	1.538	0	8.317	0	3e-05	34535	0	0	6	2	5.0343	0.1693	1	Fut4	fucosyltransferase 4
1422612_at	74.19	-0.186	1.534	0	23.144	0	0	1443	1	0	6	0	11.0247	0.1279	1	Serpinb9	serine (or cysteine) proteinase inhibitor, clade B, member 9
1451485_at	43.79	-0.186	1.534	1	5.757	0.00013	0.00217	0	0	0	0	0	0	1	0	Ctsl	cathepsin L
1416442_at	46.12	-0.184	1.527	0	10.418	0	0	-1254	1	0	1	3	8.5089	0.1037	1	Ier2	immediate early response 2
1416915_at	81.25	-0.184	1.527	0	7.405	1e-05	0.00015	-1173	0	0	3	2	13.3136	0.0919	1	Msh6	mutS homolog 6 (E. coli)
1428652_at	22.87	-0.184	1.527	1	3.713	0.00516	0.04739	0	0	0	0	0	0	1	0	2410075D05Rik	RIKEN cDNA 2410075D05 gene
1454641_at	33.23	-0.184	1.527	1	4.439	0.00144	0.01627	34203	0	0	2	13	10.6609	0.1002	1	4933424F23Rik	RIKEN cDNA 4933424F23 gene
1424465_at	74.31	-0.183	1.524	0	3.956	0.00337	0.03335	694	1	0	3	3	14.8758	0.0902	1	Slc39a1	solute carrier family 39 (zinc transporter), member 1
1427739_a_at	81.86	-0.183	1.524	0	14.733	0	0	1549	0	0	10	5	35.2293	0.01	1	App	amyloid beta (A4) precursor protein
1426456_a_at	77.6	-0.182	1.52	0	7.838	0	7e-05	-26772	0	1	3	7	7.6278	0.1693	1	Pdk3	pyruvate dehydrogenase kinase, isoenzyme 3
1457027_at	82	-0.182	1.52	0	3.894	0.00376	0.03649	5411	0	0	0	2	3.1296	0.2117	0	Ptpla	protein tyrosine phosphatase-like (proline instead of catalytic arginine), member a
1454904_at	75.04	-0.18	1.513	0	6.809	2e-05	0.0004	123	1	0	3	0	5.3488	0.1693	1	Rkhd2	ring finger and KH domain containing 2
1456433_at	82.57	-0.18	1.513	0	4.826	0.00072	0.00915	2227	0	0	2	1	6.0212	0.1693	1	E2f2	E2F transcription factor 2
1428982_at	23.53	-0.179	1.51	1	3.943	0.00345	0.03393	0	0	0	0	0	0	1	0	1110020P09Rik	RIKEN cDNA 1110020P09 gene
1448650_a_at	82.98	-0.179	1.51	0	6.187	6e-05	0.00109	628	0	0	2	0	5.2529	0.1693	1	Acp6	acid phosphatase 6, lysophosphatidic
1452497_a_at	23.57	-0.179	1.51	1	5.523	0.00021	0.00313	-745	1	0	0	2	3.8019	0.2563	0	Atp1a2	ATPase, Na /K transporting, alpha 2 polypeptide
1417022_at	83.43	-0.178	1.506	0	10.24	0	0	920	0	0	8	0	21.0067	0.0542	1	Slc7a3	solute carrier family 7 (cationic amino acid transporter, y system), member 3
1460519_a_at	82.07	-0.178	1.506	0	5.342	0.00028	0.00415	-88161	0	0	3	1	1.6968	0.23	0	Sbsn	suprabasin
1423087_a_at	83.12	-0.177	1.503	0	3.909	0.00366	0.03573	0	0	0	0	0	0	1	0	Rab33b	RAB33B, member of RAS oncogene family
1428235_at	83.97	-0.176	1.499	0	5.16	0.0004	0.0055	0	0	0	0	0	0	1	0	Etv5	ets variant gene 5
1455730_at	83.42	-0.176	1.499	0	5.176	0.00038	0.00537	-12182	0	0	2	0	1.8456	0.23	0	Epc2	enhancer of polycomb homolog 2 (Drosophila)
1448194_a_at	16.87	1.59	38.904	0	377.324	0	0	-3224	0	0	1	2	3.9957	0.3939	0	Trerf1	transcriptional regulating factor 1
1448169_at	16.77	1.409	25.644	0	110.64	0	0	-5783	0	0	0	2	2.4101	0.7665	0	1600025M17Rik	RIKEN cDNA 1600025M17 gene
1423952_a_at	9.93	1.379	23.933	0	248.932	0	0	2542	0	0	3	0	2.2734	0.6081	0	1110008P14Rik	RIKEN cDNA 1110008P14 gene
1420647_a_at	14.6	1.272	18.706	0	75.477	0	0	-3294	0	0	1	2	3.8231	0.4094	0	Blcap	bladder cancer associated protein homolog (human)
1448152_at	24.37	1.263	18.323	0	272.965	0	0	1711	0	0	0	2	3.1071	0.5224	0	4930477M19	hypothetical protein 4930477M19
1418320_at	25.86	1.155	14.288	0	79.821	0	0	-3040	0	0	1	6	6.3182	0.4416	0	Rnf128	ring finger protein 128
1430162_at	11.45	1.148	14.06	0	44.339	0	0	0	0	0	0	0	0	1	0	Yaf2	YY1 associated factor 2
1417156_at	37.76	1.086	12.189	0	28.768	0	0	-1321	0	0	2	1	4.2922	0.41	0	Krt1-19	keratin complex 1, acidic, gene 19
1448949_at	9.83	1.077	11.939	0	88.187	0	0	-13871	1	0	1	2	2.7048	0.5164	0	Dusp1	dual specificity phosphatase 1
1453593_at	7.65	1.061	11.508	0	14.726	0	0	0	0	0	0	0	0	1	0	9130211I03Rik	RIKEN cDNA 9130211I03 gene
1418805_at	26.79	1.052	11.271	0	33.601	0	0	361	1	0	0	3	3.9088	0.4416	0	Tek	endothelial-specific receptor tyrosine kinase
1449031_at	19	1.026	10.616	0	11.744	0	0	19274	0	1	0	2	1.9692	0.8831	0	Stard10	START domain containing 10
1427386_at	48.97	1.021	10.495	0	84.608	0	0	2349	0	0	2	1	3.8277	0.7417	0	Zfp469	zinc finger protein 469
1459897_a_at	15.85	0.999	9.977	0	53.564	0	0	0	0	0	0	0	0	1	0	1700030P01Rik	RIKEN cDNA 1700030P01 gene
1423323_at	18.48	0.935	8.609	0	25.641	0	0	2475	0	0	2	0	1.8396	0.8831	0	Extl1	exostoses (multiple)-like 1
1422075_at	13.1	0.925	8.413	0	40.588	0	0	1298	1	0	10	3	8.3924	0.0452	1	Tgfa	transforming growth factor alpha
1417649_at	35.79	0.904	8.016	0	49.572	0	0	27673	0	0	3	1	2.7636	0.5224	0	Lefty1	left right determination factor 1
1448393_at	30.77	0.896	7.87	0	41.76	0	0	0	0	0	0	0	0	1	0	Ctrb1	chymotrypsinogen B1
1450782_at	27.52	0.889	7.744	0	38.049	0	0	-22327	0	1	2	1	2.5811	0.5224	0	Mgll	monoglyceride lipase
1429793_at	21.06	0.855	7.161	0	98.741	0	0	21869	0	0	0	2	1.9425	0.8831	0	Rtn1	reticulon 1
1424169_at	7.15	0.847	7.03	0	68.975	0	0	14225	1	0	0	3	2.3147	0.6072	0	BC024955	cDNA sequence BC024955
1450079_at	54.16	0.84	6.918	0	185.332	0	0	25706	0	0	2	0	1.2323	1	0	Emid1	EMI domain containing 1
1432018_at	25.45	0.835	6.839	0	44.032	0	0	1448	1	0	1	2	4.1452	0.4416	0	Acp5	acid phosphatase 5, tartrate resistant
1419229_at	12.37	0.823	6.652	0	37.07	0	0	0	0	0	0	0	0	1	0	Cbx8	chromobox homolog 8 (Drosophila Pc class)
1420498_a_at	19.93	0.817	6.561	0	15.46	0	0	0	0	0	0	0	0	1	0	Tcl1b4	T-cell leukemia/lymphoma 1B, 4
1419018_at	51.85	0.814	6.516	0	53.188	0	0	0	0	0	0	0	0	1	0	AW743107	expressed sequence AW743107
1417553_at	32.82	0.809	6.441	0	48.43	0	0	49967	0	1	0	3	2.1632	0.6449	0	Plac1	placental specific protein 1
1443945_at	6.97	0.808	6.426	0	28.415	0	0	4374	0	1	4	2	4.9206	0.2462	0	Vegfc	vascular endothelial growth factor C
1417956_at	5.78	0.806	6.397	0	17.555	0	0	-2442	0	0	1	5	5.9043	0.1779	1	Eno3	enolase 3, beta muscle
1427399_a_at	36.27	0.805	6.382	0	56.579	0	0	0	0	0	0	0	0	1	0	Arhgef16	Rho guanine nucleotide exchange factor (GEF) 16
1417109_at	32.22	0.794	6.223	0	104.428	0	0	8481	0	0	0	2	2.3527	0.5751	0	Lcn7	lipocalin 7
1417837_at	35.16	0.783	6.067	0	45.798	0	0	11451	0	0	2	1	2.9404	0.5224	0	Rab15	RAB15, member RAS oncogene family
1436729_at	21.95	0.774	5.942	0	30.184	0	0	0	0	0	0	0	0	1	0	9830115L13Rik	RIKEN cDNA 9830115L13 gene
1425567_a_at	12.85	0.772	5.915	0	58.244	0	0	73572	0	0	0	8	3.2579	0.5456	0	Arfrp1	ADP-ribosylation factor related protein 1
1427473_at	6.39	0.761	5.767	0	8.023	0	5e-05	0	0	0	0	0	0	1	0	Igf2as	insulin-like growth factor 2, antisense
1448318_at	7.66	0.761	5.767	0	60.441	0	0	-2600	0	0	2	0	1.8286	0.7918	0	Ankrd10	ankyrin repeat domain 10
1417857_at	25.99	0.749	5.61	0	10.881	0	0	140609	0	0	3	5	3.4278	0.5136	0	Cldn6	claudin 6
1460605_at	14.37	0.748	5.597	0	36.96	0	0	0	0	0	0	0	0	1	0	Plfr	proliferin related protein
1418901_at	36.34	0.746	5.571	0	67.139	0	0	-2397	0	0	3	0	2.3064	0.7447	0	Gata4	GATA binding protein 4
1426714_at	29.95	0.738	5.47	0	24.605	0	0	0	0	0	0	0	0	1	0	Tmem34	transmembrane protein 34
1429511_at	7.97	0.736	5.445	0	8.33	0	3e-05	0	0	0	0	0	0	1	0	Clcn5	chloride channel 5
1423933_a_at	15.01	0.731	5.382	0	67.217	0	0	0	0	0	0	0	0	1	0	Ppp2r5a	protein phosphatase 2, regulatory subunit B (B56), alpha isoform
1452249_at	15.27	0.73	5.37	0	16.231	0	0	-2106	0	0	5	21	13.1082	0.0019	1	BC021523	cDNA sequence BC021523
1427267_at	9.73	0.716	5.199	0	10.348	0	0	-4911	1	0	2	2	3.8606	0.3335	0	Tmc4	transmembrane channel-like gene family 4
1448729_a_at	13.4	0.713	5.164	0	39.563	0	0	-3242	0	0	2	0	1.7556	0.9041	0	Sfn	stratifin
1427986_a_at	27.97	0.708	5.105	0	20.196	0	0	-25013	0	0	2	0	1.2413	1	0	Trp53	transformation related protein 53
1444548_at	55.91	0.707	5.093	0	22.398	0	0	0	0	0	0	0	0	1	0	Cpne5	copine V
1436512_at	17.07	0.703	5.046	0	5.187	0.00038	0.00528	89044	0	0	5	5	4.1837	0.3903	0	A830025F02Rik	RIKEN cDNA A830025F02 gene
1460330_at	10.68	0.697	4.977	0	28.134	0	0	1714	0	0	0	2	3.0328	0.4994	0	D430043L16Rik	RIKEN cDNA D430043L16 gene
1427442_a_at	15.58	0.695	4.954	0	60.513	0	0	-20993	0	0	2	2	3.2523	0.5456	0	AW743884	expressed sequence AW743884
1451583_a_at	36.72	0.692	4.92	0	15.867	0	0	0	0	0	0	0	0	1	0	0610006K04Rik	RIKEN cDNA 0610006K04 gene
1423946_at	25.86	0.691	4.909	0	62.747	0	0	0	0	0	0	0	0	1	0	1600029D21Rik	RIKEN cDNA 1600029D21 gene
1427735_a_at	27.2	0.681	4.797	0	21.098	0	0	1715	1	0	0	2	2.7883	0.5224	0	Slco1a5	solute carrier organic anion transporter family, member 1a5
1450567_a_at	7.8	0.681	4.797	0	7.791	0	8e-05	-717	1	0	5	0	3.1979	0.4994	0	Bspry	B-box and SPRY domain containing
1420602_a_at	26.06	0.671	4.688	0	57.128	0	0	82436	0	0	2	4	3.2134	0.5224	0	Tead3	TEA domain family member 3
1435557_at	8.95	0.67	4.677	0	19.301	0	0	575	1	0	2	0	1.8453	0.7918	0	BC030045	cDNA sequence BC030045
1448886_at	27.83	0.664	4.613	0	19.037	0	0	19255	0	0	2	4	4.2001	0.4416	0	Rbp1	retinol binding protein 1, cellular
1453851_a_at	11.42	0.657	4.539	0	29.208	0	0	-672	1	0	7	2	7.1879	0.1132	1	4930432K21Rik	RIKEN cDNA 4930432K21 gene
1419149_at	30.02	0.656	4.528	0	16.974	0	0	-13034	0	0	0	3	2.5742	0.5224	0	1110030K22Rik	RIKEN cDNA 1110030K22 gene
1427912_at	8.75	0.654	4.508	0	14.714	0	0	718	1	0	0	2	2.9745	0.4994	0	Peg10	paternally expressed 10
1448612_at	24.96	0.651	4.477	0	35.395	0	0	-235	1	0	0	2	2.9745	0.5224	0	Cldn7	claudin 7
1415983_at	22.48	0.639	4.355	0	14.461	0	0	3045	1	0	0	2	2.3804	0.7665	0	Lcp1	lymphocyte cytosolic protein 1
1425333_at	15.7	0.639	4.355	0	9.333	0	1e-05	15911	0	0	2	1	2.7178	0.7002	0	5730502D15Rik	RIKEN cDNA 5730502D15 gene
1435176_a_at	11.72	0.637	4.335	0	12.645	0	0	-13436	0	0	0	2	2.055	0.713	0	BC037674	cDNA sequence BC037674
1417426_at	16.11	0.633	4.295	0	4.123	0.00251	0.0262	0	0	0	0	0	0	1	0	Prg1	proteoglycan 1, secretory granule
1437558_at	16.5	0.632	4.285	0	8.759	0	2e-05	0	0	0	0	0	0	1	0	1700012H17Rik	RIKEN cDNA 1700012H17 gene
1456114_at	34.04	0.63	4.265	0	26.885	0	0	-1441	0	0	1	4	6.0473	0.4416	0	Notch2	Notch gene homolog 2 (Drosophila)
1455148_at	8.21	0.629	4.255	0	9.268	0	1e-05	81856	0	0	0	5	2.6433	0.5164	0	Cryl1	crystallin, lamda 1
1435648_at	13.94	0.628	4.246	0	11.365	0	0	0	0	0	0	0	0	1	0	2900008M13Rik	RIKEN cDNA 2900008M13 gene
1420360_at	11.2	0.621	4.178	0	13.384	0	0	-3571	0	0	6	1	4.9038	0.2462	0	Ninj2	ninjurin 2
1426285_at	8.06	0.617	4.139	0	10.087	0	0	5037	0	0	2	0	1.6285	0.9173	0	Csrp1	cysteine and glycine-rich protein 1
1426517_at	10.6	0.617	4.139	0	11.558	0	0	48318	1	0	2	0	0.7988	1	0	D1Pas1-rs1	DNA segment, Chr 1, Pasteur Institute 1, related sequence 1
1426454_at	10.03	0.613	4.102	0	26.873	0	0	0	0	0	0	0	0	1	0	H2-L	histocompatibility 2, D region
1434684_at	16.33	0.61	4.073	0	9.187	0	1e-05	-18299	0	0	1	2	2.9251	0.6406	0	Plk3	polo-like kinase 3 (Drosophila)
1435359_at	9.27	0.61	4.073	0	9.402	0	1e-05	0	0	0	0	0	0	1	0	2310047D13Rik	RIKEN cDNA 2310047D13 gene
1417133_at	20.24	0.607	4.045	0	10.183	0	0	47663	0	0	2	8	4.6164	0.3542	0	Pmp22	peripheral myelin protein
1418936_at	57.95	0.607	4.045	0	17.647	0	0	26448	0	0	3	1	2.8206	0.8573	0	Cebpb	CCAAT/enhancer binding protein (C/EBP), beta
1450947_at	10.43	0.607	4.045	0	15.278	0	0	12436	1	0	5	3	4.5528	0.2603	0	Jarid2	jumonji, AT rich interactive domain 2
1426324_at	15.19	0.606	4.036	0	14.81	0	0	0	0	0	0	0	0	1	0	Sorl1	sortilin-related receptor, LDLR class A repeats-containing
1424761_at	36.6	0.603	4.008	0	6.21	6e-05	0.00105	0	0	0	0	0	0	1	0	Creb3	cAMP responsive element binding protein 3
1419315_at	7.19	0.601	3.99	0	14.159	0	0	-6565	0	0	0	2	2.3229	0.6072	0	Invs	inversin
1424295_at	7.57	0.598	3.962	0	22.708	0	0	-1745	0	0	3	5	7.3229	0.1132	1	2810003C17Rik	RIKEN cDNA 2810003C17 gene
1448477_at	14.12	0.598	3.962	0	6.135	7e-05	0.00119	-2225	0	0	2	0	1.8765	0.8831	0	Adfp	adipose differentiation related protein
1422580_at	22.89	0.596	3.944	0	24.795	0	0	18710	0	0	0	2	2.031	0.8831	0	Ampd3	AMP deaminase 3
1434094_at	37.86	0.596	3.944	0	13.11	0	0	0	0	0	0	0	0	1	0	BC055811	cDNA sequence BC055811
1450645_at	12.71	0.592	3.908	0	17.328	0	0	-15630	0	0	0	4	3.0739	0.5932	0	Rara	retinoic acid receptor, alpha
1449540_at	37.97	0.589	3.881	0	103.503	0	0	0	0	0	0	0	0	1	0	Pipox	pipecolic acid oxidase
1417928_at	43.31	0.586	3.854	0	15.145	0	0	21207	0	1	0	3	2.4503	0.7182	0	1810017F10Rik	RIKEN cDNA 1810017F10 gene
1429778_at	19.56	0.586	3.854	0	8.639	0	2e-05	-14261	0	1	1	7	4.9333	0.3542	0	D9Ertd278e	DNA segment, Chr 9, ERATO Doi 278, expressed
1455099_at	17.39	0.577	3.775	0	9.605	0	0	15157	0	0	0	2	2.1344	0.853	0	Cln6	ceroid-lipofuscinosis, neuronal 6
1427550_at	49.89	0.575	3.758	0	8.037	0	5e-05	69643	0	0	1	2	2.2885	0.9243	0	Nxf7	nuclear RNA export factor 7
1429536_at	29.98	0.57	3.715	0	45.084	0	0	25244	0	0	0	2	1.915	0.742	0	2010317E24Rik	RIKEN cDNA 2010317E24 gene
1419125_at	7.78	0.568	3.698	0	9.889	0	0	538	1	0	2	1	4.1159	0.2883	0	Anxa2	annexin A2
1417777_at	17.99	0.563	3.655	0	13.649	0	0	23125	1	1	0	2	1.5681	1	0	Nr0b1	nuclear receptor subfamily 0, group B, member 1
1426298_at	35.92	0.56	3.63	0	12.611	0	0	-34579	0	0	1	2	2.5972	0.5224	0	Hmmr	hyaluronan mediated motility receptor (RHAMM)
1423450_a_at	37.54	0.559	3.622	0	15.296	0	0	-107687	0	1	0	2	1.4727	1	0	Pem	placentae and embryos oncofetal gene
1424357_at	10.76	0.558	3.614	0	4.496	0.0013	0.01498	14218	0	0	1	2	3.0079	0.4994	0	Dppa3	developmental pluripotency-associated 3
1425811_a_at	24.37	0.558	3.614	0	71.42	0	0	-5244	0	0	1	2	3.6798	0.4521	0	Cbs	cystathionine beta-synthase
1448239_at	30.13	0.558	3.614	0	11.504	0	0	19	1	0	0	2	2.9648	0.5224	0	X99384	cDNA sequence X99384
1423049_a_at	20.11	0.556	3.597	0	21.773	0	0	910	0	0	1	2	4.6882	0.3542	0	Tollip	toll interacting protein
1435076_at	18.15	0.556	3.597	0	19.88	0	0	0	0	0	0	0	0	1	0	Foxo3	forkhead box O3
1424560_at	17.5	0.552	3.564	0	18.141	0	0	17405	0	0	0	3	2.5028	0.7371	0	AI413631	expressed sequence AI413631
1426808_at	57.25	0.549	3.539	0	32.899	0	0	-7794	0	0	0	2	2.3201	0.9243	0	Flnb	filamin, beta
1450475_at	17.37	0.549	3.539	0	9.42	0	1e-05	-15438	0	0	2	1	2.7342	0.7002	0	Tnnt3	troponin T3, skeletal, fast
1451479_a_at	32.14	0.548	3.531	0	8.477	0	3e-05	-707	1	0	0	3	3.7776	0.4416	0	2310076O21Rik	RIKEN cDNA 2310076O21 gene
1450333_a_at	52.67	0.546	3.515	0	47.433	0	0	-46835	0	0	0	2	1.6621	1	0	D2Ertd612e	DNA segment, Chr 2, ERATO Doi 612, expressed
1426990_at	12.79	0.538	3.451	0	7.22	1e-05	0.0002	4181	0	0	2	0	1.6847	0.9247	0	2610016F04Rik	RIKEN cDNA 2610016F04 gene
1429483_at	11.77	0.538	3.451	0	11.737	0	0	-3408	0	0	2	6	6.7409	0.1132	1	Nanog	Nanog homeobox
1416953_at	7.91	0.537	3.443	0	24.828	0	0	-37184	0	1	2	2	2.9882	0.4994	0	Ctgf	connective tissue growth factor
1450118_a_at	21.15	0.534	3.419	0	7.321	1e-05	0.00017	5677	0	0	0	2	2.3954	0.7665	0	1700091H14Rik	RIKEN cDNA 1700091H14 gene
1415904_at	24.95	0.533	3.411	0	10.939	0	0	103476	0	0	0	7	2.9146	0.5224	0	Lpl	lipoprotein lipase
1451608_a_at	20.89	0.533	3.411	0	9.794	0	0	-62268	0	0	4	1	2.6339	0.7069	0	Suox	sulfite oxidase
1448573_a_at	17.99	0.532	3.404	0	4.643	0.001	0.01202	31884	0	0	1	3	3.0769	0.5932	0	Mylpf	myosin light chain, phosphorylatable, fast skeletal muscle
1448982_at	22.1	0.531	3.396	0	17.177	0	0	-4829	0	1	0	2	2.5039	0.7371	0	Lgmn	legumain
1438410_at	53.08	0.526	3.357	0	8.152	0	4e-05	5054	0	0	8	3	6.4395	0.3548	0	2700081O15Rik	RIKEN cDNA 2700081O15 gene
1420712_a_at	27.08	0.524	3.341	0	6.037	8e-05	0.00139	26332	0	0	2	0	1.2325	1	0	Sgce	sarcoglycan, epsilon
1435679_at	38.58	0.524	3.341	0	9.315	0	1e-05	0	0	0	0	0	0	1	0	Fhod1	formin homology 2 domain containing 1
1432294_at	25.19	0.522	3.326	0	3.771	0.00466	0.04351	0	0	0	0	0	0	1	0	Ascl2	achaete-scute complex homolog-like 2 (Drosophila)
1422510_at	16.13	0.518	3.296	0	16.131	0	0	211	1	0	2	1	4.0323	0.3939	0	Cstb	cystatin B
1418283_at	21.2	0.517	3.288	0	26.445	0	0	3984	0	1	3	6	6.9785	0.1316	1	Copeb	core promoter element binding protein
1427403_at	34.73	0.512	3.25	0	7.924	0	6e-05	2214	0	0	0	3	3.5292	0.4919	0	Itgb4	integrin beta 4
1427394_at	36.69	0.511	3.243	0	21.911	0	0	0	0	0	0	0	0	1	0	Cda	cytidine deaminase
1437788_at	9.99	0.511	3.243	0	6.481	4e-05	0.00069	-855	1	0	1	2	4.4158	0.2603	0	Pcolce	procollagen C-proteinase enhancer protein
1453076_at	22.89	0.511	3.243	0	18.05	0	0	44175	0	1	2	0	1.1226	1	0	Fbxo21	F-box only protein 21
1419621_at	49.92	0.51	3.235	0	7.031	1e-05	0.00028	-8015	0	0	2	0	1.5061	1	0	Pla2g12b	phospholipase A2, group XIIB
1449014_at	37.84	0.507	3.213	0	8.357	0	3e-05	-22996	0	0	0	4	2.6581	0.6973	0	Smarcd1	SWI/SNF related, matrix associated, actin dependent regulator of chromatin, subfamily d, member 1
1416893_at	11.63	0.506	3.206	0	5.826	0.00012	0.00195	-34377	0	0	1	2	2.6263	0.5164	0	3110001A13Rik	RIKEN cDNA 3110001A13 gene
1419086_at	23.19	0.505	3.198	0	14.611	0	0	-1664	0	0	3	12	10.2223	0.0149	1	Fads2	fatty acid desaturase 2
1419738_a_at	57.95	0.505	3.198	0	26.716	0	0	6010	0	1	2	1	3.2371	0.8309	0	Akap12	A kinase (PRKA) anchor protein (gravin) 12
1421545_a_at	11.33	0.498	3.147	0	5.246	0.00034	0.00484	41458	0	0	2	1	2.3591	0.6072	0	Mef2b	myocyte enhancer factor 2B
1420783_at	8.51	0.496	3.133	0	4.982	0.00054	0.00726	1861	0	0	0	6	5.6397	0.1799	1	Mdfi	MyoD family inhibitor
1433639_at	16.5	0.496	3.133	0	20.081	0	0	2802	1	0	0	2	2.5366	0.7371	0	C78339	expressed sequence C78339
1426987_at	25	0.495	3.126	0	6.505	3e-05	0.00066	0	0	0	0	0	0	1	0	A430096B05Rik	RIKEN cDNA A430096B05 gene
1424138_at	14.7	0.493	3.111	0	29.279	0	0	0	0	0	0	0	0	1	0	Alas1	aminolevulinic acid synthase 1
1422236_at	8.6	0.491	3.097	0	4.135	0.00246	0.02576	0	0	0	0	0	0	1	0	AI852447	expressed sequence AI852447
1437152_at	56.81	0.489	3.083	0	23.793	0	0	-58463	0	0	2	2	2.6929	0.8573	0	Lrpap1	low density lipoprotein receptor-related protein associated protein 1
1457465_at	36.74	0.489	3.083	0	4.764	0.0008	0.01005	0	0	0	0	0	0	1	0	H2afy3	H2A histone family, member Y3
1452326_at	50.19	0.486	3.061	0	11.359	0	0	0	0	0	0	0	0	1	0	Zcwcc3	zinc finger, CW-type with coiled-coil domain 3
1448754_at	33.19	0.485	3.054	0	20.706	0	0	-1456	0	0	0	3	3.9045	0.4416	0	Pole	polymerase (DNA directed), epsilon
1416818_at	49.7	0.484	3.047	0	30.37	0	0	-17032	0	0	2	1	2.7216	0.8573	0	Parva	parvin, alpha
1420565_at	10.24	0.484	3.047	0	7.739	0	9e-05	5081	0	0	1	3	4.3297	0.2603	0	Rac3	RAS-related C3 botulinum substrate 3
1422829_at	24.83	0.482	3.033	0	7.172	1e-05	0.00022	1739	1	0	0	2	2.655	0.5224	0	Fstl3	follistatin-like 3
1438511_a_at	60.71	0.482	3.033	0	35.446	0	0	0	0	0	0	0	0	1	0	B130021B11Rik	RIKEN cDNA B130021B11 gene
1434651_a_at	49.53	0.481	3.026	0	30.593	0	0	-12760	0	0	0	6	3.9769	0.7417	0	5031436O03Rik	RIKEN cDNA 5031436O03 gene
1450669_at	48.36	0.479	3.013	0	24.483	0	0	8483	0	0	3	0	1.8535	0.9976	0	Vax2	ventral anterior homeobox containing gene 2
1417408_at	53.9	0.474	2.978	0	9.128	0	1e-05	-43	1	0	3	0	2.3379	0.9243	0	F3	coagulation factor III
1418517_at	54.8	0.473	2.971	0	59.214	0	0	70393	0	0	1	2	2.303	0.9243	0	Vnn1	vanin 1
1431609_a_at	32.86	0.471	2.958	0	19.384	0	0	2525	0	0	1	2	4.0531	0.4416	0	Pla2g7	phospholipase A2, group VII (platelet-activating factor acetylhydrolase, plasma)
1448213_at	54.18	0.471	2.958	0	35.716	0	0	26086	0	0	2	0	1.2303	1	0	Tera	teratocarcinoma expressed, serine rich
1436068_at	58.68	0.467	2.93	0	24.069	0	0	-6646	0	0	5	2	4.9264	0.6759	0	D2Bwg1072e	DNA segment, Chr 2, Brigham & Women's Genetics 1072 expressed
1417061_at	17.97	0.466	2.924	0	8.813	0	1e-05	42123	0	0	0	3	2.1518	0.853	0	Slc40a1	solute carrier family 40 (iron-regulated transporter), member 1
1424376_at	22.38	0.465	2.917	0	20.96	0	0	-3638	0	0	2	0	1.7225	0.9041	0	Metrnl	meteorin, glial cell differentiation regulator-like
1422836_at	50.34	0.464	2.91	0	98.971	0	0	-14778	0	0	0	2	2.0218	0.9243	0	Drd4	dopamine receptor 4
1417483_at	19.95	0.463	2.904	0	30.559	0	0	48250	0	0	2	2	2.7698	0.7002	0	Nfkbiz	nuclear factor of kappa light polypeptide gene enhancer in B-cells inhibitor, zeta
1452410_a_at	30.11	0.461	2.89	0	8.169	0	4e-05	7335	1	0	2	1	2.8131	0.5224	0	Arhgef5	Rho guanine nucleotide exchange factor (GEF) 5
1435554_at	20.38	0.459	2.877	0	11.962	0	0	-472	0	0	0	4	4.7887	0.3542	0	AU021186	expressed sequence AU021186
1440207_at	48.03	0.459	2.877	0	6.212	6e-05	0.00105	12014	0	0	0	2	2.1237	0.9243	0	B230104P22Rik	RIKEN cDNA B230104P22 gene
1416023_at	29.96	0.457	2.864	0	31.222	0	0	-300	1	0	3	1	4.6142	0.4416	0	Fabp3	fatty acid binding protein 3, muscle and heart
1419184_a_at	14.15	0.456	2.857	0	18.993	0	0	16101	0	0	1	2	2.9396	0.6406	0	Serpine1	serine (or cysteine) proteinase inhibitor, clade E, member 1
1420571_at	18.94	0.455	2.851	0	9.327	0	1e-05	0	0	0	0	0	0	1	0	Hoxa1	homeo box A1
1452283_at	23.2	0.455	2.851	0	12.805	0	0	-37196	0	0	0	2	1.7728	0.9041	0	Tiparp	TCDD-inducible poly(ADP-ribose) polymerase
1452320_at	12.55	0.454	2.844	0	7.893	0	7e-05	2858	0	0	0	4	3.8892	0.4094	0	AA517132	expressed sequence AA517132
1417282_at	29.22	0.449	2.811	0	7.361	1e-05	0.00016	-2216	1	0	0	2	2.6432	0.5224	0	Mmp23	matrix metalloproteinase 23
1433795_at	47.53	0.449	2.811	0	15.296	0	0	49114	0	0	7	1	3.3042	0.5454	0	A130092J06Rik	RIKEN cDNA A130092J06 gene
1420847_a_at	17.19	0.448	2.805	0	9.846	0	0	-525	0	0	5	14	12.972	0.0019	1	AV025504	expressed sequence AV025504
1426716_at	19.21	0.448	2.805	0	6.799	2e-05	0.00041	-83978	0	0	2	2	2.5234	0.7371	0	Mapkapk2	MAP kinase-activated protein kinase 2
1418455_at	17.94	0.447	2.798	0	13.793	0	0	1316	1	0	2	2	4.9823	0.3542	0	Lad1	ladinin
1448131_at	15.08	0.447	2.798	0	10.004	0	0	24820	0	0	1	2	2.7096	0.7002	0	C130073F10Rik	RIKEN cDNA C130073F10 gene
1418984_at	49.89	0.446	2.792	0	14.136	0	0	0	0	0	0	0	0	1	0	Rb1cc1	RB1-inducible coiled-coil 1
1426872_at	13.7	0.446	2.792	0	6.835	2e-05	0.00038	10522	0	0	2	0	1.4397	1	0	Sept8	septin 8
1436513_at	39.53	0.446	2.792	0	18.993	0	0	-59011	0	0	3	0	1.3331	1	0	Pcyt1b	phosphate cytidylyltransferase 1, choline, beta isoform
1449027_at	54.55	0.446	2.792	0	46.97	0	0	-29260	1	0	6	3	4.1435	0.7417	0	Car4	carbonic anhydrase 4
1415812_at	57.06	0.445	2.786	0	138.37	0	0	1446	0	0	2	0	2.0226	0.9243	0	Gsn	gelsolin
1452717_at	53.04	0.445	2.786	0	18.821	0	0	-145790	0	0	0	2	1.4013	1	0	Nfatc3	nuclear factor of activated T-cells, cytoplasmic, calcineurin-dependent 3
1418370_at	22.2	0.443	2.773	0	6.135	7e-05	0.00119	-160	0	0	2	0	2.1469	0.853	0	Zfp42	zinc finger protein 42
1423429_at	27.17	0.443	2.773	0	39.957	0	0	0	0	0	0	0	0	1	0	Ndrg1	N-myc downstream regulated gene 1
1436609_a_at	9.58	0.443	2.773	0	5.868	0.00011	0.00182	-37796	0	0	2	2	2.9051	0.5045	0	Atad2	ATPase family, AAA domain containing 2
1424966_at	13.98	0.442	2.766	0	5.47	0.00023	0.0034	-1590	0	0	1	2	4.4413	0.3542	0	1300006M19Rik	RIKEN cDNA 1300006M19 gene
1420423_at	14.97	0.44	2.754	0	7.769	0	8e-05	-1697	0	1	0	3	3.6421	0.4307	0	Ramp3	receptor (calcitonin) activity modifying protein 3
1428385_at	24.1	0.439	2.747	0	6.355	5e-05	0.00084	18490	0	1	1	2	2.8906	0.5224	0	2610019F03Rik	RIKEN cDNA 2610019F03 gene
1447936_at	19.23	0.439	2.747	0	6.374	4e-05	0.00081	0	0	0	0	0	0	1	0	Il16	interleukin 16
1450995_at	9.92	0.439	2.747	0	18.081	0	0	0	0	0	0	0	0	1	0	Tle4	transducin-like enhancer of split 4, homolog of Drosophila E(spl)
1418285_at	31.72	0.438	2.741	0	12.587	0	0	16738	0	0	1	6	4.637	0.4416	0	Cldn4	claudin 4
1428383_a_at	41.44	0.438	2.741	0	14.253	0	0	8043	0	0	2	0	1.5021	1	0	Pcnp	PEST-containing nuclear protein
1436737_a_at	57.93	0.438	2.741	0	18.554	0	0	0	0	0	0	0	0	1	0	A830039N02Rik	RIKEN cDNA A830039N02 gene
1418626_a_at	10.33	0.437	2.735	0	7.168	1e-05	0.00022	5840	1	0	2	0	1.2704	1	0	Mafk	v-maf musculoaponeurotic fibrosarcoma oncogene family, protein K (avian)
1448657_a_at	35.1	0.436	2.728	0	8.338	0	3e-05	3775	1	0	1	3	4.1701	0.4416	0	Chst12	carbohydrate sulfotransferase 12
1417879_at	10.76	0.434	2.716	0	5.543	0.0002	0.00304	34360	0	0	0	2	1.8539	0.7918	0	Fhl1	four and a half LIM domains 1
1434382_at	29.61	0.432	2.703	0	7.237	1e-05	0.0002	8488	1	0	0	2	1.9432	0.7365	0	6330530A05Rik	RIKEN cDNA 6330530A05 gene
1422774_at	19.56	0.431	2.697	0	4.161	0.00235	0.02475	0	0	0	0	0	0	1	0	Limd1	LIM domains containing 1
1433924_at	52.72	0.431	2.697	0	43.411	0	0	0	0	0	0	0	0	1	0	D130027M04Rik	RIKEN cDNA D130027M04 gene
1449191_at	9.99	0.43	2.691	0	4.119	0.00253	0.02634	0	0	0	0	0	0	1	0	Naga	N-acetyl galactosaminidase, alpha
1418862_at	22.52	0.429	2.685	0	8.755	0	2e-05	174	1	0	2	0	1.8428	0.8831	0	Birc2	baculoviral IAP repeat-containing 2
1448330_at	10.13	0.429	2.685	0	15.37	0	0	3603	0	0	3	2	4.7252	0.2523	0	Ccnb1	cyclin B1
1452318_a_at	58.14	0.429	2.685	0	21.42	0	0	0	0	0	0	0	0	1	0	Cited2	Cbp/p300-interacting transactivator, with Glu/Asp-rich carboxy-terminal domain, 2
1419556_at	44.48	0.428	2.679	0	6.776	2e-05	0.00042	-39640	0	0	1	3	2.99	0.5613	0	Ect2	ect2 oncogene
1420574_at	26.85	0.428	2.679	0	4.131	0.00248	0.02591	0	0	0	0	0	0	1	0	Prlpb	prolactin-like protein B
1422079_at	39.02	0.427	2.673	0	8.072	0	5e-05	46175	0	0	0	3	2.1054	0.7767	0	Cdx2	caudal type homeo box 2
1450624_at	13.08	0.427	2.673	0	4.388	0.00157	0.01753	-3390	0	0	1	2	3.8494	0.4094	0	Dpf3	D4, zinc and double PHD fingers, family 3
1459823_at	48.66	0.426	2.666	0	13.726	0	0	0	0	0	0	0	0	1	0	Dusp3	dual specificity phosphatase 3 (vaccinia virus phosphatase VH1-related)
1420807_a_at	24.41	0.425	2.66	0	4.554	0.00117	0.01372	-568	0	0	2	0	2.1545	0.6449	0	4931412G03Rik	RIKEN cDNA 4931412G03 gene
1416844_at	15.06	0.424	2.654	0	12.954	0	0	-10109	0	0	3	0	1.8145	0.8923	0	Hrmt1l1	heterogeneous nuclear ribonucleoprotein methyltransferase-like 1 (S. cerevisiae)
1453194_at	15.5	0.424	2.654	0	4.029	0.00296	0.03	0	0	0	0	0	0	1	0	6230427J02Rik	RIKEN cDNA 6230427J02 gene
1460220_a_at	38.3	0.423	2.648	0	11.54	0	0	3815	0	0	2	2	4.4222	0.41	0	Auts2	autism susceptibility candidate 2
1451912_a_at	20.16	0.422	2.642	0	7.708	0	9e-05	0	0	0	0	0	0	1	0	Spg20	spastic paraplegia 20, spartin (Troyer syndrome) homolog (human)
1416935_at	24.63	0.419	2.624	0	15.839	0	0	833	1	0	3	1	4.6018	0.4416	0	Trpv2	transient receptor potential cation channel, subfamily V, member 2
1418449_at	21.23	0.417	2.612	0	29.658	0	0	-10600	1	0	0	2	1.8583	0.8831	0	Serpinb9f	serine (or cysteine) proteinase inhibitor, clade B, member 9f
1418486_at	19.96	0.417	2.612	0	12.338	0	0	-8319	0	0	0	2	2.3151	0.7988	0	Copz2	coatomer protein complex, subunit zeta 2
1416715_at	18.7	0.415	2.6	0	23.869	0	0	1033	0	0	1	3	5.4396	0.3542	0	Gjb3	gap junction membrane channel protein beta 3
1416827_at	21.04	0.415	2.6	0	4.842	0.0007	0.00894	534	1	0	2	1	4.0823	0.3939	0	Tbxas1	thromboxane A synthase 1, platelet
1418374_at	11.12	0.414	2.594	0	4.799	0.00076	0.00953	1680	0	0	0	2	3.0432	0.4994	0	Tnnc1	troponin C, cardiac/slow skeletal
1452207_at	36.3	0.414	2.594	0	8.765	0	2e-05	258	1	0	2	2	5.0811	0.41	0	5730537D05Rik	RIKEN cDNA 5730537D05 gene
1416401_at	60.47	0.412	2.582	0	22	0	0	4198	0	0	0	3	3.2073	0.3147	0	Kai1	kangai 1 (suppression of tumorigenicity 6, prostate)
1451936_a_at	34.61	0.41	2.57	0	7.057	1e-05	0.00027	-6750	0	0	0	3	2.8849	0.5224	0	BC025076	cDNA sequence BC025076
1420356_at	11.21	0.409	2.564	0	6.056	8e-05	0.00135	-13677	1	0	1	2	2.8024	0.509	0	Gbx2	gastrulation brain homeobox 2
1454268_a_at	63.16	0.409	2.564	0	18.683	0	0	1678	0	0	3	0	2.4499	0.4883	0	Sec14l1	SEC14-like 1 (S. cerevisiae)
1428420_a_at	57.79	0.408	2.558	0	58.965	0	0	0	0	0	0	0	0	1	0	D4Bwg0951e	DNA segment, Chr 4, Brigham & Women's Genetics 0951 expressed
1421916_at	14.08	0.407	2.552	0	6.045	8e-05	0.00137	25590	0	0	1	3	3.1822	0.566	0	Tapbp	TAP binding protein
1433883_at	59.81	0.407	2.552	0	79.492	0	0	772	0	0	0	7	6.4657	0.3548	0	E130309D02Rik	RIKEN cDNA E130309D02 gene
1421541_a_at	13.06	0.406	2.546	0	7.099	1e-05	0.00025	11904	0	0	3	0	1.7384	0.9041	0	Mixl1	Mix1 homeobox-like 1 (Xenopus laevis)
1449461_at	15.42	0.406	2.546	0	4.112	0.00256	0.02663	10131	1	0	5	0	2.0443	0.8831	0	Spp1	secreted phosphoprotein 1
1420554_a_at	17.93	0.405	2.54	0	13.341	0	0	-148	1	0	2	0	1.8398	0.8831	0	Chn1	chimerin (chimaerin) 1
1428942_at	17.46	0.405	2.54	0	28.508	0	0	-2288	0	0	2	0	1.8786	0.8831	0	9130213B05Rik	RIKEN cDNA 9130213B05 gene
1449581_at	21.1	0.405	2.54	0	3.965	0.00332	0.03289	-701	0	0	2	1	4.5052	0.3542	0	Hck	hemopoietic cell kinase
1454837_at	16.63	0.405	2.54	0	17.289	0	0	-8039	0	0	2	3	4.4608	0.3542	0	Cyba	cytochrome b-245, alpha polypeptide
1424150_at	21.79	0.404	2.535	0	14.412	0	0	20640	0	0	0	2	1.9821	0.8831	0	Rhbdf1	rhomboid family 1 (Drosophila)
1428384_at	13.1	0.404	2.535	0	4.555	0.00117	0.01371	111860	0	0	0	3	1.8441	0.8831	0	6530401D17Rik	RIKEN cDNA 6530401D17 gene
1416916_at	49.79	0.403	2.529	0	35.801	0	0	3216	0	0	2	0	1.7625	1	0	Elf3	E74-like factor 3
1428826_at	14.79	0.403	2.529	0	10.084	0	0	742	1	0	2	1	4.1803	0.3903	0	AI987986	expressed sequence AI987986
1451431_a_at	44.51	0.403	2.529	0	21.65	0	0	-11737	0	0	0	2	2.0775	0.7767	0	4930488L10Rik	RIKEN cDNA 4930488L10 gene
1419396_at	42.27	0.402	2.523	0	15.68	0	0	-4479	0	0	0	2	2.5736	0.7118	0	Zfp423	zinc finger protein 423
1440021_at	51.69	0.401	2.517	0	7.645	0	0.0001	3403	0	0	3	0	2.1691	0.9243	0	A130038J17Rik	RIKEN cDNA A130038J17 gene
1415806_at	27.51	0.4	2.511	0	16.139	0	0	-5579	0	0	3	0	2.0023	0.7244	0	Plat	plasminogen activator, tissue
1418152_at	53.43	0.399	2.506	0	9.511	0	0	-1346	0	0	2	0	2.0477	0.9243	0	Tslpr	thymic stromal-derived lymphopoietin, receptor
1428738_a_at	30.43	0.398	2.5	0	10.11	0	0	0	0	0	0	0	0	1	0	1110049F12Rik	RIKEN cDNA 1110049F12 gene
1448618_at	16.05	0.398	2.5	0	14.506	0	0	16013	0	0	2	0	1.3364	1	0	Tax1bp1	Tax1 (human T-cell leukemia virus type I) binding protein 1
1449942_a_at	22.31	0.397	2.494	0	23.72	0	0	828	0	0	2	0	2.1525	0.853	0	AV071179	expressed sequence AV071179
1448688_at	18.62	0.396	2.488	0	23.344	0	0	3440	0	0	0	6	4.8433	0.3542	0	Tulp4	tubby like protein 4
1438133_a_at	24.38	0.395	2.483	0	8.484	0	3e-05	-1944	0	0	2	1	3.9327	0.4416	0	BC055368	cDNA sequence BC055368
1448201_at	12.15	0.395	2.483	0	6.417	4e-05	0.00076	-15588	0	1	0	4	2.9089	0.6406	0	2410006H16Rik	RIKEN cDNA 2410006H16 gene
1415927_at	15.97	0.394	2.477	0	7.46	1e-05	0.00014	-20356	0	0	0	2	1.9868	0.8831	0	Actc1	actin, alpha, cardiac
1429564_at	33.37	0.394	2.477	0	22.425	0	0	-10480	0	0	0	4	3.1159	0.5224	0	Bcor	Bcl6 interacting corepressor
1432466_a_at	18.39	0.394	2.477	0	6.185	6e-05	0.0011	0	0	0	0	0	0	1	0	2610204M08Rik	RIKEN cDNA 2610204M08 gene
1434678_at	49.98	0.394	2.477	0	12.263	0	0	0	0	0	0	0	0	1	0	Elmo3	engulfment and cell motility 3, ced-12 homolog (C. elegans)
1416225_at	15.18	0.392	2.466	0	7.783	0	8e-05	12857	0	0	0	2	2.1179	0.853	0	Adh1	alcohol dehydrogenase 1 (class I)
1418280_at	60.4	0.392	2.466	0	17.505	0	0	-58258	0	0	2	6	4.0578	0.2543	0	Nme7	non-metastatic cells 7, protein expressed in
1452590_a_at	11.83	0.391	2.46	0	4.437	0.00144	0.01631	26348	0	0	3	1	2.7872	0.509	0	1810010G06Rik	RIKEN cDNA 1810010G06 gene
1416048_at	13.69	0.389	2.449	0	11.789	0	0	2876	0	0	3	1	4.1965	0.3903	0	Phc2	polyhomeotic-like 2 (Drosophila)
1451322_at	29.57	0.389	2.449	0	3.805	0.0044	0.04135	0	0	0	0	0	0	1	0	Slc39a4	solute carrier family 39 (zinc transporter), member 4
1418352_at	54.04	0.388	2.443	0	16.77	0	0	-107426	0	0	0	4	2.1413	0.9243	0	Tnfsf13	tumor necrosis factor (ligand) superfamily, member 13
1423381_at	23.44	0.388	2.443	0	3.783	0.00457	0.04272	3676	0	0	0	4	3.7661	0.4094	0	Fmr1	fragile X mental retardation syndrome 1 homolog
1452828_at	33.93	0.388	2.443	0	7.435	1e-05	0.00014	-32816	1	0	1	3	2.6977	0.5224	0	Adamts4	a disintegrin-like and metalloprotease (reprolysin type) with thrombospondin type 1 motif, 4
1422803_at	30.88	0.387	2.437	0	83.187	0	0	-28	1	0	2	0	1.819	0.7808	0	1700088E04Rik	RIKEN cDNA 1700088E04 gene
1427895_at	18.45	0.387	2.437	0	6.568	3e-05	0.0006	0	0	0	0	0	0	1	0	Gstm3	glutathione S-transferase, mu 3
1433869_at	25.92	0.387	2.437	0	8.362	0	3e-05	0	0	0	0	0	0	1	0	Tgfbr3	transforming growth factor, beta receptor III
1449110_at	44.73	0.387	2.437	0	14.606	0	0	38870	0	0	2	0	1.1434	1	0	Cited1	Cbp/p300-interacting transactivator with Glu/Asp-rich carboxy-terminal domain 1
1419639_at	16.06	0.386	2.432	0	10.874	0	0	52231	0	0	3	4	3.7269	0.4114	0	Was	Wiskott-Aldrich syndrome homolog (human)
1417872_at	31.6	0.385	2.426	0	10.336	0	0	0	0	0	0	0	0	1	0	Ctsz	cathepsin Z
1438684_at	37.86	0.385	2.426	0	11.249	0	0	-25498	0	0	1	7	4.5866	0.41	0	D16Bwg1547e	DNA segment, Chr 16, Brigham & Women's Genetics 1547 expressed
1448987_at	32.44	0.385	2.426	0	6.565	3e-05	0.0006	-55312	0	0	0	12	4.3254	0.4416	0	Gata3	GATA binding protein 3
1419230_at	12.05	0.384	2.421	1	9.063	0	1e-05	-6334	0	0	0	3	2.9881	0.4582	0	Ehox	ES cell derived homeobox containing gene
1448690_at	21.96	0.384	2.421	0	7.025	1e-05	0.00028	64292	0	1	1	5	3.4408	0.5003	0	Ncf2	neutrophil cytosolic factor 2
1448871_at	54.97	0.384	2.421	0	9.858	0	0	18609	0	1	2	3	3.7849	0.7417	0	Galns	galactosamine (N-acetyl)-6-sulfate sulfatase
1417809_at	50.03	0.383	2.415	0	21.233	0	0	15930	0	0	2	1	2.7789	0.8573	0	1810019J16Rik	RIKEN cDNA 1810019J16 gene
1419700_a_at	38.2	0.383	2.415	0	7.276	1e-05	0.00018	-42276	0	0	2	1	2.3603	0.7423	0	Sgcb	sarcoglycan, beta (dystrophin-associated glycoprotein)
1418003_at	56.61	0.38	2.398	0	32.78	0	0	166513	0	0	2	2	2.263	0.9243	0	Ada	adenosine deaminase
1416382_at	36.35	0.379	2.393	0	11.072	0	0	-18745	0	1	3	1	2.9681	0.5613	0	Ctsc	cathepsin C
1424951_at	27.58	0.379	2.393	0	9.085	0	1e-05	-69	1	0	0	2	3.0252	0.5224	0	Alad	aminolevulinate, delta-, dehydratase
1439018_at	63.97	0.379	2.393	0	73.715	0	0	0	0	0	0	0	0	1	0	A230098A12Rik	RIKEN cDNA A230098A12 gene
1444038_at	17.75	0.377	2.382	0	8.057	0	5e-05	-1823	0	0	2	2	4.9386	0.3542	0	Spry4	sprouty homolog 4 (Drosophila)
1451061_at	21.83	0.376	2.376	0	4.028	0.00297	0.03007	0	0	0	0	0	0	1	0	Mpp1	membrane protein, palmitoylated
1425464_at	59.2	0.374	2.365	0	14.587	0	0	-185899	0	0	3	1	2.0162	0.9243	0	LOC224833	hypothetical protein BC006605
1449204_at	58.3	0.373	2.36	0	47.233	0	0	-7530	0	0	0	4	3.3839	0.8309	0	1110007C05Rik	RIKEN cDNA 1110007C05 gene
1448830_at	46.1	0.372	2.355	0	21.185	0	0	-4146	0	0	0	3	3.1984	0.5561	0	Podxl	podocalyxin-like
1450843_a_at	58.6	0.372	2.355	0	12.327	0	0	8841	0	0	0	2	2.2703	0.9243	0	Dlx3	distal-less homeobox 3
1416657_at	62.76	0.371	2.349	0	25.619	0	0	3165	0	0	0	2	2.7095	0.4188	0	Akt1	thymoma viral proto-oncogene 1
1417638_at	12.42	0.37	2.344	0	27.278	0	0	-9986	0	0	8	15	9.4065	0.023	1	Limk1	LIM-domain containing, protein kinase
1425616_a_at	18.2	0.369	2.338	0	7.49	1e-05	0.00013	22419	0	0	2	0	1.2563	1	0	S100a16	S100 calcium binding protein A16
1449088_at	42.14	0.369	2.338	0	12.033	0	0	0	0	0	0	0	0	1	0	Slc16a3	solute carrier family 16 (monocarboxylic acid transporters), member 3
1418085_at	16.07	0.368	2.333	0	26.105	0	0	18011	0	0	2	1	2.6786	0.7002	0	Cfl2	cofilin 2, muscle
1421366_at	63.92	0.366	2.322	0	4.499	0.00129	0.0149	-12921	0	1	1	2	3.0836	0.324	0	Jub	ajuba
1455178_at	21.71	0.366	2.322	1	8.964	0	1e-05	383	1	0	2	0	1.8312	0.7725	0	Hic2	hypermethylated in cancer 2
1460217_at	58.33	0.366	2.322	0	9.993	0	0	0	0	0	0	0	0	1	0	Dhtkd1	dehydrogenase E1 and transketolase domain containing 1
1429099_at	16.15	0.365	2.317	0	6.035	8e-05	0.00139	0	0	0	0	0	0	1	0	Tmpo	thymopoietin
1442434_at	23.75	0.365	2.317	0	7.922	0	6e-05	0	0	0	0	0	0	1	0	6330505N24Rik	RIKEN cDNA 6330505N24 gene
1424356_a_at	31.14	0.364	2.312	0	12.986	0	0	-10591	0	0	0	2	2.2702	0.6046	0	Mospd1	motile sperm domain containing 1
1429203_at	13.11	0.363	2.306	0	13.325	0	0	0	0	0	0	0	0	1	0	D530031C13Rik	RIKEN cDNA D530031C13 gene
1455399_at	17.39	0.363	2.306	0	5.941	0.0001	0.00162	0	0	0	0	0	0	1	0	Phf13	PHD finger protein 13
1421657_a_at	24.43	0.362	2.301	0	6.229	6e-05	0.00102	-103250	0	0	0	2	1.4833	0.985	0	H2afy2	H2A histone family, member Y2
1434112_at	38.01	0.362	2.301	0	12.918	0	0	853	1	0	0	3	3.9238	0.41	0	Cdh5	cadherin 5
1427356_at	32.76	0.361	2.296	0	17.051	0	0	15916	0	0	2	0	1.3416	1	0	2410003B16Rik	RIKEN cDNA 2410003B16 gene
1420624_a_at	44.25	0.36	2.29	0	15.98	0	0	-532	0	0	2	0	2.1553	0.7767	0	Esx1	extraembryonic, spermatogenesis, homeobox 1
1426584_a_at	14.97	0.36	2.29	0	7.973	0	6e-05	2862	0	0	2	0	1.7983	0.8947	0	Gnaz	guanine nucleotide binding protein, alpha z subunit
1449205_at	53.34	0.36	2.29	0	4.959	0.00057	0.00751	11604	0	0	1	2	3.1412	0.8309	0	Gli1	GLI-Kruppel family member GLI1
1455439_a_at	57.89	0.36	2.29	0	29.618	0	0	-265	0	0	2	0	2.1473	0.9243	0	Gdap5	ganglioside-induced differentiation-associated-protein 5
1422566_at	50.62	0.359	2.285	0	7.299	1e-05	0.00018	-1366	0	0	5	0	3.3376	0.8309	0	Crry	complement receptor related protein
1450391_a_at	34.07	0.359	2.285	0	11.071	0	0	-37194	0	0	2	1	2.3487	0.5751	0	Nrk	Nik related kinase
1449043_at	50.79	0.358	2.28	0	5.176	0.00038	0.00537	29577	1	0	0	3	1.9677	0.9243	0	Tcfap2c	transcription factor AP-2, gamma
1420891_at	59.59	0.357	2.275	0	7.482	1e-05	0.00013	-21	0	0	4	0	3.1247	0.8309	0	B3gnt1	UDP-GlcNAc
1428891_at	53.4	0.357	2.275	0	11.357	0	0	-1636	0	0	2	0	1.98	0.9243	0	Nr6a1	nuclear receptor subfamily 6, group A, member 1
1424184_at	18.24	0.356	2.269	0	8.946	0	1e-05	1550	1	0	3	0	2.1632	0.853	0	0610039K22Rik	RIKEN cDNA 0610039K22 gene
1431339_a_at	56.6	0.356	2.269	0	31.918	0	0	-25676	1	0	3	0	1.2077	1	0	4933437F05Rik	RIKEN cDNA 4933437F05 gene
1434353_at	62.03	0.356	2.269	0	126.701	0	0	-35793	0	0	1	15	6.134	0.071	1	Rabgap1l	RAB GTPase activating protein 1-like
1416389_a_at	25.47	0.355	2.264	0	5.206	0.00036	0.00512	39909	0	0	1	4	3.3082	0.5224	0	Chc1l	chromosome condensation 1-like
1418714_at	56.06	0.355	2.264	0	33.919	0	0	13680	0	0	2	0	1.3737	1	0	Apoc4	apolipoprotein C-IV
1448269_a_at	42.62	0.355	2.264	0	21.226	0	0	-22756	0	1	2	4	3.9789	0.41	0	H19	H19 fetal liver mRNA
1451386_at	12.09	0.355	2.264	0	6.228	6e-05	0.00102	0	0	0	0	0	0	1	0	Lisch7	liver-specific bHLH-Zip transcription factor
1433523_at	17.38	0.354	2.259	0	5.166	0.00039	0.00544	8702	0	0	2	0	1.4799	1	0	Hmgcs1	3-hydroxy-3-methylglutaryl-Coenzyme A synthase 1
1434528_at	12.35	0.352	2.249	0	18.785	0	0	-30385	0	0	2	8	4.9697	0.3542	0	Spred2	sprouty protein with EVH-1 domain 2, related sequence
1417111_at	23.44	0.351	2.243	0	9.159	0	1e-05	-112651	0	1	1	2	2.1703	0.853	0	Man1a	mannosidase 1, alpha
1423790_at	22.03	0.351	2.243	0	20.967	0	0	48556	1	1	2	1	1.9156	0.8831	0	8430410A17Rik	RIKEN cDNA 8430410A17 gene
1454978_at	52.13	0.351	2.243	0	5.163	0.00039	0.00547	-811	1	0	0	5	5.0749	0.6759	0	2210008M09Rik	RIKEN cDNA 2210008M09 gene
1416554_at	13.23	0.35	2.238	0	9.844	0	0	-1822	1	1	0	4	4.0529	0.3939	0	Pdlim1	PDZ and LIM domain 1 (elfin)
1422601_at	57.21	0.35	2.238	0	33.143	0	0	-3882	0	0	0	2	2.6159	0.8686	0	Myl4	myosin, light polypeptide 4
1430700_a_at	17.52	0.349	2.233	1	7.105	1e-05	0.00025	-30408	0	0	2	0	1.1976	1	0	Dp1l1	deleted in polyposis 1-like 1
1424051_at	58.66	0.348	2.228	0	12.587	0	0	2964	0	0	0	4	3.9731	0.7417	0	Bub1	budding uninhibited by benzimidazoles 1 homolog (S. cerevisiae)
1448220_at	65.37	0.348	2.228	0	8.952	0	1e-05	33556	0	0	0	8	3.7933	0.2812	0	Mfn2	mitofusin 2
1424768_at	56.34	0.346	2.218	0	20.263	0	0	7851	0	1	0	3	2.8104	0.8573	0	2900006B13Rik	RIKEN cDNA 2900006B13 gene
1452387_a_at	28.59	0.346	2.218	0	5.77	0.00013	0.00213	-1242	0	0	0	3	3.9006	0.4416	0	AW123240	expressed sequence AW123240
1422731_at	23.4	0.344	2.208	0	30.421	0	0	-21610	0	0	0	2	1.9666	0.8831	0	AI785031	expressed sequence AI785031
1418708_at	18.2	0.343	2.202	0	9.74	0	0	0	0	0	0	0	0	1	0	S100a13	S100 calcium binding protein A13
1419145_at	12.52	0.343	2.202	0	5.316	0.0003	0.00434	5028	0	0	0	2	2.4692	0.746	0	Hoxd9	homeo box D9
1428357_at	40.05	0.342	2.197	0	6.788	2e-05	0.00041	-40216	0	1	4	5	4.4263	0.41	0	2900097C17Rik	RIKEN cDNA 2900097C17 gene
1449046_a_at	44.25	0.342	2.197	0	12.445	0	0	0	0	0	0	0	0	1	0	Muted	muted
1417868_a_at	29.46	0.341	2.192	0	18.499	0	0	357	1	0	3	0	2.3556	0.5751	0	Mmaa	methylmalonic aciduria (cobalamin deficiency) type A
1423540_at	43.98	0.341	2.192	0	13.886	0	0	-11063	0	0	0	4	3.0852	0.5613	0	D14Ertd725e	DNA segment, Chr 14, ERATO Doi 725, expressed
1420576_at	32.6	0.34	2.187	0	4.194	0.00222	0.02364	1829	1	0	2	0	1.6262	0.8954	0	1700065I17Rik	RIKEN cDNA 1700065I17 gene
1428459_at	54.1	0.34	2.187	0	20.608	0	0	0	0	0	0	0	0	1	0	2200002K05Rik	RIKEN cDNA 2200002K05 gene
1438426_at	37.89	0.34	2.187	0	10.469	0	0	-779	0	0	2	0	2.152	0.7767	0	D330022A01Rik	RIKEN cDNA D330022A01 gene
1451339_at	34.13	0.339	2.182	0	5.366	0.00027	0.004	4733	0	0	0	2	2.4989	0.5465	0	1810011E08Rik	RIKEN cDNA 1810011E08 gene
1417845_at	51.96	0.338	2.177	0	13.415	0	0	0	0	0	0	0	0	1	0	Cldn5	claudin 5
1419398_a_at	48.52	0.337	2.172	0	40.593	0	0	-224	1	0	0	4	4.4663	0.7417	0	Pola1	polymerase (DNA directed), alpha 1
1419631_at	33.64	0.337	2.172	0	6.99	1e-05	0.0003	0	0	0	0	0	0	1	0	Ankrd2	ankyrin repeat domain 2 (stretch responsive muscle)
1434930_at	36.65	0.337	2.172	0	12.01	0	0	-280	1	0	2	1	4.1159	0.41	0	A2m	alpha-2-macroglobulin
1435601_at	18.64	0.337	2.172	0	15.496	0	0	0	0	0	0	0	0	1	0	Lman2l	lectin, mannose-binding 2-like
1416414_at	37	0.336	2.167	0	11.452	0	0	-26503	0	0	3	2	3.374	0.5454	0	Emilin1	elastin microfibril interfacer 1
1417185_at	16.7	0.336	2.167	0	6.591	3e-05	0.00057	1723	0	0	2	0	1.9672	0.8831	0	Ly6a	lymphocyte antigen 6 complex, locus A
1417828_at	49.04	0.336	2.167	0	10.274	0	0	-48858	0	0	3	0	1.3711	1	0	Wwtr1	WW domain containing transcription regulator 1
1450834_at	51.32	0.336	2.167	0	4.668	0.00095	0.01159	0	0	0	0	0	0	1	0	Pdgfb	platelet derived growth factor, B polypeptide
1416268_at	60.45	0.335	2.162	0	11.755	0	0	50367	0	0	4	13	6.1798	0.071	1	Ets2	E26 avian leukemia oncogene 2, 3' domain
1425676_a_at	43.05	0.335	2.162	0	18.468	0	0	0	0	0	0	0	0	1	0	Rtkn	rhotekin
1460351_at	53.64	0.334	2.157	0	19.8	0	0	-27722	0	1	2	0	1.2164	1	0	9330188N17Rik	RIKEN cDNA 9330188N17 gene
1416298_at	21.08	0.333	2.152	0	4.54	0.0012	0.01403	9423	0	0	0	3	2.6667	0.7002	0	Mmp9	matrix metalloproteinase 9
1424617_at	19.41	0.333	2.152	0	3.927	0.00355	0.03478	-456	0	1	0	4	4.9397	0.3542	0	Cklf	chemokine-like factor
1448752_at	35.11	0.333	2.152	0	3.868	0.00394	0.03786	113331	0	0	4	5	3.7881	0.4416	0	Smc2l1	SMC2 structural maintenance of chromosomes 2-like 1 (yeast)
1455056_at	33.7	0.333	2.152	0	6.309	5e-05	0.0009	0	0	0	0	0	0	1	0	Dusp9	dual specificity phosphatase 9
1449832_at	64.01	0.332	2.147	0	4.383	0.00158	0.01764	0	0	0	0	0	0	1	0	Ssbp4	single stranded DNA binding protein 4
1416411_at	25.52	0.331	2.142	0	6.235	6e-05	0.00101	-10083	0	1	0	3	2.7295	0.5224	0	Gstm2	glutathione S-transferase, mu 2
1435745_at	37.58	0.331	2.142	0	7.599	0	0.00011	0	0	0	0	0	0	1	0	Erf	Ets2 repressor factor
1453269_at	38.1	0.331	2.142	0	10.393	0	0	9812	0	0	2	2	3.655	0.4727	0	Krtap21-1	keratin associated protein 21-1
1417591_at	42.95	0.33	2.137	0	6.311	5e-05	0.00089	8218	0	0	2	0	1.5011	1	0	Ptges2	prostaglandin E synthase 2
1422106_a_at	45.92	0.33	2.137	0	9.071	0	1e-05	-3128	0	0	2	5	6.349	0.41	0	Prkch	protein kinase C, eta
1424133_at	25.55	0.33	2.137	1	3.746	0.00487	0.04508	-17703	0	0	2	0	1.314	0.9152	0	BC011209	cDNA sequence BC011209
1420540_a_at	21.48	0.327	2.123	0	6.286	5e-05	0.00093	38746	0	0	0	2	1.7341	0.9041	0	Sat1	spermidine/spermine N1-acetyl transferase 1
1433907_at	13.1	0.327	2.123	0	9.139	0	1e-05	-6784	0	0	0	7	4.5262	0.3542	0	9930012K11Rik	RIKEN cDNA 9930012K11 gene
1448656_at	16.34	0.327	2.123	0	4.291	0.00187	0.02034	-16949	1	0	2	0	1.0064	1	0	Ripk3	receptor-interacting serine-threonine kinase 3
1417756_a_at	19.32	0.326	2.118	0	5.317	0.0003	0.00433	0	0	0	0	0	0	1	0	Stk10	serine/threonine kinase 10
1417829_a_at	18.4	0.326	2.118	0	8.444	0	3e-05	755	0	0	3	2	5.9919	0.2698	0	Aqp8	aquaporin 8
1449032_at	63.35	0.326	2.118	0	11.729	0	0	0	0	0	0	0	0	1	0	Cxxc5	CXXC finger 5
1450919_at	20.96	0.326	2.118	0	6.537	3e-05	0.00063	-24563	1	1	0	2	1.5647	1	0	Mt4	metallothionein 4
1451842_a_at	27.3	0.326	2.118	0	4.242	0.00203	0.02196	-2505	0	0	1	2	4.133	0.4416	0	1110038M16Rik	RIKEN cDNA 1110038M16 gene
1417158_at	30.68	0.324	2.108	0	5.67	0.00016	0.00249	-8731	0	0	0	4	3.2851	0.5224	0	BC003332	cDNA sequence BC003332
1424495_a_at	40.07	0.324	2.108	0	6.169	6e-05	0.00112	-22363	0	0	0	11	4.833	0.41	0	BC005662	cDNA sequence BC005662
1435430_at	15.53	0.324	2.108	0	6.211	6e-05	0.00105	-15663	0	0	3	2	3.7967	0.4094	0	Idb2	inhibitor of DNA binding 2
1417889_at	32.91	0.323	2.103	0	5.181	0.00038	0.00532	-2014	0	0	1	3	4.8524	0.4416	0	1110060M21Rik	RIKEN cDNA 1110060M21 gene
1451520_at	35.91	0.323	2.103	0	7.749	0	8e-05	-5402	0	1	2	0	1.6089	0.8954	0	2310016A09Rik	RIKEN cDNA 2310016A09 gene
1417976_at	19.84	0.322	2.098	0	7.355	1e-05	0.00016	-27050	0	0	0	6	3.3216	0.5409	0	Kpna4	karyopherin (importin) alpha 4
1428527_at	29.69	0.322	2.098	0	4.19	0.00223	0.02373	-27350	0	0	1	2	2.6644	0.5224	0	1200009I06Rik	RIKEN cDNA 1200009I06 gene
1443796_at	66.41	0.322	2.098	0	3.936	0.00349	0.0343	-96927	0	0	0	3	1.8682	0.6853	0	Ppard	peroxisome proliferator activator receptor delta
1416226_at	55.81	0.321	2.094	0	6.436	4e-05	0.00074	-18914	0	1	2	0	1.2992	1	0	Arpc1b	actin related protein 2/3 complex, subunit 1B
1429839_a_at	32.8	0.321	2.094	0	7.553	1e-05	0.00012	14852	0	0	3	0	1.6905	0.8604	0	1500005K14Rik	RIKEN cDNA 1500005K14 gene
1430349_at	15.5	0.321	2.094	1	6.75	2e-05	0.00044	-19184	0	0	1	2	2.8807	0.4582	0	2810409H07Rik	RIKEN cDNA 2810409H07 gene
1452217_at	55.14	0.321	2.094	0	20.168	0	0	0	0	0	0	0	0	1	0	Camk1d	calcium/calmodulin-dependent protein kinase ID
1416129_at	63.21	0.319	2.084	0	43.075	0	0	-28570	0	0	2	5	4.2416	0.2543	0	1300002F13Rik	RIKEN cDNA 1300002F13 gene
1416431_at	54.13	0.319	2.084	0	27.479	0	0	-19873	0	0	2	0	1.2881	1	0	Tubb6	tubulin, beta 6
1418097_a_at	60.38	0.317	2.074	0	26.347	0	0	5462	1	0	3	2	4.142	0.2543	0	Prkcz	protein kinase C, zeta
1453737_at	51.91	0.317	2.074	0	4.474	0.00135	0.01546	0	0	0	0	0	0	1	0	Ppp2cz	protein phosphatase 2a, catalytic subunit, zeta isoform
1420499_at	32.34	0.316	2.07	0	7.912	0	7e-05	-2432	0	0	0	2	2.7999	0.5224	0	Dab2	disabled homolog 2 (Drosophila)
1417797_a_at	61.73	0.315	2.065	0	10.215	0	0	-6843	0	1	1	2	3.4402	0.3073	0	Ltb4dh	leukotriene B4 12-hydroxydehydrogenase
1416044_at	47.18	0.313	2.055	0	11.841	0	0	0	0	0	0	0	0	1	0	Fliih	flightless I homolog (Drosophila)
1435493_at	62.09	0.313	2.055	0	24.263	0	0	-17174	0	0	1	16	7.0832	0.071	1	Cox6b2	cytochrome c oxidase subunit VIb polypeptide 2
1448402_at	32.39	0.313	2.055	0	8.927	0	1e-05	-190	1	0	2	0	1.819	0.7808	0	Gm2a	GM2 ganglioside activator protein
1422506_a_at	42.21	0.312	2.051	0	23.889	0	0	-1568	0	1	3	0	2.469	0.7182	0	Bnip3	BCL2/adenovirus E1B 19kDa-interacting protein 1, NIP3
1428168_at	27.88	0.312	2.051	0	10.457	0	0	-1668	0	0	2	0	1.9729	0.7302	0	Cdca7	cell division cycle associated 7
1428471_at	64.84	0.312	2.051	0	28.194	0	0	-6642	0	0	0	2	2.3849	0.4883	0	1700020I14Rik	RIKEN cDNA 1700020I14 gene
1429764_at	60.86	0.311	2.046	0	17.7	0	0	-3277	0	0	2	1	3.6145	0.2927	0	0610009F02Rik	RIKEN cDNA 0610009F02 gene
1424877_a_at	20.73	0.31	2.041	0	20.081	0	0	0	0	0	0	0	0	1	0	A830007P12Rik	RIKEN cDNA A830007P12 gene
1433956_at	63.88	0.309	2.037	0	10.901	0	0	-7651	0	1	7	4	6.3458	0.071	1	Pknox2	Pbx/knotted 1 homeobox 2
1434758_at	66.33	0.309	2.037	0	6.603	3e-05	0.00056	28536	0	0	5	1	3.2576	0.3147	0	Ccm2	cerebral cavernous malformation 2 homolog (human)
1416716_at	25.04	0.308	2.032	0	9.358	0	1e-05	-4555	0	0	1	2	3.7644	0.4416	0	Efs	embryonal Fyn-associated substrate
1420713_a_at	50.25	0.306	2.023	0	10.372	0	0	9108	0	0	0	4	3.2748	0.8309	0	Hpn	hepsin
1450131_a_at	54.31	0.306	2.023	0	8.242	0	4e-05	0	0	0	0	0	0	1	0	Casp3	caspase 3, apoptosis related cysteine protease
1419872_at	67.23	0.304	2.013	0	16.422	0	0	-13710	0	0	0	2	2.1051	0.5885	0	Tpm2	tropomyosin 2, beta
1455061_a_at	29.2	0.304	2.013	0	4.978	0.00055	0.0073	23108	1	0	0	4	2.4602	0.5537	0	B130017I01Rik	RIKEN cDNA B130017I01 gene
1416954_at	51.76	0.303	2.009	0	25.635	0	0	18671	0	0	2	1	2.6788	0.8573	0	Slc25a10	solute carrier family 25 (mitochondrial carrier, dicarboxylate transporter), member 10
1431856_a_at	57.47	0.303	2.009	0	10.576	0	0	0	0	0	0	0	0	1	0	Efhd2	EF hand domain containing 2
1432543_a_at	58.72	0.303	2.009	0	4.953	0.00057	0.00757	-18822	1	0	11	0	2.918	0.8573	0	9330177L23Rik	RIKEN cDNA 9330177L23 gene
1450957_a_at	52.26	0.302	2.004	0	19.567	0	0	0	0	0	0	0	0	1	0	Wnt4	wingless-related MMTV integration site 4
1451318_a_at	47.48	0.301	1.999	0	5.626	0.00017	0.00266	-50550	0	0	0	2	1.676	1	0	C330016O10Rik	RIKEN cDNA C330016O10 gene
1423955_a_at	18.5	0.3	1.995	0	9.993	0	0	-13022	0	1	0	5	3.4706	0.4686	0	Krt2-7	keratin complex 2, basic, gene 7
1452151_at	21.71	0.299	1.99	0	11.494	0	0	-7734	0	0	0	3	2.8871	0.4686	0	Txnrd2	thioredoxin reductase 2
1417039_a_at	46.66	0.298	1.986	0	15.953	0	0	0	0	0	0	0	0	1	0	Cul7	cullin 7
1417959_at	19.39	0.298	1.986	0	4.68	0.00094	0.0114	529	0	0	2	1	4.434	0.4686	0	Cidea	cell death-inducing DNA fragmentation factor, alpha subunit-like effector A
1421505_at	59.24	0.298	1.986	0	3.855	0.00402	0.0385	23403	0	0	0	3	2.386	0.6233	0	1700052N19Rik	RIKEN cDNA 1700052N19 gene
1454737_at	62.02	0.298	1.986	0	36.887	0	0	-3645	0	0	2	0	1.7249	0.9766	0	2410007B07Rik	RIKEN cDNA 2410007B07 gene
1417240_at	23.05	0.297	1.981	0	47.044	0	0	-13700	0	1	0	2	2.1054	0.6183	0	Zyx	zyxin
1423558_at	61.09	0.297	1.981	0	4.748	0.00083	0.0103	11261	0	0	3	1	3.2673	0.6087	0	Rbms2	RNA binding motif, single stranded interacting protein 2
1435564_at	55.58	0.297	1.981	0	9.666	0	0	-17954	0	0	2	1	2.697	0.5347	0	Set7	SET domain-containing protein 7
1424927_at	62	0.296	1.976	0	11.358	0	0	518	0	0	0	2	3.4081	0.6087	0	Usp43	ubiquitin specific protease 43
1432464_a_at	18.94	0.296	1.976	0	4.005	0.00309	0.03105	0	0	0	0	0	0	1	0	Mnat1	menage a trois 1
1427387_a_at	61.14	0.295	1.972	0	4.096	0.00263	0.02726	-4056	0	0	2	0	1.6935	0.9871	0	6030404E16Rik	RIKEN cDNA 6030404E16 gene
1433801_at	36.26	0.295	1.972	0	10.028	0	0	0	0	0	0	0	0	1	0	AW555464	expressed sequence AW555464
1452903_at	19.7	0.295	1.972	0	9.274	0	1e-05	0	0	0	0	0	0	1	0	Trp53inp2	tumor protein p53 inducible nuclear protein 2
1433520_at	14.33	0.294	1.967	0	5.523	0.00021	0.00313	-10456	0	1	3	16	8.5106	0.0537	1	Klf13	Kruppel-like factor 13
1435342_at	62.09	0.294	1.967	0	13.278	0	0	-9083	0	1	2	0	1.474	1	0	Tmpit	transmembrane protein induced by tumor necrosis factor alpha
1416409_at	39.39	0.293	1.963	0	8.376	0	3e-05	-7870	0	0	3	0	1.8776	1	0	Acox1	acyl-Coenzyme A oxidase 1, palmitoyl
1424263_at	66.02	0.293	1.963	0	10.776	0	0	520	0	0	2	1	4.434	0.4299	0	Dyrk3	dual-specificity tyrosine-(Y)-phosphorylation regulated kinase 3
1428083_at	65.5	0.293	1.963	0	4.965	0.00056	0.00744	0	0	0	0	0	0	1	0	Col16a1	procollagen, type XVI, alpha 1
1422301_at	24.35	0.292	1.958	0	4.533	0.00122	0.01417	104382	0	0	5	7	4.4867	0.24	0	Tgif	TG interacting factor
1424459_at	17.01	0.292	1.958	0	6.427	4e-05	0.00075	2797	0	0	2	0	1.8054	0.7751	0	AA691260	expressed sequence AA691260
1435922_at	65.79	0.292	1.958	0	20.183	0	0	4189	1	0	0	2	2.2578	0.7448	0	B430119L13Rik	RIKEN cDNA B430119L13 gene
1448977_at	56.44	0.292	1.958	0	40.727	0	0	-1091	0	0	1	11	9.5797	0.0251	1	Traf5	Tnf receptor-associated factor 5
1416236_a_at	33.93	0.291	1.954	0	4.653	0.00098	0.01184	641	1	0	0	2	2.98	0.3734	0	Eva1	epithelial V-like antigen 1
1449568_at	65.26	0.291	1.954	0	4.567	0.00114	0.01346	-7743	0	0	0	2	2.3227	0.73	0	Pde1b	phosphodiesterase 1B, Ca2 -calmodulin dependent
1421597_a_at	21.37	0.29	1.949	0	5.802	0.00012	0.00202	-12723	1	0	9	0	2.7905	0.4686	0	Syne1	synaptic nuclear envelope 1
1429438_at	38.91	0.289	1.945	0	16.636	0	0	6764	1	0	2	8	6.2245	0.2384	0	2410004A20Rik	RIKEN cDNA 2410004A20 gene
1460634_at	19.22	0.289	1.945	0	12.596	0	0	-6215	0	0	1	9	6.4868	0.1607	1	Csf1	colony stimulating factor 1 (macrophage)
1417895_a_at	50.67	0.288	1.94	0	4.695	0.00091	0.01114	4769	0	0	3	0	2.0467	0.7551	0	Apobec2	apolipoprotein B editing complex 2
1426680_at	46.75	0.288	1.94	0	9.167	0	1e-05	-100671	0	0	3	2	2.7042	0.9738	0	Sdh1	sorbitol dehydrogenase 1
1428535_at	59.28	0.288	1.94	0	6.98	1e-05	0.0003	0	0	0	0	0	0	1	0	Rnf3	ring finger protein 3
1439797_at	59.11	0.288	1.94	0	4.943	0.00058	0.00769	-14252	1	0	1	5	4.0339	0.5347	0	Hars	histidyl-tRNA synthetase
1452035_at	58.83	0.288	1.94	0	9.555	0	0	3382	0	0	0	2	2.6787	0.5347	0	Slc29a1	solute carrier family 29 (nucleoside transporters), member 1
1453355_at	20.53	0.288	1.94	0	6.586	3e-05	0.00058	11723	0	0	0	2	2.1833	0.6163	0	1700006H03Rik	RIKEN cDNA 1700006H03 gene
1416503_at	44.89	0.286	1.931	0	15.493	0	0	7592	0	0	2	0	1.5177	1	0	Lxn	latexin
1418758_a_at	65.82	0.286	1.931	0	3.995	0.00315	0.03148	8034	0	0	2	0	1.5055	1	0	Itgb7	integrin beta 7
1423399_a_at	59.56	0.286	1.931	0	14.81	0	0	0	0	0	0	0	0	1	0	Hnrpf	heterogeneous nuclear ribonucleoprotein F
1427929_a_at	40.63	0.285	1.927	0	7.088	1e-05	0.00025	6539	0	0	1	2	3.4672	0.7795	0	Acta1	actin, alpha 1, skeletal muscle
1433712_at	61.05	0.285	1.927	0	12.002	0	0	16046	1	1	0	3	2.2222	0.7448	0	Baz1a	bromodomain adjacent to zinc finger domain 1A
1455301_at	67.06	0.285	1.927	0	9.387	0	1e-05	0	0	0	0	0	0	1	0	Mogat2	monoacylglycerol O-acyltransferase 2
1416592_at	15.93	0.284	1.923	0	4.368	0.00163	0.01806	-3804	0	1	0	3	3.2622	0.4686	0	Glrx1	glutaredoxin 1 (thioltransferase)
1421262_at	63.1	0.284	1.923	0	5.65	0.00016	0.00257	-8626	0	0	4	0	2.1563	0.7737	0	Cabp1	calcium binding protein 1
1427228_at	26.22	0.284	1.923	0	8.805	0	1e-05	78	0	0	3	2	5.9823	0.0959	1	Jarid1b	jumonji, AT rich interactive domain 1B (Rbp2 like)
1415687_a_at	44.75	0.283	1.918	0	23.602	0	0	-46973	0	0	0	4	2.4691	0.9827	0	Psap	prosaposin
1417551_at	42.2	0.283	1.918	0	7.174	1e-05	0.00022	0	0	0	0	0	0	1	0	Cln3	ceroid lipofuscinosis, neuronal 3, juvenile (Batten, Spielmeyer-Vogt disease)
1449543_at	15.69	0.283	1.918	0	4.039	0.00291	0.02957	0	0	0	0	0	0	1	0	Pip5k2a	phosphatidylinositol-4-phosphate 5-kinase, type II, alpha
1418627_at	20.14	0.282	1.914	0	5.687	0.00015	0.00242	-2229	0	0	2	2	4.7555	0.4686	0	Clu	clusterin
1455039_a_at	52.35	0.282	1.914	0	56.19	0	0	-46774	0	1	1	15	5.7844	0.1803	1	AI173486	expressed sequence AI173486
1428781_at	51.88	0.281	1.909	0	6.36	4e-05	0.00083	0	0	0	0	0	0	1	0	Gngt2	guanine nucleotide binding protein (G protein), gamma transducing activity polypeptide 2
1452648_at	20.42	0.28	1.905	0	18.989	0	0	4868	0	0	2	0	1.6411	0.8631	0	Amotl2	angiomotin like 2
1433920_at	62.53	0.279	1.901	0	31.403	0	0	1589	0	0	3	0	2.473	0.7258	0	AI315037	expressed sequence AI315037
1451210_at	58.64	0.279	1.901	0	20.449	0	0	86312	0	1	1	3	2.5958	0.5492	0	Tdgf1	teratocarcinoma-derived growth factor
1460370_at	52.93	0.279	1.901	0	6.834	2e-05	0.00038	41936	0	1	4	0	1.6423	0.9621	0	Gli2	GLI-Kruppel family member GLI2
1417697_at	66.67	0.278	1.896	0	14.576	0	0	-7868	0	1	0	2	2.3163	0.73	0	Cdkn1c	cyclin-dependent kinase inhibitor 1C (P57)
1432083_a_at	47.11	0.278	1.896	0	3.846	0.00409	0.03899	-10215	0	1	0	2	2.2784	0.9827	0	Dtnbp1	dystrobrevin binding protein 1
1419198_at	59.67	0.277	1.892	0	4.471	0.00136	0.01551	-12387	1	0	0	2	1.8182	0.8644	0	Fhl2	four and a half LIM domains 2
1421392_a_at	60.03	0.277	1.892	0	4.708	0.00089	0.01094	0	0	0	0	0	0	1	0	Clecsf5	C-type (calcium dependent, carbohydrate-recognition domain) lectin, superfamily member 5
1424829_at	57.62	0.277	1.892	0	5.185	0.00038	0.0053	1915	1	0	2	0	1.6031	0.9621	0	BC011487	cDNA sequence BC011487
1426802_at	57.94	0.277	1.892	0	10.452	0	0	-11126	0	0	2	1	2.9079	0.5347	0	Tdrd7	tudor domain containing 7
1419126_at	37.99	0.276	1.887	0	4.229	0.00208	0.02241	-3698	0	0	2	0	1.7207	1	0	Ptpn18	protein tyrosine phosphatase, non-receptor type 18
1424740_at	40.84	0.276	1.887	0	15.683	0	0	-209	1	0	2	0	1.819	1	0	Pstpip1	proline-serine-threonine phosphatase-interacting protein 1
1437242_at	19.74	0.275	1.883	0	9.633	0	0	13667	0	0	2	1	2.8267	0.4686	0	AA416451	expressed sequence AA416451
1456315_a_at	24.69	0.274	1.879	0	4.784	0.00078	0.00974	61757	0	1	2	1	2.1802	0.5532	0	Dlg7	discs, large homolog 7 (Drosophila)
1456887_at	48.64	0.274	1.879	0	6.495	4e-05	0.00067	0	0	0	0	0	0	1	0	Cwf19l2	CWF19-like 2, cell cycle control (S. pombe)
1416387_at	70.5	0.273	1.874	0	21.107	0	0	-12514	0	0	0	5	3.4944	0.6087	0	Pip5k2c	phosphatidylinositol-4-phosphate 5-kinase, type II, gamma
1426750_at	44.46	0.273	1.874	0	6.322	5e-05	0.00088	-8655	0	0	1	2	3.3038	0.7881	0	AI604832	expressed sequence AI604832
1448956_at	52.7	0.273	1.874	0	8.758	0	2e-05	0	0	0	0	0	0	1	0	D17Ertd288e	DNA segment, Chr 17, ERATO Doi 288, expressed
1417149_at	53.75	0.272	1.87	0	4.692	0.00091	0.01119	39360	0	0	2	2	2.9008	0.5347	0	P4ha2	procollagen-proline, 2-oxoglutarate 4-dioxygenase (proline 4-hydroxylase), alpha II polypeptide
1418863_at	43.99	0.272	1.87	0	7.725	0	9e-05	-37525	0	0	0	3	2.1997	0.9827	0	Echdc3	enoyl Coenzyme A hydratase domain containing 3
1434059_at	41.88	0.272	1.87	0	4.523	0.00124	0.01437	0	0	0	0	0	0	1	0	Peg3	paternally expressed 3
1417566_at	58.51	0.271	1.866	0	17.333	0	0	-4	1	0	2	1	4.0823	0.5347	0	Abhd5	abhydrolase domain containing 5
1434489_at	67.81	0.27	1.862	0	8.125	0	5e-05	1877	0	0	0	2	2.9645	0.6314	0	Sfmbt2	Scm-like with four mbt domains 2
1426672_at	19.15	0.269	1.857	0	3.787	0.00453	0.04246	-20771	0	1	0	6	3.4349	0.4686	0	Me2	malic enzyme 2, NAD( )-dependent, mitochondrial
1460674_at	40.67	0.269	1.857	0	4.681	0.00093	0.01138	-51225	0	0	0	3	2.085	0.9827	0	Top1mt	DNA topoisomerase 1, mitochondrial
1417627_a_at	22.54	0.266	1.845	0	9.087	0	1e-05	-3219	0	0	0	2	2.7016	0.4803	0	Usmg4	upregulated during skeletal muscle growth 4
1420502_at	23.95	0.266	1.845	0	5.101	0.00044	0.00604	7607	0	0	0	5	3.8071	0.4686	0	Gch1	GTP cyclohydrolase 1
1423326_at	63.97	0.265	1.84	0	10.654	0	0	-9999	0	0	0	2	2.2227	0.7448	0	Tacstd2	tumor-associated calcium signal transducer 2
1424030_at	68.85	0.265	1.84	0	3.756	0.00479	0.04442	0	0	0	0	0	0	1	0	Lass2	longevity assurance homolog 2 (S. cerevisiae)
1416086_at	36.6	0.264	1.836	0	7.985	0	6e-05	-1330	0	0	2	1	4.2215	0.6057	0	Tpst2	protein-tyrosine sulfotransferase 2
1418954_at	22.18	0.264	1.836	0	4.934	0.00059	0.0078	8185	0	0	2	1	3.0875	0.4686	0	Maff	v-maf musculoaponeurotic fibrosarcoma oncogene family, protein F (avian)
1426765_at	31.22	0.264	1.836	0	7.722	0	9e-05	-10638	0	0	2	14	7.6742	0.043	1	D11Ertd18e	DNA segment, Chr 11, ERATO Doi 18, expressed
1454944_at	63.27	0.263	1.832	0	34.628	0	0	-139	1	0	4	1	5.0795	0.417	0	Insig1	insulin induced gene 1
1423657_at	42.72	0.262	1.828	0	12.48	0	0	22120	0	0	2	0	1.2646	1	0	Ifngr2	interferon gamma receptor 2
1426436_at	42.13	0.262	1.828	0	3.697	0.0053	0.04858	0	0	0	0	0	0	1	0	Irx2	Iroquois related homeobox 2 (Drosophila)
1426926_at	32.55	0.262	1.828	0	6.082	7e-05	0.00129	4883	0	0	4	0	2.3782	0.516	0	Inhbb	inhibin beta-B
1427357_at	33.92	0.261	1.823	0	5.302	0.00031	0.00443	-43074	0	0	1	5	3.6023	0.3734	0	4931431C02Rik	RIKEN cDNA 4931431C02 gene
1452967_at	23.26	0.261	1.823	0	5.954	9e-05	0.00159	47739	0	0	2	2	2.806	0.4686	0	Slc25a24	solute carrier family 25 (mitochondrial carrier, phosphate carrier), member 24
1421749_at	20.82	0.26	1.819	0	26.164	0	0	1715	0	0	0	3	3.7418	0.4686	0	Sox17	SRY-box containing gene 17
1423271_at	67.6	0.259	1.815	0	45.953	0	0	0	0	0	0	0	0	1	0	Prdx6	peroxiredoxin 6
1433546_at	53.68	0.258	1.811	0	10.246	0	0	27827	0	0	0	5	3.1375	0.5347	0	6430527G18Rik	RIKEN cDNA 6430527G18 gene
1425161_a_at	42.17	0.257	1.807	0	4.857	0.00068	0.00875	0	0	0	0	0	0	1	0	9030407H20Rik	RIKEN cDNA 9030407H20 gene
1426302_at	54.35	0.257	1.807	0	5.326	0.00029	0.00426	7571	0	0	1	2	3.3808	0.5347	0	Armcx1	armadillo repeat containing, X-linked 1
1448979_at	54.33	0.257	1.807	0	4.241	0.00204	0.02199	0	0	0	0	0	0	1	0	Mapk13	mitogen activated protein kinase 13
1417287_at	66.22	0.256	1.803	0	5.824	0.00012	0.00195	2212	0	0	3	4	6.5145	0.4091	0	H13	histocompatibility 13
1452646_at	44.3	0.256	1.803	0	8.437	0	3e-05	-3692	0	0	2	0	1.7211	1	0	Creb3l2	cAMP responsive element binding protein 3-like 2
1419509_a_at	19.4	0.255	1.798	0	5.788	0.00013	0.00207	0	0	0	0	0	0	1	0	Cntfr	ciliary neurotrophic factor receptor
1428902_at	66.23	0.255	1.798	0	4.476	0.00134	0.0154	-24617	0	0	1	2	2.7314	0.6314	0	1300014I06Rik	RIKEN cDNA 1300014I06 gene
1435339_at	30.21	0.255	1.798	0	4.588	0.0011	0.01306	12331	0	0	2	1	2.8772	0.3734	0	Aak1	AP2 associated kinase 1
1452756_at	42.47	0.255	1.798	0	3.89	0.00379	0.03671	0	0	0	0	0	0	1	0	2310020H20Rik	RIKEN cDNA 2310020H20 gene
1457139_at	65.7	0.255	1.798	0	21.247	0	0	0	0	0	0	0	0	1	0	6720461J16Rik	RIKEN cDNA 6720461J16 gene
1435525_at	70.65	0.254	1.794	0	11.294	0	0	8015	1	0	2	0	1.1821	1	0	Kcnk6	potassium inwardly-rectifying channel, subfamily K, member 6
1423947_at	51.26	0.253	1.79	0	8.966	0	1e-05	0	0	0	0	0	0	1	0	Pdlim2	PDZ and LIM domain 2
1428065_at	55.69	0.253	1.79	0	7.584	0	0.00011	453	1	0	3	0	2.3543	0.6233	0	2310004N24Rik	RIKEN cDNA 2310004N24 gene
1449267_at	38.32	0.253	1.79	0	3.994	0.00316	0.03157	0	0	0	0	0	0	1	0	Yes	Yamaguchi sarcoma viral (v-yes) oncogene homolog
1455992_at	37.73	0.253	1.79	0	6.211	6e-05	0.00105	5136	0	0	4	1	4.077	0.6057	0	Lgals1	lectin, galactose binding, soluble 1
1416260_a_at	18.11	0.252	1.786	0	4.367	0.00163	0.01807	8119	0	0	0	2	2.3038	0.6163	0	Snx1	sorting nexin 1
1416842_at	25.94	0.252	1.786	0	4.582	0.00111	0.01318	0	0	0	0	0	0	1	0	Gstm5	glutathione S-transferase, mu 5
1418300_a_at	49.31	0.252	1.786	0	12.42	0	0	13788	1	0	3	1	2.8314	0.5347	0	Fxyd5	FXYD domain-containing ion transport regulator 5
1434436_at	38.72	0.252	1.786	0	18.623	0	0	-128783	0	1	1	2	2.0756	0.9827	0	4631403P03Rik	RIKEN cDNA 4631403P03 gene
1450981_at	40.71	0.252	1.786	0	18.435	0	0	-1049	1	0	2	0	1.8125	1	0	Nppb	natriuretic peptide precursor type B
1452304_a_at	70.86	0.252	1.786	0	18.705	0	0	31991	0	0	2	0	1.1901	1	0	2700094F01Rik	RIKEN cDNA 2700094F01 gene
1454745_at	55.56	0.252	1.786	0	11.085	0	0	3723	0	0	2	1	3.536	0.5347	0	2900041A11Rik	RIKEN cDNA 2900041A11 gene
1417228_at	51	0.251	1.782	0	7.62	0	0.0001	-14632	0	0	2	2	3.4396	0.5347	0	Capn1	calpain 1
1429761_at	48.56	0.251	1.782	0	6.4	4e-05	0.00078	-2733	0	0	0	2	2.7788	0.5347	0	2310040C09Rik	RIKEN cDNA 2310040C09 gene
1434496_at	37.9	0.251	1.782	0	5.099	0.00044	0.00605	7138	0	0	5	0	2.5272	0.9827	0	Tde2l	tumor differentially expressed 2-like
1415940_at	45.55	0.25	1.778	0	3.946	0.00343	0.03378	1336	0	0	0	2	3.1058	0.8345	0	AA407930	expressed sequence AA407930
1423694_at	43.87	0.25	1.778	0	7.074	1e-05	0.00026	1466	0	0	2	1	4.1514	0.6057	0	Cdipt	CDP-diacylglycerol--inositol 3-phosphatidyltransferase (phosphatidylinositol synthase)
1450791_at	65.31	0.25	1.778	0	41.6	0	0	-33519	0	0	0	2	1.8048	0.926	0	Anp32a	acidic (leucine-rich) nuclear phosphoprotein 32 family, member A
1454681_at	72.45	0.25	1.778	0	7.007	1e-05	0.00029	-3016	0	0	2	3	5.1774	0.5793	0	5730509C05Rik	RIKEN cDNA 5730509C05 gene
1417751_at	69.05	0.248	1.77	0	13.872	0	0	9387	0	0	1	2	3.2579	0.6087	0	Mrps31	mitochondrial ribosomal protein S31
1427095_at	65.73	0.248	1.77	0	5.484	0.00022	0.00333	-114907	0	1	0	7	2.857	0.6314	0	Gtf3a	general transcription factor III A
1451255_at	67.3	0.248	1.77	0	10.597	0	0	-130	1	0	3	1	4.6331	0.4299	0	Folr1	folate receptor 1 (adult)
1454612_at	67.59	0.248	1.77	0	6.693	2e-05	0.00048	-845	1	0	0	2	2.98	0.6314	0	2900078C09Rik	RIKEN cDNA 2900078C09 gene
1420984_at	68.31	0.247	1.766	0	6.026	8e-05	0.00141	0	0	0	0	0	0	1	0	Mfge8	milk fat globule-EGF factor 8 protein
1436122_at	70.78	0.247	1.766	0	6.784	2e-05	0.00042	0	0	0	0	0	0	1	0	5031439G07Rik	RIKEN cDNA 5031439G07 gene
1451304_at	17.34	0.247	1.766	0	3.827	0.00423	0.04001	437	1	0	2	1	4.1808	0.4686	0	1700018B24Rik	RIKEN cDNA 1700018B24 gene
1416303_at	69.43	0.246	1.761	0	32.949	0	0	3054	0	0	0	2	2.7262	0.6314	0	Litaf	LPS-induced TN factor
1417516_at	64.28	0.245	1.757	0	8.881	0	1e-05	5223	0	0	0	2	2.453	0.7258	0	Ddit3	DNA-damage inducible transcript 3
1436183_at	63.31	0.245	1.757	0	9.495	0	0	0	0	0	0	0	0	1	0	BC038881	cDNA sequence BC038881
1460652_at	36.74	0.245	1.757	0	4.431	0.00146	0.01646	0	0	0	0	0	0	1	0	S100a11	S100 calcium binding protein A11 (calizzarin)
1428715_at	62.98	0.244	1.753	0	11.679	0	0	0	0	0	0	0	0	1	0	Hsf2bp	heat shock transcription factor 2 binding protein
1415947_at	46.13	0.243	1.749	0	7.791	0	8e-05	39023	0	0	0	2	1.7582	1	0	Pappa2	pappalysin 2
1417487_at	72.45	0.243	1.749	0	9.325	0	1e-05	538	1	0	3	0	2.3543	0.8527	0	Fosl1	fos-like antigen 1
1420631_a_at	54.02	0.243	1.749	0	5.822	0.00012	0.00196	18	1	0	5	0	3.1977	0.5347	0	Dnaja3	DnaJ (Hsp40) homolog, subfamily A, member 3
1448883_at	47.79	0.243	1.749	0	5.56	0.00019	0.00295	123	0	0	7	1	6.4964	0.2384	0	Car2	carbonic anhydrase 2
1428657_at	71.22	0.241	1.741	0	4.723	0.00086	0.01068	-5	1	0	2	2	5.1352	0.417	0	2610002J23Rik	RIKEN cDNA 2610002J23 gene
1436150_at	45.22	0.241	1.741	0	10.512	0	0	0	0	0	0	0	0	1	0	4933413A10Rik	RIKEN cDNA 4933413A10 gene
1421943_at	65.2	0.24	1.737	0	7.823	0	8e-05	-632	1	0	3	0	2.3543	0.73	0	Pdgfra	platelet derived growth factor receptor, alpha polypeptide
1449491_at	56.69	0.239	1.733	0	10.191	0	0	-4096	0	0	1	2	3.7579	0.5347	0	3110023E09Rik	RIKEN cDNA 3110023E09 gene
1452150_at	43.2	0.239	1.733	0	4.008	0.00308	0.03095	0	0	0	0	0	0	1	0	Fgfrl1	fibroblast growth factor receptor-like 1
1418968_at	69.2	0.238	1.729	0	3.689	0.00538	0.04922	152689	0	0	0	9	3.1128	0.6314	0	1110005F07Rik	RIKEN cDNA 1110005F07 gene
1418337_at	50.67	0.237	1.725	0	6.346	5e-05	0.00085	2609	0	0	0	3	3.481	0.5347	0	Prss8	protease, serine, 8 (prostasin)
1433930_at	55	0.237	1.725	0	12.392	0	0	1093	0	0	2	0	2.1224	0.7345	0	C030015A19Rik	RIKEN cDNA C030015A19 gene
1452381_at	61.45	0.237	1.725	0	3.704	0.00524	0.04808	-263	1	0	0	4	4.4663	0.4299	0	Prickle1	prickle like 1 (Drosophila)
1420593_a_at	23.31	0.236	1.721	0	8.679	0	2e-05	-529	0	0	2	0	2.1552	0.6163	0	Edg4	endothelial differentiation, lysophosphatidic acid G-protein-coupled receptor 4
1421217_a_at	73.45	0.236	1.721	0	28.69	0	0	-10490	1	0	0	3	2.4155	0.8527	0	Foxp1	forkhead box P1
1425601_a_at	25.21	0.236	1.721	1	9.706	0	0	65	0	0	2	0	2.1552	0.4834	0	Ppp2r5c	protein phosphatase 2, regulatory subunit B (B56), gamma isoform
1418788_at	21.43	0.234	1.713	1	7.6	0	0.00011	124302	0	0	2	1	1.9329	0.6354	0	BC016423	cDNA sequence BC016423
1424866_at	63.82	0.234	1.713	0	7.2	1e-05	0.00021	-13887	0	0	0	2	2.1005	0.7815	0	Cald1	caldesmon 1
1433772_at	65	0.234	1.713	0	7.784	0	8e-05	16390	0	0	0	4	2.9598	0.6314	0	Wtip	WT1-interacting protein
1448744_at	66.81	0.234	1.713	0	5.23	0.00035	0.00495	0	0	0	0	0	0	1	0	Mvp	major vault protein
1424126_at	73.07	0.232	1.706	0	6.644	3e-05	0.00052	915	1	0	0	2	2.98	0.7694	0	Pttg1	pituitary tumor-transforming 1
1428896_at	20.27	0.232	1.706	0	4.586	0.00111	0.01311	-4617	0	0	0	2	2.5059	0.5424	0	Ngfrap1	nerve growth factor receptor (TNFRSF16) associated protein 1
1451329_at	52.44	0.232	1.706	0	6.75	2e-05	0.00044	0	0	0	0	0	0	1	0	Atp1b1	ATPase, Na /K transporting, beta 1 polypeptide
1460430_at	70.6	0.232	1.706	0	4.218	0.00212	0.02276	-18193	0	0	0	8	4.2149	0.4299	0	Ehd2	EH-domain containing 2
1418703_at	70.24	0.231	1.702	0	7.408	1e-05	0.00015	1598	0	0	0	4	4.4189	0.4299	0	Egln3	EGL nine homolog 3 (C. elegans)
1418718_at	68.59	0.231	1.702	0	5.486	0.00022	0.00333	-23129	0	0	2	3	3.6458	0.576	0	Dusp8	dual specificity phosphatase 8
1448548_at	64.75	0.231	1.702	0	6.866	2e-05	0.00036	143203	0	0	3	1	2.1089	0.7815	0	Crabp1	cellular retinoic acid binding protein I
1452609_at	18.36	0.231	1.702	0	4.901	0.00063	0.00819	0	0	0	0	0	0	1	0	Coro2a	coronin, actin binding protein 2A
1416564_at	60.62	0.23	1.698	0	6.363	4e-05	0.00083	-6381	0	0	0	2	2.4014	0.73	0	Sox7	SRY-box containing gene 7
1418318_at	73.31	0.23	1.698	0	44.089	0	0	48969	0	0	1	2	2.4515	0.8527	0	Mknk2	MAP kinase-interacting serine/threonine kinase 2
1419091_a_at	64.21	0.23	1.698	0	11.055	0	0	-364	0	0	0	2	3.304	0.6087	0	Fgfbp1	fibroblast growth factor binding protein 1
1428785_at	74.71	0.23	1.698	0	6.242	6e-05	0.001	-66083	0	0	2	5	3.6714	0.6553	0	9130427A09Rik	RIKEN cDNA 9130427A09 gene
1431619_a_at	63.57	0.23	1.698	0	6.07	8e-05	0.00132	41880	0	0	2	4	3.6514	0.576	0	Rps25	ribosomal protein S25
1430128_a_at	64.88	0.229	1.694	0	7.684	0	9e-05	0	0	0	0	0	0	1	0	1600014K23Rik	RIKEN cDNA 1600014K23 gene
1418170_a_at	70.45	0.228	1.69	0	11.171	0	0	-978	1	0	3	1	4.6331	0.4299	0	Tcfap4	transcription factor AP4
1428400_at	76	0.228	1.69	0	4.746	0.00083	0.01034	0	0	0	0	0	0	1	0	Btbd11	BTB (POZ) domain containing 11
1435616_at	67.61	0.228	1.69	0	4.176	0.00229	0.02426	-198	0	0	0	2	3.304	0.6087	0	Rap1b	RAS related protein 1b
1448771_a_at	22.87	0.228	1.69	0	4.899	0.00063	0.00821	-7201	0	0	0	3	2.9228	0.4686	0	Cacnb3	calcium channel, voltage-dependent, beta 3 subunit
1416273_at	70.55	0.227	1.686	0	5.232	0.00035	0.00493	-37568	1	0	0	2	1.4457	1	0	Tnfaip2	tumor necrosis factor, alpha-induced protein 2
1418704_at	62.88	0.227	1.686	0	14.584	0	0	0	0	0	0	0	0	1	0	Rbms1	RNA binding motif, single stranded interacting protein 1
1421344_a_at	19.87	0.227	1.686	1	44.914	0	0	4754	0	0	1	3	4.276	0.1001	1	E430034L04Rik	RIKEN cDNA E430034L04 gene
1428259_at	66.83	0.227	1.686	0	4.729	0.00086	0.0106	-38363	0	0	0	5	2.8815	0.6314	0	Mpzl1	myelin protein zero-like 1
1436200_at	78.45	0.227	1.686	0	8.136	0	5e-05	11895	0	0	2	0	1.4072	1	0	Fbxl19	F-box and leucine-rich repeat protein 19
1452799_at	21.79	0.227	1.686	0	6.968	1e-05	0.00031	0	0	0	0	0	0	1	0	MGC41689	hypothetical LOC211623
1416666_at	68.16	0.226	1.682	0	10.987	0	0	57037	0	0	2	0	1.0743	1	0	Serpine2	serine (or cysteine) proteinase inhibitor, clade E, member 2
1421402_at	67.29	0.226	1.682	0	5.273	0.00032	0.00464	44620	0	1	3	5	4.2003	0.4299	0	Birc3	baculoviral IAP repeat-containing 3
1423223_a_at	24.9	0.226	1.682	0	7.297	1e-05	0.00018	3345	0	0	0	3	3.3352	0.3734	0	Tprt	trans-prenyltransferase
1425507_at	44.02	0.226	1.682	0	4.919	0.00061	0.00798	27446	0	0	0	8	3.9269	0.6057	0	Gata6	GATA binding protein 6
1434309_at	33.96	0.226	1.682	0	25.283	0	0	-7674	0	0	2	1	3.122	0.3734	0	B230312A22Rik	RIKEN cDNA B230312A22 gene
1417162_at	69.17	0.225	1.678	0	14.724	0	0	-1874	0	0	0	2	2.9653	0.6314	0	2310061B02Rik	RIKEN cDNA 2310061B02 gene
1419272_at	70.62	0.225	1.678	0	10.758	0	0	0	0	0	0	0	0	1	0	Tcea1	transcription elongation factor A (SII) 1
1420911_a_at	22.44	0.225	1.678	0	4.079	0.00271	0.02793	-73972	0	1	2	3	2.9845	0.4686	0	Wnt7b	wingless-related MMTV integration site 7B
1437283_at	29.65	0.224	1.674	0	6.126	7e-05	0.0012	0	0	0	0	0	0	1	0	D230005D02Rik	RIKEN cDNA D230005D02 gene
1417611_at	69.17	0.223	1.671	0	40.096	0	0	7921	0	1	3	0	1.8755	0.9001	0	Tmem37	transmembrane protein 37
1423047_at	63.04	0.223	1.671	0	6.422	4e-05	0.00075	-16339	0	0	2	0	1.3323	1	0	Nos1	nitric oxide synthase 1, neuronal
1424424_at	44.37	0.223	1.671	0	6.665	3e-05	0.00051	-157	1	0	3	0	2.3543	0.9827	0	Cdc42ep1	CDC42 effector protein (Rho GTPase binding) 1
1433651_at	20.99	0.223	1.671	0	11.766	0	0	-22972	0	0	3	0	1.5614	0.893	0	Scap	SREBP cleavage activating protein
1416637_at	63.91	0.222	1.667	0	14.877	0	0	2430	0	0	0	2	2.8035	0.6314	0	Slc4a2	solute carrier family 4 (anion exchanger), member 2
1423783_at	50.37	0.222	1.667	0	4	0.00312	0.03129	-2756	0	0	2	0	1.81	0.8644	0	Pdk1	pyruvate dehydrogenase kinase, isoenzyme 1
1435031_at	65.98	0.222	1.667	0	13.624	0	0	2567	0	0	0	2	2.809	0.6314	0	1810049K24Rik	RIKEN cDNA 1810049K24 gene
1451310_a_at	67.84	0.222	1.667	0	23.356	0	0	0	0	0	0	0	0	1	0	Idi1	isopentenyl-diphosphate delta isomerase
1420836_at	66.9	0.221	1.663	0	5.518	0.00021	0.00316	0	0	0	0	0	0	1	0	Egfl9	EGF-like-domain, multiple 9
1423083_at	72.68	0.221	1.663	0	20.22	0	0	0	0	0	0	0	0	1	0	Tpm1	tropomyosin 1, alpha
1423122_at	19.86	0.221	1.663	1	9.295	0	1e-05	-7735	0	0	4	6	6.383	0.031	1	Fos	FBJ osteosarcoma oncogene
1450102_a_at	64.32	0.221	1.663	0	4.053	0.00284	0.029	2242	0	0	0	4	4.1687	0.4299	0	Tcf15	transcription factor 15
1428082_at	68.88	0.22	1.659	0	5.886	0.00011	0.00177	-43	1	0	2	1	4.11	0.4299	0	2310036D04Rik	RIKEN cDNA 2310036D04 gene
1416689_at	60.25	0.219	1.655	0	4.162	0.00234	0.02472	36600	0	0	3	1	2.6672	0.6314	0	Tuft1	tuftelin 1
1418018_at	72.92	0.218	1.651	0	17.606	0	0	58038	0	1	0	2	1.6421	0.9825	0	1190002H23Rik	RIKEN cDNA 1190002H23 gene
1418404_at	43.03	0.218	1.651	0	6.177	6e-05	0.00111	-6863	0	0	2	0	1.5469	1	0	Fxyd3	FXYD domain-containing ion transport regulator 3
1427072_at	38.72	0.218	1.651	0	4.458	0.00139	0.01581	9691	0	0	0	2	2.2347	0.9827	0	Fbxo2	F-box only protein 2
1455175_at	74.89	0.218	1.651	0	5.963	9e-05	0.00156	-3477	0	0	2	0	1.739	0.9654	0	Agps	alkylglycerone phosphate synthase
1419655_at	57.99	0.217	1.648	0	5.674	0.00016	0.00247	-417	1	0	4	2	6.1047	0.1803	1	Efnb2	ephrin B2
1427027_a_at	23.42	0.217	1.648	0	3.949	0.00341	0.03369	900	0	0	0	2	3.304	0.4686	0	5430417L22Rik	RIKEN cDNA 5430417L22 gene
1417951_at	43.19	0.216	1.644	1	6.055	8e-05	0.00135	0	0	0	0	0	0	1	0	Pdlim4	PDZ and LIM domain 4
1456769_at	73.42	0.216	1.644	0	17.543	0	0	2059	1	0	2	0	1.5792	1	0	Vgll4	vestigial like 4 (Drosophila)
1418296_at	73.27	0.215	1.64	0	6.401	4e-05	0.00078	0	0	0	0	0	0	1	0	Efnb1	ephrin B1
1428675_at	67.9	0.215	1.64	0	9.816	0	0	-147	0	0	3	0	2.6783	0.6314	0	2210402C18Rik	RIKEN cDNA 2210402C18 gene
1424140_at	58.31	0.214	1.636	0	24.049	0	0	565	1	0	0	2	2.98	0.5347	0	6530411B15Rik	RIKEN cDNA 6530411B15 gene
1429775_a_at	51.81	0.214	1.636	0	4.156	0.00237	0.02493	0	0	0	0	0	0	1	0	4632434I11Rik	RIKEN cDNA 4632434I11 gene
1416623_at	22.22	0.213	1.633	0	4.286	0.00188	0.02049	308	0	0	2	0	2.1552	0.6163	0	Thbs3	thrombospondin 3
1418825_at	32.16	0.213	1.633	1	5.083	0.00045	0.0062	17962	1	0	2	2	2.9781	0.3712	0	Sct	secretin
1419614_at	76.53	0.213	1.633	0	4.779	0.00078	0.00982	-48216	0	0	5	0	1.807	0.949	0	Elf5	E74-like factor 5
1427391_a_at	31.14	0.213	1.633	1	7.758	0	8e-05	-26566	0	0	1	2	2.7237	0.376	0	2310031A18Rik	RIKEN cDNA 2310031A18 gene
1455854_a_at	74.41	0.213	1.633	0	7.156	1e-05	0.00023	-1839	0	0	2	0	1.9406	0.9472	0	Taok1	TAO kinase 1
1418532_at	37.2	0.211	1.625	1	5.047	0.00048	0.00658	-277	1	0	3	5	7.7532	0.0185	1	Pcm1	pericentriolar material 1
1422880_at	66.22	0.211	1.625	0	5.013	0.00051	0.00692	108682	0	0	2	1	1.9781	0.8544	0	Mbnl3	muscleblind-like 3 (Drosophila)
1426546_at	33.25	0.211	1.625	1	7.471	1e-05	0.00013	4422	0	0	2	11	8.0463	0.0238	1	Miz1	Msx-interacting-zinc finger
1433599_at	73.86	0.211	1.625	0	5.608	0.00018	0.00274	24084	0	0	1	3	3.2338	0.7694	0	AI465550	expressed sequence AI465550
1434062_at	70.06	0.21	1.621	0	3.996	0.00314	0.03148	-2268	0	0	2	5	6.5608	0.4091	0	Hpse	heparanase
1451264_at	74.22	0.21	1.621	0	6.377	4e-05	0.00081	-115758	0	1	0	8	3.065	0.7694	0	Sumo1	SMT3 suppressor of mif two 3 homolog 1 (yeast)
1455402_at	74.3	0.21	1.621	0	4.015	0.00304	0.03067	-7467	0	1	0	2	2.3373	0.8527	0	Rutbc1	RUN and TBC1 domain containing 1
1418164_at	76.49	0.209	1.618	0	8.694	0	2e-05	-4115	0	0	0	2	2.5898	0.8416	0	Nsbp1	nucleosome binding protein 1
1420382_at	73.47	0.209	1.618	0	16.575	0	0	0	0	0	0	0	0	1	0	Sntb2	syntrophin, basic 2
1429758_at	72.29	0.209	1.618	0	8.252	0	4e-05	0	0	0	0	0	0	1	0	4933402E13Rik	RIKEN cDNA 4933402E13 gene
1422680_at	59.77	0.208	1.614	0	4.523	0.00124	0.01437	0	0	0	0	0	0	1	0	Hk2	hexokinase 2
1424280_at	77.65	0.208	1.614	0	7.275	1e-05	0.00019	0	0	0	0	0	0	1	0	2310066E14Rik	RIKEN cDNA 2310066E14 gene
1426529_a_at	72.43	0.208	1.614	0	13.808	0	0	0	0	0	0	0	0	1	0	Arhgdib	Rho, GDP dissociation inhibitor (GDI) beta
1434935_at	74.2	0.208	1.614	0	16.612	0	0	-44103	0	0	12	7	6.3027	0.5506	0	Coro2b	coronin, actin binding protein, 2B
1435475_at	56.42	0.208	1.614	0	4.518	0.00125	0.01448	74291	0	1	0	2	1.5737	0.9621	0	2310009A05Rik	RIKEN cDNA 2310009A05 gene
1439008_at	71.04	0.208	1.614	0	3.88	0.00385	0.03722	-45	1	0	3	0	2.3543	0.73	0	5330433J24Rik	RIKEN cDNA 5330433J24 gene
1448861_at	78.82	0.208	1.614	0	12.361	0	0	0	0	0	0	0	0	1	0	Sept4	septin 4
1449289_a_at	76.52	0.208	1.614	0	38.423	0	0	-26127	0	0	1	2	2.7315	0.8348	0	Socs2	suppressor of cytokine signaling 2
1435360_at	68.87	0.207	1.61	0	5.167	0.00039	0.00544	0	0	0	0	0	0	1	0	AI265322	expressed sequence AI265322
1419668_at	78.22	0.206	1.606	0	5.182	0.00038	0.00532	48048	0	0	3	0	1.3751	1	0	C330005L02Rik	RIKEN cDNA C330005L02 gene
1452521_a_at	76.23	0.206	1.606	0	7.428	1e-05	0.00014	1702	0	0	0	2	2.9926	0.7694	0	Hspa1b	heat shock protein 1B
1422572_at	75.41	0.205	1.603	0	5.837	0.00012	0.00191	2657	0	0	2	0	1.8214	0.949	0	Ndel1	nuclear distribution gene E-like homolog 1 (A. nidulans)
1428197_at	47.4	0.205	1.603	0	3.746	0.00487	0.04506	-58303	1	0	2	3	2.7853	0.9738	0	Acsl5	acyl-CoA synthetase long-chain family member 5
1452357_at	72.64	0.205	1.603	0	15.53	0	0	-95060	0	0	1	3	2.5531	0.8416	0	AA409261	expressed sequence AA409261
1416399_a_at	70.97	0.204	1.599	0	11.136	0	0	59434	0	1	0	5	2.6723	0.6314	0	Hmox2	heme oxygenase (decycling) 2
1417624_at	76.21	0.204	1.599	0	8.722	0	2e-05	174930	0	1	1	4	2.5799	0.8416	0	Nab1	Ngfi-A binding protein 1
1426998_at	70.38	0.204	1.599	0	7.165	1e-05	0.00022	-39448	1	0	0	3	1.8569	0.9001	0	Rpap1	RNA polymerase II associated protein 1
1448241_at	77.66	0.204	1.599	0	34.743	0	0	10636	0	0	0	2	2.1992	0.9006	0	Igf2	insulin-like growth factor 2
1452042_a_at	74.19	0.204	1.599	0	6.152	7e-05	0.00115	-65488	0	0	0	3	1.9986	0.9413	0	Htatip2	HIV-1 tat interactive protein 2, homolog (human)
1454727_at	74.06	0.204	1.599	0	7.495	1e-05	0.00013	0	0	0	0	0	0	1	0	Ssb	Sjogren syndrome antigen B
1416871_at	78.27	0.203	1.595	0	3.933	0.00351	0.03445	13273	0	0	0	2	2.1169	0.9222	0	Adam8	a disintegrin and metalloprotease domain 8
1424239_at	71.83	0.203	1.595	0	15.828	0	0	2894	0	0	1	5	5.7342	0.4091	0	Acadvl	acyl-Coenzyme A dehydrogenase, very long chain
1426648_at	72.71	0.203	1.595	0	6.143	7e-05	0.00117	-13870	0	0	0	2	2.1009	0.9222	0	Tesk2	testis-specific kinase 2
1450414_at	75.37	0.203	1.595	0	5.391	0.00026	0.00385	7377	0	0	0	2	2.3422	0.8527	0	Amfr	autocrine motility factor receptor
1453016_at	75.26	0.203	1.595	0	4.336	0.00172	0.01896	24356	0	0	5	0	2.0325	0.9413	0	0610009J22Rik	RIKEN cDNA 0610009J22 gene
1416840_at	31.65	0.202	1.592	1	6.255	5e-05	0.00098	0	0	0	0	0	0	1	0	Mid1ip1	Mid1 interacting protein 1 (gastrulation specific G12-like (zebrafish))
1419308_at	75.54	0.202	1.592	0	4.481	0.00133	0.0153	27869	0	0	2	0	1.2153	1	0	Myd88	myeloid differentiation primary response gene 88
1422568_at	61.31	0.202	1.592	0	6.391	4e-05	0.00079	12464	0	1	1	2	3.1027	0.6314	0	Tcfeb	transcription factor EB
1424378_at	74.14	0.202	1.592	0	10.541	0	0	8292	0	0	0	2	2.3619	0.8527	0	BC018222	cDNA sequence BC018222
1449226_at	73.01	0.202	1.592	0	10.722	0	0	15274	0	0	0	2	2.0663	0.9319	0	Tdh	L-threonine dehydrogenase
1449420_at	35.81	0.202	1.592	1	3.75	0.00484	0.0448	4460	0	0	0	7	4.9984	0.1761	1	Gjb5	gap junction membrane channel protein beta 5
1452059_at	68.13	0.202	1.592	0	7.944	0	6e-05	-27446	0	1	6	5	5.248	0.417	0	5730593N15Rik	RIKEN cDNA 5730593N15 gene
1453544_at	66.8	0.202	1.592	0	7.924	0	6e-05	0	0	0	0	0	0	1	0	AL022780	expressed sequence AL022780
1455244_at	78	0.202	1.592	0	8.242	0	4e-05	0	0	0	0	0	0	1	0	Sin3b	transcriptional regulator, SIN3B (yeast)
1420688_a_at	78.63	0.201	1.588	0	9.824	0	0	8370	0	1	0	7	4.4761	0.5793	0	Krt2-8	keratin complex 2, basic, gene 8
1417482_at	59.33	0.2	1.584	0	13.091	0	0	8430	0	0	1	8	5.8416	0.1803	1	Tex19	testis expressed gene 19
1423272_at	63.75	0.2	1.584	0	10.647	0	0	32495	1	0	2	0	0.8596	1	0	Gjb2	gap junction membrane channel protein beta 2
1425560_a_at	71.44	0.2	1.584	0	6.271	5e-05	0.00095	0	0	0	0	0	0	1	0	Bmpr1a	bone morphogenetic protein receptor, type 1A
1432184_a_at	78.92	0.2	1.584	0	5.227	0.00035	0.00496	5333	0	0	0	2	2.4767	0.8527	0	4933405K07Rik	RIKEN cDNA 4933405K07 gene
1456888_at	61.55	0.2	1.584	0	3.939	0.00347	0.03412	0	0	0	0	0	0	1	0	Cds1	CDP-diacylglycerol synthase 1
1416638_at	38.17	0.199	1.581	1	3.756	0.00478	0.0444	1920	0	0	3	0	2.3938	0.7047	0	Sall2	sal-like 2 (Drosophila)
1418616_at	74.05	0.198	1.577	0	6.185	6e-05	0.0011	-6745	0	0	1	2	3.4487	0.6864	0	2410043F08Rik	RIKEN cDNA 2410043F08 gene
1433664_at	77.5	0.198	1.577	0	9.285	0	1e-05	2101	0	0	0	3	3.6133	0.6553	0	Gns	glucosamine (N-acetyl)-6-sulfatase
1433797_at	76.82	0.198	1.577	0	7.843	0	7e-05	2257	0	0	0	2	2.8719	0.7785	0	3010021M21Rik	RIKEN cDNA 3010021M21 gene
1437317_at	67.68	0.198	1.577	0	4.36	0.00165	0.01826	0	0	0	0	0	0	1	0	1110012M11Rik	RIKEN cDNA 1110012M11 gene
1437043_a_at	29.4	0.197	1.573	0	4.028	0.00297	0.03007	0	0	0	0	0	0	1	0	Arl7	ADP-ribosylation factor-like 7
1415901_at	73.6	0.196	1.57	0	4.164	0.00233	0.02464	-6509	0	0	3	0	1.94	0.9472	0	Plod3	procollagen-lysine, 2-oxoglutarate 5-dioxygenase 3
1423413_at	79.86	0.196	1.57	0	42.582	0	0	-101300	0	0	4	10	4.9457	0.5793	0	D030074K08Rik	RIKEN cDNA D030074K08 gene
1434147_at	78.62	0.196	1.57	0	4.83	0.00071	0.0091	0	0	0	0	0	0	1	0	6430550H21Rik	RIKEN cDNA 6430550H21 gene
1452232_at	79.08	0.196	1.57	0	3.975	0.00326	0.03243	0	0	0	0	0	0	1	0	2410081M15Rik	RIKEN cDNA 2410081M15 gene
1452595_at	79.55	0.196	1.57	0	7.97	0	6e-05	1787	1	0	5	0	2.8627	0.7785	0	Sept5	septin 5
1455556_at	69.99	0.196	1.57	0	4.131	0.00248	0.02588	-83	1	0	2	3	5.9371	0.4091	0	1110036O03Rik	RIKEN cDNA 1110036O03 gene
1455803_at	76.91	0.196	1.57	0	23.619	0	0	28058	0	0	0	2	1.8609	0.949	0	BB001228	expressed sequence BB001228
1449841_at	60.08	0.195	1.566	0	4.35	0.00168	0.01856	31997	0	0	5	0	1.9392	0.8679	0	Psx2	placenta specific homeobox 2
1416138_at	75.69	0.194	1.563	0	9.769	0	0	971	0	0	4	1	5.4035	0.5793	0	Anxa7	annexin A7
1417561_at	43.54	0.194	1.563	1	3.685	0.00541	0.04948	0	0	0	0	0	0	1	0	Apoc1	apolipoprotein C-I
1418838_at	77.34	0.194	1.563	0	4.149	0.0024	0.02517	0	0	0	0	0	0	1	0	Ifi1	interferon inducible protein 1
1437061_at	76.96	0.194	1.563	0	4.763	0.00081	0.01005	-27737	0	1	5	3	4.3048	0.5793	0	3526402J09Rik	RIKEN cDNA 3526402J09 gene
1448786_at	79.53	0.194	1.563	0	18.38	0	0	0	0	0	0	0	0	1	0	Dnajb10	DnaJ (Hsp40) homolog, subfamily B, member 10
1451139_at	21.98	0.193	1.559	1	3.802	0.00442	0.04146	636	0	0	3	1	4.9571	0.073	1	AI845619	expressed sequence AI845619
1452367_at	80.48	0.193	1.559	0	16.415	0	0	2259	0	0	2	0	1.873	0.949	0	1200008O12Rik	RIKEN cDNA 1200008O12 gene
1460178_at	71.71	0.193	1.559	0	5.36	0.00028	0.00404	0	0	0	0	0	0	1	0	A930010I20Rik	RIKEN cDNA A930010I20 gene
1417177_at	51.89	0.192	1.555	0	6.435	4e-05	0.00074	787	0	0	4	0	3.1247	0.5347	0	Galk1	galactokinase 1
1423100_at	79.8	0.191	1.552	0	11.525	0	0	-1282	1	0	0	4	4.2658	0.5793	0	1110002E23Rik	RIKEN cDNA 1110002E23 gene
1425328_at	76.63	0.191	1.552	0	4.065	0.00278	0.02852	584	0	0	2	2	5.4592	0.5793	0	Hmgb1	high mobility group box 1
1448371_at	79.75	0.191	1.552	0	4.206	0.00217	0.0232	1065	0	0	0	4	4.7651	0.5793	0	Anxa1	annexin A1
1450162_at	74.66	0.191	1.552	0	3.806	0.00438	0.04127	5803	0	0	0	3	3.0334	0.7694	0	Kif3a	kinesin family member 3A
1455754_at	31.57	0.191	1.552	1	12.741	0	0	-1969	0	0	3	0	2.3834	0.4445	0	Cnksr1	connector enhancer of kinase suppressor of Ras 1
1423833_a_at	74.55	0.19	1.548	0	4.621	0.00104	0.01243	0	0	0	0	0	0	1	0	Dap	death-associated protein
1427178_at	78.94	0.19	1.548	0	6.82	2e-05	0.00039	0	0	0	0	0	0	1	0	Stard8	START domain containing 8
1428736_at	76.6	0.189	1.545	0	5.251	0.00034	0.0048	-2730	0	0	1	8	7.0931	0.5476	0	1110037N09Rik	RIKEN cDNA 1110037N09 gene
1449404_at	80.68	0.189	1.545	0	8.424	0	3e-05	-36792	0	0	1	2	2.5752	0.8416	0	Wfdc12	WAP four-disulfide core domain 12
1429001_at	22.9	0.188	1.541	1	3.752	0.00482	0.04463	0	0	0	0	0	0	1	0	2310022B05Rik	RIKEN cDNA 2310022B05 gene
1429400_at	75.58	0.188	1.541	0	3.952	0.00339	0.03351	-21642	0	1	0	5	3.1799	0.7694	0	Ankrd9	ankyrin repeat domain 9
1428851_at	81.75	0.187	1.538	0	20.812	0	0	0	0	0	0	0	0	1	0	1110014F24Rik	RIKEN cDNA 1110014F24 gene
1420364_at	81.1	0.186	1.534	0	5.235	0.00035	0.00492	12781	0	0	0	2	2.1307	0.9222	0	Dkk1	dickkopf homolog 1 (Xenopus laevis)
1421812_at	75.48	0.186	1.534	0	5.714	0.00015	0.00233	0	0	0	0	0	0	1	0	Vbp1	von Hippel-Lindau binding protein 1
1435437_at	81.66	0.186	1.534	0	14.271	0	0	-29759	1	0	1	6	3.9268	0.6426	0	4921513H07Rik	RIKEN cDNA 4921513H07 gene
1418422_at	82.03	0.185	1.531	0	111.311	0	0	-34477	0	0	0	2	1.7961	0.949	0	Rad9	RAD9 homolog (S. pombe)
1424745_at	81.37	0.185	1.531	0	5.14	0.00041	0.00568	0	0	0	0	0	0	1	0	Ifi35	interferon-induced protein 35
1425480_at	80.12	0.185	1.531	0	8.061	0	5e-05	126615	0	0	0	3	1.7842	0.949	0	BC008163	cDNA sequence BC008163
1428842_a_at	31.06	0.185	1.531	1	4.664	0.00096	0.01167	36035	0	0	0	5	2.9127	0.3712	0	4921526G09Rik	RIKEN cDNA 4921526G09 gene
1444654_at	77.94	0.185	1.531	0	7.976	0	6e-05	34208	0	0	0	3	2.2351	0.8919	0	D8Ertd82e	DNA segment, Chr 8, ERATO Doi 82, expressed
1452308_a_at	81.86	0.185	1.531	0	4.691	0.00092	0.01122	3434	0	0	0	2	2.6717	0.8416	0	D11Ertd497e	DNA segment, Chr 11, ERATO Doi 497, expressed
1415800_at	23.48	0.184	1.527	1	4.898	0.00063	0.00822	-2343	0	0	9	15	12.5691	0.0002	1	Gja1	gap junction membrane channel protein alpha 1
1429049_at	31	0.184	1.527	1	6.25	5e-05	0.00099	-1	1	0	0	2	2.98	0.3712	0	Mt2	metallothionein 2
1460689_at	79.84	0.184	1.527	0	4.522	0.00124	0.01439	0	0	0	0	0	0	1	0	2810410A08Rik	RIKEN cDNA 2810410A08 gene
1417382_at	80.6	0.183	1.524	0	7.643	0	0.0001	0	0	0	0	0	0	1	0	Entpd5	ectonucleoside triphosphate diphosphohydrolase 5
1439476_at	82.13	0.183	1.524	0	27.006	0	0	50268	0	0	0	2	1.6832	0.9654	0	9330132O05Rik	RIKEN cDNA 9330132O05 gene
1451891_a_at	76.77	0.183	1.524	0	16.23	0	0	9181	0	0	1	3	3.8179	0.6553	0	Pla2g10	phospholipase A2, group X
1422563_at	81.23	0.182	1.52	0	4.07	0.00276	0.02831	4272	0	1	2	0	1.6785	0.9654	0	Pten	phosphatase and tensin homolog
1433761_at	82.4	0.182	1.52	0	4.013	0.00305	0.03075	-621	1	0	2	1	4.11	0.5885	0	5730593F17Rik	RIKEN cDNA 5730593F17 gene
1452670_at	34.85	0.182	1.52	1	9.507	0	0	10870	0	1	0	5	3.5802	0.3712	0	Fes	feline sarcoma oncogene
1416308_at	82.01	0.181	1.517	0	9.058	0	1e-05	19061	0	0	0	2	1.989	0.9413	0	Ugdh	UDP-glucose dehydrogenase
1417490_at	81.96	0.181	1.517	0	38.936	0	0	7147	0	0	2	1	3.1604	0.7694	0	Ctsb	cathepsin B
1428626_at	81.51	0.181	1.517	0	3.952	0.0034	0.03353	8411	0	1	3	0	1.8562	0.949	0	Ppat	phosphoribosyl pyrophosphate amidotransferase
1460648_at	82.23	0.181	1.517	0	10.543	0	0	-1661	1	0	3	1	4.2184	0.5793	0	Anxa3	annexin A3
1417817_a_at	82.03	0.18	1.513	0	22.431	0	0	-8098	0	0	0	2	2.3049	0.8576	0	Slc22a18	solute carrier family 22 (organic cation transporter), member 18
1418739_at	83.03	0.18	1.513	0	9.488	0	0	-20667	0	0	2	0	1.2741	1	0	Cxcl16	chemokine (C-X-C motif) ligand 16
1449435_at	80.96	0.18	1.513	0	11.957	0	0	0	0	0	0	0	0	1	0	Zfp339	zinc finger protein 339
1418962_at	82.32	0.179	1.51	0	4.23	0.00208	0.0224	3996	0	0	2	0	1.6979	0.9654	0	Camkk1	calcium/calmodulin-dependent protein kinase kinase 1, alpha
1423305_at	83.33	0.179	1.51	0	12.489	0	0	0	0	0	0	0	0	1	0	Prx	periaxin
1426481_at	82.69	0.179	1.51	0	35.488	0	0	-24673	0	0	0	2	1.9026	0.949	0	8430420C20Rik	RIKEN cDNA 8430420C20 gene
1434648_a_at	82.04	0.179	1.51	0	11.46	0	0	-5615	0	0	0	4	3.5592	0.6553	0	D8Ertd69e	DNA segment, Chr 8, ERATO Doi 69, expressed
1448905_at	46.67	0.179	1.51	1	4.19	0.00223	0.02373	0	0	0	0	0	0	1	0	Fth1	ferritin heavy chain 1
1417974_at	83.6	0.178	1.506	0	6.092	7e-05	0.00127	86	1	0	6	0	3.5592	0.6553	0	Pdlim7	PDZ and LIM domain 7
1418067_at	82.86	0.178	1.506	0	8.41	0	3e-05	-50362	0	0	0	2	1.6827	0.9654	0	Cpd	carboxypeptidase D
1428910_at	82.67	0.178	1.506	0	4.354	0.00167	0.01844	0	0	0	0	0	0	1	0	Ptch1	patched homolog 1
1451814_a_at	76.15	0.178	1.506	0	6.363	4e-05	0.00083	4561	1	0	2	0	1.3356	1	0	D2Bwg0891e	DNA segment, Chr 2, Brigham & Women's Genetics 0891 expressed
1422949_at	83.73	0.177	1.503	0	4.043	0.00289	0.02942	24781	1	0	1	3	2.8476	0.7785	0	Bmp4	bone morphogenetic protein 4
1427057_at	83.54	0.177	1.503	0	4.897	0.00063	0.00823	-43010	0	0	4	5	4.4606	0.5793	0	Tex27	testis expressed gene 27
1420401_a_at	47.78	0.176	1.499	1	6.009	9e-05	0.00145	-2693	0	0	0	2	2.7859	0.7047	0	Apob48r	apolipoprotein B48 receptor
*) SPF = Score of potential function
