# Supplementary material for: Identification of Pou5f1, Sox2, and Nanog downstream target genes with statistical confidence by applying a novel algorithm to time course microarray and genome-wide chromatin immunoprecipitation data
Source: BMC Genomics. 2008 Jun 3;9:269. doi: 10.1186/1471-2164-9-269 (PMC2424064; doi:10.1186/1471-2164-9-269)
Supplement: Additional file 8 — Genes that responded to Nanog suppression with shRNA in ES cells (analysis of data from [1]) [file 1471-2164-9-269-S8.xls]

## Sheet: Sheet1
Table S5. Genes that responded to Nanog suppression with shRNA in ES cells (data from Loh et al. 2006)
						Features of OCT4/NANOG binding site
OligoID	Magnitude of response (log10)	Fold change	t	p	FDR change	Distance from TSS, bp	CpG-rich	Repeat	N ditags for Pou5f1	N ditags for Nanog	SPF*	FDR target	Target of Nanog	Gene symbol
1417343_at	-0.80345	6.36	19.4913	4.98773e-08	1.98625e-05	-329	0	0	2	0	5.2597	0.1735	1	Fxyd6
1434719_at	-0.725548	5.316	16.7436	1.63842e-07	4.37727e-05	943	1	0	5	0	10.4769	0.1441	1	A2m
1459211_at	-0.659657	4.567	16.2768	2.04239e-07	4.78964e-05	4068	0	0	2	17	32.95	0.0134	1	Gli2
1437759_at	-0.604045	4.018	9.38239	1.36337e-05	0.000841383	-4766	0	0	0	2	3.2768	0.1961	1	Pfkp
1429366_at	-0.581177	3.812	16.1107	2.21226e-07	5.02065e-05	-797	0	0	0	3	9.5099	0.1544	1	Lrrc34
1429388_at	-0.544164	3.501	23.9878	9.72071e-09	8.54855e-06	362	0	0	6	4	28.4602	0.0176	0	Nanog
1418025_at	-0.542786	3.49	15.3765	3.17923e-07	5.78455e-05	5815	0	0	1	4	7.3418	0.1718	1	Bhlhb2
1426858_at	-0.54145	3.479	14.0024	6.56212e-07	9.75353e-05	115799	0	0	2	12	5.9349	0.1735	1	Inhbb
1415972_at	-0.526801	3.364	19.5724	4.82778e-08	1.95952e-05	48144	0	0	0	5	3.177	0.1961	1	Marcks
1436194_at	-0.526637	3.362	15.8984	2.45274e-07	5.28241e-05	0	0	0	0	0	0	1	0	C330008K14Rik
1422470_at	-0.5256	3.354	26.7421	4.11392e-09	6.67911e-06	-354	1	0	2	0	2.6645	0.1961	1	Bnip3
1423702_at	-0.52224	3.328	11.4935	2.97601e-06	0.000273094	1633	0	0	2	0	4.351	0.1786	1	H1f0
1456219_at	-0.518874	3.303	16.9147	1.51351e-07	4.14858e-05	-3555	1	0	1	17	30.7843	0.0134	1	Zic5
1419647_a_at	-0.516263	3.283	15.4305	3.09381e-07	5.7279e-05	-7779	0	0	0	2	2.7122	0.1961	1	Ier3
1449455_at	-0.512205	3.252	14.9467	3.96132e-07	6.79736e-05	-1328	0	0	0	3	8.4523	0.1614	1	Hck
1418677_at	-0.499966	3.162	19.1164	5.80901e-08	2.22918e-05	1492	0	0	4	0	8.8709	0.1614	1	Actn3
1418649_at	-0.48569	3.06	10.2664	6.97318e-06	0.000514601	-21651	0	0	1	8	7.7026	0.1677	1	Egln3
1419021_at	-0.484381	3.051	13.0696	1.11565e-06	0.000141849	8524	0	0	2	5	8.6782	0.1614	1	Mcf2
1451461_a_at	-0.484378	3.051	10.9645	4.2514e-06	0.000354665	-120	1	0	1	2	6.4681	0.1718	1	Aldoc
1449590_a_at	-0.480241	3.022	12.6597	1.42445e-06	0.00016251	17072	0	0	0	7	6.8199	0.1718	1	Mras
1456439_x_at	-0.474808	2.984	7.15674	9.64516e-05	0.00342136	509	1	0	0	4	10.2508	0.1448	1	Mical3
1434499_a_at	-0.472236	2.966	14.2369	5.77243e-07	8.9583e-05	440	1	0	0	3	7.1313	0.1718	1	Ldhb
1421014_a_at	-0.465457	2.92	11.1299	3.79664e-06	0.000323112	506	0	0	1	5	18.506	0.0679	1	Clybl
1424556_at	-0.447946	2.805	9.28365	1.4743e-05	0.000899324	2782	0	0	0	2	4.1479	0.1832	1	Pycr1
1423748_at	-0.446381	2.795	19.8535	4.31626e-08	1.8979e-05	1392	0	0	2	0	4.5367	0.1759	1	Pdk1
1454937_at	-0.446312	2.795	10.2068	7.28397e-06	0.000531957	-70313	0	0	4	2	2.8697	0.1961	1	B630005N14Rik
1435308_at	-0.443273	2.775	12.7525	1.34694e-06	0.000160613	3426	0	0	2	6	14.3294	0.0928	1	Fut9
1426712_at	-0.437685	2.74	8.59971	2.58595e-05	0.00137479	1357	1	0	3	2	9.8674	0.1504	1	Slc6a15
1434917_at	-0.437369	2.738	11.1633	3.71139e-06	0.000318425	-4596	0	1	2	6	12.883	0.0977	1	Cobl
1422458_at	-0.431051	2.698	16.6154	1.73965e-07	4.42375e-05	-748	1	0	7	0	16.0374	0.0865	1	Tcl1
1417065_at	-0.422524	2.646	20.2823	3.64888e-08	1.83365e-05	491	1	0	3	0	5.5541	0.1735	1	Egr1
1432503_a_at	-0.420866	2.636	8.4528	2.9318e-05	0.00150191	9070	0	0	6	6	13.8451	0.0928	1	Pdcl2
1449005_at	-0.417561	2.616	8.32731	3.26829e-05	0.00161169	14126	0	0	1	3	3.9904	0.1862	1	Slc16a3
1425396_a_at	-0.415103	2.601	13.4709	8.84262e-07	0.000121982	-2429	0	0	2	0	3.6059	0.1897	1	Lck
1427973_s_at	-0.411915	2.582	8.29996	3.34718e-05	0.00162404	88797	0	0	0	8	3.8726	0.1877	1	Cdc73
1417470_at	-0.411058	2.577	15.6302	2.79974e-07	5.47143e-05	14526	0	1	0	8	8.3346	0.1614	1	Apobec3
1435551_at	-0.410028	2.571	7.36962	7.84459e-05	0.00297249	380	1	0	3	0	5.3159	0.1735	1	Fhod3
1436926_at	-0.402733	2.528	23.8928	1.00305e-08	8.46811e-06	679	0	0	1	6	21.7024	0.0462	1	Esrrb
1417022_at	-0.401677	2.522	18.7728	6.6971e-08	2.3172e-05	920	0	0	8	0	21.0067	0.0462	1	Slc7a3
1460187_at	-0.391521	2.463	9.69926	1.06567e-05	0.000707294	-211	1	0	2	1	5.8644	0.1735	1	Sfrp1
1456511_x_at	-0.391031	2.461	15.7604	2.62491e-07	5.27632e-05	902	1	0	2	1	5.8542	0.1735	1	Eras
1435744_at	-0.388679	2.447	7.44242	7.3171e-05	0.00283887	0	0	0	0	0	0	1	0	6720401G13Rik
1419153_at	-0.385814	2.431	17.5552	1.13214e-07	3.41358e-05	0	0	0	0	0	0	1	0	2810417H13Rik
1437103_at	-0.379515	2.396	19.3041	5.38037e-08	2.10293e-05	0	0	0	0	0	0	1	0	Igf2bp2
1420361_at	-0.374917	2.371	15.8581	2.50164e-07	5.22769e-05	-6029	0	0	0	3	4.5071	0.1759	1	Slc11a1
1416221_at	-0.372972	2.36	11.5045	2.9544e-06	0.000272295	12904	0	0	2	0	1.8062	0.2266	0	Fstl1
1453628_s_at	-0.371642	2.353	16.6967	1.6747e-07	4.41827e-05	-3539	0	0	9	0	14.3963	0.0928	1	Lrrc2
1435618_at	-0.37025	2.346	13.1472	1.06606e-06	0.000137196	-868	1	0	6	0	13.7784	0.0928	1	Pnma2
1448154_at	-0.369948	2.344	8.40932	3.04381e-05	0.00154059	0	0	0	0	0	0	1	0	Ndrg2
1451335_at	-0.369483	2.341	8.21164	3.61684e-05	0.00170776	-1167	0	0	2	0	4.9242	0.1735	1	Plac8
1423508_at	-0.366859	2.327	23.6847	1.0748e-08	8.72489e-06	0	0	0	0	0	0	1	0	D14Ertd725e
1455604_at	-0.365751	2.321	17.1972	1.32992e-07	3.79315e-05	2753	0	0	10	5	27.398	0.0186	1	Fzd5
1449682_s_at	-0.365014	2.317	8.22667	3.56928e-05	0.00169669	-1531	1	0	4	3	14.2124	0.0928	1	Tubb2b
1417428_at	-0.364662	2.316	13.6871	7.82222e-07	0.000109335	0	0	0	0	0	0	1	0	Gng3
1418086_at	-0.36464	2.315	7.39122	7.68384e-05	0.00294329	-180	1	0	2	0	2.7034	0.1961	1	Ppp1r14a
1423804_a_at	-0.362197	2.302	13.207	1.02956e-06	0.000135812	1348	0	0	3	0	6.966	0.1718	1	Idi1
1432494_a_at	-0.361185	2.297	18.4312	7.73385e-08	2.59096e-05	0	0	0	0	0	0	1	0	1700019E19Rik
1449262_s_at	-0.358383	2.282	6.57495	0.000173874	0.00527267	17399	0	0	0	3	2.8646	0.1961	1	Lin7c
1430735_at	-0.358352	2.282	8.62965	2.52119e-05	0.00135056	0	0	0	0	0	0	1	0	4930424G05Rik
1417376_a_at	-0.358113	2.281	11.2973	3.39096e-06	0.000298206	3568	0	0	4	1	8.0315	0.1616	1	Igsf4a
1450629_at	-0.357822	2.279	6.657	0.000159644	0.0049261	2590	0	0	1	9	20.95	0.0462	1	Lima1
1426258_at	-0.354239	2.261	12.7071	1.38421e-06	0.000162307	-7401	0	0	2	2	5.0416	0.1735	1	Sorl1
1436538_at	-0.351891	2.248	8.16459	3.77027e-05	0.00175663	-184	0	0	3	0	8.0701	0.1616	1	Lrp2bp
1449155_at	-0.351493	2.246	21.1971	2.57873e-08	1.39555e-05	-150	1	0	3	0	5.3204	0.1735	1	Polr3g
1421523_at	-0.350215	2.24	8.10412	3.97824e-05	0.00181742	37	1	0	0	2	3.8025	0.1877	1	Fgf17
1434700_at	-0.349437	2.236	5.36971	0.000669835	0.0154678	1537	0	0	3	1	9.3686	0.1544	1	6030408C04Rik
1448364_at	-0.347815	2.227	5.23627	0.00078685	0.0177428	1557	0	0	2	1	6.9936	0.1718	1	Ccng2
1433596_at	-0.347331	2.225	14.0593	6.36005e-07	9.65721e-05	1724	1	0	3	0	3.6791	0.1896	1	Dnajc6
1421918_at	-0.347316	2.225	15.2216	3.43917e-07	6.09976e-05	-3311	0	0	3	1	6.6602	0.1718	1	Anp32a
1448609_at	-0.34681	2.222	8.68701	2.40208e-05	0.00131342	-681	1	0	3	1	8.3301	0.1614	1	Tst
1450990_at	-0.346692	2.222	10.1845	7.40391e-06	0.000537	-18838	0	0	1	5	5.4745	0.1735	1	Gpc3
1434905_at	-0.344583	2.211	11.8193	2.40649e-06	0.000232988	0	0	0	0	0	0	1	0	Ndufa4l2
1452514_a_at	-0.342449	2.2	7.60212	6.29242e-05	0.00254421	1898	0	0	2	4	13.6099	0.0928	1	Kit
1424254_at	-0.342317	2.199	11.3616	3.24812e-06	0.000289261	-4719	0	0	1	10	18.0329	0.0682	1	Ifitm1
1450282_at	-0.337756	2.176	10.3854	6.39606e-06	0.000482126	3274	0	0	2	5	12.9449	0.0977	1	Fgf4
1451324_s_at	-0.335975	2.168	19.8921	4.25084e-08	1.9089e-05	-30826	1	0	2	0	0	1	0	Fyttd1
1417460_at	-0.335597	2.166	14.2983	5.58347e-07	8.72923e-05	-3036	0	0	4	19	44.7115	0.0042	1	Ifitm2
1454967_at	-0.334327	2.159	10.5951	5.50399e-06	0.000436719	0	0	0	0	0	0	1	0	A930001N09Rik
1435913_at	-0.331403	2.145	11.9457	2.21922e-06	0.000223042	0	0	0	0	0	0	1	0	B4galnt4
1427080_at	-0.329346	2.135	15.9411	2.4021e-07	5.28111e-05	0	0	0	0	0	0	1	0	2610036D13Rik
1428640_at	-0.328735	2.132	17.2034	1.32613e-07	3.83415e-05	7204	0	0	0	2	2.7579	0.1961	1	Hsf2bp
1418836_at	-0.325108	2.114	11.6322	2.71687e-06	0.00025714	266	0	0	2	0	5.2366	0.1735	1	Qprt
1448607_at	-0.318524	2.082	6.98686	0.000114127	0.0038602	-1265	0	0	2	0	4.7322	0.1735	1	Pbef1
1432229_a_at	-0.317677	2.078	11.5289	2.90722e-06	0.000273927	58996	0	0	3	9	6.7003	0.1718	1	Cdyl2
1453683_a_at	-0.317076	2.075	10	8.48817e-06	0.000585462	-452	1	0	1	2	6.5296	0.1718	1	Cep55
1460403_at	-0.315901	2.07	14.6087	4.72893e-07	7.73711e-05	47296	0	0	2	6	4.8352	0.1735	1	Psip1
1450626_at	-0.315676	2.069	15.5614	2.8974e-07	5.61032e-05	31220	0	0	6	18	17.2985	0.0727	1	Manba
1419240_at	-0.315244	2.067	10.2847	6.8805e-06	0.000509543	10992	0	0	2	8	11.1809	0.1307	1	Tex14
1435659_a_at	-0.314621	2.064	11.4119	3.1412e-06	0.00028212	1262	0	0	2	0	4.7706	0.1735	1	Tpi1
1431417_at	-0.314348	2.062	13.3903	9.26026e-07	0.000125287	-4910	0	0	7	13	30.7777	0.0134	1	Jam2
1437873_at	-0.314138	2.061	10.1721	7.47167e-06	0.000540058	71825	0	0	5	7	5.988	0.1735	1	6030490I01Rik
1417346_at	-0.313612	2.059	12.2154	1.87182e-06	0.000197533	-15105	0	0	2	0	1.6849	0.2294	0	Pycard
1426353_at	-0.312582	2.054	13.9863	6.62088e-07	9.77204e-05	8336	0	0	2	0	2.168	0.2135	0	Stat6
1418569_at	-0.312419	2.053	19.1053	5.83568e-08	2.19943e-05	33301	0	0	5	16	14.7506	0.0928	1	Fblim1
1417823_at	-0.311497	2.049	13.7713	7.46105e-07	0.000105687	-837	0	0	2	0	5.3613	0.1735	1	Gcat
1460471_at	-0.309827	2.041	13.1564	1.06036e-06	0.000137301	3636	0	1	2	20	41.3233	0.0042	1	2410146L05Rik
1448486_at	-0.309771	2.041	16.4	1.92589e-07	4.67217e-05	-139	1	0	2	0	2.6613	0.1961	1	Mut
1454880_s_at	-0.308281	2.034	9.2752	1.48425e-05	0.000902785	4000	0	0	0	2	3.5209	0.1903	1	Bmf
1449534_at	-0.3059	2.023	8.17605	3.73226e-05	0.00174277	1516	0	0	0	2	5.3361	0.1735	1	Sycp3
1449253_at	-0.305232	2.019	13.9721	6.67275e-07	9.78022e-05	158	1	0	2	0	2.826	0.1961	1	Smc1b
1455320_at	-0.304996	2.018	23.4059	1.18018e-08	8.89603e-06	0	0	0	0	0	0	1	0	AI480535
1460229_at	-0.304007	2.014	7.37424	7.80994e-05	0.00297003	1958	0	0	0	2	4.7964	0.1735	1	Stag3
1448150_at	-0.302898	2.009	9.66695	1.09242e-05	0.000718277	0	0	0	0	0	0	1	0	Nup62
1425822_a_at	-0.301956	2.004	7.75876	5.43991e-05	0.00229629	284	1	0	2	0	2.8034	0.1961	1	Dtx1
1429524_at	-0.30033	1.997	5.27663	0.000749257	0.0169676	47583	0	0	0	9	5.7001	0.2201	0	Myo1f
1449345_at	-0.300289	1.997	6.26298	0.00024228	0.00679092	0	0	0	0	0	0	1	0	Ccdc34
1416309_at	-0.30015	1.996	12.8241	1.2904e-06	0.000155629	0	0	0	0	0	0	1	0	Nusap1
1448713_at	-0.299155	1.991	6.53679	0.000180964	0.00544079	-3945	0	0	2	0	2.9581	0.2429	0	Stat4
1448181_at	-0.291999	1.959	7.83042	5.09332e-05	0.00219387	-9276	0	0	0	3	3.7516	0.2412	0	Klf15
1415856_at	-0.291074	1.955	8.9036	2.00565e-05	0.00114719	913	0	0	4	1	13.694	0.1763	1	Emb
1419350_at	-0.28696	1.936	6.95163	0.000118225	0.00397968	-859	1	0	4	1	11.1529	0.2006	0	Hook2
1454704_at	-0.28654	1.934	8.33634	3.24267e-05	0.00160657	10085	0	1	0	2	2.4119	0.25	0	Scarb2
1415897_a_at	-0.285151	1.928	5.48887	0.00058133	0.013786	18478	0	0	0	2	1.8721	0.2594	0	Mgst1
1418467_at	-0.283986	1.923	7.68789	5.80861e-05	0.00240385	-54239	0	0	0	2	1.193	0.2803	0	Smarcd3
1448499_a_at	-0.283427	1.921	11.5045	2.95437e-06	0.000273486	1967	0	0	4	0	7.9339	0.2201	0	Ephx2
1428652_at	-0.283227	1.92	5.8629	0.000377226	0.00956938	0	0	0	0	0	0	1	0	0610010F05Rik
1417760_at	-0.282512	1.917	14.7684	4.34726e-07	7.282e-05	1735	0	0	1	4	12.3011	0.2004	0	Nr0b1
1448465_at	-0.281963	1.914	22.4621	1.63314e-08	1.0138e-05	-762	0	0	4	1	13.694	0.1763	1	Nipsnap1
1436291_a_at	-0.280217	1.906	10.3666	6.48352e-06	0.000485252	-10316	0	0	3	0	2.9718	0.2429	0	Dpys
1455529_at	-0.280131	1.906	8.50102	2.8129e-05	0.00145157	0	0	0	0	0	0	1	0	2700083E18Rik
1418345_at	-0.279535	1.903	6.78871	0.000139421	0.00448568	0	0	0	0	0	0	1	0	Tnfsf13
1453041_at	-0.279353	1.903	5.49298	0.000578516	0.0137502	0	0	0	0	0	0	1	0	Trp53i5
1428651_at	-0.279323	1.902	6.06516	0.000300823	0.00803691	-547	0	0	0	2	6.3429	0.2201	0	Klhl24
1423078_a_at	-0.279141	1.902	8.36915	3.15153e-05	0.00157996	0	0	0	0	0	0	1	0	Sc4mol
1427284_a_at	-0.278921	1.901	8.34654	3.21403e-05	0.00159989	13954	0	0	2	5	7.0232	0.2201	0	Ttpa
1437405_a_at	-0.277931	1.896	6.5104	0.000186054	0.0055464	9241	0	0	3	0	3.1118	0.2429	0	Igfbp4
1422430_at	-0.276756	1.891	22.6964	1.50477e-08	1.02451e-05	744	0	0	2	0	5.2529	0.2201	0	Fignl1
1417930_at	-0.276518	1.89	7.43511	7.36829e-05	0.00284826	-448	1	0	0	4	10.1735	0.2046	0	Nab2
1428157_at	-0.27577	1.887	4.83042	0.00130393	0.0270077	-13720	0	0	0	9	9.5889	0.2046	0	Gng2
1451364_at	-0.274137	1.88	6.75077	0.000144939	0.00461399	16876	0	0	3	2	4.3632	0.2374	0	Polr3gl
1426657_s_at	-0.273446	1.877	9.67202	1.08818e-05	0.000717721	-6049	0	0	1	7	11.7314	0.2006	0	Phgdh
1416617_at	-0.272524	1.873	4.40028	0.0022859	0.0442219	-1865	0	0	2	0	4.0472	0.2389	0	Acss1
1453011_at	-0.272053	1.871	6.05252	0.000305062	0.00808875	-35069	0	0	0	2	1.4318	0.2718	0	Bdh2
1429246_a_at	-0.270718	1.865	8.30959	3.31917e-05	0.00161788	-517	1	0	3	0	5.3488	0.2201	0	Anxa6
1417394_at	-0.269908	1.862	7.6475	6.0311e-05	0.00246691	56241	0	0	1	14	8.7852	0.2201	0	Klf4
1451502_at	-0.269579	1.86	17.0351	1.43199e-07	4.02982e-05	-2551	0	0	2	0	3.55	0.2412	0	Pla2g10
1423331_a_at	-0.269323	1.859	8.51588	2.77737e-05	0.00144738	0	0	0	0	0	0	1	0	Pvrl3
1415780_a_at	-0.268787	1.857	13.8756	7.03921e-07	0.000101068	-109626	0	0	2	0	0.7364	0.298	0	Armcx2
1451382_at	-0.268575	1.856	8.25629	3.47762e-05	0.0016606	22685	0	0	2	0	1.4228	0.2718	0	Chac1
1417420_at	-0.268517	1.856	8.426	3.00028e-05	0.00152588	3922	0	0	2	0	2.9533	0.2429	0	Ccnd1
1416115_at	-0.268232	1.855	12.5375	1.5342e-06	0.00016865	476	1	0	0	3	6.9859	0.2201	0	Orc3l
1418768_at	-0.26794	1.853	5.35838	0.000678994	0.015628	80695	0	0	2	2	1.8471	0.2594	0	Opa1
1420909_at	-0.267786	1.853	8.42965	2.99085e-05	0.00152475	-124227	0	0	3	2	1.8927	0.2594	0	Vegfa
1420619_a_at	-0.267338	1.851	5.35323	0.000683199	0.0156905	-3194	0	0	2	0	3.2314	0.2429	0	Aes
1448326_a_at	-0.267256	1.85	5.83797	0.000388037	0.00980827	7389	0	0	3	1	4.7941	0.2276	0	Crabp1
1451149_at	-0.266823	1.849	11.244	3.5145e-06	0.000306517	-8844	0	0	4	2	6.7781	0.2201	0	Pgm2
1427770_a_at	-0.266673	1.848	4.34382	0.00246568	0.0472667	-2721	0	0	0	4	8.364	0.2201	0	Slc2a3
1434285_at	-0.26653	1.847	5.99872	0.000323856	0.00842824	-10643	0	0	0	12	14.2318	0.1763	1	Frmd4a
1429817_at	-0.266371	1.847	9.86365	9.40348e-06	0.000636122	9600	0	0	3	0	3.0626	0.2429	0	Sohlh2
1454159_a_at	-0.265327	1.842	10.3709	6.46305e-06	0.000485441	-31310	0	1	0	29	21.9614	0.0837	1	Igfbp2
1416371_at	-0.26415	1.837	6.37975	0.000213699	0.00616166	0	0	0	0	0	0	1	0	Apod
1435245_at	-0.264126	1.837	7.6649	5.93414e-05	0.00243669	-6476	0	0	0	4	5.8191	0.2201	0	Gls2
1435445_at	-0.263784	1.836	10.3023	6.79276e-06	0.000504817	-13	1	0	2	0	2.7119	0.2429	0	Ccnt2
1455300_at	-0.263658	1.835	7.65532	5.98731e-05	0.00245375	-45798	0	0	4	29	21.2089	0.0837	1	E130014J05Rik
1419896_at	-0.263359	1.834	4.52963	0.0019253	0.0379769	0	0	0	0	0	0	1	0	BB001228
1417302_at	-0.262731	1.831	9.35675	1.39126e-05	0.0008536	-5634	0	1	6	26	48.012	0.0022	1	Rcor2
1448110_at	-0.262573	1.831	7.89082	4.82021e-05	0.00209332	-350	0	0	2	0	5.2191	0.2201	0	Sema4a
1455007_s_at	-0.262052	1.828	8.7397	2.29818e-05	0.00127646	-51042	0	0	6	14	11.6723	0.2006	0	Gpt2
1438921_at	-0.261825	1.827	4.93492	0.00114234	0.0241828	53	1	0	2	0	2.7119	0.2429	0	Mmab
1417177_at	-0.261207	1.825	7.13865	9.81809e-05	0.00346523	787	0	0	4	0	10.5297	0.2006	0	Galk1
1438084_at	-0.261082	1.824	8.9053	2.00285e-05	0.0011487	-3418	0	1	1	6	12.9863	0.1852	1	Adam23
1450489_at	-0.261027	1.824	7.0528	0.000106873	0.00366177	39281	0	0	9	15	15.4227	0.1608	1	Sall1
1449167_at	-0.260589	1.822	8.77613	2.22928e-05	0.00124804	-3646	1	0	3	33	63.5239	0.0003	1	Epb4.1l4a
1452233_at	-0.260146	1.82	9.40566	1.3386e-05	0.000833409	-1971	0	0	0	2	4.7752	0.2276	0	Abcc1
1437218_at	-0.258305	1.813	8.89131	2.02608e-05	0.00115574	2456	0	0	2	0	3.6069	0.2412	0	Fn1
1439740_s_at	-0.257014	1.807	7.14403	9.76635e-05	0.00345274	13536	0	0	8	5	12.4432	0.2003	0	Uck2
1433955_at	-0.255508	1.801	5.75369	0.000427188	0.0106198	-4524	0	0	3	0	4.1923	0.2378	0	Brwd1
1426833_at	-0.255422	1.801	6.20511	0.000257989	0.0071085	1420	0	0	2	6	21.0273	0.0837	1	Eif4g3
1438678_at	-0.254936	1.799	12.0117	2.12805e-06	0.000218032	-8825	0	0	2	0	2.1121	0.2552	0	1500011K16Rik
1416380_at	-0.254525	1.797	6.51248	0.000185648	0.00554213	3372	0	0	0	7	13.405	0.1809	1	Mov10
1428915_at	-0.254374	1.796	4.96645	0.00109797	0.0234079	-64918	0	0	0	2	1.1066	0.2831	0	Sirt5
1420425_at	-0.253823	1.794	5.71448	0.000446862	0.0109796	3120	0	0	0	3	5.9184	0.2201	0	Prdm1
1417845_at	-0.2536	1.793	5.11516	0.000912617	0.0201904	0	0	0	0	0	0	1	0	Cldn6
1426539_at	-0.253545	1.793	4.79445	0.00136519	0.0280563	67921	0	1	1	2	1.5345	0.2683	0	Usp11
1422798_at	-0.253111	1.791	6.15123	0.000273628	0.0074615	-18988	0	0	1	3	3.5447	0.2412	0	Cntnap2
1422883_at	-0.252857	1.79	10.658	5.26435e-06	0.000424082	3380	0	1	2	0	3.1558	0.2429	0	Usp8
1431055_a_at	-0.252197	1.787	10.1179	7.77622e-06	0.000554476	-124	0	0	0	6	19.0971	0.1087	1	Snx10
1416965_at	-0.251657	1.785	6.96997	0.000116071	0.00391341	2003	1	0	4	0	5.3329	0.2201	0	Pcsk1n
1438310_at	-0.251281	1.784	5.74198	0.000432963	0.0107129	-79822	0	0	5	1	2.614	0.2463	0	Dgkh
1429183_at	-0.250093	1.779	7.10644	0.000101347	0.00353558	346	1	0	2	1	5.8762	0.2201	0	Pkp2
1449381_a_at	-0.24957	1.777	7.93661	4.62398e-05	0.00202477	-2205	0	0	3	1	7.9404	0.2201	0	Pacsin1
1448126_at	-0.249567	1.777	16.1684	2.15151e-07	4.99007e-05	-46050	0	0	7	8	8.8521	0.2201	0	Tera
1449484_at	-0.248222	1.771	6.49661	0.000188777	0.00560383	-24595	0	0	3	0	2.066	0.2564	0	Stc2
1423168_at	-0.247511	1.768	12.0004	2.14327e-06	0.00021853	1572	0	0	4	0	8.714	0.2201	0	Prei3
1451526_at	-0.246712	1.765	8.51068	2.78975e-05	0.0014467	0	0	0	0	0	0	1	0	AI115542
1428401_at	-0.246412	1.764	7.39312	7.66986e-05	0.00294327	0	0	0	0	0	0	1	0	Zcchc3
1418376_at	-0.246195	1.763	5.97375	0.000333009	0.0086028	11341	0	0	2	2	4.198	0.2378	0	Fgf15
1421317_x_at	-0.245257	1.759	5.83661	0.000388634	0.00981162	57618	0	0	6	7	6.9886	0.2201	0	Myb
1449364_at	-0.245005	1.758	4.34722	0.00245443	0.0471367	0	0	0	0	0	0	1	0	Aurkc
1460559_at	-0.243116	1.75	6.73817	0.000146826	0.00465301	-221	1	0	4	0	7.9886	0.2201	0	Ankrd25
1435204_at	-0.242701	1.749	7.27468	8.59697e-05	0.00318889	0	0	0	0	0	0	1	0	4921513H07Rik
1460194_at	-0.241808	1.745	11.9665	2.18998e-06	0.000221156	-56	1	0	2	1	5.8762	0.2201	0	Phyh
1427505_a_at	-0.241741	1.745	6.9105	0.000123217	0.00406347	148888	1	0	0	20	5.3373	0.2201	0	Cradd
1421307_at	-0.241424	1.744	6.94115	0.000119476	0.00400262	-20654	0	0	3	4	5.8045	0.2201	0	Car13
1423025_a_at	-0.238567	1.732	11.5217	2.92117e-06	0.000274019	-6859	0	0	0	12	17.1038	0.1314	1	Schip1
1453036_at	-0.238206	1.731	8.83191	2.12817e-05	0.00120099	0	0	0	0	0	0	1	0	5430439M09Rik
1420342_at	-0.238008	1.73	7.60376	6.28276e-05	0.00254518	44142	0	1	2	0	1.0769	0.2835	0	Gdap10
1444779_s_at	-0.237735	1.729	7.57347	6.46389e-05	0.00258384	1896	0	1	1	5	14.1749	0.1763	1	Zfp59
1426262_at	-0.237229	1.727	6.1383	0.000277533	0.00754847	0	0	0	0	0	0	1	0	Zfp508
1448227_at	-0.236498	1.724	8.13442	3.87249e-05	0.00178456	12258	0	0	4	0	3.69	0.2412	0	Grb7
1418401_a_at	-0.236298	1.723	7.4683	7.13916e-05	0.00279035	-12405	0	1	3	7	10.5239	0.2006	0	Dusp16
1438102_at	-0.235614	1.72	5.02326	0.00102272	0.0222073	26497	0	0	2	2	2.9433	0.2429	0	Senp8
1418709_at	-0.235487	1.72	5.47992	0.000587513	0.0138548	0	0	0	0	0	0	1	0	Cox7a1
1429377_at	-0.234202	1.715	11.2822	3.42547e-06	0.000299991	0	0	0	0	0	0	1	0	2410004A20Rik
1417034_at	-0.233734	1.713	7.74209	5.52425e-05	0.00231799	0	0	0	0	0	0	1	0	Trappc6a
1449071_at	-0.23366	1.713	7.57885	6.43131e-05	0.0025806	-7143	0	0	0	3	4.185	0.2378	0	Myl7
1415964_at	-0.233107	1.71	7.73125	5.57985e-05	0.00233204	-481	1	0	0	8	22.9457	0.0837	1	Scd1
1449146_at	-0.23254	1.708	6.06557	0.000300685	0.00804343	383	0	0	0	3	9.5017	0.2046	0	Notch4
1421019_at	-0.23229	1.707	9.89173	9.20634e-06	0.000626803	0	0	0	0	0	0	1	0	1700021F05Rik
1427346_at	-0.232054	1.706	7.81733	5.15475e-05	0.00220682	-52383	0	0	2	0	1.0025	0.2865	0	Ott
1448445_at	-0.231837	1.705	9.54486	1.20054e-05	0.000767835	792	1	0	4	1	11.3783	0.2006	0	Acp6
1416457_at	-0.231225	1.703	9.36376	1.38357e-05	0.00085136	-983	0	0	2	0	5.2529	0.2201	0	Ddah2
1433770_at	-0.230993	1.702	6.83253	0.000133333	0.0043428	-1269	0	0	2	0	4.7546	0.2276	0	Dpysl2
1420928_at	-0.230794	1.701	8.31511	3.30322e-05	0.00161758	735	0	0	2	0	5.2529	0.2201	0	St6gal1
1448604_at	-0.230345	1.7	10.7204	5.03807e-06	0.000410554	-23	1	0	2	0	2.709	0.2429	0	Uck1
1460363_at	-0.229774	1.697	7.91005	4.73672e-05	0.0020613	11049	0	0	1	5	6.7802	0.2201	0	Tnrc6c
1460223_a_at	-0.22959	1.697	6.43412	0.00020168	0.00589566	2520	0	0	10	3	24.4069	0.0837	1	Epb4.9
1451477_at	-0.229432	1.696	12.1185	1.98907e-06	0.000206805	-3732	0	0	0	6	11.007	0.2006	0	1700029I01Rik
1424826_s_at	-0.2291	1.695	4.32556	0.00252704	0.048399	-1184	0	0	1	3	11.3188	0.2006	0	Mtss1
1417038_at	-0.228761	1.693	12.654	1.42939e-06	0.000162198	-5760	0	0	1	2	4.3084	0.2378	0	Sept9
1455728_at	-0.228684	1.693	4.48725	0.00203615	0.0397548	-2059	0	0	0	3	7.0424	0.2201	0	Pten
1452670_at	-0.22863	1.693	6.31632	0.000228732	0.00650622	10870	0	1	0	5	5.861	0.2201	0	Myl9
1418395_at	-0.227777	1.69	4.80759	0.00134246	0.0276699	2562	0	0	0	3	6.427	0.2201	0	1300013J15Rik
1428491_at	-0.227696	1.689	9.15524	1.6339e-05	0.000968681	6253	0	1	0	3	4.4246	0.2374	0	Commd10
1451519_at	-0.227505	1.689	6.77776	0.000140989	0.00450866	-43353	0	0	4	6	6.1202	0.2201	0	Rnf2
1433581_at	-0.226733	1.686	8.91273	1.99063e-05	0.0011448	-56360	0	0	2	0	0.9723	0.287	0	1190002N15Rik
1417785_at	-0.22634	1.684	6.36481	0.00021714	0.00624381	712	0	0	0	3	9.527	0.2046	0	Pla1a
1450269_a_at	-0.226005	1.683	10.7011	5.10668e-06	0.000412956	4595	0	0	2	0	2.7752	0.2429	0	Pfkl
1430985_at	-0.225811	1.682	8.02384	4.27426e-05	0.00191534	235	1	0	0	3	6.9859	0.2201	0	1810027O10Rik
1424683_at	-0.225665	1.681	6.37154	0.000215583	0.00620749	-4601	0	0	0	2	3.3493	0.2429	0	1810015C04Rik
1429833_at	-0.224761	1.678	6.55699	0.000177173	0.0053344	-493	0	0	0	3	9.527	0.2046	0	Ly6g6e
1448277_at	-0.224255	1.676	11.1405	3.76923e-06	0.000322078	-9166	0	0	0	3	3.7703	0.2412	0	Pold2
1426519_at	-0.224176	1.676	5.3598	0.000677836	0.0156184	24012	0	0	5	0	3.484	0.2425	0	P4ha1
1452004_at	-0.224014	1.675	8.38915	3.09739e-05	0.00155651	2626	0	0	3	0	5.2679	0.2201	0	Calca
1448124_at	-0.223767	1.674	6.72051	0.000149514	0.00469589	19761	0	0	0	2	1.8202	0.2594	0	Gusb
1417027_at	-0.223618	1.673	6.91565	0.000122579	0.00407427	10113	0	0	2	7	10.4615	0.2006	0	Trim2
1460180_at	-0.223605	1.673	8.61351	2.55587e-05	0.00136567	-7145	0	0	4	0	4.6249	0.2302	0	Hexb
1439059_at	-0.223603	1.673	6.04575	0.000307359	0.00809878	0	0	0	0	0	0	1	0	BC031748
1424966_at	-0.223495	1.673	6.16963	0.000268173	0.00733168	-1590	0	0	1	2	7.3827	0.2201	0	Tmem40
1431126_a_at	-0.222764	1.67	10.4698	6.01891e-06	0.000460272	0	0	0	0	0	0	1	0	0610011F06Rik
1451140_s_at	-0.222357	1.669	6.81163	0.000136199	0.00442248	-14282	0	0	0	5	5.2284	0.2201	0	Prkag2
1430776_s_at	-0.222176	1.668	5.08232	0.000950401	0.0208732	9476	0	0	0	2	2.4755	0.2482	0	Ankrd24
1454653_at	-0.22134	1.665	8.33677	3.24148e-05	0.00160976	0	0	0	0	0	0	1	0	Cpne9
1416823_a_at	-0.2209	1.663	13.4388	9.00631e-07	0.000122637	12630	0	0	3	0	2.7305	0.2429	0	Osbpl1a
1427314_at	-0.218887	1.655	14.142	6.07828e-07	9.3641e-05	-899	0	0	0	2	6.3429	0.2201	0	Tmed7
1455551_at	-0.218881	1.655	4.61085	0.00173075	0.0347236	0	0	0	0	0	0	1	0	Uevld
1417289_at	-0.218276	1.653	6.65779	0.000159514	0.00492928	199	1	0	2	1	5.8762	0.2201	0	Plekha2
1424259_at	-0.217374	1.65	5.01959	0.00102741	0.0222405	0	0	0	0	0	0	1	0	Tmem112
1419271_at	-0.21723	1.649	14.9424	3.97018e-07	6.75762e-05	1635	1	0	7	4	22.838	0.0837	1	Pax6
1415829_at	-0.216622	1.647	12.7459	1.35227e-06	0.000160343	-2294	0	0	0	3	6.7311	0.2201	0	Lbr
1443935_at	-0.216567	1.647	13.4487	8.95524e-07	0.000122733	18979	0	0	1	8	8.1654	0.2201	0	BC032203
1428546_at	-0.216562	1.647	8.45721	2.92069e-05	0.00149986	-1149	0	0	0	6	18.0127	0.121	1	Syncrip
1426574_a_at	-0.216525	1.646	6.31819	0.000228273	0.00650194	-289	0	0	0	2	6.3429	0.2201	0	Add3
1432227_at	-0.215715	1.643	7.24999	8.80547e-05	0.00323214	9488	0	0	0	2	2.4742	0.2482	0	Suv39h1
1423636_at	-0.215473	1.642	4.86511	0.00124769	0.0259701	4271	0	0	0	2	3.4552	0.2425	0	Wdr31
1423286_at	-0.215398	1.642	7.17848	9.44171e-05	0.00340063	-1178	1	0	2	0	2.3639	0.25	0	Cbln1
1436890_at	-0.214612	1.639	12.0719	2.04841e-06	0.000210896	0	0	0	0	0	0	1	0	Uap1l1
1419656_at	-0.214464	1.639	6.11581	0.000284478	0.00768782	-2953	0	0	5	4	16.1899	0.1504	1	Slc25a36
1417542_at	-0.214331	1.638	7.16309	9.5852e-05	0.00341732	7226	0	0	2	2	5.0693	0.2203	0	Rps6ka2
1424037_at	-0.213653	1.636	4.91463	0.00117193	0.0246116	-11632	0	0	4	4	8.3263	0.2201	0	Itpka
1448104_at	-0.213471	1.635	5.76765	0.000420413	0.0105133	1987	1	0	2	0	1.4002	0.2719	0	Aldh6a1
1449403_at	-0.212729	1.632	5.40364	0.000643216	0.0149348	-7255	0	0	1	6	9.4782	0.2046	0	Pde9a
1433575_at	-0.212153	1.63	8.31585	3.30109e-05	0.0016203	-78	1	0	1	2	6.4224	0.2201	0	Sox4
1449328_at	-0.211851	1.629	7.06854	0.000105217	0.0036227	-28162	0	0	1	4	3.7945	0.2412	0	Ly75
1441317_x_at	-0.211479	1.627	8.36909	3.15172e-05	0.00157631	-1912	0	0	3	0	6.0158	0.2201	0	Jakmip1
1443762_s_at	-0.211068	1.626	4.78866	0.00137534	0.0281824	380	1	0	3	0	5.3488	0.2201	0	Sbf2
1434777_at	-0.210837	1.625	8.40423	3.05723e-05	0.00154	5231	0	0	3	1	5.5319	0.2201	0	Mycl1
1438239_at	-0.210621	1.624	16.7524	1.63175e-07	4.41536e-05	214	0	0	5	0	13.1717	0.1838	1	Mid1
1415714_a_at	-0.210454	1.624	23.1757	1.27595e-08	9.28627e-06	-15	1	0	2	1	5.8762	0.2201	0	2610209M04Rik
1425615_a_at	-0.210268	1.623	7.62977	6.13178e-05	0.00250324	11246	0	1	4	3	7.2866	0.2201	0	Pck2
1417264_at	-0.209429	1.62	7.02381	0.000109997	0.00375055	0	0	0	0	0	0	1	0	Coq5
1434613_at	-0.20924	1.619	7.19475	9.29262e-05	0.00337573	368	1	0	0	3	6.9859	0.2201	0	1810013L24Rik
1419062_at	-0.209156	1.619	8.5189	2.77019e-05	0.00145442	-5566	0	1	4	6	14.4462	0.1763	1	Epb4.1l3
1442223_at	-0.209082	1.618	7.51829	6.80893e-05	0.00269118	-10895	0	0	6	15	23.4518	0.0837	1	Enah
1423780_at	-0.208849	1.618	6.92865	0.000120986	0.00402766	147851	0	1	3	7	3.7315	0.2412	0	Hibadh
1437872_at	-0.207931	1.614	5.29944	0.000728882	0.0165952	0	0	0	0	0	0	1	0	AB112350
1433971_at	-0.207726	1.613	5.6705	0.000470128	0.0114711	0	0	0	0	0	0	1	0	Camta1
1417501_at	-0.207516	1.613	7.204	9.20902e-05	0.00335692	297	0	0	3	0	7.8898	0.2201	0	Fbxo6
1419397_at	-0.207398	1.612	9.13107	1.66604e-05	0.000984973	14530	0	0	2	0	1.7144	0.2621	0	Pola1
1437200_at	-0.207221	1.611	7.01859	0.000110569	0.00376399	-309	1	0	2	0	2.7119	0.2429	0	Fcho2
1449315_at	-0.206671	1.609	6.40769	0.000207426	0.00603854	-77368	0	0	0	14	7.244	0.2201	0	Odz3
1428094_at	-0.206217	1.608	6.12507	0.000281595	0.00764908	0	0	0	0	0	0	1	0	Lamp2
1426225_at	-0.206061	1.607	4.76809	0.00141207	0.0288233	8077	0	0	2	0	2.1918	0.2536	0	Rbp4
1455345_at	-0.205888	1.607	5.04686	0.000993123	0.0216762	-283	1	0	2	2	9.0548	0.2155	0	Phf15
1417526_at	-0.205733	1.606	6.16569	0.000269331	0.00735381	-14835	0	0	4	0	3.4068	0.2425	0	Pcbp3
1452341_at	-0.205589	1.605	7.01543	0.000110919	0.00376375	164	1	0	0	2	3.8019	0.2412	0	Echs1
1419506_at	-0.205583	1.605	6.91531	0.000122622	0.00406287	9160	0	0	3	0	3.1233	0.2429	0	Ggps1
1450735_at	-0.205488	1.605	13.6646	7.92184e-07	0.000109999	0	0	0	0	0	0	1	0	Pno1
1428550_at	-0.204963	1.603	5.87566	0.00037182	0.0094436	0	0	0	0	0	0	1	0	1810015A11Rik
1427305_at	-0.204555	1.602	4.93931	0.00113604	0.0240736	-6684	0	0	2	0	2.3725	0.25	0	Piga
1426606_at	-0.204049	1.6	5.72809	0.000439922	0.010847	21829	0	0	6	7	10.4895	0.2006	0	Crtac1
1418186_at	-0.203918	1.599	5.27809	0.000747936	0.0169559	2672	0	1	0	2	4.2044	0.2378	0	Gstt1
1457445_at	-0.203186	1.597	5.6758	0.000467256	0.0114142	-10669	0	1	3	7	11.2091	0.2006	0	Trps1
1416999_at	-0.202862	1.595	6.04579	0.000307347	0.00810857	0	0	0	0	0	0	1	0	Smpd2
1427143_at	-0.202692	1.595	24.9558	7.11028e-09	8.3372e-06	-24687	0	0	4	38	34.5667	0.0235	1	Jarid1b
1419241_a_at	-0.202692	1.595	6.91556	0.00012259	0.00406822	1758	0	0	2	1	6.6264	0.2201	0	Aire
1424999_at	-0.202632	1.595	4.97043	0.00109251	0.023315	0	0	0	0	0	0	1	0	1700022C21Rik
1433725_at	-0.202096	1.593	7.32678	8.17467e-05	0.00307001	7797	0	0	0	4	5.3842	0.2201	0	Acvr1b
1451123_at	-0.20189	1.592	13.2659	9.94936e-07	0.00013207	0	0	0	0	0	0	1	0	C330016O10Rik
1441340_at	-0.201104	1.589	6.77611	0.000141227	0.00450945	17651	0	0	3	25	26.4249	0.0837	1	Cep68
1436051_at	-0.200899	1.588	6.27897	0.000238129	0.00668346	13122	0	0	1	19	21.5671	0.0837	1	Myo5a
1438968_x_at	-0.200774	1.588	6.72278	0.000149165	0.00469192	5184	0	0	0	3	4.7857	0.2276	0	Spint2
1434404_at	-0.200614	1.587	5.71975	0.000444162	0.010926	0	0	0	0	0	0	1	0	C030011O14Rik
1448201_at	-0.200205	1.586	6.22128	0.000253489	0.00701198	-15588	0	1	0	4	4.0294	0.2389	0	Sfrp2
1423418_at	-0.200188	1.586	10.5492	5.68683e-06	0.000442901	0	0	0	0	0	0	1	0	Fdps
1418565_at	-0.199824	1.584	5.1545	0.000869506	0.0193994	-155090	0	0	6	13	6.9439	0.2201	0	Serbp1
1436034_at	-0.199793	1.584	9.60898	1.14234e-05	0.000744145	30287	0	0	3	25	21.0817	0.0837	1	Rab1
1460370_at	-0.199696	1.584	5.21696	0.000805568	0.0180876	41936	0	1	4	0	2.2056	0.2536	0	Top1mt
1417147_at	-0.199348	1.583	7.18128	9.41592e-05	0.00340295	-6863	0	0	1	3	5.4262	0.2201	0	B230317C12Rik
1419574_at	-0.199202	1.582	5.03334	0.00100996	0.0219528	836	0	0	0	5	15.9048	0.1524	1	Zfp292
1438640_x_at	-0.199128	1.582	4.49266	0.00202161	0.0395441	-16149	0	1	0	3	2.9749	0.2429	0	Pgk1
1456150_at	-0.199045	1.581	6.63017	0.000164151	0.00504303	0	0	0	0	0	0	1	0	A630082K20Rik
1423176_at	-0.198116	1.578	9.62041	1.1323e-05	0.000739884	-954	1	0	5	0	10.6148	0.2006	0	Tob1
1426865_a_at	-0.197878	1.577	4.7965	0.00136162	0.0280373	2358	1	0	2	4	10.0082	0.2046	0	Ncam1
1428798_s_at	-0.197565	1.576	5.84989	0.000382824	0.00969974	0	0	0	0	0	0	1	0	Setd6
1448525_a_at	-0.197218	1.575	6.40526	0.000207964	0.00604586	-191	1	0	1	3	9.6065	0.2046	0	Bnip3l
1433691_at	-0.196977	1.574	8.11438	3.94207e-05	0.00180872	-645	0	0	4	0	10.5297	0.2006	0	Ppp1r3c
1424242_at	-0.196774	1.573	5.97354	0.000333085	0.00859423	12077	0	0	0	2	2.2366	0.2536	0	Bphl
1423821_at	-0.196243	1.571	5.48394	0.000584724	0.0138045	0	0	0	0	0	0	1	0	Tmem168
1429248_at	-0.19598	1.57	5.42083	0.000630178	0.014713	0	0	0	0	0	0	1	0	2810002N01Rik
1435026_at	-0.195803	1.57	6.24878	0.000246035	0.00685974	59057	0	0	5	4	4.6987	0.2285	0	Spock2
1435604_at	-0.195759	1.569	7.99508	4.3862e-05	0.00195306	-9902	0	0	2	0	2.0128	0.2568	0	Trim37
1448875_at	-0.195629	1.569	4.39507	0.00230187	0.0444901	13005	0	0	0	2	2.1684	0.2536	0	Zhx1
1442514_a_at	-0.195264	1.568	5.35272	0.000683613	0.015683	0	0	0	0	0	0	1	0	Ell3
1458156_at	-0.195245	1.568	8.01409	4.31185e-05	0.00192809	0	0	0	0	0	0	1	0	E230012J19Rik
1423982_at	-0.194987	1.567	6.09698	0.000290435	0.00782875	2094	0	0	3	0	5.7912	0.2201	0	Fusip1
1418994_at	-0.194789	1.566	9.81734	9.73897e-06	0.000652542	12071	0	0	4	0	3.7138	0.2412	0	2410116G06Rik
1448910_at	-0.193585	1.562	4.81801	0.00132472	0.0273577	43045	0	1	0	21	13.9054	0.1763	1	Pecr
1424321_at	-0.193472	1.561	14.3488	5.43338e-07	8.55799e-05	12500	0	0	2	0	1.8258	0.2594	0	Rfc4
1417872_at	-0.193363	1.561	7.48086	7.05456e-05	0.00277269	0	0	0	0	0	0	1	0	Fhl1
1418538_at	-0.193089	1.56	7.38115	7.75833e-05	0.00295573	11738	0	0	0	3	3.3997	0.2425	0	Kdelr3
1448134_at	-0.19301	1.56	7.78379	5.31595e-05	0.00225751	500	1	0	4	0	7.9886	0.2201	0	X99384
1450048_a_at	-0.19295	1.559	8.2533	3.48673e-05	0.0016612	6300	0	0	1	4	7.0998	0.2201	0	Idh2
1460444_at	-0.192514	1.558	4.46465	0.00209808	0.0408507	-16454	0	0	3	3	5.3962	0.2201	0	Arrb1
1415673_at	-0.192277	1.557	8.31081	3.31562e-05	0.0016199	30109	0	1	2	0	1.2639	0.278	0	Psph
1447564_x_at	-0.192269	1.557	6.04469	0.000307722	0.00809823	23827	0	0	2	5	5.6145	0.2201	0	Piwil4
1434889_at	-0.192022	1.556	9.18224	1.5988e-05	0.000953229	16645	0	0	3	9	11.2768	0.2006	0	Plekha7
1439802_at	-0.191572	1.554	7.693	5.78113e-05	0.0024019	-1575	0	0	1	22	60.3154	0.0003	1	Stk35
1419168_at	-0.19154	1.554	4.3581	0.0024188	0.046537	32907	0	1	0	5	3.6378	0.2412	0	Mapk6
1453988_a_at	-0.191476	1.554	4.50341	0.00199308	0.0391311	-8640	0	0	0	3	3.8647	0.2412	0	Ide
1427114_at	-0.191081	1.553	6.39535	0.000210172	0.00609325	53779	0	0	1	2	1.692	0.2621	0	Ttc19
1436550_at	-0.190761	1.552	5.2323	0.000790662	0.0178097	0	0	0	0	0	0	1	0	AU041419
1455592_at	-0.190428	1.55	8.8408	2.11253e-05	0.00119536	186078	0	0	3	14	5.9038	0.2201	0	Vangl2
1439173_at	-0.189948	1.549	5.19426	0.000828192	0.0185561	-15591	0	0	0	2	2.01	0.2568	0	Hook1
1418529_at	-0.189386	1.547	5.76602	0.000421199	0.0105205	0	0	0	0	0	0	1	0	Osgep
1434465_x_at	-0.18912	1.546	8.28161	3.40131e-05	0.00164651	-90519	0	0	2	0	0.7974	0.2957	0	Vldlr
1436124_at	-0.18891	1.545	6.36444	0.000217227	0.00623781	9123	0	0	1	4	6.0809	0.2201	0	Pcyt1b
1428853_at	-0.188678	1.544	10.8816	4.50197e-06	0.000372622	-3914	0	0	6	7	21.4811	0.0837	1	Ptch1
1455214_at	-0.188493	1.543	8.56664	2.65965e-05	0.00140337	2031	0	0	2	1	6.2579	0.2201	0	Mitf
1450850_at	-0.188461	1.543	8.68395	2.40828e-05	0.00131003	61	1	0	0	2	3.8019	0.2412	0	Vil2
1448930_at	-0.187944	1.542	5.88191	0.000369206	0.00942257	0	0	0	0	0	0	1	0	3010026O09Rik
1417255_at	-0.187571	1.54	7.5752	6.4534e-05	0.00258454	0	0	0	0	0	0	1	0	Ift140
1416865_at	-0.187157	1.539	5.6092	0.000504806	0.0122184	2568	0	0	3	2	9.5922	0.2046	0	Fgd1
1453160_at	-0.187149	1.539	5.44551	0.000611957	0.0143351	-31993	0	0	0	4	2.9826	0.2429	0	Thrap1
1460227_at	-0.187	1.538	7.67703	5.86752e-05	0.00241875	-9396	0	0	0	2	2.4843	0.2482	0	Timp1
1439009_at	-0.186818	1.538	9.498	1.24516e-05	0.000791575	-299	1	0	2	0	2.7119	0.2429	0	Gnl3l
1433471_at	-0.18679	1.537	6.14852	0.000274442	0.00747404	-57023	0	0	5	5	5.3557	0.2201	0	Tcf7
1432075_a_at	-0.186715	1.537	7.47638	7.08463e-05	0.00277418	4006	0	0	2	0	2.9392	0.2429	0	Tekt1
1448204_at	-0.186369	1.536	12.5297	1.54156e-06	0.000168581	-40596	0	0	2	1	1.7872	0.2599	0	Sav1
1448286_at	-0.186015	1.535	5.1363	0.00088917	0.0197338	-1628	0	0	0	2	5.1729	0.2203	0	Hsd17b10
1453283_at	-0.185748	1.534	6.55982	0.000176648	0.00532618	24317	0	0	1	4	4.0348	0.2389	0	Pgm1
1430547_s_at	-0.185474	1.533	7.1688	9.53173e-05	0.00341556	15354	0	0	2	0	1.6753	0.2621	0	Cryzl1
1452026_a_at	-0.185151	1.532	7.0129	0.000111199	0.00376719	0	0	0	0	0	0	1	0	Pla2g12a
1449845_a_at	-0.18473	1.53	6.61573	0.000166634	0.00510448	963	0	0	4	0	10.5297	0.2006	0	Ephb4
1450376_at	-0.183821	1.527	7.73637	5.55349e-05	0.00232564	385	1	0	3	0	5.3488	0.2201	0	Mxi1
1430292_a_at	-0.183802	1.527	6.80058	0.000137742	0.00444524	6657	0	1	1	17	25.7488	0.0837	1	1810030N24Rik
1417267_s_at	-0.183745	1.527	7.08556	0.000103459	0.00358555	9937	1	0	2	0	0	1	0	Fkbp11
1421882_a_at	-0.183533	1.526	9.12383	1.67581e-05	0.000985227	-1592	0	0	2	1	6.9291	0.2201	0	Elavl2
1438561_x_at	-0.183385	1.525	4.72706	0.00148856	0.0302091	0	0	0	0	0	0	1	0	Tmem180
1452063_at	-0.182961	1.524	10.4491	6.10886e-06	0.000465464	613	1	0	2	0	2.7119	0.2429	0	2410081M15Rik
1426891_at	-0.182636	1.523	6.74795	0.000145359	0.00461347	-2739	0	0	3	2	9.3369	0.2071	0	Rpap1
1426913_at	-0.182566	1.523	4.82574	0.00131172	0.0271424	-22748	0	0	2	1	2.2773	0.253	0	Lss
1428351_at	-0.182498	1.522	5.00182	0.00105043	0.0226228	3732	1	0	2	0	0.4866	0.3117	0	Ppm1m
1417175_at	-0.182497	1.522	4.79488	0.00136444	0.028068	-5582	0	0	1	6	10.5769	0.2006	0	Csnk1e
1428000_at	-0.182393	1.522	6.6743	0.000156812	0.00487434	3	1	0	0	3	6.9846	0.2201	0	Tmem60
1416950_at	-0.182182	1.521	4.99355	0.00106135	0.0228114	-3543	0	1	2	0	3.0942	0.2429	0	Tnfaip8
1451803_a_at	-0.182102	1.521	5.24487	0.000778666	0.017577	0	0	0	0	0	0	1	0	Vegfb
1424827_a_at	-0.18147	1.519	14.6739	4.56881e-07	7.59286e-05	-419	1	0	1	2	6.4224	0.2201	0	Csnk1a1
1453065_at	-0.181377	1.518	4.55872	0.00185302	0.036792	35552	0	0	2	0	1.1788	0.2803	0	Aldh5a1
1442280_at	-0.180912	1.517	5.48986	0.000580656	0.0137855	0	0	0	0	0	0	1	0	D2Ertd750e
1448936_at	-0.180741	1.516	6.44352	0.000199677	0.00586961	-414	1	0	2	1	5.8762	0.2201	0	Stx12
1417193_at	-0.180469	1.515	12.5605	1.51289e-06	0.000168058	0	0	0	0	0	0	1	0	Sod2
1435857_s_at	-0.180264	1.514	8.17945	3.72103e-05	0.00174138	-2560	0	0	2	0	3.5448	0.2412	0	Aplp1
1420998_at	-0.180219	1.514	5.38611	0.000656824	0.0151839	36417	0	1	2	23	17.5055	0.1273	1	Etv5
1439825_at	-0.180167	1.514	5.0004	0.0010523	0.02264	0	0	0	0	0	0	1	0	Dtx3l
1435769_at	-0.180035	1.514	4.55414	0.0018642	0.0369792	15225	0	1	2	8	9.8384	0.2046	0	Akap9
1433959_at	-0.179634	1.512	6.24117	0.000248074	0.00689835	-107364	0	0	7	4	4.3792	0.2374	0	Zmat4
1420513_at	-0.179466	1.512	9.22345	1.54684e-05	0.000927491	284	0	0	5	2	19.5146	0.106	1	Efcab2
1438658_a_at	-0.17938	1.511	5.10083	0.000928894	0.0205076	0	0	0	0	0	0	1	0	Edg3
1456898_at	-0.1793	1.511	6.17	0.000268063	0.00733817	-26971	0	0	3	15	14.0528	0.1763	1	Pura
1423334_at	-0.179144	1.511	5.34273	0.000691859	0.0158549	0	0	0	0	0	0	1	0	Ergic1
1424122_s_at	-0.178955	1.51	16.3153	2.00516e-07	4.75515e-05	1127	0	1	0	2	6.0334	0.2201	0	Commd1
1435657_at	-0.178891	1.51	5.41107	0.000637544	0.0148521	0	0	0	0	0	0	1	0	AI425999
1458358_at	-0.178778	1.509	4.56723	0.00183243	0.0364862	-357	1	0	2	1	5.8762	0.2201	0	Pank2
1415950_a_at	-0.178761	1.509	5.21975	0.000802826	0.0180452	-4843	0	0	0	2	3.2782	0.2429	0	Pebp1
1416929_at	-0.178731	1.509	4.75151	0.00144246	0.0293582	0	0	0	0	0	0	1	0	Rbm12
1418362_at	-0.178295	1.508	12.8754	1.25149e-06	0.000152681	-14291	0	0	4	14	18.1455	0.121	1	Zfp42
1431123_s_at	-0.178111	1.507	5.78983	0.000409888	0.0102989	1692	0	0	0	2	5.0901	0.2203	0	Dnajc8
1449355_a_at	-0.177844	1.506	5.44101	0.000615238	0.014396	53972	0	0	5	0	2.4826	0.2482	0	Eps15l1
1423680_at	-0.177812	1.506	4.98792	0.00106884	0.0229491	15414	0	0	0	5	5.0642	0.2203	0	Fads1
1426349_s_at	-0.177793	1.506	9.2494	1.5151e-05	0.000913646	7297	0	0	0	3	4.1478	0.238	0	Tmpo
1416222_at	-0.177694	1.506	6.06814	0.000299834	0.00804103	4098	0	0	2	0	2.9114	0.2429	0	Nsdhl
1456146_at	-0.177541	1.505	7.34895	8.00196e-05	0.00301588	0	0	0	0	0	0	1	0	2210411A11Rik
1454060_a_at	-0.177474	1.505	7.42856	7.41445e-05	0.00286087	0	0	0	0	0	0	1	0	Nras
1437085_at	-0.177343	1.504	8.76293	2.25398e-05	0.00125521	0	0	0	0	0	0	1	0	D630039A03Rik
1438214_at	-0.177129	1.504	4.50047	0.00200084	0.0392106	0	0	0	0	0	0	1	0	5330433J24Rik
1455048_at	-0.176805	1.502	5.48439	0.000584415	0.0138126	28404	0	0	5	0	3.2475	0.2429	0	Igsf3
1428755_at	-0.176584	1.502	6.25156	0.000245295	0.00684813	10912	0	0	2	0	1.9326	0.2594	0	Creb1
1419367_at	-0.176537	1.502	7.17889	9.43791e-05	0.00340507	0	0	0	0	0	0	1	0	Decr1
1419737_a_at	-0.176537	1.502	7.11315	0.000100678	0.00351807	6742	0	0	2	4	8.0859	0.2201	0	Ldha
1419086_at	1.13812	13.744	37.0349	3.09907e-10	1.63523e-06	-1664	0	0	3	12	10.2223	0.0201	1	Fgfbp1
1430162_at	1.05818	11.434	24.1774	9.13462e-09	8.3824e-06	0	0	0	0	0	0	1	0	3830417A13Rik
1445849_at	0.924503	8.404	18.0424	9.13914e-08	2.87897e-05	0	0	0	0	0	0	1	0	A430089I19Rik
1422071_at	0.889389	7.752	26.6957	4.17091e-09	6.28795e-06	0	0	0	0	0	0	1	0	Lgals6
1416953_at	0.864686	7.323	53.8707	1.56348e-11	3.29989e-07	-37184	0	1	2	2	2.9882	0.4974	0	Ctgf
1460330_at	0.780394	6.031	16.997	1.4572e-07	4.04679e-05	1714	0	0	0	2	3.0328	0.4974	0	Anxa3
1435989_x_at	0.764291	5.812	52.3442	1.96657e-11	2.07532e-07	-3294	0	0	1	2	3.8231	0.3562	0	Krt8
1421375_a_at	0.743743	5.543	21.1286	2.64531e-08	1.3958e-05	3988	0	0	2	0	1.7007	0.8839	0	S100a6
1418215_at	0.7357	5.441	29.664	1.80813e-09	4.77031e-06	-28269	0	1	1	4	3.671	0.374	0	Mep1b
1420366_at	0.73113	5.384	21.9955	1.92707e-08	1.1298e-05	-190	1	0	2	1	4.1808	0.3256	0	Spesp1
1448152_at	0.713115	5.166	31.2494	1.19598e-09	4.20705e-06	1711	0	0	0	2	3.1071	0.495	0	Igf2
1448169_at	0.701772	5.032	18.6071	7.17893e-08	2.44385e-05	-5783	0	0	0	2	2.4101	0.6317	0	Krt18
1455114_at	0.701505	5.029	15.6578	2.76163e-07	5.44738e-05	-111	1	0	6	2	6.8091	0.146	1	Ung2
1417185_at	0.675861	4.741	19.8356	4.34689e-08	1.87236e-05	1723	0	0	2	0	1.9672	0.7443	0	Ly6a
1416271_at	0.66731	4.648	28.6677	2.37097e-09	5.56019e-06	-22398	0	1	2	0	1.2565	1	0	Perp
1450624_at	0.666751	4.642	11.911	2.269e-06	0.000225894	-3390	0	0	1	2	3.8494	0.3562	0	Bhmt
1437306_at	0.651345	4.481	14.9708	3.91216e-07	6.76804e-05	119648	0	0	0	9	3.2277	0.4842	0	C130092O11Rik
1429185_at	0.644599	4.412	25.0688	6.86081e-09	8.5179e-06	0	0	0	0	0	0	1	0	4631416L12Rik
1416630_at	0.643575	4.401	25.6969	5.6408e-09	7.93698e-06	3018	0	0	9	21	13.6627	0.0023	1	Id3
1441628_at	0.637394	4.339	11.4006	3.16487e-06	0.000283041	1042	0	0	0	2	3.2129	0.4842	0	Diap3
1420773_at	0.635649	4.322	40.1582	1.62663e-10	1.14439e-06	0	0	0	0	0	0	1	0	Dub1
1423672_at	0.630493	4.271	14.5704	4.82611e-07	7.77557e-05	0	0	0	0	0	0	1	0	2510042P03Rik
1428896_at	0.605374	4.031	15.8861	2.46765e-07	5.20822e-05	-4617	0	0	0	2	2.5059	0.6101	0	Pdgfrl
1418847_at	0.596572	3.95	16.0346	2.29528e-07	5.09938e-05	5633	0	0	4	0	2.311	0.6342	0	Arg2
1425427_at	0.590334	3.893	24.3703	8.57833e-09	8.62163e-06	0	0	0	0	0	0	1	0	AF067061
1428615_at	0.589775	3.888	20.1793	3.79786e-08	1.86413e-05	429	1	0	4	5	8.2352	0.0701	1	P2ry5
1416503_at	0.589014	3.882	27.776	3.04603e-09	5.8445e-06	7592	0	0	2	0	1.5177	1	0	Lxn
1452318_a_at	0.577364	3.779	25.2191	6.54393e-09	8.63226e-06	0	0	0	0	0	0	1	0	Hspa1b
1420599_at	0.57609	3.768	16.5902	1.76038e-07	4.42317e-05	0	0	0	0	0	0	1	0	2300006N05Rik
1457481_at	0.574763	3.756	9.58337	1.16519e-05	0.000754374	0	0	0	0	0	0	1	0	1700106N22Rik
1451852_at	0.559292	3.625	12.546	1.52628e-06	0.000168658	0	0	0	0	0	0	1	0	Tcstv3
1443945_at	0.553442	3.576	18.4298	7.73824e-08	2.55193e-05	4374	0	1	4	2	4.9206	0.2483	0	C130073F10Rik
1450869_at	0.551758	3.563	18.9398	6.24764e-08	2.19771e-05	0	0	0	0	0	0	1	0	AU015741
1434068_s_at	0.548405	3.535	24.6895	7.73977e-09	8.59766e-06	0	0	0	0	0	0	1	0	AI662270
1426775_s_at	0.534186	3.421	16.5533	1.79121e-07	4.44768e-05	-25396	0	0	2	2	3.1833	0.4842	0	Scamp1
1435648_at	0.529063	3.381	9.80953	9.79689e-06	0.000654346	0	0	0	0	0	0	1	0	B430119L13Rik
1438026_at	0.529037	3.381	20.0833	3.94294e-08	1.84933e-05	0	0	0	0	0	0	1	0	Zfp560
1425160_at	0.525756	3.355	14.6604	4.60152e-07	7.58748e-05	0	0	0	0	0	0	1	0	AF067063
1448213_at	0.524142	3.343	11.8671	2.33369e-06	0.000230163	26086	0	0	2	0	1.2303	1	0	Anxa1
1418203_at	0.524116	3.343	27.12	3.68113e-09	6.47449e-06	3192	0	0	0	2	2.7848	0.5454	0	Pmaip1
1428283_at	0.520155	3.312	33.2949	7.22698e-10	3.05065e-06	-1318	0	0	2	0	2.0601	0.7192	0	Cyp2s1
1428384_at	0.503834	3.19	10.0732	8.03839e-06	0.000563648	111860	0	0	0	3	1.8441	0.8019	0	D4Bwg0951e
1436729_at	0.502742	3.182	8.27641	3.41683e-05	0.00164272	0	0	0	0	0	0	1	0	2600003E23Rik
1422836_at	0.500259	3.164	14.4446	5.16104e-07	8.2522e-05	-14778	0	0	0	2	2.0218	0.728	0	Mbnl3
1425879_at	0.499688	3.16	19.9904	4.08927e-08	1.87626e-05	-11854	0	0	0	2	2.0995	0.71	0	Zfp352
1427550_at	0.499487	3.159	4.59684	0.00176272	0.0352644	69643	0	0	1	2	2.2885	0.6348	0	Peg10
1421277_at	0.498172	3.149	15.0068	3.83983e-07	6.69781e-05	-511	0	0	2	0	2.1534	0.693	0	Spna1
1444038_at	0.497181	3.142	12.6083	1.4695e-06	0.000164102	-1823	0	0	2	2	4.9386	0.2483	0	AU015836
1423285_at	0.490725	3.095	16.072	2.25401e-07	5.06098e-05	-71158	0	1	3	12	5.466	0.2219	0	Coch
1429483_at	0.490477	3.094	22.3434	1.70281e-08	1.02684e-05	-3408	0	0	2	6	6.7409	0.146	1	Ndp52
1418872_at	0.489527	3.087	24.2163	9.01934e-09	8.65283e-06	14	0	0	1	4	6.2989	0.1618	1	Abcb1b
1425895_a_at	0.483992	3.048	20.8475	2.93943e-08	1.51316e-05	1088	0	0	2	2	5.4219	0.2219	0	Id1
1453851_a_at	0.475539	2.989	8.03747	4.22231e-05	0.00190419	-672	1	0	7	2	7.1879	0.1264	1	Gadd45g
1418835_at	0.472953	2.971	9.75168	1.02379e-05	0.000681643	70490	0	0	1	3	2.7444	0.5454	0	Phlda1
1419018_at	0.470541	2.955	7.94055	4.60752e-05	0.00203019	0	0	0	0	0	0	1	0	Rhox6
1441197_at	0.468266	2.939	5.97754	0.000331601	0.00857692	0	0	0	0	0	0	1	0	9530059O14Rik
1437680_x_at	0.46731	2.933	20.1514	3.83949e-08	1.84173e-05	-7494	0	0	0	2	2.3208	0.6342	0	Glrx2
1420729_at	0.463498	2.907	18.1879	8.58207e-08	2.74444e-05	0	0	0	0	0	0	1	0	Tcstv1
1419959_s_at	0.459857	2.883	9.25202	1.51193e-05	0.000914351	32762	0	1	5	10	6.3655	0.1618	1	C330003B14Rik
1449161_at	0.454194	2.846	11.2304	3.54685e-06	0.00030555	-2870	0	0	0	2	2.7369	0.5454	0	Edn2
1434350_at	0.45401	2.845	21.5435	2.26969e-08	1.26063e-05	727	0	0	3	1	4.9825	0.2483	0	Axud1
1460178_at	0.449724	2.817	17.9489	9.51827e-08	2.9543e-05	0	0	0	0	0	0	1	0	Lonp2
1418072_at	0.449473	2.815	28.2161	2.68915e-09	5.67571e-06	-962	1	0	3	0	2.3556	0.6317	0	Hist1h2bc
1421108_at	0.447694	2.803	8.86285	2.07429e-05	0.00118006	-16831	0	1	1	2	2.9673	0.4974	0	Cml2
1435321_at	0.443624	2.777	9.49816	1.245e-05	0.000793869	0	0	0	0	0	0	1	0	3732412D22Rik
1456270_s_at	0.442624	2.771	7.82653	5.11153e-05	0.00219723	9316	0	0	1	8	5.9153	0.1787	1	Pramel6
1436569_at	0.442013	2.767	11.3054	3.37254e-06	0.000297828	0	0	0	0	0	0	1	0	C030045D06Rik
1456883_at	0.441087	2.761	10.1172	7.78026e-06	0.000552896	-2356	0	0	0	2	2.9406	0.4974	0	Stox1
1448793_a_at	0.440942	2.76	11.3607	3.25022e-06	0.000288231	7175	0	0	2	4	4.897	0.2483	0	Sdc4
1427339_at	0.439221	2.749	10.3969	6.34289e-06	0.000479832	0	0	0	0	0	0	1	0	Slc30a2
1418825_at	0.434588	2.72	15.8928	2.45947e-07	5.24339e-05	17962	1	0	2	2	2.9781	0.4974	0	Irgm
1417946_at	0.430473	2.694	7.71239	5.6781e-05	0.00236375	55140	0	0	2	0	1.0801	1	0	Abhd3
1448752_at	0.428788	2.684	21.6173	2.20933e-08	1.26027e-05	113331	0	0	4	5	3.7881	0.3574	0	Car2
1423062_at	0.428023	2.679	13.3112	9.69221e-07	0.000129471	0	0	0	0	0	0	1	0	Igfbp3
1422229_at	0.424394	2.657	9.39311	1.35191e-05	0.000839215	-18679	0	1	2	2	3.3642	0.4642	0	Dub2
1452281_at	0.422606	2.646	10.0732	8.03788e-06	0.000565492	-23702	1	0	2	0	0.9352	1	0	Sos2
1421554_at	0.419346	2.626	11.7451	2.52449e-06	0.000241094	-19066	0	0	0	2	1.98	0.7427	0	Lmx1a
1420601_at	0.419177	2.625	8.66101	2.45527e-05	0.00132535	-5323	1	1	4	1	3.6788	0.374	0	Gcm1
1427017_at	0.418345	2.62	7.28521	8.50968e-05	0.00316764	16908	0	0	0	5	3.3032	0.4814	0	Satb2
1437152_at	0.418328	2.62	7.13112	9.8911e-05	0.00347357	-58463	0	0	2	2	2.6929	0.5472	0	Rkhd3
1455871_s_at	0.415065	2.601	22.6573	1.52535e-08	1.00606e-05	14225	1	0	0	3	2.3147	0.6342	0	Tax1bp3
1434170_at	0.414099	2.595	15.3056	3.29527e-07	5.94444e-05	107742	0	1	2	0	0.9599	1	0	Wdr40b
1434496_at	0.41207	2.583	15.7317	2.66236e-07	5.3011e-05	7138	0	0	5	0	2.5272	0.6054	0	Plk3
1415940_at	0.409428	2.567	13.7994	7.34448e-07	0.000104738	1336	0	0	0	2	3.1058	0.495	0	Zfand2a
1428781_at	0.40636	2.549	9.95018	8.81054e-06	0.000605717	0	0	0	0	0	0	1	0	Dmkn
1422671_s_at	0.406015	2.547	8.33138	3.25672e-05	0.00160975	-14440	0	1	1	2	3.0622	0.4974	0	Naalad2
1417649_at	0.405631	2.545	14.037	6.43837e-07	9.63746e-05	27673	0	0	3	1	2.7636	0.5454	0	Cdkn1c
1417553_at	0.403658	2.533	7.4407	7.32912e-05	0.00283832	49967	0	1	0	3	2.1632	0.693	0	Plac1
1420664_s_at	0.401902	2.523	11.5184	2.92749e-06	0.000273397	-5726	0	0	2	0	1.5931	0.9571	0	Procr
1452141_a_at	0.401497	2.521	14.0503	6.39165e-07	9.63586e-05	5817	0	0	0	2	2.4254	0.6317	0	Sepp1
1428705_at	0.400021	2.512	12.1063	2.00449e-06	0.000207386	0	0	0	0	0	0	1	0	1700007K13Rik
1448612_at	0.394274	2.479	9.82573	9.67721e-06	0.000650469	-235	1	0	0	2	2.9745	0.4974	0	Sfn
1450971_at	0.394094	2.478	10.8804	4.50566e-06	0.000371471	2915	1	0	7	0	3.191	0.4842	0	Gadd45b
1427248_at	0.38688	2.437	29.9645	1.66912e-09	5.03265e-06	60769	0	0	1	2	2.3586	0.6317	0	Whsc1
1448318_at	0.379311	2.395	11.4277	3.10853e-06	0.000281582	-2600	0	0	2	0	1.8286	0.8019	0	Adfp
1454463_at	0.375853	2.376	9.03849	1.79586e-05	0.00105287	0	0	0	0	0	0	1	0	5430402O13Rik
1421075_s_at	0.374371	2.368	10.9492	4.29656e-06	0.00035702	-13337	0	0	0	7	4.0383	0.3256	0	Cyp7b1
1426208_x_at	0.373219	2.362	16.1531	2.1674e-07	4.97229e-05	-7790	0	0	2	9	6.621	0.146	1	Plagl1
1452388_at	0.371727	2.354	8.2135	3.6109e-05	0.00170878	0	0	0	0	0	0	1	0	Hspa1a
1419573_a_at	0.371346	2.352	19.6958	4.5953e-08	1.93977e-05	-265	0	0	2	0	2.1473	0.693	0	Lgals1
1422537_a_at	0.371243	2.351	11.8253	2.39721e-06	0.000233159	-13436	0	0	0	2	2.055	0.7192	0	Id2
1448239_at	0.369831	2.343	15.4848	3.01058e-07	5.62312e-05	19	1	0	0	2	2.9648	0.4974	0	Hmox1
1450047_at	0.368782	2.338	5.88788	0.000366725	0.00937058	-2828	0	0	2	7	7.3841	0.124	1	Hs6st2
1454966_at	0.36752	2.331	4.30989	0.00258106	0.0493887	-13395	0	1	0	2	2.0645	0.7192	0	Itga8
1416637_at	0.367513	2.331	8.85112	2.09454e-05	0.00118837	2430	0	0	0	2	2.8035	0.5454	0	Slc4a2
1431938_a_at	0.366466	2.325	12.7394	1.35756e-06	0.00016007	12962	0	0	2	0	1.3834	1	0	Pmm2
1437588_at	0.366222	2.324	9.35232	1.39614e-05	0.000854113	9753	0	0	1	2	3.2061	0.4842	0	Pou4f2
1436609_a_at	0.366029	2.323	16.6778	1.68952e-07	4.34865e-05	-37796	0	0	2	2	2.9051	0.5066	0	Lrpap1
1457823_at	0.360994	2.296	8.7087	2.35869e-05	0.00129642	-1944	0	0	2	1	3.9327	0.3495	0	Cyr61
1453351_at	0.35993	2.291	7.51195	6.84982e-05	0.00270229	-2409	0	0	1	2	4.1369	0.3256	0	Tbx20
1417566_at	0.357411	2.277	9.49775	1.2454e-05	0.000789355	-4	1	0	2	1	4.0823	0.3256	0	Abhd5
1438530_at	0.355169	2.266	8.08886	4.03271e-05	0.00182649	-182	1	0	1	4	6.1223	0.1621	1	Tfpi
1425317_x_at	0.353878	2.259	7.52039	6.79543e-05	0.00269089	17390	0	1	3	6	5.2701	0.2352	0	Stk31
1443256_at	0.353696	2.258	13.0563	1.12441e-06	0.000142107	-14902	0	1	0	3	2.622	0.5694	0	Clca6
1452249_at	0.352477	2.252	9.66366	1.09519e-05	0.000717858	-2106	0	0	5	21	13.1082	0.0023	1	Prickle1
1428308_at	0.351405	2.246	10.5577	5.65257e-06	0.000443506	-6039	0	0	0	2	2.396	0.6317	0	Pdrg1
1424378_at	0.350715	2.242	8.14047	3.85174e-05	0.00177888	8292	0	0	0	2	2.3619	0.6317	0	Ldlrap1
1448742_at	0.34904	2.234	6.20495	0.000258032	0.00710043	2562	0	0	0	6	5.2429	0.2352	0	Snai1
1424713_at	0.348412	2.231	7.01766	0.000110672	0.00376143	-12088	1	0	2	0	1.0808	1	0	Calml4
1430700_a_at	0.347101	2.224	8.27394	3.42423e-05	0.00163881	-30408	0	0	2	0	1.1976	1	0	Pla2g7
1416101_a_at	0.346889	2.223	7.08938	0.000103069	0.00357792	-538	1	0	2	0	1.8374	0.8019	0	Hist1h1c
1417109_at	0.346252	2.219	7.18813	9.35296e-05	0.003386	8481	0	0	0	2	2.3527	0.6317	0	Tinagl
1434353_at	0.345856	2.217	19.09	5.87231e-08	2.1744e-05	-35793	0	0	1	15	6.134	0.1621	1	Sfmbt2
1454795_at	0.34537	2.215	8.27936	3.40801e-05	0.00164223	-182971	0	0	3	12	4.7514	0.2542	0	Cobll1
1455299_at	0.345254	2.214	24.6459	7.84887e-09	8.28292e-06	0	0	0	0	0	0	1	0	Vgll3
1426953_at	0.345051	2.213	13.9103	6.90498e-07	9.98196e-05	2533	0	1	3	2	5.0998	0.2437	0	Hmgb2l1
1418771_a_at	0.344619	2.211	10.539	5.72804e-06	0.000442842	123280	0	0	1	2	2.1369	0.6931	0	Cpb2
1429099_at	0.344209	2.209	11.4634	3.03579e-06	0.000277374	0	0	0	0	0	0	1	0	1110051B16Rik
1457731_at	0.34161	2.196	8.51543	2.77842e-05	0.00144437	21342	0	0	2	6	4.8176	0.2542	0	Snapc3
1454713_s_at	0.340637	2.191	6.04756	0.000306744	0.00810279	4247	1	0	3	0	1.763	0.8431	0	Hdc
1423109_s_at	0.340338	2.189	15.5179	2.96106e-07	5.63027e-05	-7232	0	0	0	5	3.7413	0.3652	0	Slc25a20
1448566_at	0.334314	2.159	6.04132	0.000308874	0.00811841	42123	0	0	0	3	2.1518	0.693	0	Slc40a1
1448886_at	0.334146	2.158	4.94502	0.00112793	0.0239257	19255	0	0	2	4	4.2001	0.3256	0	Gata3
1433858_at	0.330357	2.14	9.56781	1.17934e-05	0.000758873	2207	0	0	0	6	5.1778	0.2378	0	Lrrc28
1428804_at	0.330124	2.139	6.38772	0.00021189	0.00612624	-1190	1	0	3	0	2.2917	0.6348	0	Mfap3l
1448733_at	0.330073	2.138	6.9364	0.000120046	0.00400901	637	1	0	2	1	4.0823	0.3256	0	Bmi1
1452521_a_at	0.329743	2.137	12.6755	1.41093e-06	0.000163622	1702	0	0	0	2	2.9926	0.4974	0	Plaur
1451545_at	0.328765	2.132	8.36006	3.17649e-05	0.00158494	-23413	0	0	0	7	3.815	0.3562	0	Tdrd3
1418496_at	0.32843	2.13	4.81943	0.00132232	0.0273349	-14379	0	0	0	2	2.0393	0.723	0	Foxa1
1427943_at	0.328359	2.13	8.31906	3.29187e-05	0.00161954	157456	0	1	3	8	4.0444	0.3256	0	Acyp2
1416598_at	0.32628	2.12	13.7236	7.66329e-07	0.000107828	-2142	0	0	0	2	2.9434	0.4974	0	Glis2
1418711_at	0.323151	2.105	4.59202	0.00177387	0.0354539	-934	1	0	0	4	4.4688	0.2967	0	Pdgfa
1427005_at	0.322705	2.102	8.99024	1.86796e-05	0.00108311	-26208	0	0	0	2	1.9365	0.7528	0	Plk2
1436794_at	0.322415	2.101	7.62968	6.13228e-05	0.00249861	31651	0	0	1	3	3.1094	0.495	0	Nlrp4f
1416048_at	0.321511	2.097	10.8015	4.75989e-06	0.000389388	2876	0	0	3	1	4.1965	0.3256	0	Phc2
1449002_at	0.321162	2.095	12.9174	1.22063e-06	0.000149782	-21216	0	0	0	2	2.005	0.7326	0	Phlda3
1424854_at	0.32049	2.092	4.98214	0.0010766	0.0230688	0	0	0	0	0	0	1	0	Hist1h4i
1425375_at	0.319475	2.087	10.0778	8.01054e-06	0.00056735	8959	0	1	1	2	3.2692	0.4842	0	Tdpoz1
1420688_a_at	0.319376	2.086	14.0849	6.27146e-07	9.5917e-05	8370	0	1	0	7	4.4761	0.2967	0	Sgce
1455600_at	0.316646	2.073	12.6747	1.4116e-06	0.000162804	-35593	0	0	3	3	3.6114	0.3869	0	Rps3
1450333_a_at	0.316535	2.073	5.87883	0.000370491	0.00944395	-46835	0	0	0	2	1.6621	0.9075	0	Gata2
1417540_at	0.315359	2.067	6.20562	0.000257846	0.00711385	-238	1	0	2	1	4.1159	0.3256	0	Elf1
1450391_a_at	0.315222	2.066	8.10348	3.98049e-05	0.00181452	-37194	0	0	2	1	2.3487	0.6317	0	Mgll
1453092_at	0.314873	2.065	7.66845	5.91457e-05	0.00243339	0	0	0	0	0	0	1	0	Crct1
1448470_at	0.314617	2.064	6.06714	0.000300164	0.00803968	-2736	0	0	0	2	2.6982	0.5472	0	Fbp1
1453434_at	0.312288	2.053	8.1933	3.67579e-05	0.00172787	0	0	0	0	0	0	1	0	1110019D14Rik
1448371_at	0.311656	2.05	13.0546	1.12556e-06	0.000141406	1065	0	0	0	4	4.7651	0.2542	0	Mylpf
1420337_at	0.311442	2.049	9.4405	1.30246e-05	0.000818147	-4430	1	0	3	4	5.5763	0.2164	0	Gbx2
1438278_a_at	0.310568	2.044	23.4681	1.1557e-08	9.03413e-06	-3109	0	0	0	2	2.6997	0.5472	0	BC003993
1427242_at	0.310214	2.043	13.1799	1.04592e-06	0.000137114	-66509	0	0	4	1	2.6282	0.5694	0	Ddx4
1415855_at	0.309387	2.039	7.05344	0.000106804	0.00366539	50669	0	0	2	2	2.7465	0.5454	0	Kitl
1436270_at	0.309016	2.037	6.43807	0.000200835	0.00588725	0	0	0	0	0	0	1	0	Cyb5d1
1421280_at	0.308424	2.034	5.95727	0.000339205	0.00873081	72746	0	1	0	5	2.6079	0.57	0	Gabra1
1426255_at	0.308072	2.033	7.74925	5.48784e-05	0.0023073	-715	1	0	3	1	4.6465	0.2699	0	Nefl
1455437_at	0.306563	2.026	6.57735	0.000173438	0.00527463	18145	0	0	0	2	1.9587	0.7443	0	BC033915
1429019_s_at	0.30574	2.022	6.80551	0.000137051	0.00442971	-7567	0	0	2	2	3.872	0.3562	0	Pon2
1424927_at	0.305355	2.02	6.06885	0.000299599	0.00804495	518	0	0	0	2	3.4081	0.4547	0	Glipr1
1435553_at	0.304837	2.018	7.25337	8.77656e-05	0.00323843	-370	1	0	2	3	5.8611	0.1787	1	Pdzd2
1435789_x_at	0.304782	2.017	19.6652	4.65167e-08	1.92506e-05	43477	0	1	2	6	4.1832	0.3256	0	Rims2
1422058_at	0.304181	2.015	17.5141	1.15308e-07	3.42774e-05	-1768	1	0	4	7	8.402	0.0701	1	Nodal
1447825_x_at	0.303834	2.013	10.6496	5.29583e-06	0.000424995	42325	0	0	0	4	2.4467	0.6317	0	Pcdh8
1437329_at	0.30317	2.01	12.7	1.39018e-06	0.000162105	25478	0	1	0	3	2.3747	0.6317	0	Ptplb
1418280_at	0.30223	2.006	8.45119	2.93587e-05	0.00150035	-58258	0	0	2	6	4.0578	0.3256	0	Klf6
1430635_at	0.302015	2.005	12.311	1.76365e-06	0.000189916	19653	0	0	4	0	1.8628	0.797	0	Mlana
1450122_at	0.300566	1.998	5.09343	0.00093743	0.0206313	-14303	0	0	3	1	3.1355	0.5291	0	Ptprg
1421528_a_at	0.300246	1.996	11.9253	2.24828e-06	0.000224892	450	1	0	2	0	1.8312	0.8788	0	Surf5
1452717_at	0.299478	1.993	7.15801	9.63309e-05	0.00342283	-145790	0	0	0	2	1.4013	1	0	Slc25a24
1450995_at	0.299071	1.991	12.8097	1.30149e-06	0.000156075	0	0	0	0	0	0	1	0	Folr1
1434384_at	0.298107	1.987	5.97871	0.000331166	0.00857619	107245	0	0	3	2	2.6749	0.6426	0	Nrip1
1454862_at	0.297802	1.985	7.93998	4.60991e-05	0.0020228	-15240	0	0	0	2	2.0671	0.785	0	Phldb2
1450377_at	0.297315	1.983	4.3897	0.00231849	0.0447295	-1296	1	0	0	2	2.8099	0.5989	0	Thbs1
1433859_at	0.296586	1.98	10.8077	4.73922e-06	0.000389206	22210	0	1	1	2	2.809	0.5989	0	D030070L09Rik
1457344_at	0.295637	1.975	7.62901	6.13613e-05	0.00249536	36683	0	0	2	0	1.1591	1	0	Neto2
1418912_at	0.295608	1.975	6.56486	0.000175719	0.00531337	-1935	0	1	3	1	4.4246	0.3278	0	Plxdc2
1421921_at	0.295416	1.974	5.72707	0.000440438	0.010847	0	0	0	0	0	0	1	0	Serpina3m
1450781_at	0.294879	1.972	6.67228	0.00015714	0.00487735	-1904	1	0	0	2	2.6332	0.6473	0	Hmga2
1455865_at	0.294409	1.97	6.88921	0.000125892	0.00413233	-159360	0	0	2	11	4.3409	0.3356	0	Insm1
1416257_at	0.294193	1.969	16.3258	1.99517e-07	4.78524e-05	2958	0	0	3	0	2.2221	0.7512	0	Capn2
1422796_at	0.292355	1.96	10.0243	8.33587e-06	0.000576842	5230	0	0	1	6	5.5956	0.2529	0	Prep
1434325_x_at	0.292069	1.959	5.15257	0.000871572	0.0194249	-10535	0	0	2	1	2.9562	0.553	0	Prkar1b
1441003_at	0.291754	1.958	9.84792	9.51597e-06	0.000641674	-152411	0	1	0	14	3.9457	0.401	0	Ercc4
1415938_at	0.291252	1.955	12.9174	1.22058e-06	0.000150652	13685	0	0	2	0	1.3736	1	0	Spink3
1421555_at	0.291168	1.955	8.57268	2.64601e-05	0.00140318	-12519	0	0	6	12	8.0994	0.1069	1	Adrb3
1452387_a_at	0.290645	1.953	19.0406	5.99299e-08	2.18083e-05	-1242	0	0	0	3	3.9006	0.404	0	Amotl2
1424276_at	0.290016	1.95	6.59349	0.00017054	0.00520146	-42206	0	0	0	3	2.1557	0.7512	0	Snx16
1450078_at	0.289836	1.949	4.91596	0.00116995	0.0245946	25706	0	0	2	0	1.2323	1	0	Nrk
1449639_at	0.289792	1.949	7.24855	8.81782e-05	0.00323106	0	0	0	0	0	0	1	0	0610040J01Rik
1425927_a_at	0.287679	1.939	6.65642	0.000159741	0.00492189	44599	0	0	2	0	1.1243	1	0	Atf5
1424607_a_at	0.287546	1.939	5.62061	0.00049814	0.0120987	-2020	0	0	3	0	2.3729	0.7249	0	Xdh
1435016_at	0.287474	1.939	9.56159	1.18504e-05	0.000760228	12318	0	0	1	2	3.109	0.5291	0	Trak2
1451084_at	0.286798	1.936	8.30313	3.33795e-05	0.00162329	0	0	0	0	0	0	1	0	Etfdh
1428683_at	0.286625	1.935	8.27498	3.42111e-05	0.00164104	0	0	0	0	0	0	1	0	A930016P21Rik
1433895_at	0.286324	1.933	6.44136	0.000200135	0.0058749	0	0	0	0	0	0	1	0	Tmem127
1433520_at	0.286297	1.933	12.4908	1.57865e-06	0.000171747	-10456	0	1	3	16	8.5106	0.0984	1	Scap
1418703_at	0.285396	1.929	6.06263	0.000301665	0.00804924	1598	0	0	0	4	4.4189	0.3278	0	Rbms1
1416389_a_at	0.284631	1.926	13.0362	1.13781e-06	0.000142098	39909	0	0	1	4	3.3082	0.4888	0	Rcbtb2
1455359_at	0.28348	1.921	6.68827	0.000154565	0.00481158	-7377	0	0	0	2	2.3422	0.7262	0	Ptpn14
1417406_at	0.28312	1.919	10.2619	6.99571e-06	0.000514465	7781	0	0	2	0	1.5138	1	0	Sertad1
1419149_at	0.2828	1.918	5.9726	0.000333435	0.00859277	-13034	0	0	0	3	2.5742	0.6644	0	Serpine1
1428357_at	0.282401	1.916	6.92916	0.000120923	0.00403193	-40216	0	1	4	5	4.4263	0.3278	0	2610019F03Rik
1426206_at	0.282381	1.916	5.08969	0.000941771	0.0207052	-10975	0	0	0	2	2.1873	0.7512	0	Robo4
1417355_at	0.282333	1.916	9.57986	1.16837e-05	0.000754115	0	0	0	0	0	0	1	0	Peg3
1452016_at	0.281226	1.911	8.81803	2.15285e-05	0.00121168	-3160	0	0	1	2	3.9296	0.401	0	Alox5ap
1422228_at	0.280443	1.907	7.32116	8.21906e-05	0.00307573	-852	0	0	2	2	5.4592	0.2567	0	Wnt8a
1460349_at	0.280023	1.906	8.76876	2.24302e-05	0.00125241	-5541	0	0	2	1	3.302	0.4888	0	Prr14
1428527_at	0.27977	1.904	5.00881	0.00104131	0.0224952	-27350	0	0	1	2	2.6644	0.6453	0	Snx7
1452833_at	0.279584	1.904	7.36966	7.84431e-05	0.00297773	-45483	0	0	1	6	3.8559	0.4094	0	Rapgef2
1436999_at	0.279451	1.903	9.41654	1.3272e-05	0.000828754	0	0	0	0	0	0	1	0	5033414K04Rik
1434272_at	0.278951	1.901	6.21472	0.000255303	0.0070529	-117075	0	0	0	2	1.4552	1	0	Cpeb2
1451139_at	0.278656	1.9	9.58357	1.16501e-05	0.000756578	636	0	0	3	1	4.9571	0.293	0	Slc39a4
1423381_at	0.277817	1.896	11.8609	2.343e-06	0.000230007	3676	0	0	0	4	3.7661	0.4203	0	4921521F21Rik
1428547_at	0.277325	1.894	7.49393	6.96769e-05	0.00274366	-8114	0	1	0	5	3.765	0.4203	0	Nt5e
1433857_at	0.276844	1.892	19.035	6.00675e-08	2.14879e-05	-94041	1	0	32	18	8.9378	0.0984	1	Fat1
1455961_at	0.275093	1.884	8.51845	2.77127e-05	0.00145138	-536	1	0	0	4	4.4663	0.3278	0	Mme
1424295_at	0.274518	1.882	11.7922	2.44888e-06	0.00023601	-1745	0	0	3	5	7.3229	0.1447	1	Dppa3
1436068_at	0.273775	1.878	7.93348	4.63713e-05	0.00202632	-6646	0	0	5	2	4.9264	0.293	0	Zbtb10
1435675_at	0.272515	1.873	5.75453	0.000426773	0.010622	65983	0	1	1	5	3.3473	0.4888	0	Tbc1d12
1418152_at	0.272167	1.871	15.5119	2.96992e-07	5.59671e-05	-1346	0	0	2	0	2.0477	0.7927	0	Nsbp1
1418486_at	0.271673	1.869	10.6494	5.29655e-06	0.000423443	-8319	0	0	0	2	2.3151	0.731	0	Vnn1
1453239_a_at	0.270857	1.866	6.3911	0.000211127	0.00611254	0	0	0	0	0	0	1	0	Ankrd22
1440372_at	0.270571	1.865	6.51479	0.000185196	0.00553648	15882	0	0	1	3	3.4741	0.4604	0	Arl15
1439630_x_at	0.27018	1.863	10.2133	7.24891e-06	0.000531235	0	0	0	0	0	0	1	0	Sbsn
1424215_at	0.269999	1.862	7.23636	8.92294e-05	0.00325826	167862	0	0	0	4	1.983	0.8226	0	Fundc1
1459823_at	0.269922	1.862	6.33088	0.000225181	0.00643994	0	0	0	0	0	0	1	0	Ehd2
1424942_a_at	0.269755	1.861	11.8704	2.32876e-06	0.000230755	25176	0	0	0	23	7.0194	0.1559	1	Myc
1437458_x_at	0.268485	1.856	8.65082	2.47647e-05	0.00133338	5840	1	0	2	0	1.2704	1	0	Clu
1427982_s_at	0.268423	1.855	5.07887	0.00095447	0.0209408	-9968	0	0	0	8	4.6749	0.3097	0	Syne2
1428565_at	0.267755	1.852	13.0834	1.10665e-06	0.000141557	13811	0	0	0	2	2.1025	0.7637	0	Unkl
1427112_at	0.267161	1.85	5.76086	0.00042369	0.0105577	-6	0	0	0	4	4.7903	0.293	0	Ttl
1442051_at	0.266851	1.849	10.5552	5.66266e-06	0.000442652	0	0	0	0	0	0	1	0	Hist2h3c1
1418862_at	0.266116	1.846	11.0171	4.10032e-06	0.000344786	174	1	0	2	0	1.8428	0.8788	0	Echdc3
1423233_at	0.265885	1.845	5.33952	0.000694532	0.0158989	199353	0	0	1	4	2.5225	0.6854	0	Cebpd
1426968_a_at	0.265778	1.844	8.12922	3.8904e-05	0.0017889	24744	0	0	4	8	5.7961	0.2299	0	Rdh10
1449178_at	0.264576	1.839	5.13226	0.000893596	0.0198112	195	0	0	1	2	4.7904	0.293	0	Pdlim3
1455462_at	0.264429	1.838	9.25244	1.51143e-05	0.000916674	3627	0	1	2	0	1.7264	0.9388	0	Adcy2
1454746_at	0.264252	1.838	11.8317	2.38727e-06	0.000233268	-3121	0	1	2	5	6.2099	0.2168	0	Plekhm1
1427915_s_at	0.263489	1.834	6.25884	0.000243368	0.00680334	0	0	0	0	0	0	1	0	Tceb1
1421840_at	0.263488	1.834	11.9956	2.1499e-06	0.000218153	-36865	0	0	4	1	2.9038	0.5645	0	Abca1
1418472_at	0.263298	1.834	12.673	1.413e-06	0.00016208	6092	0	1	0	13	6.6008	0.2019	0	Aspa
1438558_x_at	0.263164	1.833	5.73986	0.000434014	0.0107263	18328	0	0	0	2	2.0025	0.819	0	Foxq1
1453331_at	0.262631	1.831	7.94124	4.60465e-05	0.00203318	0	0	0	0	0	0	1	0	1700013H16Rik
1460682_s_at	0.262332	1.829	7.76916	5.38805e-05	0.00227896	90725	0	0	2	5	3.4765	0.4604	0	Ceacam2
1453133_at	0.261768	1.827	7.07844	0.00010419	0.00359909	311	1	0	2	0	1.8398	0.8788	0	Slc25a31
1448894_at	0.26176	1.827	14.5991	4.75323e-07	7.71705e-05	-9780	0	0	8	6	7.0797	0.1559	1	Akr1b8
1439942_at	0.261591	1.826	7.09551	0.000102447	0.00356217	0	0	0	0	0	0	1	0	C87926
1419561_at	0.260708	1.823	4.5886	0.00178182	0.035579	12095	0	0	0	2	2.1511	0.7512	0	Ccl3
1426765_at	0.260367	1.821	7.11811	0.000100187	0.00351253	-10638	0	0	2	14	7.6742	0.1241	1	Commd7
1426669_at	0.260218	1.821	6.50674	0.000186773	0.00555999	0	0	0	0	0	0	1	0	C530044N13Rik
1449540_at	0.259946	1.819	6.09877	0.000289864	0.00782337	0	0	0	0	0	0	1	0	Rhox9
1455014_at	0.259481	1.818	6.91139	0.000123106	0.00406617	0	0	0	0	0	0	1	0	AV009015
1427797_s_at	0.259148	1.816	4.79306	0.00136762	0.0280515	32422	0	0	4	0	1.7167	0.9422	0	Ctse
1433539_at	0.258612	1.814	10.6412	5.32723e-06	0.000424289	0	0	0	0	0	0	1	0	Commd3
1437779_at	0.258576	1.814	7.7697	5.38534e-05	0.00228239	550	1	0	9	3	8.6076	0.0984	1	Foxh1
1456057_x_at	0.258175	1.812	8.51763	2.7732e-05	0.00144879	987	0	0	0	2	3.304	0.4888	0	Tmem109
1439880_at	0.257909	1.811	5.19948	0.000822925	0.0184577	0	0	0	0	0	0	1	0	D630023F18Rik
1433583_at	0.257682	1.81	11.416	3.13262e-06	0.000282552	-11701	0	1	0	2	2.1634	0.7512	0	Zfp365
1418583_at	0.257185	1.808	10.0495	8.18109e-06	0.000571756	-9835	0	0	5	2	4.605	0.32	0	Hint3
1429688_at	0.257109	1.808	5.14499	0.000879724	0.0195447	45899	1	0	2	0	0.7913	1	0	Arntl2
1436082_at	0.256965	1.807	7.53235	6.71912e-05	0.00267069	-5522	1	1	0	2	2.1379	0.7547	0	Slc24a5
1434410_at	0.256955	1.807	6.9144	0.000122734	0.00406022	0	0	0	0	0	0	1	0	BC043118
1449088_at	0.256639	1.806	15.7899	2.58695e-07	5.30098e-05	0	0	0	0	0	0	1	0	Fbp2
1451823_at	0.256612	1.806	6.88583	0.000126323	0.00414001	-56561	0	0	2	0	1.0761	1	0	Clca4
1451309_at	0.256294	1.804	6.70957	0.000151208	0.00472798	0	0	0	0	0	0	1	0	Arhgap1
1427543_s_at	0.256043	1.803	6.29164	0.000234894	0.00661906	37693	0	1	0	2	1.7687	0.9103	0	Ube1y1
1436858_at	0.25555	1.801	7.96352	4.51281e-05	0.0019968	-941	0	0	0	2	3.304	0.4888	0	Mbnl2
1426780_at	0.255108	1.799	12.8726	1.25356e-06	0.000152055	-4144	0	0	2	5	5.9141	0.2275	0	D14Ertd436e
1452540_a_at	0.253955	1.795	6.05938	0.000302755	0.00805793	-723	0	0	3	0	2.6783	0.6426	0	Hist1h2bp
1420549_at	0.253366	1.792	5.2709	0.000754472	0.0170674	0	0	0	0	0	0	1	0	Gbp1
1429400_at	0.253309	1.792	6.28156	0.000237464	0.00667366	-21642	0	1	0	5	3.1799	0.5194	0	Clcn5
1426734_at	0.25263	1.789	8.22331	3.57986e-05	0.0016979	0	0	0	0	0	0	1	0	BC022623
1438727_at	0.252298	1.788	6.05444	0.000304414	0.00808173	0	0	0	0	0	0	1	0	Wdr32
1455812_x_at	0.252048	1.787	6.72534	0.000148774	0.00468661	1213	0	0	0	2	3.1959	0.5194	0	Vasn
1423428_at	0.251843	1.786	7.03151	0.000109157	0.003734	0	0	0	0	0	0	1	0	AL024213
1431592_a_at	0.251518	1.785	5.68853	0.000460434	0.0112737	4912	0	0	2	0	1.6386	0.9885	0	Sh3kbp1
1421682_a_at	0.250838	1.782	4.93462	0.00114278	0.0241678	-352	1	0	0	8	6.6214	0.2019	0	Tcte3
1452127_a_at	0.250778	1.781	6.61018	0.000167599	0.00511917	-6046	0	0	0	6	4.3672	0.333	0	Ptpn13
1426640_s_at	0.250538	1.78	7.02654	0.000109698	0.00374643	-36556	0	0	1	4	3.378	0.4888	0	Trib2
1435285_at	0.250471	1.78	4.37242	0.00237278	0.0456934	0	0	0	0	0	0	1	0	Mpped2
1450662_at	0.250007	1.778	5.54275	0.000545597	0.013056	-24030	1	0	1	2	2.4472	0.7118	0	Tesk1
1418943_at	0.247905	1.77	5.61948	0.0004988	0.0121008	126447	0	0	0	2	1.436	1	0	B230120H23Rik
1427718_a_at	0.247777	1.769	6.56916	0.000174929	0.00529707	6875	0	0	2	1	3.1816	0.5194	0	Mdm2
1423906_at	0.247648	1.769	7.17105	9.51069e-05	0.00341382	-49730	0	0	2	1	2.2631	0.7512	0	Hsbp1
1416666_at	0.247192	1.767	10.4857	5.95077e-06	0.000456716	57037	0	0	2	0	1.0743	1	0	Serpine2
1428509_at	0.246052	1.762	4.50541	0.00198782	0.0390642	-47194	0	0	2	1	2.2836	0.7421	0	Myo1e
1438021_at	0.246041	1.762	7.09575	0.000102422	0.00356718	0	0	0	0	0	0	1	0	AA571391
1428834_at	0.245911	1.762	6.12137	0.000282743	0.0076704	-74782	0	0	5	12	5.8202	0.2299	0	Dusp4
1455156_at	0.245907	1.762	4.7641	0.00141932	0.0289431	-21444	0	1	0	3	2.4222	0.7209	0	Strn
1417777_at	0.245852	1.761	12.6286	1.45148e-06	0.000162952	23125	1	1	0	2	1.5681	1	0	Ltb4dh
1451980_at	0.245768	1.761	7.13223	9.88036e-05	0.00347558	70091	0	0	0	5	2.5795	0.6644	0	Casd1
1448618_at	0.245226	1.759	5.65261	0.000479968	0.0116842	16013	0	0	2	0	1.3364	1	0	Mvp
1452424_at	0.244965	1.758	4.48429	0.00204415	0.0398741	30497	0	0	2	0	1.1912	1	0	Gpr23
1427963_s_at	0.244517	1.756	5.87689	0.000371304	0.00944185	-767	0	0	2	0	2.1552	0.7512	0	Rdh9
1417074_at	0.244355	1.755	7.15894	9.62434e-05	0.00342549	31884	0	0	1	3	3.0769	0.5372	0	Ceacam10
1449559_at	0.244285	1.755	4.78343	0.00138457	0.028344	10622	0	0	1	15	7.4661	0.1373	1	Msx2
1422668_at	0.24427	1.755	8.09293	4.01808e-05	0.0018277	555	0	0	0	2	3.304	0.4888	0	Serpinb9b
1456614_at	0.243981	1.754	8.49362	2.8308e-05	0.00145724	-15697	0	1	2	0	1.3415	1	0	Acn9
1438012_at	0.243567	1.752	7.23823	8.90672e-05	0.00325798	-16105	0	1	1	2	2.9688	0.55	0	Ppm1l
1454890_at	0.243509	1.752	7.35459	7.95869e-05	0.00300494	-154459	0	0	2	1	1.8444	0.8788	0	Amot
1417156_at	0.243064	1.75	5.50842	0.000568074	0.0135325	-1321	0	0	2	1	4.2922	0.3356	0	Krt19
1452414_s_at	0.243012	1.75	4.79387	0.00136621	0.0280498	-10931	0	0	3	0	1.7743	0.9088	0	Ccdc86
1416968_a_at	0.242661	1.748	5.36793	0.00067126	0.0154837	-8605	1	0	7	0	2.6142	0.6477	0	Hsd3b7
1435475_at	0.242223	1.747	7.6898	5.79835e-05	0.00240432	74291	0	1	0	2	1.5737	1	0	Lman2l
1434428_at	0.240634	1.74	4.77828	0.00139373	0.028504	-74270	0	1	0	4	2.3223	0.7295	0	D330028D13Rik
1415911_at	0.23997	1.738	12.2068	1.88189e-06	0.000197608	-316	1	0	1	3	5.2684	0.2819	0	Impact
1435557_at	0.239569	1.736	4.53545	0.00191059	0.0377221	575	1	0	2	0	1.8453	0.8788	0	Fhod1
1448656_at	0.238943	1.734	6.24121	0.000248063	0.00690715	-16949	1	0	2	0	1.0064	1	0	Cacnb3
1417482_at	0.238821	1.733	8.67573	2.42501e-05	0.00131574	8430	0	0	1	8	5.8416	0.2299	0	Tex19
1456336_at	0.238782	1.733	9.38375	1.36191e-05	0.000842948	0	0	0	0	0	0	1	0	A330102K23Rik
1419605_at	0.238626	1.732	5.35714	0.000680002	0.0156341	-3747	0	1	0	2	2.6319	0.6473	0	Mgl1
1434248_at	0.238527	1.732	10.3216	6.69838e-06	0.000499562	46175	0	0	0	3	2.1054	0.7637	0	Prkch
1436030_at	0.238406	1.731	11.4302	3.1033e-06	0.00028232	0	0	0	0	0	0	1	0	AI316872
1427231_at	0.23805	1.73	5.68439	0.00046264	0.0113146	36906	0	0	0	3	2.206	0.7512	0	Robo1
1418094_s_at	0.237875	1.729	6.48645	0.000190812	0.00564835	-13871	1	0	1	2	2.7048	0.6417	0	Car4
1439441_x_at	0.237743	1.729	6.94035	0.000119571	0.00399947	12027	0	0	9	8	7.6711	0.1241	1	Lats2
1456482_at	0.237412	1.727	5.39346	0.000651082	0.0150677	-12711	0	1	1	3	3.6099	0.4425	0	Pik3r3
1449248_at	0.237409	1.727	4.95212	0.00111791	0.0237609	4805	0	0	2	0	1.6448	0.9885	0	Clcn2
1420719_at	0.237038	1.726	6.50346	0.00018742	0.0055714	-72902	0	0	1	5	3.2903	0.4905	0	Tex15
1422859_a_at	0.23703	1.726	6.94854	0.000118593	0.00398569	3196	0	0	2	1	3.6301	0.4405	0	Rpl23
1449231_at	0.236752	1.725	9.93741	8.8954e-06	0.000609566	0	0	0	0	0	0	1	0	Zfp296
1448325_at	0.236556	1.724	6.78038	0.000140613	0.00451029	0	0	0	0	0	0	1	0	Myd116
1416412_at	0.236477	1.724	7.16588	9.55906e-05	0.00341376	-2907	0	0	0	6	4.954	0.293	0	Nsmaf
1423833_a_at	0.235569	1.72	8.14261	3.84444e-05	0.0017794	0	0	0	0	0	0	1	0	Brp44
1439332_at	0.234869	1.717	5.58668	0.000518241	0.0124863	155226	1	0	5	6	3.6513	0.4374	0	Ddit4l
1459973_x_at	0.234625	1.716	4.46767	0.00208967	0.0407245	4567	0	0	1	2	3.6882	0.4306	0	Dpp4
1443609_s_at	0.234016	1.714	5.78847	0.000410527	0.0103027	-15783	0	0	2	2	3.395	0.4872	0	Syvn1
1454787_at	0.233467	1.712	4.50232	0.00199596	0.0391512	10700	0	0	0	2	2.1969	0.7512	0	Zdhhc9
1434005_at	0.233442	1.712	11.7069	2.58782e-06	0.00024603	0	0	0	0	0	0	1	0	6030432P03Rik
1417240_at	0.23292	1.71	6.2607	0.000242879	0.00679869	-13700	0	1	0	2	2.1054	0.7637	0	Zyx
1444028_s_at	0.232899	1.71	7.4005	7.61589e-05	0.00292789	-115	1	0	2	1	4.11	0.363	0	Dock9
1420565_at	0.232125	1.707	5.41185	0.000636949	0.0148546	5081	0	0	1	3	4.3297	0.3356	0	Hoxa1
1436509_at	0.231926	1.706	9.16358	1.62296e-05	0.000964909	0	0	0	0	0	0	1	0	2410014A08Rik
1427387_a_at	0.231925	1.706	5.98752	0.000327926	0.00852367	-4056	0	0	2	0	1.6935	0.9539	0	Itgb4
1428657_at	0.231603	1.705	8.03619	4.22717e-05	0.00190232	-5	1	0	2	2	5.1352	0.292	0	Rreb1
1429863_at	0.230698	1.701	7.16706	9.54795e-05	0.00341558	11895	0	0	2	0	1.4072	1	0	Lonrf3
1454790_at	0.230119	1.699	7.79367	5.26793e-05	0.00224616	144846	0	0	2	1	1.8826	0.8714	0	Wdr35
1434532_at	0.230048	1.698	6.31539	0.000228961	0.00650398	0	0	0	0	0	0	1	0	BC035295
1440803_x_at	0.229631	1.697	5.50673	0.000569211	0.0135443	188732	0	1	2	1	1.7988	0.8923	0	Tacr3
1437234_x_at	0.22936	1.696	6.28343	0.000236986	0.0066691	-10109	0	0	3	0	1.8145	0.8829	0	Prmt2
1458602_at	0.229195	1.695	4.64868	0.00164751	0.0331481	0	0	0	0	0	0	1	0	A730021G18Rik
1422679_s_at	0.22915	1.695	6.78617	0.000139782	0.00449047	0	0	0	0	0	0	1	0	Ctr9
1439809_at	0.228923	1.694	6.7317	0.000147804	0.004663	-4772	0	1	2	3	4.8918	0.293	0	Pramel7
1420626_at	0.228398	1.692	8.72265	2.33124e-05	0.00128468	-472	1	0	3	3	6.4602	0.2168	0	2410016F19Rik
1424760_a_at	0.228315	1.692	11.0205	4.09081e-06	0.000345362	5744	0	0	5	1	4.293	0.3356	0	Smyd2
1416625_at	0.228123	1.691	4.73648	0.00147061	0.0299024	12445	0	0	3	8	6.2349	0.2168	0	Serping1
1418310_a_at	0.227785	1.69	7.32268	8.20701e-05	0.00307668	-7957	0	0	0	3	2.873	0.5722	0	Rlbp1
1419380_at	0.227315	1.688	5.89929	0.000362034	0.00926191	5784	0	0	2	2	4.0355	0.3821	0	Zfp423
1417884_at	0.227275	1.688	4.92386	0.00115836	0.024424	46606	0	0	2	0	1.1123	1	0	Slc16a6
1435040_at	0.226867	1.686	7.97619	4.4615e-05	0.00198241	29553	0	0	5	5	4.9798	0.293	0	Irak3
1436536_at	0.226785	1.686	6.56372	0.000175928	0.00531207	0	0	0	0	0	0	1	0	Exoc3l
1420124_s_at	0.226577	1.685	6.03473	0.000311139	0.00815763	0	0	0	0	0	0	1	0	Tcta
1428429_at	0.226398	1.684	5.40203	0.000644454	0.0149471	359	1	0	0	2	2.98	0.5493	0	Rgmb
1423856_at	0.226368	1.684	5.29119	0.000736175	0.0167252	9814	0	1	0	2	2.2299	0.7512	0	Popdc3
1419702_at	0.22614	1.683	5.60246	0.000508782	0.0123005	0	0	0	0	0	0	1	0	Taf1a
1453651_a_at	0.225766	1.682	6.66834	0.000157782	0.00489007	0	0	0	0	0	0	1	0	Brp44l
1417191_at	0.225624	1.681	14.3872	5.32219e-07	8.44587e-05	3881	1	0	2	1	3.1868	0.5194	0	Dnajb9
1426750_at	0.225299	1.68	22.6286	1.54067e-08	9.85372e-06	-8655	0	0	1	2	3.3038	0.4888	0	Flnb
1432176_a_at	0.225283	1.68	5.73816	0.000434863	0.0107348	7049	0	0	2	1	3.168	0.5207	0	Eng
1434313_at	0.225129	1.679	5.66839	0.000471275	0.0114858	0	0	0	0	0	0	1	0	Ccdc126
1434016_at	0.225078	1.679	15.3831	3.16861e-07	5.81537e-05	33246	0	0	0	4	2.6205	0.6473	0	Znrf2
1426221_at	0.223831	1.674	6.52138	0.000183918	0.00552172	7841	0	0	2	0	1.5118	1	0	Loh11cr2a
1416805_at	0.223786	1.674	5.8259	0.000393393	0.00991989	0	0	0	0	0	0	1	0	1110032E23Rik
1433842_at	0.223518	1.673	6.29448	0.000234175	0.00660762	-22284	0	0	0	6	3.4887	0.4604	0	Lrrfip1
1419078_at	0.22337	1.673	6.77491	0.000141401	0.00450816	79	0	0	3	1	4.9571	0.293	0	Nin
1424184_at	0.223023	1.671	6.01181	0.000319169	0.00831653	1550	1	0	3	0	2.1632	0.7512	0	Acadvl
1431777_a_at	0.223011	1.671	4.83489	0.00129653	0.0268808	-153446	0	0	2	7	3.6243	0.4405	0	Hmgn3
1429511_at	0.22232	1.668	4.81457	0.00133055	0.0274511	0	0	0	0	0	0	1	0	4933402E13Rik
1437159_at	0.222148	1.668	6.8736	0.000127894	0.00418502	-6898	0	0	1	2	3.5043	0.4604	0	Glb1
1456634_at	0.222143	1.668	6.42146	0.00020441	0.0059672	0	0	0	0	0	0	1	0	9830001H06Rik
1417477_at	0.222019	1.667	7.75051	5.48148e-05	0.00230923	-9264	0	0	3	5	5.5057	0.2567	0	Gtlf3b
1452609_at	0.221746	1.666	5.39474	0.000650087	0.0150612	0	0	0	0	0	0	1	0	1190005I06Rik
1460356_at	0.221715	1.666	7.94038	4.60822e-05	0.00202627	-23421	0	0	3	0	1.5562	1	0	Esam1
1433571_at	0.221465	1.665	5.1092	0.000919345	0.020318	1223	0	0	0	4	4.6272	0.3183	0	Serinc5
1433555_at	0.221332	1.665	6.57527	0.000173816	0.00527852	-195	1	0	0	2	2.98	0.5493	0	Eaf1
1436004_at	0.220728	1.662	6.85223	0.000130693	0.00426337	34205	0	1	0	5	2.939	0.5575	0	Usp27x
1448666_s_at	0.220197	1.66	7.27435	8.59967e-05	0.00318429	0	0	0	0	0	0	1	0	Tob2
1418635_at	0.219926	1.659	9.03294	1.80399e-05	0.00105471	-46120	1	1	1	4	2.9215	0.5606	0	Etv3
1436486_x_at	0.219915	1.659	4.39429	0.00230429	0.0444961	-20044	0	0	2	2	3.2582	0.4978	0	Whrn
1423938_at	0.219852	1.659	12.121	1.98596e-06	0.000207503	-3932	1	0	1	6	5.5533	0.2549	0	Llgl2
1420617_at	0.219751	1.659	4.44344	0.00215804	0.0419408	-60419	0	0	2	2	2.6945	0.6417	0	Cpeb4
1451731_at	0.219691	1.658	6.35212	0.00022011	0.00631203	29245	0	0	2	0	1.2053	1	0	Abca3
1434749_at	0.219655	1.658	4.8658	0.0012466	0.0259731	0	0	0	0	0	0	1	0	BC067068
1423484_at	0.219114	1.656	4.55255	0.00186809	0.0370216	-9706	0	0	0	2	2.2341	0.7512	0	Bicc1
1423450_a_at	0.21879	1.655	5.90823	0.000358408	0.00919144	-107687	0	1	0	2	1.4727	1	0	Hs3st1
1417968_a_at	0.218774	1.655	6.66333	0.000158602	0.00490829	-27737	0	1	5	3	4.3048	0.3356	0	Mbd1
1422123_s_at	0.218153	1.653	6.64298	0.000161983	0.00498369	0	0	0	0	0	0	1	0	Ceacam1
1416333_at	0.217835	1.651	11.0692	3.95689e-06	0.000335398	-4904	0	0	2	0	1.6391	0.9885	0	Dok2
1434291_a_at	0.216984	1.648	5.14542	0.000879261	0.019555	0	0	0	0	0	0	1	0	Serf1
1416455_a_at	0.216747	1.647	6.07965	0.000296043	0.00795961	0	0	0	0	0	0	1	0	Cryab
1419145_at	0.216483	1.646	5.69992	0.000454421	0.0111394	5028	0	0	0	2	2.4692	0.7081	0	Smtnl1
1429154_at	0.216285	1.645	6.17841	0.000265612	0.00729001	35504	0	0	3	17	7.0752	0.1559	1	Slc35f2
1436895_at	0.216057	1.645	5.03835	0.00100369	0.0218615	183073	0	0	1	2	1.9536	0.8312	0	Centd1
1450460_at	0.214979	1.641	6.61623	0.000166547	0.00510922	-3058	0	0	1	2	3.9519	0.401	0	Aqp3
1416623_at	0.214913	1.64	4.34501	0.00246175	0.0472342	308	0	0	2	0	2.1552	0.7512	0	Thbs3
1431231_at	0.214872	1.64	5.02174	0.00102465	0.0222264	0	0	0	0	0	0	1	0	Hist1h3f
1416407_at	0.214788	1.64	12.2766	1.80174e-06	0.000192058	-730	0	0	2	0	2.1552	0.7512	0	Pea15
1429654_at	0.214608	1.639	6.94762	0.000118702	0.00398303	-75	0	0	1	3	5.5924	0.2529	0	Dppa2
1419759_at	0.214415	1.638	7.8009	5.23303e-05	0.0022358	9397	0	0	2	2	3.7121	0.4252	0	Abcb1a
1435740_at	0.213988	1.637	8.92466	1.97118e-05	0.00113983	0	0	0	0	0	0	1	0	D030041H20Rik
1454882_at	0.213799	1.636	7.45127	7.25575e-05	0.00282546	0	0	0	0	0	0	1	0	AU022077
1434610_at	0.213636	1.635	8.21068	3.6199e-05	0.00170539	-498	0	0	0	4	4.7903	0.293	0	Plec1
1424698_s_at	0.21324	1.634	5.87836	0.000370689	0.0094376	1542	0	0	0	2	3.0666	0.5387	0	Gca
1420502_at	0.213156	1.634	9.86679	9.38122e-06	0.000636656	7607	0	0	0	5	3.8071	0.4186	0	Sat1
1450612_a_at	0.212994	1.633	5.51661	0.000562623	0.0134178	-13457	0	0	0	2	2.1119	0.7637	0	Pemt
1428168_at	0.21269	1.632	5.28521	0.000741517	0.0168284	-1668	0	0	2	0	1.9729	0.8226	0	Mpzl1
1426880_at	0.212665	1.632	16.4702	1.86285e-07	4.57179e-05	622	0	0	3	2	5.9823	0.2275	0	BC026657
1419536_a_at	0.212559	1.631	5.48873	0.000581427	0.0137728	-422	1	0	2	2	5.1352	0.292	0	Rela
1417149_at	0.212496	1.631	4.86158	0.00125329	0.0260611	39360	0	0	2	2	2.9008	0.5645	0	P4ha2
1455353_at	0.212251	1.63	5.80695	0.000401965	0.0101119	-24526	0	0	0	7	3.7272	0.4246	0	Tmcc1
1429637_at	0.211473	1.627	4.68405	0.0015736	0.0316912	0	0	0	0	0	0	1	0	2210419I08Rik
1434309_at	0.211318	1.627	4.88175	0.00122165	0.0255289	-7674	0	0	2	1	3.122	0.5291	0	Fntb
1459522_s_at	0.210918	1.625	7.19072	9.32927e-05	0.00338322	27012	0	0	3	3	3.8463	0.4094	0	Gyg
1454006_a_at	0.210649	1.624	5.02091	0.00102571	0.0222265	-5451	0	0	0	7	4.8287	0.293	0	Ubxd6
1440752_at	0.210605	1.624	4.71575	0.00151043	0.0305942	751	0	0	3	7	9.144	0.0984	1	Sall4
1434308_at	0.210226	1.623	5.40676	0.000640827	0.0149121	-8711	0	0	4	3	4.9812	0.293	0	Slc43a2
1418399_at	0.210077	1.622	5.22847	0.000794355	0.0178738	7467	0	0	0	2	2.3373	0.7262	0	Kctd9
1434219_at	0.209873	1.621	5.94366	0.000344419	0.00884343	1910	0	0	3	1	4.4345	0.3278	0	Stim2
1453700_s_at	0.209457	1.62	7.15514	9.6603e-05	0.00342098	0	0	0	0	0	0	1	0	4933403O03Rik
1433538_at	0.209404	1.62	4.60063	0.00175402	0.035157	-10713	0	0	4	6	6.0349	0.2275	0	Marveld1
1417039_a_at	0.20935	1.619	6.61246	0.000167202	0.00511443	0	0	0	0	0	0	1	0	Cul7
1422706_at	0.209266	1.619	5.19023	0.000832279	0.0186279	-1812	0	0	0	2	2.9826	0.5493	0	Tmepai
1455187_at	0.209142	1.619	6.79934	0.000137916	0.00444404	-18932	0	0	0	2	1.9914	0.821	0	Zbtb40
1422184_a_at	0.208763	1.617	5.42715	0.000625458	0.0146189	-723	0	0	1	2	4.7904	0.293	0	Ak1
1432826_a_at	0.208578	1.617	8.60555	2.57318e-05	0.00137145	16551	0	0	0	6	3.672	0.4331	0	Cd80
1455130_at	0.208454	1.616	10.577	5.57514e-06	0.000439063	211	1	0	2	0	1.8312	0.8788	0	Spty2d1
1425601_a_at	0.208403	1.616	5.7626	0.000422848	0.0105492	65	0	0	2	0	2.1552	0.7512	0	Rtkn
1452123_s_at	0.208388	1.616	4.44402	0.00215638	0.0419471	33659	1	0	2	4	3.4674	0.4604	0	Frmd4b
1448968_at	0.207719	1.613	10.1501	7.59379e-06	0.000545151	0	0	0	0	0	0	1	0	D7Wsu128e
1449877_s_at	0.2077	1.613	5.40435	0.000642675	0.0149387	0	0	0	0	0	0	1	0	Kifc1
1439460_a_at	0.207464	1.612	4.68657	0.00156848	0.0316183	-239	1	0	0	2	2.98	0.5493	0	Zfp289
1436614_at	0.2074	1.612	6.41101	0.000206696	0.00602558	0	0	0	0	0	0	1	0	AI843639
1448402_at	0.207178	1.611	11.0133	4.11112e-06	0.000344323	-190	1	0	2	0	1.819	0.8824	0	Tln1
1433853_at	0.206916	1.61	4.5757	0.00181219	0.0361514	115178	0	0	3	1	2.1895	0.7512	0	Mib1
1460351_at	0.206914	1.61	7.72037	5.63629e-05	0.00235098	-27722	0	1	2	0	1.2164	1	0	S100a11
1425860_x_at	0.206805	1.61	8.02714	4.26161e-05	0.00191373	-22363	0	0	0	11	4.833	0.293	0	Klf5
1434207_at	0.206678	1.609	4.69524	0.00155098	0.0312955	-20070	0	0	0	3	2.45	0.7118	0	2900057K09Rik
1418240_at	0.206585	1.609	4.98183	0.00107703	0.0230545	29862	0	1	4	10	6.2753	0.2168	0	Gbp2
1419683_at	0.20634	1.608	6.08475	0.000294382	0.00792503	-140406	0	0	1	3	2.3873	0.7249	0	Trp53rk
1421217_a_at	0.206246	1.608	5.00782	0.0010426	0.0225	-10490	1	0	0	3	2.4155	0.7218	0	Lgals9
1452221_a_at	0.205753	1.606	7.11388	0.000100606	0.00352136	24327	0	1	5	3	4.4031	0.3278	0	Cxxc1
1424431_at	0.205681	1.606	7.06676	0.000105403	0.00362318	-26797	0	0	0	2	1.8757	0.8714	0	Galnact2
1451532_s_at	0.205635	1.606	7.59746	6.31997e-05	0.00255047	-11949	0	1	0	2	2.1556	0.7512	0	Steap1
1443478_at	0.205551	1.605	6.58086	0.000172804	0.00526292	0	0	0	0	0	0	1	0	C86695
1450957_a_at	0.205349	1.605	8.56866	2.65507e-05	0.00140446	0	0	0	0	0	0	1	0	AI845619
1437026_at	0.205207	1.604	4.73515	0.00147313	0.0299248	-10848	0	0	0	2	2.1917	0.7512	0	Tmod1
1421151_a_at	0.205038	1.603	12.4401	1.62849e-06	0.000176261	-11005	0	0	2	1	2.9341	0.5575	0	Epha2
1420651_at	0.204799	1.603	10.1593	7.54236e-06	0.000543307	1660	0	0	2	0	1.9751	0.8226	0	Ate1
1429310_at	0.204476	1.601	6.86418	0.00012912	0.00421859	17643	0	0	2	1	2.7051	0.6417	0	Flrt3
1456365_at	0.204473	1.601	10.5404	5.72242e-06	0.000444035	-2640	0	1	2	0	1.8235	0.8818	0	Uba52
1437910_at	0.204081	1.6	6.23925	0.000248592	0.00690365	-488	0	0	0	2	3.304	0.4888	0	Tmem39b
1447657_s_at	0.204061	1.6	6.03275	0.000311823	0.00816543	0	0	0	0	0	0	1	0	Synpo2l
1459805_x_at	0.204042	1.6	6.39795	0.000209589	0.00608472	-36	1	0	2	1	4.11	0.363	0	Dus3l
1417262_at	0.203872	1.599	6.90996	0.000123284	0.00405934	15626	0	0	1	2	3.0211	0.5493	0	Ptgs2
1424319_at	0.203859	1.599	5.5412	0.000546587	0.0130649	-7392	0	0	2	2	3.8686	0.4091	0	Oraov1
1426454_at	0.203711	1.598	8.81115	2.16519e-05	0.00121538	0	0	0	0	0	0	1	0	Arhgdib
1444797_at	0.203688	1.598	5.00373	0.00104794	0.0225922	140891	0	0	0	3	1.7517	0.921	0	8030474K03Rik
1451712_at	0.203621	1.598	5.0696	0.000965485	0.0211385	0	0	0	0	0	0	1	0	8030411F24Rik
1418659_at	0.203617	1.598	8.68416	2.40786e-05	0.00131318	-17291	0	0	6	6	6.0218	0.2275	0	Clock
1437396_at	0.203453	1.598	5.47394	0.000591684	0.0139065	-263	1	0	0	4	4.4663	0.3278	0	Creb3l2
1452122_at	0.203431	1.597	8.92146	1.97637e-05	0.00113971	0	0	0	0	0	0	1	0	AI314180
1416701_at	0.203395	1.597	5.05486	0.000983305	0.0214841	110191	0	0	3	1	2.2094	0.7512	0	Rnd3
1457266_at	0.20309	1.596	4.9859	0.00107155	0.0229838	0	0	0	0	0	0	1	0	AW322671
1416593_at	0.202875	1.595	5.70491	0.000451818	0.0110885	-3804	0	1	0	3	3.2622	0.4978	0	Glrx
1423577_at	0.202483	1.594	4.95607	0.00111237	0.0236909	178900	0	0	2	0	0.8824	1	0	Ankrd32
1416530_a_at	0.202426	1.594	8.10641	3.97012e-05	0.00181765	-5912	0	1	0	7	4.7616	0.2955	0	Pnp
1428858_at	0.201876	1.592	7.27062	8.63088e-05	0.00319025	8281	0	0	0	2	2.3685	0.7249	0	Wdr70
1450732_a_at	0.201854	1.592	8.01303	4.31595e-05	0.00192585	-95	1	0	3	0	2.3543	0.7249	0	Bicd2
1424534_at	0.201697	1.591	9.48197	1.26084e-05	0.000796747	-11193	0	0	2	0	1.422	1	0	Mmd2
1450118_a_at	0.201497	1.59	7.54184	6.65921e-05	0.00265689	5677	0	0	0	2	2.3954	0.7249	0	Tnnt3
1425059_at	0.201098	1.589	7.36766	7.8594e-05	0.00297277	-99973	0	0	0	2	1.4953	1	0	Prmt6
1422784_at	0.200864	1.588	6.17276	0.000267257	0.00732561	457	0	0	2	0	2.1552	0.7512	0	Krt6a
1416892_s_at	0.2008	1.588	7.17732	9.45246e-05	0.0033987	-34377	0	0	1	2	2.6263	0.6473	0	3110001A13Rik
1449110_at	0.20074	1.588	5.74905	0.000429463	0.0106388	38870	0	0	2	0	1.1434	1	0	Rhob
1426434_at	0.200639	1.587	5.09878	0.000931249	0.0205166	24027	0	0	2	0	1.2467	1	0	Tmem43
1425995_s_at	0.200413	1.586	5.98569	0.000328597	0.00853059	-12700	0	0	0	4	3.0927	0.533	0	Wt1
1422861_s_at	0.200203	1.586	4.43162	0.00219228	0.042567	46593	0	1	9	0	2.4908	0.6981	0	Pdlim5
1441081_a_at	0.200089	1.585	5.75203	0.000428002	0.010615	0	0	0	0	0	0	1	0	1110038B12Rik
1451259_at	0.199893	1.585	15.9367	2.40731e-07	5.23802e-05	8162	0	0	0	2	2.3017	0.7339	0	Rexo2
1448715_x_at	0.199858	1.584	7.58018	6.42331e-05	0.00258229	-2248	0	0	0	4	4.1668	0.363	0	Ccrn4l
1434087_at	0.199843	1.584	5.59316	0.000514333	0.0124063	0	0	0	0	0	0	1	0	Mthfr
1449014_at	0.199404	1.583	6.03647	0.00031054	0.00815207	-22996	0	0	0	4	2.6581	0.6455	0	Lactb
1455297_at	0.199117	1.582	9.12765	1.67065e-05	0.000984935	0	0	0	0	0	0	1	0	Spin2
1417408_at	0.19878	1.58	4.88316	0.00121947	0.025534	-43	1	0	3	0	2.3379	0.7262	0	F3
1415834_at	0.198701	1.58	9.69795	1.06674e-05	0.000705785	1481	1	0	0	3	3.5135	0.4604	0	Dusp6
1431753_x_at	0.198623	1.58	4.88296	0.00121978	0.0255151	0	0	0	0	0	0	1	0	Urm1
1416067_at	0.198579	1.58	10.1466	7.61339e-06	0.000544705	-56002	0	1	0	6	2.9769	0.5493	0	Ifrd1
1424238_at	0.198566	1.58	7.67756	5.86466e-05	0.0024223	-1456	0	0	3	0	2.5105	0.6893	0	Sirt7
1418008_at	0.198179	1.578	6.19658	0.000260396	0.00715614	0	0	0	0	0	0	1	0	1810007M14Rik
1428325_at	0.197947	1.577	5.8113	0.00039998	0.010074	0	0	0	0	0	0	1	0	2610019P18Rik
1418320_at	0.197807	1.577	6.70951	0.000151217	0.00472129	-3040	0	0	1	6	6.3182	0.2168	0	Prss8
1417827_at	0.197543	1.576	4.92804	0.00115228	0.02432	0	0	0	0	0	0	1	0	Ngly1
1427618_at	0.196459	1.572	6.46723	0.000194726	0.00574808	0	0	0	0	0	0	1	0	Cdh9
1428796_at	0.196266	1.571	7.19484	9.29182e-05	0.00338126	0	0	0	0	0	0	1	0	5530401J07Rik
1428636_at	0.19605	1.571	5.48855	0.000581551	0.0137603	-4911	0	0	0	5	4.105	0.363	0	Steap2
1452368_at	0.196036	1.57	4.87768	0.00122797	0.0256355	57942	0	0	0	5	2.684	0.6426	0	Bcr
1454959_s_at	0.195732	1.569	6.05237	0.000305111	0.0080799	-137752	0	0	0	2	1.415	1	0	Gnai1
1431294_at	0.19548	1.568	5.29287	0.000734685	0.0167093	-30016	0	0	5	2	3.8002	0.4186	0	Speer8-ps1
1440085_at	0.195338	1.568	4.93126	0.00114762	0.0242459	0	0	0	0	0	0	1	0	Eda2r
1423566_a_at	0.195307	1.568	8.15083	3.81652e-05	0.00177036	-25498	0	0	5	0	2.0165	0.8119	0	Hsp110
1423122_at	0.194691	1.566	7.9739	4.47071e-05	0.00198233	-7735	0	0	4	6	6.383	0.2168	0	Avpi1
1437182_at	0.194446	1.565	6.06099	0.000302214	0.0080537	830	1	0	7	6	9.8467	0.0984	1	Dido1
1420655_at	0.194415	1.565	4.9201	0.00116387	0.0244912	-1631	1	0	3	3	5.9122	0.2275	0	Pnpla3
1454047_a_at	0.194323	1.564	6.71357	0.000150586	0.00471553	0	0	0	0	0	0	1	0	2410017P07Rik
1433499_at	0.19416	1.564	7.31378	8.27785e-05	0.00308679	0	0	0	0	0	0	1	0	2010005J08Rik
1422833_at	0.194117	1.564	6.97546	0.000115435	0.00389821	139749	0	0	2	2	2.3323	0.7262	0	Foxa2
1436380_at	0.194044	1.563	4.42258	0.00221884	0.0430036	601	1	0	0	2	2.98	0.5493	0	Cdc42bpa
1451814_a_at	0.193987	1.563	8.42009	3.01563e-05	0.00153	4561	1	0	2	0	1.3356	1	0	Htatip2
1418398_a_at	0.193805	1.562	6.02054	0.000316082	0.00824626	-71	1	0	2	1	4.11	0.363	0	Tspan32
1440192_at	0.193404	1.561	6.11911	0.000283445	0.00767959	-4147	0	0	2	1	3.4709	0.4604	0	1810054D07Rik
1433509_s_at	0.193028	1.56	5.06593	0.000969895	0.0212131	-15731	0	1	0	2	2.0559	0.7899	0	Reep1
1436522_at	0.192776	1.559	6.74963	0.000145109	0.00461245	0	0	0	0	0	0	1	0	B930069K15Rik
1455157_a_at	0.192727	1.559	7.25132	8.79411e-05	0.0032336	0	0	0	0	0	0	1	0	2310061F22Rik
1424214_at	0.192441	1.558	7.08172	0.000103853	0.0035933	-1636	0	0	2	0	1.98	0.8226	0	9130213B05Rik
1460038_at	0.192366	1.557	8.66467	2.44771e-05	0.00132465	680	1	0	2	1	4.11	0.363	0	Pou3f1
1435281_at	0.192129	1.556	4.59736	0.00176152	0.0352739	-4	1	0	1	2	4.4664	0.3278	0	Cpt1c
1422629_s_at	0.19191	1.556	11.231	3.54547e-06	0.000307945	807	1	0	7	0	3.8936	0.404	0	Shroom3
1448247_at	0.191825	1.555	5.78388	0.000412686	0.0103446	-852	0	0	0	2	3.304	0.4888	0	Bcl7b
1448316_at	0.191702	1.555	6.73244	0.000147692	0.00466644	-482	1	0	3	0	2.3543	0.7249	0	Cmtm3
1452059_at	0.191385	1.554	7.92828	4.659e-05	0.00203167	-27446	0	1	6	5	5.248	0.2819	0	Slc35f5
1452784_at	0.190983	1.552	8.70275	2.37052e-05	0.00129954	-5998	0	1	2	2	4.0104	0.3866	0	Itgav
1419290_at	0.190971	1.552	6.38298	0.000212964	0.00614887	120	1	0	0	2	2.98	0.5493	0	Mettl6
1436197_at	0.190957	1.552	6.30644	0.000231178	0.00654932	5314	1	0	0	2	2.1542	0.7512	0	Cdc42bpg
1417242_at	0.190868	1.552	6.49081	0.000189935	0.00563029	131	1	0	0	3	3.7819	0.4203	0	Eif4a3
1434375_at	0.190623	1.551	7.82552	5.11624e-05	0.00219478	0	0	0	0	0	0	1	0	B930006L02Rik
1426546_at	0.190387	1.55	7.79331	5.26967e-05	0.00224237	4422	0	0	2	11	8.0463	0.1069	1	Tesk2
1416209_at	0.190212	1.55	13.3185	9.65118e-07	0.000129744	5631	0	0	0	3	3.0492	0.5437	0	Glud1
1426856_at	0.190032	1.549	4.70212	0.00153725	0.0310778	133	1	0	2	3	5.9371	0.2275	0	Hsdl2
1424192_at	0.18988	1.548	4.92335	0.00115911	0.0244154	10447	0	0	2	0	1.439	1	0	1500011H22Rik
1424189_at	0.189831	1.548	4.49398	0.00201808	0.0395118	-39	1	0	3	0	2.3543	0.7249	0	Pigc
1422571_at	0.189599	1.547	6.05592	0.000303916	0.00807865	1016	0	0	1	8	8.4089	0.0984	1	Thbs2
1420913_at	0.189494	1.547	6.47596	0.000192938	0.00570328	-7853	0	0	0	3	2.8795	0.5721	0	Slco2a1
1434252_at	0.189462	1.547	5.75334	0.000427356	0.0106115	-472	0	0	0	4	4.7887	0.293	0	Tmcc3
1417129_a_at	0.189123	1.546	5.01268	0.0010363	0.0224099	658	1	0	2	2	5.1352	0.292	0	Mrg1
1427603_at	0.189016	1.545	7.07687	0.000104352	0.00359878	-4537	0	1	2	4	5.3535	0.2752	0	Atf7ip2
1420981_a_at	0.188874	1.545	5.12343	0.000903368	0.0200068	-642	1	0	2	0	1.8312	0.8788	0	Lmo4
1424604_s_at	0.188789	1.545	4.77602	0.00139778	0.0285591	77916	0	0	4	4	3.7393	0.4246	0	Sumf1
1449485_at	0.188605	1.544	5.5598	0.000534796	0.0128412	-12148	0	0	0	4	3.1164	0.5291	0	Ripk1
1423694_at	0.188417	1.543	4.54986	0.00187472	0.0370832	1466	0	0	2	1	4.1514	0.363	0	Kctd10
1460464_at	0.188376	1.543	6.70656	0.000151677	0.00472864	0	0	0	0	0	0	1	0	2700089E24Rik
1434816_at	0.188201	1.542	7.88465	4.84737e-05	0.00209649	-3967	0	0	2	1	3.4975	0.4604	0	Vps33a
1421058_at	0.188075	1.542	6.30182	0.000232331	0.00656435	-1540	0	0	0	4	4.4472	0.3278	0	Adh7
1447947_at	0.18778	1.541	6.30649	0.000231165	0.00655776	-2416	0	0	3	0	2.3009	0.7339	0	Zfyve16
1448606_at	0.187708	1.541	5.95565	0.000339822	0.00873602	-250	0	0	1	9	8.8844	0.0984	1	Edg2
1434070_at	0.187494	1.54	5.31873	0.000712129	0.0162664	17648	0	0	3	5	4.9275	0.293	0	Jag1
1452021_a_at	0.187482	1.54	4.90339	0.00118867	0.0249385	-439	1	0	2	0	1.8312	0.8788	0	Hes6
1443844_at	0.187289	1.539	5.55902	0.000535283	0.0128383	0	0	0	0	0	0	1	0	1700123J19Rik
1453288_at	0.187197	1.539	5.98448	0.000329042	0.00853164	-1842	0	0	2	0	1.94	0.8349	0	Atf6
1416914_s_at	0.187139	1.539	6.82738	0.000134034	0.00435889	2143	1	0	2	0	1.5661	1	0	Mtvr2
1417203_at	0.186937	1.538	7.47686	7.08137e-05	0.00277805	5903	0	0	2	0	1.5876	1	0	Ethe1
1449363_at	0.186918	1.538	6.30412	0.000231757	0.00655693	-1658	1	0	2	2	4.6801	0.3097	0	Atf3
1428155_at	0.186882	1.538	7.27758	8.57283e-05	0.00318553	75279	0	0	2	2	2.5506	0.6718	0	Commd9
1441339_at	0.186875	1.538	7.45105	7.25724e-05	0.00282084	23030	0	0	3	8	5.608	0.2529	0	Chd9
1454934_at	0.186554	1.537	7.61005	6.24591e-05	0.00253512	12339	0	1	0	4	3.1081	0.5291	0	Ppm1f
1417154_at	0.186281	1.536	5.5264	0.000556178	0.0132791	0	0	0	0	0	0	1	0	Slc25a14
1434387_at	0.185995	1.535	4.75723	0.00143189	0.0291713	-4964	1	0	0	2	2.1835	0.7512	0	Itfg3
1418965_at	0.185981	1.535	7.38299	7.74463e-05	0.00295585	212	1	0	3	0	2.3543	0.7249	0	Nosip
1454606_at	0.18594	1.534	4.56459	0.00183879	0.0365782	-114	1	0	0	5	5.0749	0.293	0	4933426M11Rik
1449718_s_at	0.185917	1.534	6.46258	0.000195686	0.00576835	11940	0	0	2	0	1.4062	1	0	4930453N24Rik
1454995_at	0.185373	1.532	5.47161	0.000593319	0.0139295	609	1	0	1	2	4.4664	0.3278	0	Ddah1
1428715_at	0.184935	1.531	5.59648	0.000512346	0.0123725	0	0	0	0	0	0	1	0	2810423A18Rik
1420977_at	0.184935	1.531	8.50276	2.80872e-05	0.00145296	-36472	0	0	0	3	2.2105	0.7512	0	Man1a2
1435023_at	0.18488	1.531	7.13274	9.87532e-05	0.00347961	-55970	1	1	1	5	3.1623	0.5207	0	Itsn2
1434111_at	0.184722	1.53	8.18848	3.69148e-05	0.00173139	853	1	0	0	3	3.9238	0.401	0	Lphn2
1427009_at	0.184716	1.53	6.3255	0.000226488	0.00646854	3155	0	0	4	2	5.2749	0.2819	0	Lama5
1448937_at	0.184309	1.529	5.3056	0.000723484	0.0164901	-12914	0	0	0	2	2.1269	0.7587	0	Slc35b3
1451154_a_at	0.184226	1.528	5.24836	0.000775375	0.0175215	57537	0	1	1	2	2.3844	0.7249	0	Cugbp2
1427376_a_at	0.184188	1.528	4.40913	0.00225902	0.043742	13113	0	0	2	4	4.4595	0.3278	0	Map4k5
1429581_at	0.184069	1.528	5.7736	0.000417561	0.0104544	11672	0	0	0	2	2.1643	0.7512	0	Acad9
1419061_at	0.183577	1.526	4.94775	0.00112406	0.0238676	-12870	0	0	2	2	3.5164	0.4604	0	Rhod
1438415_s_at	0.183526	1.526	5.84501	0.000384948	0.00974187	-486	1	0	4	0	2.8007	0.6	0	Yipf2
1417874_at	0.1834	1.525	4.4917	0.0020242	0.0395581	0	0	0	0	0	0	1	0	Tmem9b
1433448_at	0.183365	1.525	6.32439	0.000226757	0.00646748	0	0	0	0	0	0	1	0	Slc25a44
1417487_at	0.183217	1.525	5.03778	0.0010044	0.0218544	538	1	0	3	0	2.3543	0.7249	0	Fosl1
1415975_at	0.183156	1.525	4.53676	0.0019073	0.0376924	1691	1	0	0	2	2.6943	0.6417	0	Carhsp1
1432885_at	0.183065	1.524	4.3513	0.00244101	0.0469216	0	0	0	0	0	0	1	0	4632432E15Rik
1423355_at	0.182991	1.524	5.04207	0.000999054	0.0217831	-65	1	0	2	1	4.11	0.363	0	Snap29
1416011_x_at	0.18259	1.523	8.72981	2.3173e-05	0.0012837	-5925	1	0	3	0	1.6476	0.9885	0	Ehd1
1420840_at	0.182463	1.522	9.22022	1.55085e-05	0.000927259	1772	0	0	2	0	1.953	0.8312	0	Plekha3
1434117_at	0.181836	1.52	8.28157	3.40143e-05	0.00164281	-97	1	0	3	0	2.3543	0.7249	0	Tceb3
1416498_at	0.181795	1.52	8.40634	3.05165e-05	0.00154087	6037	0	0	0	2	2.4244	0.7209	0	Ppic
1434694_at	0.181753	1.52	4.57275	0.0018192	0.036257	-22394	0	0	0	2	1.9346	0.8359	0	Lrrc8a
1429792_at	0.181273	1.518	5.55255	0.000539356	0.0129213	0	0	0	0	0	0	1	0	9530048O09Rik
1450641_at	0.181187	1.518	10.0461	8.20151e-06	0.00057129	123305	0	0	3	9	4.3986	0.3278	0	Vim
1428236_at	0.180982	1.517	7.25138	8.79359e-05	0.00323905	-2223	0	1	2	0	1.8782	0.8714	0	Acbd5
1422437_at	0.1809	1.517	6.03266	0.000311856	0.00815616	-10421	0	0	0	2	2.2069	0.7512	0	Col5a2
1422075_at	0.180606	1.516	4.87333	0.00123476	0.0257517	1298	1	0	10	3	8.3924	0.0984	1	Cdx2
1448272_at	0.180411	1.515	6.80693	0.000136853	0.00443008	13329	0	0	3	0	1.7148	0.9422	0	Btg2
1449435_at	0.180198	1.514	4.71086	0.00151998	0.0307582	0	0	0	0	0	0	1	0	B4galt3
1430780_a_at	0.179544	1.512	11.5115	2.94082e-06	0.000273431	3830	0	0	0	2	2.622	0.6473	0	Pmm1
1434940_x_at	0.179519	1.512	5.07259	0.000961914	0.0210822	-3201	1	0	2	1	3.3051	0.4888	0	Rgs19
1418144_a_at	0.179031	1.51	5.18897	0.000833558	0.0186367	-1050	0	0	2	0	2.1371	0.7547	0	Pip5k1b
1428809_at	0.178836	1.51	4.9804	0.00107895	0.0230723	0	0	0	0	0	0	1	0	1810010H24Rik
1424791_a_at	0.178823	1.509	5.47707	0.000589495	0.013886	0	0	0	0	0	0	1	0	Bcam
1434649_at	0.178382	1.508	5.56919	0.000528949	0.0127297	-5615	0	0	0	4	3.5592	0.459	0	Ccm2
1450997_at	0.178371	1.508	5.47417	0.000591524	0.0139183	-15344	0	0	0	3	2.5659	0.666	0	Stk17b
1455056_at	0.17837	1.508	6.51987	0.00018421	0.0055148	0	0	0	0	0	0	1	0	AI256787
1418318_at	0.178308	1.508	4.42542	0.00221046	0.0428805	48969	0	0	1	2	2.4515	0.7118	0	Rnf128
1434399_at	0.178279	1.508	4.85206	0.00126853	0.026352	-2297	1	0	3	0	1.997	0.8199	0	Galnt6
1435771_at	0.178241	1.507	7.88834	4.8311e-05	0.00209374	-44258	0	0	3	10	5.471	0.2567	0	Plcb4
1419641_at	0.17783	1.506	8.06199	4.13062e-05	0.00186683	21699	0	0	0	2	1.9451	0.8341	0	Purb
1456768_a_at	0.177716	1.506	6.33792	0.000223487	0.00640016	-849	0	0	2	0	2.1552	0.7512	0	Mmrn2
1427923_at	0.177619	1.505	4.88969	0.00120944	0.025349	183	1	0	2	0	1.8312	0.8788	0	Zmpste24
1458364_s_at	0.177595	1.505	5.32294	0.000708521	0.0162016	13421	0	0	0	3	2.6257	0.6473	0	Ifrg15
1416601_a_at	0.177229	1.504	5.56115	0.00053395	0.0128355	-659	0	0	3	1	4.9571	0.293	0	Dscr1
1416612_at	0.177216	1.504	5.10075	0.000928986	0.0204882	60899	0	1	2	5	3.7234	0.4246	0	Cyp1b1
1428535_at	0.177151	1.504	4.61513	0.0017211	0.0345628	0	0	0	0	0	0	1	0	9430020K01Rik
1418337_at	0.177006	1.503	6.43457	0.000201582	0.00590096	2609	0	0	0	3	3.481	0.4604	0	Rpia
1453226_at	0.176785	1.502	6.23138	0.000250722	0.00694455	0	0	0	0	0	0	1	0	3000004C01Rik
1451338_at	0.176736	1.502	4.83661	0.0012937	0.0268483	-3060	0	0	0	2	2.7253	0.6379	0	Nisch
1428132_at	0.176565	1.502	5.1769	0.000845963	0.0188941	935	1	0	0	2	2.98	0.5493	0	Cdc42se1
1424858_at	0.176431	1.501	4.55154	0.00187059	0.0370363	43071	1	0	2	0	0.8128	1	0	L2hgdh
1416589_at	0.176121	1.5	7.53735	6.68746e-05	0.00266312	1420	1	0	2	0	1.7049	0.9474	0	Sparc
1460361_at	0.176065	1.5	5.31297	0.000717086	0.016362	0	0	0	0	0	0	1	0	5033414D02Rik
1430538_at	0.176037	1.5	6.02685	0.000313876	0.00819884	0	0	0	0	0	0	1	0	2210013O21Rik
*) SPF = Score of petential function
