# Supplementary material for: Identification of Pou5f1, Sox2, and Nanog downstream target genes with statistical confidence by applying a novel algorithm to time course microarray and genome-wide chromatin immunoprecipitation data
Source: BMC Genomics. 2008 Jun 3;9:269. doi: 10.1186/1471-2164-9-269 (PMC2424064; doi:10.1186/1471-2164-9-269)
Supplement: Additional file 9 — Genes that responded to Nanog overexpression in ES cells [file 1471-2164-9-269-S9.xls]

## Sheet: Sheet1
Table S6. Genes that responded to Nanog overexpression in ES cells
		Nanog_EF1_6 (integrated)			Nanog (episomal)			MC1 (parental for Nanog integrated)			MG1.19 (parental for Nanog episomal)								Features of OCT4/NANOG binding site
OligoID	Gene symbol	LIF+	LIF-	RA+	LIF+	LIF-	RA+	LIF+	LIF-	RA+	LIF+	LIF-	RA+	Magnitude of response (log10)	Fold change	z	p	FDR change	Distance from TSS, bp	CpG-rich	Repeat	N ditags for Pou5f1	N ditags for Nanog	SPF*	FDR target	Target of Nanog	Gene symbol	Gene name
Z00060954-1	Prss23	2.5263	2.7453	3.1683	2.6188	2.9799	3.9194	3.7596	3.7523	4.3332	2.9228	3.1848	3.9704	-0.66085	4.58	9.00068	0	0	35746	0	0	0	2	1.4204	0.8523	0	Prss23	protease, serine, 23
Z00035455-1	Acta2	3.2207	3.3379	3.9425	3.1416	3.3592	4.5424	4.202	4.1272	4.9913	3.5485	3.7242	4.7276	-0.629417	4.26	8.89135	0	0	32323	0	1	1	3	2.8373	0.474	0	Acta2	actin, alpha 2, smooth muscle, aorta
Z00024810-1	Sp5	3.0085	3.1925	2.9975	2.8658	3.5447	3.5133	3.9302	4.0182	3.7527	3.4969	3.9491	3.6113	-0.606017	4.037	7.82303	5.10703e-15	4.72253e-13	0	0	0	0	0	0	1	0	Sp5	trans-acting transcription factor 5
Z00012878-1	Hs6st2	2.3126	2.8006	2.7314	2.3805	2.9403	3.2953	3.2947	3.438	3.7902	2.6887	3.1784	3.5118	-0.573517	3.746	9.28082	0	0	-2828	0	0	2	7	17.8292	0.1023	1	Hs6st2	heparan sulfate 6-O-sulfotransferase 2
Z00059689-1	T	2.8509	3.1244	2.8767	2.8981	3.7874	2.8497	4.2739	4.457	2.8175	3.1438	4.2694	2.8543	-0.57145	3.728	3.31889	0.000903766	0.00619494	0	0	0	0	0	0	1	0	T	brachyury
Z00062597-1	Fst	3.1725	3.7585	3.2542	3.067	3.9616	3.9032	4.1744	4.6127	4.1625	3.4692	4.2965	3.6677	-0.544333	3.502	6.50041	8.01001e-11	3.52134e-09	-113123	0	0	1	5	2.5619	0.474	0	Fst	Mus musculus follistatin (Fst), mRNA
Z00036522-1	Nrp2	3.0989	3.1966	3.1831	3.1141	3.5887	3.5502	3.8933	3.7456	3.7392	4.1205	3.7565	3.7184	-0.540317	3.47	6.39325	1.62392e-10	6.58711e-09	35109	0	0	1	7	5.6209	0.2647	0	Nrp2	neuropilin 2
Z00021597-1	Sema6a	2.1619	2.5784	2.343	2.1668	3.0794	2.9407	3.3342	3.5277	2.9661	2.5022	3.2541	2.9187	-0.5388	3.458	5.33064	9.78697e-08	2.17303e-06	-124708	0	0	4	16	8.1809	0.2107	0	Sema6a	sema domain, transmembrane domain (TM), and cytoplasmic domain, (semaphorin) 6A
Z00019741-1	Acta1	3.0751	3.6269	4.0346	3.2046	3.7877	4.7657	4.3298	4.2583	4.7197	3.6456	3.9709	4.7694	-0.533183	3.413	5.05733	4.25166e-07	8.0042e-06	1715	1	0	0	2	2.5204	0.5201	0	Acta1	actin, alpha 1, skeletal muscle
Z00016189-1	Thbs1	2.8532	3.4685	3.2357	3.4211	3.4211	3.8813	4.0353	4.0443	4.3134	3.3547	3.7666	3.8733	-0.517783	3.294	7.11981	1.08069e-12	6.70501e-11	-1296	1	0	0	2	3.1498	0.5183	0	Thbs1	thrombospondin 1
Z00023294-1	Zfp521	2.2986	2.3677	2.4696	2.5283	2.7591	3.1848	2.9417	3.1806	3.5374	2.6402	3.0247	3.3489	-0.5109	3.243	9.86324	0	0	5954	0	0	3	0	3.7402	0.7804	0	Zfp521	zinc finger protein 521
Z00006521-1	Gm784	2.5735	3.1005	2.5342	2.368	3.4762	2.7171	3.3924	3.6533	3.1892	3.0597	3.5962	2.911	-0.505383	3.202	6.67282	2.50928e-11	1.23343e-09	0	0	0	0	0	0	1	0	Gm784	gene model 784, (NCBI)
Z00046555-1	Galnt14	2.3499	2.6671	2.6821	2.3581	2.7259	2.818	2.9716	3.1259	3.5451	2.5989	3.0279	3.3089	-0.4962	3.135	10.9966	0	0	42495	0	0	3	0	1.6435	1	0	Galnt14	UDP-N-acetyl-alpha-D-galactosamine:polypeptide N-acetylgalactosaminyltransferase 14
Z00026764-1	Lgals7	2.6597	2.9896	2.988	2.7048	3.2413	3.6038	3.5784	3.6477	3.8397	3.0698	3.3817	3.624	-0.49235	3.107	7.83331	4.66294e-15	4.36201e-13	-5336	0	0	2	0	2.607	0.9753	0	Lgals7	lectin, galactose binding, soluble 7
Z00039251-1	Epha7	2.3045	2.3331	2.4764	2.2794	2.5523	2.5967	2.9403	3.3841	2.9673	2.4645	2.8801	2.8482	-0.49035	3.093	8.44636	0	0	31861	0	0	3	7	7.0921	0.2535	0	Epha7	Eph receptor A7
Z00025437-1	Sema3e	2.8635	3.2724	3.283	2.7088	3.5266	3.4616	3.7292	3.8941	3.7155	3.3963	3.7486	3.5281	-0.48265	3.038	6.45176	1.10559e-10	4.7311e-09	7102	0	0	0	9	12.6305	0.2374	0	Sema3e	sema domain, immunoglobulin domain (Ig), short basic domain, secreted, (semaphorin) 3E
Z00024176-1	Mela	3.5203	3.464	3.5621	3.438	3.5088	3.4572	4.2589	4.1896	4.8104	3.5385	3.4651	3.5616	-0.47895	3.013	7.1752	7.22089e-13	4.62271e-11	0	0	0	0	0	0	1	0	Mela	melanoma antigen
Z00025587-1	Pitx2	2.8692	3.6613	3.5512	2.852	4.1077	3.8715	3.9657	4.3579	4.2474	3.138	4.1232	3.9267	-0.474333	2.981	5.92261	3.16863e-09	9.88047e-08	-4272	0	0	0	2	3.4549	0.474	0	Pitx2	paired-like homeodomain transcription factor 2
Z00010489-1	Slc39a8	2.264	2.5533	2.5154	2.5357	3.239	3.1284	3.4031	3.5211	2.8348	2.8883	3.5279	2.8707	-0.46835	2.94	4.24167	2.21863e-05	0.000263776	6459	0	0	0	2	2.9061	0.647	0	Slc39a8	solute carrier family 39 (metal ion transporter), member 8
Z00034079-1	Fgfbp1	2.9524	3.2344	2	3.4544	3.7263	3.2519	3.7953	3.8068	3.3437	3.6903	3.5685	3.2043	-0.464917	2.917	5.09079	3.56574e-07	6.84095e-06	-1664	0	0	3	12	37.3109	0.0473	1	Fgfbp1	fibroblast growth factor binding protein 1
Z00034455-1	Trh	3.6309	3.7136	3.3866	3.6188	4.047	3.5379	4.384	4.3772	3.7479	4.1341	4.3025	3.7366	-0.457917	2.87	8.36508	0	0	-2396	0	0	6	0	10.9725	0.3272	0	Trh	thyrotropin releasing hormone
Z00023022-1	Serpine1	3.2921	3.1771	3.6586	3.354	3.3513	4.0376	4.2003	4.1001	4.4909	3.4306	3.345	4.0406	-0.456133	2.858	11.0652	0	0	-2284	0	0	2	0	3.7181	0.5836	0	Serpine1	serine (or cysteine) peptidase inhibitor, clade E, member 1
Z00025177-1	Tagln	4.1906	4.6196	4.862	3.9788	4.5838	5.3261	5.0799	5.0955	5.4422	4.4844	4.8158	5.3712	-0.454683	2.849	5.13786	2.77891e-07	5.51102e-06	0	0	0	0	0	0	1	0	Tagln	transgelin
Z00020766-1	Setd7	2.7556	3.3759	3.2733	2.8018	3.6816	3.7217	3.7284	3.896	3.9716	3.1822	3.7808	3.7732	-0.453717	2.843	6.59292	4.31268e-11	2.01328e-09	-221	1	0	2	0	2.7119	0.326	0	Setd7	SET domain containing (lysine methyltransferase) 7
Z00007756-1	Cnn1	3.6432	4.1734	3.94	3.7077	4.2836	4.5083	4.4826	4.5009	4.8086	3.9832	4.449	4.731	-0.44985	2.817	5.9922	2.07018e-09	6.72461e-08	4196	0	0	0	2	3.4809	0.5872	0	Cnn1	calponin 1
Z00002973-1	2010012C16Rik	3.388	3.4761	3.2776	3.4099	3.6258	3.4863	4.0004	3.9533	3.7643	3.9722	3.8915	3.7612	-0.446533	2.796	13.4341	0	0	0	0	0	0	0	0	1	0	2010012C16Rik	RIKEN cDNA 2010012C16 gene
Z00000428-1	Anxa1	3.3845	3.2604	3.7099	3.1908	3.2952	4.3421	3.9489	3.7853	4.6539	3.5387	3.4559	4.4304	-0.438367	2.744	5.79313	6.90858e-09	1.99926e-07	26086	0	0	2	0	1.3421	1	0	Anxa1	annexin A1
Z00034384-1	Bhlhb2	2.4462	2.7176	2.9238	2.724	2.9965	3.5901	3.4513	3.3856	3.5432	2.9375	3.1953	3.4994	-0.435683	2.727	6.38712	1.6904e-10	6.82236e-09	5815	0	0	1	4	7.3418	0.2535	0	Bhlhb2	basic helix-loop-helix domain containing, class B2
Z00010216-1	Anxa3	3.5779	3.9144	4.5687	3.8495	4.1303	5.0876	4.6267	4.5629	5.0195	4.1847	4.2852	5.0415	-0.432017	2.704	5.75851	8.48596e-09	2.39542e-07	1714	0	0	0	2	5.0627	0.4745	0	Anxa3	annexin A3
Z00014391-1	Igf1r	2.9264	3.178	3.2861	2.9874	3.4273	3.8095	3.681	3.8406	3.9451	3.2554	3.5827	3.8966	-0.431117	2.698	8.17769	2.22045e-16	2.48104e-14	0	0	0	0	0	0	1	0	Igf1r	insulin-like growth factor I receptor
Z00025949-1	Postn	2.1826	2.1816	2.2581	2.3261	2.161	2.322	2.7788	2.7053	3.4142	2.2325	2.3085	2.5763	-0.4307	2.696	6.2016	5.5891e-10	2.07209e-08	87924	0	1	3	0	1.2124	1	0	Postn	periostin, osteoblast specific factor
Z00030449-1	Pcdh18	2.6134	2.8592	2.648	2.6101	2.9896	3.0368	3.201	3.3841	3.4311	2.8447	3.298	3.1502	-0.425333	2.663	10.4207	0	0	-2364	0	0	2	0	3.6649	0.8523	0	Pcdh18	protocadherin 18
Z00020716-1	Dusp4	3.0795	3.3462	3.3659	3.4355	3.5531	4.0443	4.006	3.9541	4.1472	3.5428	3.7425	3.9823	-0.425067	2.661	8.17891	2.22045e-16	2.49258e-14	-74782	0	0	5	12	8.4609	0.2107	0	Dusp4	dual specificity phosphatase 4
Z00031032-1	Dppa3	3.1323	2.97	3.2585	2.7417	3.6232	3.1084	3.6356	3.5136	3.427	3.7343	3.6858	3.3599	-0.42035	2.632	3.64369	0.000268758	0.00221533	-1745	0	0	3	5	18.8501	0.1023	1	Dppa3	developmental pluripotency-associated 3
Z00015795-1	Pdzrn3	2.7239	3.0559	3.4018	2.9012	3.4501	3.9051	3.4923	3.6145	4.3175	2.9492	3.4835	4.0825	-0.416917	2.612	7.72101	1.15463e-14	1.01705e-12	89894	0	0	1	5	2.8205	0.474	0	Pdzrn3	PDZ domain containing RING finger 3
Z00026289-1	Inhba	2.974	2.9082	2.9994	2.7756	2.7179	2.9567	3.708	3.6456	3.8476	2.8293	2.8228	2.9759	-0.416233	2.608	19.2129	0	0	15639	0	0	1	4	4.8533	0.3272	0	Inhba	inhibin beta-A
Z00005803-1	Plac8	3.1688	3.4306	3.1923	3.2042	3.7874	3.7476	3.9028	3.8415	3.8948	3.7895	3.7795	3.7927	-0.41165	2.58	5.87639	4.19317e-09	1.26661e-07	-1167	0	0	2	0	4.9242	0.7405	0	Plac8	placenta-specific 8
Z00022675-1	Cysltr1	2	2.4738	2.1179	2	2.7567	2.1817	3.0268	3.2316	2.428	2.1861	2.8778	2.2242	-0.4074	2.555	5.13115	2.87977e-07	5.68767e-06	-103774	0	1	0	2	0.9094	1	0	Cysltr1	cysteinyl leukotriene receptor 1
Z00024257-1	Efemp1	2.7117	3.2314	3.1369	2.5988	3.3154	3.3481	3.6144	3.7914	3.5185	2.9739	3.5886	3.2985	-0.407167	2.554	5.46182	4.71271e-08	1.12615e-06	194824	0	1	5	15	6.7261	0.2265	0	Efemp1	epidermal growth factor-containing fibulin-like extracellular matrix protein 1
Z00070458-1	S100a4	3.5011	3.4588	3.5341	3.4066	3.3868	3.4091	4.3023	4.2634	4.2386	3.4611	3.4232	3.4175	-0.4016	2.521	16.7625	0	0	0	0	0	0	0	0	1	0	S100a4	S100 calcium binding protein A4
Z00055137-1	Wnt3	2.3404	2.7767	2.402	2.2654	2.9619	2.7775	3.1248	3.3229	2.8807	2.5413	3.2351	2.8223	-0.400533	2.515	5.75557	8.63478e-09	2.43458e-07	34901	1	0	2	5	2.2447	0.3272	0	Wnt3	wingless-related MMTV integration site 3
Z00026206-1	Setbp1	2.5257	2.7808	2.5763	2.5193	2.7261	3.1182	3.0759	3.242	3.5118	2.6754	2.8961	3.2445	-0.399883	2.511	6.39523	1.60309e-10	6.51356e-09	-38083	0	0	3	0	1.7206	1	0	Setbp1	Mus musculus SET binding protein 1 (Setbp1), mRNA
Z00056456-1	Tpm1	3.4742	3.9127	4.0476	3.5028	3.9848	4.478	4.2766	4.3587	4.6511	3.8363	4.1475	4.5121	-0.397033	2.495	6.95584	3.50475e-12	2.01879e-10	910	0	0	1	2	8.9635	0.2535	0	Tpm1	tropomyosin 1, alpha
Z00036262-1	Lefty1	4.2567	4.6669	4.505	3.7368	4.6781	4.0833	4.9856	4.8547	4.8807	4.5345	4.7555	4.2773	-0.393583	2.475	3.91764	8.94217e-05	0.000883419	-9986	0	0	8	15	26.3429	0.0486	1	Lefty1	left right determination factor 1
Z00005176-1	Cdh2	2.9936	3.0392	3.0965	2.8811	3.0797	3.47	3.461	3.5438	3.9114	3.1301	3.2637	3.5955	-0.3909	2.46	8.74325	0	0	51020	0	0	0	3	1.8384	0.697	0	Cdh2	cadherin 2
Z00018820-1	Lphn2	2.5802	3.1067	2.6977	2.6604	3.2224	3.0786	3.3339	3.4981	3.1746	3.0212	3.5312	3.1309	-0.39065	2.458	7.22438	5.03375e-13	3.38411e-11	853	1	0	0	3	6.9859	0.326	0	Lphn2	latrophilin 2
Z00024159-1	Krt18	3.7727	4.3773	5.1337	4.3581	4.8283	5.3599	4.9972	4.9426	5.4728	4.4916	4.8897	5.37	-0.388983	2.449	4.86293	1.15664e-06	1.93723e-05	-5783	0	0	0	2	3.0437	0.647	0	Krt18	keratin 18
Z00043819-1	Pls3	3.5684	4.281	3.9384	3.3909	4.2072	4.3164	4.2946	4.5066	4.6316	3.8968	4.3605	4.3261	-0.38565	2.43	5.22384	1.75248e-07	3.62124e-06	12899	0	1	2	3	5.0701	0.3014	0	Pls3	plastin 3 (T-isoform)
Z00055958-1	Tpm2	3.3878	3.646	3.7406	3.3134	3.6599	4.1037	4.0793	4.0365	4.4852	3.518	3.8182	4.2244	-0.385033	2.427	7.06376	1.62048e-12	9.82671e-11	6010	0	1	2	1	3.9746	0.4737	0	Tpm2	tropomyosin 2, beta
Z00011636-1	Fbln2	3.4262	3.3347	3.523	3.3587	3.3426	3.4425	4.0378	3.9318	4.3978	3.3798	3.372	3.5902	-0.380283	2.4	10.9295	0	0	33142	0	0	2	0	1.2141	1	0	Fbln2	fibulin 2
Z00006430-1	Gpr23	2.7355	3.1027	2.6652	2.5475	3.2331	2.9038	3.1898	3.5577	3.2462	2.957	3.459	3.0552	-0.379517	2.396	9.42798	0	0	30497	0	0	2	0	1.2571	1	0	Gpr23	G protein-coupled receptor 23
Z00026067-1	E030018N11Rik	2.7149	2.899	3.0851	2.8832	3.0439	3.4428	3.4693	3.4977	3.8313	2.9394	3.1859	3.4186	-0.378883	2.393	13.9328	0	0	-10970	0	0	0	2	2.3284	0.697	0	E030018N11Rik	RIKEN cDNA E030018N11 gene
Z00035440-1	Fhl2	3.0776	3.3436	3.7806	3.291	3.5038	4.2195	3.9238	3.9026	4.3946	3.4892	3.5733	4.1998	-0.377867	2.387	8.71138	0	0	16101	0	0	1	2	2.8024	0.4929	0	Fhl2	four and a half LIM domains 2
Z00063064-1	Colec12	2.8862	3.3921	3.3877	2.8957	3.5467	3.4359	3.8007	4.0239	3.6016	3.2357	3.7854	3.3579	-0.376817	2.381	5.02854	4.94233e-07	9.13347e-06	3078	0	0	2	1	5.2587	0.3409	0	Colec12	collectin sub-family member 12
Z00009583-1	Nuak1	2.8221	3.027	3.6617	3.1093	3.2586	4.0626	3.5364	3.6331	4.1741	3.3024	3.4912	4.0607	-0.3761	2.377	12.2531	0	0	-25498	0	0	1	7	6.4258	0.2535	0	Nuak1	NUAK family, SNF1-like kinase, 1
Z00015216-1	Tnfaip8	2.612	2.7723	3.0499	2.7701	3.1335	3.6726	3.2071	3.2801	3.8915	2.9223	3.2099	3.7436	-0.374017	2.366	7.95731	1.77636e-15	1.72178e-13	-3543	0	1	2	0	3.0942	0.6852	0	Tnfaip8	tumor necrosis factor, alpha-induced protein 8
Z00039700-1	Gli3	2.6362	3.0063	2.9354	2.4962	3.1212	3.3988	3.223	3.4374	3.6004	2.8351	3.2281	3.5015	-0.3719	2.355	6.14117	8.19161e-10	2.94203e-08	-65345	0	0	1	2	1.5595	0.6809	0	Gli3	GLI-Kruppel family member GLI3
Z00014574-1	S100a6	4.0885	3.8799	4.2596	4.4344	4.0272	4.6902	4.7446	4.6038	5.0682	4.3121	4.1195	4.7553	-0.370617	2.348	10.4338	0	0	3988	0	0	2	0	2.9447	0.9116	0	S100a6	S100 calcium binding protein A6 (calcyclin)
Z00023686-1	Irgm	2.6463	3.346	2.707	2.8669	3.6569	3.0567	3.6575	3.8081	3.1962	3.0481	3.6719	3.1149	-0.369483	2.341	5.43446	5.49616e-08	1.29541e-06	11317	0	0	0	2	2.3178	0.4845	0	Irgm	immunity-related GTPase family, M
Z00010781-1	Rgs17	2.58	2.9536	2.8628	2.5729	3.1739	3.0082	3.3728	3.562	3.0854	2.8618	3.4552	3.0006	-0.3644	2.314	5.2322	1.67504e-07	3.48509e-06	-1138	0	0	2	1	7.9741	0.2647	0	Rgs17	regulator of G-protein signaling 17
Z00030431-1	Cd24a	3.3621	3.6917	3.4231	3.0234	3.7372	3.8249	3.7555	3.8217	4.2466	3.5833	3.891	3.9369	-0.3621	2.302	4.37387	1.22062e-05	0.000155215	-29444	0	1	5	0	3.1904	0.8133	0	Cd24a	CD24a antigen
Z00034626-1	Krt19	3.6831	3.7255	3.9026	4.0428	4.0815	4.7112	4.3377	4.3843	4.4179	4.0789	4.3165	4.7822	-0.3618	2.3	5.09037	3.57365e-07	6.85068e-06	-1321	0	0	2	1	7.4918	0.2796	0	Krt19	keratin 19
Z00016534-1	Lox	2.5219	2.5426	2.6387	2.592	2.5915	2.4739	3.178	3.1606	3.3718	2.595	2.6042	2.5983	-0.357883	2.28	10.9382	0	0	0	0	0	0	0	0	1	0	Lox	lysyl oxidase
Z00005450-1	Il15ra	2.1806	2.4243	2	2.21	2.6701	2.5402	2.8581	3.1197	2.5921	2.2395	2.7565	2.6054	-0.357683	2.279	5.22435	1.74764e-07	3.61743e-06	-22469	0	0	0	2	1.725	0.8314	0	Il15ra	interleukin 15 receptor, alpha chain
Z00034545-1	Arid2	3.1476	3.2644	3.1415	3.0444	3.5081	3.2512	3.6685	3.7641	3.5326	3.431	3.6536	3.4442	-0.356133	2.271	9.38507	0	0	-42591	0	1	1	9	6.5148	0.2535	0	Arid2	AT rich interactive domain 2 (Arid-rfx like)
Z00035556-1	Krcc1	3.0921	2.9317	3.2128	3.2282	3.0916	3.6661	3.4926	3.4662	3.7343	3.5735	3.3426	3.7474	-0.355683	2.268	9.87769	0	0	0	0	0	0	0	0	1	0	Krcc1	lysine-rich coiled-coil 1
Z00030340-1	Fabp5	4.0229	4.3312	4.41	4.0016	4.6257	4.5294	4.6768	4.7846	4.84	4.4477	4.6628	4.641	-0.35535	2.266	7.30216	2.83107e-13	1.98052e-11	0	0	0	0	0	0	1	0	Fabp5	fatty acid binding protein 5, epidermal
Z00041705-1	1300014I06Rik	2.7128	3.016	3.0658	2.7968	3.2315	3.5242	3.4617	3.5663	3.5332	2.9418	3.4136	3.5561	-0.354267	2.261	5.84008	5.21758e-09	1.55273e-07	0	0	0	0	0	0	1	0	1300014I06Rik	RIKEN cDNA 1300014I06 gene
Z00055937-1	Nexn	2.134	2.3687	2.5691	2.313	2.5575	2.7676	2.7607	2.7387	3.1626	2.5291	2.7067	2.9239	-0.351967	2.249	12.6788	0	0	-28465	0	0	0	2	1.5624	0.8314	0	Nexn	nexilin
Z00012392-1	Tmsb4x	4.5157	4.2559	4.326	4.4575	4.329	4.8158	4.801	4.7164	5.2627	4.5686	4.485	4.9695	-0.35055	2.242	5.50449	3.70232e-08	9.03493e-07	-179	1	0	0	5	13.3637	0.2303	0	Tmsb4x	thymosin, beta 4, X chromosome
Z00036730-1	Sulf1	3.6385	3.9806	3.5858	3.3582	4.0395	3.8295	4.1758	4.2312	4.2983	3.8443	4.0374	3.9336	-0.348083	2.229	5.23205	1.67641e-07	3.48493e-06	16742	0	0	4	17	19.9384	0.0685	1	Sulf1	sulfatase 1
Z00004363-1	Rnd3	2.7579	2.9171	2.9198	2.6471	3.167	3.371	3.266	3.2879	3.5669	3.0752	3.2479	3.425	-0.348167	2.229	6.12432	9.10727e-10	3.21351e-08	257	1	0	2	0	2.7119	0.697	0	Rnd3	Rho family GTPase 3
Z00023410-1	Chst7	2.3257	2.7102	2.8138	2.1583	3.0533	2.7263	3.1247	3.38	3.001	2.5169	3.1333	2.7193	-0.347933	2.228	4.30121	1.69868e-05	0.000208004	-152443	0	0	0	9	3.5013	0.474	0	Chst7	carbohydrate (N-acetylglucosamino) sulfotransferase 7
Z00005188-1	Flt1	3.0067	3.2764	3.3536	3.0989	3.6286	3.8935	3.7072	3.9334	3.8849	3.3103	3.6824	3.8268	-0.347883	2.228	6.45634	1.07263e-10	4.61459e-09	-1063	1	0	3	0	5.1496	0.6713	0	Flt1	FMS-like tyrosine kinase 1
Z00007554-1	Amot	2.3216	2.8765	2.7739	2.5153	3.3118	2.9637	3.1103	3.4604	3.3151	2.6126	3.2879	3.0552	-0.34645	2.22	8.29866	0	0	9840	0	0	2	0	2.018	0.8523	0	Amot	angiomotin
Z00034289-1	Grip1	2.2201	2.6941	2.8477	2.2649	2.7189	3.2108	2.989	3.0732	3.2476	2.6226	2.8807	3.2214	-0.346333	2.22	5.59981	2.14581e-08	5.58072e-07	11207	0	0	0	3	3.4662	0.5461	0	Grip1	glutamate receptor interacting protein 1
Z00049857-1	Tmcc3	3.0444	3.8343	3.4312	2.9047	3.6871	3.5317	3.9299	3.9242	3.8795	3.3767	3.7946	3.6051	-0.3461	2.219	4.19248	2.75919e-05	0.000319545	-472	0	0	0	4	12.7146	0.2535	0	Tmcc3	transmembrane and coiled coil domains 3
Z00034467-1	Ptgs2	2.3588	2.3503	2.3809	2.433	2.3849	2.4689	2.8965	2.7838	3.123	2.4714	2.5208	2.6506	-0.344883	2.213	11.3272	0	0	15626	0	0	1	2	2.8377	0.4745	0	Ptgs2	prostaglandin-endoperoxide synthase 2
Z00013170-1	Col4a5	2.2486	2.2526	2.3665	2.3782	2.2186	2.6879	2.6105	2.6412	3.3544	2.2857	2.4152	2.8966	-0.341867	2.197	5.18872	2.11744e-07	4.29088e-06	0	0	0	0	0	0	1	0	Col4a5	procollagen, type IV, alpha 5
Z00010932-1	Igf2bp3	3.3875	3.7467	3.3892	3.3686	3.9557	3.7498	3.9721	4.1633	3.9968	3.6406	4.0448	3.8299	-0.341667	2.196	8.08088	6.66134e-16	6.99006e-14	-316	1	0	3	1	8.5131	0.2535	0	Igf2bp3	insulin-like growth factor 2 mRNA binding protein 3
Z00019665-1	Igfbp3	3.1509	3.572	3.5505	3.9252	3.9252	3.3473	4.1496	4.2593	3.739	3.6788	4.1568	3.5364	-0.341467	2.195	3.64986	0.00026238	0.00217464	0	0	0	0	0	0	1	0	Igfbp3	insulin-like growth factor binding protein 3
Z00006985-1	Cnn2	3.2311	3.4927	3.5188	3.1595	3.5444	3.9561	3.7801	3.8501	4.1121	3.5422	3.6579	4.0057	-0.340917	2.192	6.40327	1.52083e-10	6.21069e-09	-1049	1	0	2	0	2.6078	0.8523	0	Cnn2	calponin 2
Z00014114-1	Tgfb2	2.692	2.7461	2.8897	2.7953	3.0821	3.4228	3.1577	3.155	3.7289	2.9973	3.0894	3.5311	-0.338567	2.181	6.91698	4.61364e-12	2.58353e-10	159966	0	0	3	5	2.8466	0.4611	0	Tgfb2	transforming growth factor, beta 2
Z00022502-1	Cables1	2.4984	2.8023	3.0616	2.479	3.0329	3.1276	3.051	3.2482	3.3508	2.7973	3.1652	3.4167	-0.3379	2.177	8.56753	0	0	2452	0	0	0	2	4.3583	0.4931	0	Cables1	Cdk5 and Abl enzyme substrate 1
Z00001000-1	Anxa5	3.1447	3.1683	3.4951	3.2037	3.1679	3.674	3.7524	3.7305	4.1363	3.1991	3.3449	3.7169	-0.337733	2.176	14.8778	0	0	73572	0	0	0	8	4.2198	0.4737	0	Anxa5	annexin A5
Z00002086-1	Prtg	3.0394	3.6704	3.8563	3.0284	3.8406	4.0664	3.7894	4.1037	4.1565	3.3978	3.9944	4.0821	-0.337067	2.173	5.65982	1.51531e-08	4.1046e-07	5054	0	0	8	3	15.5527	0.1675	1	Prtg	protogenin homolog (Gallus gallus)
Z00036202-1	Nts	2	2.0528	2.1253	2	2	2.6123	2.3412	2.2288	3.1711	2	2.108	2.9625	-0.336867	2.172	3.70939	0.000207763	0.00179276	119709	0	1	0	2	0.8566	1	0	Nts	neurotensin
Z00039076-1	Igsf10	2.5332	2.4903	2.7961	2.581	2.8293	3.1293	3.0829	3.0167	3.2005	2.8921	2.9694	3.2022	-0.3341	2.158	8.46287	0	0	-152139	0	0	2	0	0.6417	1	0	Igsf10	immunoglobulin superfamily, member 10
Z00058656-1	Rpl22l1	3.8351	3.912	3.681	3.8905	4.2299	4.0386	4.2261	4.3546	4.1328	4.228	4.4242	4.225	-0.333933	2.157	11.4623	0	0	-375	1	0	3	1	8.5131	0.2535	0	Rpl22l1	ribosomal protein L22 like 1
Z00013470-1	Pawr	3.3338	3.6149	3.564	3.2865	3.8136	4.1258	3.8933	4.0059	4.0718	3.6479	3.9864	4.1351	-0.333633	2.156	5.2785	1.30243e-07	2.78918e-06	-45160	0	0	8	11	11.4104	0.1543	1	Pawr	Mus musculus PRKC, apoptosis, WT1, regulator (Pawr), mRNA
Z00061811-1	Ltbp1	2.7104	2.8598	3.0596	2.6715	2.8254	3.3891	3.2081	3.1762	3.8742	2.7858	2.935	3.5359	-0.333233	2.154	6.67018	2.55498e-11	1.2508e-09	-11165	0	0	3	0	2.875	0.7295	0	Ltbp1	latent transforming growth factor beta binding protein 1
Z00015370-1	Sh3bgrl	3.0196	3.1858	3.3093	3.2261	3.5143	3.5456	3.552	3.5778	3.9728	3.4626	3.5237	3.7085	-0.332783	2.152	9.59577	0	0	0	0	0	0	0	0	1	0	Sh3bgrl	SH3-binding domain glutamic acid-rich protein like
Z00022006-1	Tnrc9	2.1325	2.4528	2.2781	2.2077	2.6083	2.7899	2.6821	2.872	2.867	2.4427	2.7567	2.8369	-0.33135	2.145	7.44883	9.41469e-14	7.10074e-12	44069	0	0	0	2	1.3013	0.8523	0	Tnrc9	trinucleotide repeat containing 9
Z00035658-1	Psmb8	2.7674	3.4846	2.8456	2.7724	3.7115	2.9719	3.7633	3.9758	2.925	3.012	3.8371	3.0204	-0.330033	2.138	3.31158	0.000927702	0.00633025	0	0	0	0	0	0	1	0	Psmb8	proteosome (prosome, macropain) subunit, beta type 8 (large multifunctional peptidase 7)
Z00022980-1	Plekhg2	2.9599	3.3423	3.522	3.125	3.4925	3.5889	3.6995	3.9096	3.9053	3.2028	3.5798	3.7055	-0.32865	2.131	10.1754	0	0	5433	0	0	1	3	5.9834	0.2945	0	Plekhg2	pleckstrin homology domain containing, family G (with RhoGef domain) member 2
Z00055030-1	Timp3	3.5597	3.5478	3.8036	3.4502	3.5592	4.1336	4.1125	4.1569	4.3852	3.6054	3.6304	4.1257	-0.327	2.123	7.10651	1.19016e-12	7.36525e-11	133048	0	1	0	9	3.6897	0.474	0	Timp3	tissue inhibitor of metalloproteinase 3
Z00035724-1	Lrrk1	2.2536	2.3835	2.6407	2.3957	2.572	2.987	2.8789	2.8993	3.278	2.459	2.716	2.9586	-0.326217	2.119	12.0524	0	0	95041	0	0	1	2	1.3333	0.697	0	Lrrk1	leucine-rich repeat kinase 1
Z00042479-1	Suhw3	2.8055	3.2605	2.8345	2.85	3.4531	2.9661	3.5059	3.6254	3.1191	3.2575	3.5535	3.0644	-0.326017	2.118	6.31941	2.62559e-10	1.02538e-08	36404	0	1	0	2	1.4096	0.8523	0	Suhw3	suppressor of hairy wing homolog 3 (Drosophila)
Z00034671-1	Farp1	2.9431	3.2174	3.7022	3.3034	3.4483	4.0274	3.6878	3.7764	4.2002	3.2441	3.575	4.1122	-0.32565	2.117	9.86202	0	0	-7320	0	0	3	0	3.4305	0.474	0	Farp1	FERM, RhoGEF (Arhgef) and pleckstrin domain protein 1 (chondrocyte-derived)
Z00008961-1	D7Ertd715e	3.2603	3.55	2.839	2.6699	3.4723	2.4189	3.4378	3.9616	3.028	3.2688	3.5173	2.9435	-0.324433	2.111	5.66829	1.44227e-08	3.91554e-07	0	0	0	0	0	0	1	0	D7Ertd715e	DNA segment, Chr 7, ERATO Doi 715, expressed
Z00025028-1	Cxcl10	2.2797	2.8358	3.0866	2.5211	3.3163	3.8062	3.1494	3.3306	3.4472	2.6647	3.3958	3.7962	-0.323033	2.104	3.57664	0.000348039	0.00275679	-9433	1	0	2	0	0	1	0	Cxcl10	chemokine (C-X-C motif) ligand 10
Z00052877-1	Cdk6	3.3601	3.2977	3.4069	3.2908	3.6324	3.8556	3.8729	3.9282	3.9576	3.4793	3.6954	3.8408	-0.321783	2.098	6.17478	6.62566e-10	2.43025e-08	768	1	0	3	0	5.3488	0.34	0	Cdk6	cyclin-dependent kinase 6
Z00057099-1	Centd3	2.9046	3.0956	3.54	3.0531	3.4426	3.8992	3.5449	3.6253	3.9617	3.2298	3.5476	3.9562	-0.321733	2.098	8.26416	2.22045e-16	2.63992e-14	-5398	0	0	2	0	2.5944	0.7295	0	Centd3	centaurin, delta 3
Z00039115-1	2010002N04Rik	3.2324	3.3424	3.3501	3.3188	3.5013	3.7861	3.7537	3.7852	3.9923	3.4594	3.6771	3.7813	-0.31965	2.088	9.25122	0	0	18692	0	0	2	0	1.5429	1	0	2010002N04Rik	RIKEN cDNA 2010002N04 gene
Z00002681-1	Gbp2	3.02	3.3435	3.1654	3.1042	3.5347	3.5049	3.7235	3.8355	3.5067	3.2808	3.6782	3.5652	-0.319533	2.087	5.82669	5.65377e-09	1.66814e-07	29862	0	1	4	10	10.24	0.1722	1	Gbp2	guanylate nucleotide binding protein 2
Z00062965-1	Itgb8	2.1692	2.3053	2.2855	2.285	2.4315	2.3698	2.7334	2.9765	2.5421	2.353	2.6295	2.5192	-0.3179	2.079	7.40807	1.2812e-13	9.48518e-12	-1602	0	0	0	4	10.4393	0.2535	0	Itgb8	integrin beta 8
Z00034614-1	Ctla2a	2.4309	2.4357	2.4687	2.4757	2.485	2.545	2.83	2.7365	3.2302	2.4839	2.6644	2.7913	-0.315883	2.07	6.30536	2.87523e-10	1.11565e-08	-14484	0	1	2	0	1.7167	1	0	Ctla2a	cytotoxic T lymphocyte-associated protein 2 alpha
Z00009280-1	Nhsl1	2.7493	2.8524	3.2158	2.9362	3.2109	3.4695	3.4339	3.3768	3.5409	3.1904	3.2895	3.4895	-0.314483	2.063	7.56417	3.90799e-14	3.13353e-12	-227	0	0	2	0	5.2529	0.5307	0	Nhsl1	NHS-like 1
Z00056939-1	Krt8	2.5766	2.9006	3.2855	2.8305	3.1894	3.6616	3.3408	3.393	3.6109	2.8892	3.2527	3.8394	-0.313633	2.059	5.12982	2.90018e-07	5.71862e-06	-3294	0	0	1	2	5.4433	0.3272	0	Krt8	keratin 8
Z00034337-1	Acsl3	3.2474	3.5104	3.6064	3.4628	3.8389	3.8428	3.8948	4.0554	3.9689	3.6416	3.9582	3.8609	-0.31185	2.05	9.77419	0	0	0	0	0	0	0	0	1	0	Acsl3	acyl-CoA synthetase long-chain family member 3
Z00064681-1	Cald1	3.6578	4.0065	4.3768	3.7562	3.9923	4.7874	4.3638	4.3602	5.012	3.8541	4.0697	4.7867	-0.311583	2.049	6.30024	2.97192e-10	1.15132e-08	-2570	0	0	0	2	4.2734	0.5183	0	Cald1	Mus musculus caldesmon 1 (Cald1), mRNA
Z00003379-1	Cdkn2b	2.7794	2.831	3.0503	2.7185	2.6479	3.4393	3.2246	3.1011	3.9218	2.7496	2.7505	3.5879	-0.311517	2.049	4.71445	2.42369e-06	3.75213e-05	0	0	0	0	0	0	1	0	Cdkn2b	cyclin-dependent kinase inhibitor 2B (p15, inhibits CDK4)
Z00017400-1	H2-T22	2.7598	3.2584	3.3353	2.9818	3.4834	3.5657	3.5656	3.6914	3.6113	3.1673	3.635	3.5828	-0.3115	2.049	5.79801	6.71068e-09	1.949e-07	0	0	0	0	0	0	1	0	H2-T22	histocompatibility 2, T region locus 22
Z00013380-1	Actn1	3.6736	3.6619	4.0182	3.5811	3.7757	4.383	4.1457	4.0704	4.5361	3.9032	3.8969	4.4098	-0.311433	2.048	7.22449	5.02931e-13	3.39057e-11	43266	0	0	0	9	5.9303	0.3272	0	Actn1	actinin, alpha 1
Z00019122-1	3110003A17Rik	3.9561	4.2422	4.1288	3.8554	4.3373	4.5142	4.4825	4.5628	4.7015	4.1699	4.4263	4.5588	-0.3113	2.048	6.12257	9.20772e-10	3.24421e-08	0	0	0	0	0	0	1	0	3110003A17Rik	RIKEN cDNA 3110003A17 gene
Z00022421-1	Foxc1	2.309	2.3729	2.6697	2.6215	2.5106	3.0281	2.8344	2.8208	3.3094	2.5899	2.6908	3.1319	-0.3109	2.046	11.8742	0	0	-77146	0	0	6	6	5.6668	0.2535	0	Foxc1	forkhead box C1
Z00031439-1	E030004N02Rik	2.7508	2.8193	3.0414	2.8358	2.8903	3.581	3.1252	3.168	3.85	2.8573	3.0402	3.7429	-0.310833	2.046	5.26081	1.43425e-07	3.04716e-06	0	0	0	0	0	0	1	0	E030004N02Rik	RIKEN cDNA E030004N02 gene
Z00025539-1	Slit2	2.3909	2.3911	2.5572	2.4258	2.3619	2.499	2.6962	2.7833	3.2883	2.4939	2.5278	2.7011	-0.310783	2.045	6.34191	2.26937e-10	8.92039e-09	-6667	0	0	0	3	4.3075	0.4745	0	Slit2	slit homolog 2 (Drosophila)
Z00014327-1	Lpp	3.9029	3.9689	4.2217	3.7234	3.9048	4.6237	4.3346	4.3396	4.8651	3.9461	4.0116	4.7113	-0.310483	2.044	5.42116	5.92141e-08	1.3808e-06	-20	0	0	0	4	12.7146	0.2128	0	Lpp	LIM domain containing preferred translocation partner in lipoma
Z00011138-1	Lsm5	3.6656	3.6587	3.4774	3.3174	3.736	3.693	3.9361	3.9804	3.7971	3.8942	3.9502	3.8511	-0.310167	2.043	5.64151	1.68561e-08	4.53535e-07	182053	0	0	0	2	0.7188	1	0	Lsm5	LSM5 homolog, U6 small nuclear RNA associated (S. cerevisiae)
Z00018258-1	Arl4c	2.4867	2.7078	2.8328	2.4207	2.7457	3.2639	3.0223	3.1654	3.3978	2.4603	2.9121	3.3566	-0.309483	2.039	4.99503	5.88267e-07	1.06271e-05	89044	0	0	5	5	4.3899	0.2945	0	Arl4c	ADP-ribosylation factor-like 4C
Z00035786-1	Elk3	2.4273	2.3859	2.4752	2.4574	2.4796	2.7892	2.8682	2.8143	3.2073	2.5605	2.5359	2.8842	-0.3093	2.038	9.34307	0	0	20276	0	0	2	0	1.4913	0.8613	0	Elk3	ELK3, member of ETS oncogene family
Z00062265-1	Arrb1	2.9164	3.2999	3.3422	2.9712	3.5997	3.5586	3.7276	3.7855	3.5211	3.2982	3.672	3.5367	-0.30885	2.036	4.25562	2.08475e-05	0.000249333	-16454	0	0	3	3	5.3962	0.2945	0	Arrb1	arrestin, beta 1
Z00035949-1	Cxcl12	2.7218	3.1988	2.8526	2.7357	3.5248	2.8691	3.0687	3.5967	3.6614	2.8075	3.4584	3.1583	-0.308033	2.033	4.69901	2.61428e-06	3.99592e-05	30789	0	0	1	12	9.7499	0.2152	0	Cxcl12	chemokine (C-X-C motif) ligand 12
Z00023980-1	Ltb	3.0272	2.927	2.8761	2.7037	3.0891	3.0509	3.552	3.6763	2.9965	2.998	3.2908	3.0064	-0.307667	2.031	3.51512	0.00043956	0.0033604	4320	0	0	0	6	10.3534	0.2535	0	Ltb	lymphotoxin B
Z00026257-1	Fndc4	2.5617	2.9658	2.7603	2.7077	3.0904	3.1805	3.1474	3.2345	3.2761	2.9775	3.2705	3.2055	-0.307517	2.03	7.50042	6.35048e-14	4.94415e-12	3268	0	0	4	1	8.3437	0.2647	0	Fndc4	fibronectin type III domain containing 4
Z00044318-1	Sox11	2.6225	2.8618	2.5714	2.5925	2.7728	2.5961	2.9604	3.2724	3.2035	2.7178	2.8939	2.8126	-0.30725	2.029	10.4468	0	0	19468	0	0	1	2	2.5884	0.5183	0	Sox11	SRY-box containing gene 11
Z00023460-1	P2ry5	3.6027	3.9285	3.9002	3.5036	3.8044	4.1764	4.1218	4.2839	4.3303	3.8221	4.0599	4.1358	-0.306333	2.025	6.56718	5.12763e-11	2.34385e-09	429	1	0	4	5	23.8935	0.0685	1	P2ry5	purinergic receptor P2Y, G-protein coupled, 5
Z00053946-1	C030003D03Rik	2.5342	3.0032	2.6023	2.5986	3.0866	2.6606	3.236	3.4821	3.1068	2.6112	3.2021	2.6848	-0.30625	2.024	9.87353	0	0	0	0	0	0	0	0	1	0	C030003D03Rik	RIKEN cDNA C030003D03 gene
Z00030801-1	Parp8	2.3705	2.5689	2.5993	2.4955	2.784	2.894	2.9182	3.1161	3.1558	2.5458	2.9603	2.8522	-0.306033	2.023	11.6174	0	0	0	0	0	0	0	0	1	0	Parp8	poly (ADP-ribose) polymerase family, member 8
Z00011907-1	Chst11	2.7526	2.8247	3.3179	2.7846	3.1221	3.3964	3.2631	3.2721	3.8823	2.9384	3.1162	3.5585	-0.305383	2.02	9.07554	0	0	-24617	0	0	1	2	2.3463	0.5306	0	Chst11	carbohydrate sulfotransferase 11
Z00020472-1	Plekho1	3.052	3.2483	3.604	3.1645	3.4189	3.9466	3.5475	3.649	4.1533	3.3414	3.5669	4.0088	-0.305433	2.02	12.9344	0	0	0	0	0	0	0	0	1	0	Plekho1	pleckstrin homology domain containing, family O member 1
Z00062033-1	Jph2	2.9573	3.1696	3.3277	3.1283	3.3294	4.0414	3.4038	3.5228	4.2008	3.2092	3.37	4.065	-0.302983	2.009	4.94612	7.57084e-07	1.31929e-05	31406	0	0	4	0	2.4892	0.9087	0	Jph2	junctophilin 2
Z00006007-1	F3	3.2657	3.4162	4.015	3.2997	3.6204	4.6385	3.9161	3.8096	4.6064	3.5947	3.6451	4.4988	-0.302533	2.007	4.72021	2.35598e-06	3.66612e-05	-43	1	0	3	0	5.3488	0.6713	0	F3	coagulation factor III
Z00006651-1	Tmem47	2.8921	3.2628	2.9027	2.8583	3.3884	2.9824	3.4534	3.6675	3.2581	3.1868	3.5342	3.0024	-0.302617	2.007	8.42822	0	0	-194297	0	1	1	5	2.043	0.5306	0	Tmem47	DAY20_11_K07.x1 FH DAY20 Mus musculus cDNA clone DAY20_11_K07 similar to Transmembrane 4 superfamily member 10, mRNA sequence
Z00012174-1	Ube2e2	2.9028	3.2172	3.2315	2.9016	3.3535	3.3828	3.543	3.6067	3.6317	3.1774	3.4177	3.4198	-0.30115	2.001	7.83213	4.88498e-15	4.55209e-13	-1703	0	0	1	4	12.2729	0.2128	0	Ube2e2	ubiquitin-conjugating enzyme E2E 2 (UBC4/5 homolog, yeast)
Z00003247-1	Utrn	3.6025	3.8328	3.5187	3.334	3.7965	3.7703	3.9934	3.9721	4.002	3.9926	3.8816	3.8173	-0.3007	1.998	4.46421	8.03655e-06	0.000107399	-274	1	0	4	17	62.2812	0.0073	1	Utrn	utrophin
Z00009230-1	Ier5	2.6198	3.105	3.0956	2.6766	3.0602	3.5063	3.2138	3.2793	3.6946	2.8682	3.2469	3.5626	-0.300317	1.997	5.5231	3.33061e-08	8.19412e-07	11426	0	0	1	5	6.6857	0.432	0	Ier5	immediate early response 5
Z00035371-1	Pxdn	3.4816	3.8218	4.0177	3.5575	3.9749	4.3191	4.151	4.2482	4.4847	3.727	4.0635	4.2976	-0.2999	1.995	7.73804	9.99201e-15	8.86607e-13	-38363	0	0	0	5	3.458	0.6658	0	Pxdn	peroxidasin homolog (Drosophila)
Z00015921-1	Hip1	2.5515	2.6477	2.7991	2.5072	2.758	3.1591	2.9181	3.0631	3.3426	2.7318	2.8744	3.2873	-0.299117	1.991	8.03334	8.88178e-16	9.0448e-14	2325	0	0	2	1	5.9137	0.4989	0	Hip1	huntingtin interacting protein 1
Z00020327-1	Zadh2	2.6583	2.7093	3.4467	2.8653	2.8907	3.9508	3.1848	3.2204	3.975	2.9777	3.047	3.91	-0.298967	1.991	8.71512	0	0	0	0	0	0	0	0	1	0	Zadh2	zinc binding alcohol dehydrogenase, domain containing 2
Z00015980-1	Dguok	3.0036	2.9889	3.0985	3.3235	3.4277	3.5642	3.4889	3.4812	3.5166	3.57	3.5526	3.5875	-0.2984	1.988	13.8337	0	0	0	0	0	0	0	0	1	0	Dguok	deoxyguanosine kinase
Z00028542-1	9330152L17	2.8145	2.8942	2.8919	2.7955	3.0897	2.9774	3.3286	3.2565	3.1995	3.1628	3.1966	3.1037	-0.297417	1.983	8.37908	0	0	0	0	0	0	0	0	1	0	9330152L17	hypothetical protein 9330152L17
Z00030687-1	Nr2f1	2.7254	2.9153	2.8788	2.8644	2.5561	3.0456	2.975	2.7222	3.7279	3.028	2.9779	3.3347	-0.296683	1.98	3.17982	0.00147366	0.00933022	1501	0	0	2	0	4.432	0.8291	0	Nr2f1	nuclear receptor subfamily 2, group F, member 1
Z00041009-1	2810022L02Rik	2.5632	2.8725	2.8251	2.5655	2.995	3.1464	3.1891	3.2288	3.213	2.7634	3.2102	3.1328	-0.294933	1.972	5.61037	2.0189e-08	5.27911e-07	0	0	0	0	0	0	1	0	2810022L02Rik	RIKEN cDNA 2810022L02 gene
Z00059843-1	Arts1	2.1245	2.57	2.2412	2.3271	2.6222	2.5324	2.7763	3.0278	2.5502	2.368	2.9288	2.5324	-0.29435	1.969	5.98638	2.14559e-09	6.91371e-08	7870	0	0	0	2	2.6756	0.7642	0	Arts1	type 1 tumor necrosis factor receptor shedding aminopeptidase regulator
Z00045409-1	Vgll3	2.8495	3.0063	2.9828	2.6579	3.1407	3.4729	3.1882	3.2126	3.5819	3.1429	3.2446	3.5046	-0.294117	1.968	4.51081	6.45798e-06	8.87605e-05	0	0	0	0	0	0	1	0	Vgll3	vestigial like 3 (Drosophila)
Z00040239-1	Rdh10	2.8341	3.1618	3.1622	2.8209	3.2825	3.4325	3.5392	3.4924	3.7369	3.0335	3.2478	3.4068	-0.293767	1.967	5.98543	2.15824e-09	6.94521e-08	24744	0	0	4	8	9.4076	0.3037	0	Rdh10	retinol dehydrogenase 10 (all-trans)
Z00019276-1	Myl9	3.6718	4.182	4.1027	3.5575	3.9787	4.5555	4.2939	4.3536	4.7331	3.8549	4.0215	4.554	-0.2938	1.967	3.87907	0.000104856	0.00101026	10870	0	1	0	5	5.861	0.5527	0	Myl9	myosin, light polypeptide 9, regulatory
Z00025438-1	St3gal5	3.2296	3.3352	3.5306	3.3145	3.4599	3.9777	3.5484	3.6158	4.3001	3.4499	3.545	4.1507	-0.293733	1.967	5.89801	3.67916e-09	1.12686e-07	24138	0	1	2	0	1.3864	1	0	St3gal5	ST3 beta-galactoside alpha-2,3-sialyltransferase 5
Z00063398-1	Emp3	3.54	3.4053	3.8523	3.6068	3.4579	4.0691	3.9891	3.8693	4.465	3.6975	3.4957	4.1753	-0.293417	1.965	12.4833	0	0	0	0	0	0	0	0	1	0	Emp3	epithelial membrane protein 3
Z00023948-1	Opn3	2.0943	2.1281	2.3071	2.2125	2.2655	2.6356	2.4444	2.6132	2.8007	2.2772	2.5158	2.7477	-0.29265	1.962	10.1653	0	0	-20002	0	1	4	0	3.0064	0.9067	0	Opn3	opsin (encephalopsin)
Z00024100-1	Trpc3	2.3135	2.6666	2.3782	2.3583	2.6685	2.5372	2.6711	3.1523	2.7776	2.4461	2.9022	2.7258	-0.292133	1.959	10.5426	0	0	22961	0	0	2	0	1.4157	1	0	Trpc3	transient receptor potential cation channel, subfamily C, member 3
Z00020944-1	Igsf4a	3.1079	3.5979	3.2704	3.2033	3.6953	3.7555	3.6162	3.8163	3.9381	3.3575	3.7316	3.9145	-0.29065	1.953	5.29149	1.21323e-07	2.62143e-06	3568	0	0	4	1	8.0315	0.432	0	Igsf4a	immunoglobulin superfamily, member 4A
Z00020633-1	Nkd1	2.729	2.8742	3.0134	2.7438	3.1987	3.2702	3.0822	3.3545	3.6989	2.8877	3.2179	3.3282	-0.290017	1.95	7.67537	1.64313e-14	1.41632e-12	21765	0	0	0	2	1.7481	0.8687	0	Nkd1	naked cuticle 1 homolog (Drosophila)
Z00031836-1	LOC672522	2.9012	2.6937	2.5246	2.3824	2.5443	2.3146	2.9938	2.8336	2.693	3.0497	2.8086	2.7143	-0.2887	1.944	7.2718	3.54827e-13	2.43289e-11	0	0	0	0	0	0	1	0	LOC672522	similar to absent in melanoma 2
Z00033573-1	Stxbp4	2.9017	3.0396	3.2201	2.9026	3.2196	3.6415	3.376	3.4648	3.6178	3.1655	3.2786	3.7534	-0.2885	1.943	5.72079	1.06029e-08	2.94479e-07	-4899	0	0	0	2	3.2625	0.713	0	Stxbp4	syntaxin binding protein 4
Z00054591-1	Fgf5	2.3214	3.4348	2.4264	2.1658	3.4395	2.4836	3.2073	3.5909	2.6449	2.4327	3.4392	2.6806	-0.28735	1.938	3.01965	0.0025307	0.0146121	1695	1	0	1	11	27.6913	0.1367	1	Fgf5	fibroblast growth factor 5
Z00005705-1	Rcn2	3.1565	3.396	3.4766	3.1496	3.5415	3.8028	3.6734	3.759	3.9912	3.42	3.5897	3.8049	-0.285867	1.931	7.78029	7.32747e-15	6.64844e-13	-15496	0	0	0	2	2.0151	0.8291	0	Rcn2	reticulocalbin 2
Z00035612-1	3110001A13Rik	3.318	3.3124	3.7406	3.2175	3.5005	4.138	3.8066	3.7999	4.1725	3.4232	3.6401	4.085	-0.283383	1.92	5.37422	7.69134e-08	1.74793e-06	10561	0	0	0	2	2.3658	0.6815	0	3110001A13Rik	RIKEN cDNA 3110001A13 gene
Z00068240-1	LOC675675	2.3282	2.264	2.3261	2.2663	2.5228	2.2445	2.8248	2.5658	2.5142	2.7795	2.5888	2.377	-0.283033	1.919	4.96269	6.95227e-07	1.23015e-05	0	0	0	0	0	0	1	0	LOC675675	PREDICTED: Mus musculus similar to developmental pluripotency-associated 3 (LOC675675), mRNA
Z00036230-1	Tcf4	3.7043	3.7662	3.6184	3.7612	3.961	3.8955	4.089	4.1952	4.1686	3.9729	4.0305	3.9409	-0.28175	1.913	11.7147	0	0	101591	0	0	1	16	7.7695	0.3904	0	Tcf4	transcription factor 4
Z00054042-1	Glipr2	3.2181	3.2775	3.7322	2.9543	3.3048	3.883	3.7254	3.7853	4.029	3.2046	3.4646	3.8515	-0.28175	1.913	5.11086	3.20697e-07	6.23692e-06	-477	1	0	2	0	2.7119	0.9067	0	Glipr2	GLI pathogenesis-related 2
Z00002607-1	B4galt2	3.0795	3.2707	3.2432	3.1555	3.4021	3.4594	3.5825	3.626	3.6659	3.3378	3.5474	3.5385	-0.281283	1.911	12.6062	0	0	-253	1	0	2	0	2.7119	0.9067	0	B4galt2	UDP-Gal:betaGlcNAc beta 1,4- galactosyltransferase, polypeptide 2
Z00016637-1	Col8a1	2.8096	2.7651	2.9941	2.929	2.9032	3.2609	3.2105	3.2724	3.6452	2.9507	2.9828	3.288	-0.281283	1.911	12.8242	0	0	-194279	0	1	0	8	2.8109	0.6781	0	Col8a1	procollagen, type VIII, alpha 1
Z00021602-1	Slc25a24	2.334	2.5406	2.8633	2.5158	2.7012	3.2959	2.9569	2.9066	3.4413	2.5662	2.8117	3.2455	-0.279567	1.904	7.44857	9.4369e-14	7.09531e-12	-34561	0	0	2	0	1.193	1	0	Slc25a24	solute carrier family 25 (mitochondrial carrier, phosphate carrier), member 24
Z00058479-1	2810417H13Rik	3.6714	3.8785	3.693	3.7402	4.1013	3.9591	4.1373	4.2848	4.0683	4.0486	4.1612	4.0169	-0.278933	1.901	9.70143	0	0	0	0	0	0	0	0	1	0	2810417H13Rik	RIKEN cDNA 2810417H13 gene
Z00019819-1	1300003B13Rik	2.8039	3.0502	2.7654	2.5423	3.1179	2.6834	3.2459	3.4268	2.8783	2.8691	3.4074	2.8084	-0.2788	1.9	5.18109	2.20591e-07	4.44405e-06	-3013	0	0	2	0	3.3112	0.7284	0	1300003B13Rik	RIKEN cDNA 1300003B13 gene
Z00061681-1	Vcl	4.092	4.4682	4.5734	4.4581	4.6276	4.9898	4.7073	4.7365	5.0191	4.5844	4.7677	5.0663	-0.2787	1.9	8.18724	2.22045e-16	2.52785e-14	-29011	0	0	0	3	2.3282	0.7642	0	Vcl	vinculin
Z00034310-1	Csrp1	3.0299	3.2261	3.6415	2.9086	3.2215	3.9035	3.577	3.6326	4.0383	3.0927	3.279	3.9832	-0.278617	1.899	5.32998	9.8221e-08	2.17683e-06	-5244	0	0	1	2	4.481	0.5247	0	Csrp1	cysteine and glycine-rich protein 1
Z00058461-1	EG622335	3.8933	4.1169	4.0352	3.7907	4.2328	4.3777	4.3747	4.4398	4.5976	4.0224	4.293	4.3862	-0.27785	1.896	6.11699	9.53579e-10	3.35002e-08	0	0	0	0	0	0	1	0	EG622335	predicted gene, EG622335
Z00039143-1	9130008F23Rik	2.5979	2.6107	2.7848	2.5929	2.9058	3.2425	3.1837	3.1279	3.2281	2.7295	2.9785	3.1489	-0.277	1.892	4.951	7.38321e-07	1.29596e-05	0	0	0	0	0	0	1	0	9130008F23Rik	RIKEN cDNA 9130008F23 gene
Z00019694-1	AI314180	2.8084	3.0375	3.1518	3.0462	3.3288	3.3666	3.3436	3.4717	3.3855	3.3106	3.4925	3.3963	-0.276817	1.892	8.40674	0	0	0	0	0	0	0	0	1	0	AI314180	expressed sequence AI314180
Z00036120-1	Sdc2	2.5229	2.7241	2.8296	2.548	2.7203	3.0169	2.9893	3.0584	3.3504	2.6468	2.9001	3.077	-0.2767	1.891	11.775	0	0	29786	0	0	2	0	1.2696	1	0	Sdc2	syndecan 2
Z00025867-1	Pkia	2.9941	3.238	3.1537	3.0452	3.3612	3.3753	3.5454	3.6016	3.5095	3.259	3.4915	3.4171	-0.2761	1.888	8.61377	0	0	602	1	0	0	12	35.7396	0.1367	1	Pkia	protein kinase inhibitor, alpha
Z00006557-1	Adk	4.2785	4.5679	4.2712	4.6108	4.9372	4.7871	4.8919	4.8685	4.6518	4.9301	4.9829	4.7811	-0.2756	1.886	6.41264	1.43018e-10	5.93081e-09	12324	0	0	0	10	11.1474	0.3967	0	Adk	adenosine kinase
Z00035806-1	Sertad4	3.1775	3.8519	3.5462	3.0667	3.7668	3.7903	3.8807	4.0716	3.9695	3.2621	3.8302	3.8388	-0.275583	1.886	4.20925	2.56221e-05	0.000299028	-14515	0	0	1	3	3.9663	0.5637	0	Sertad4	SERTA domain containing 4
Z00012342-1	Fhl1	3.1292	3.4728	3.2554	2.966	3.4667	3.7503	3.5582	3.6248	3.9415	3.2584	3.5331	3.7782	-0.275633	1.886	4.0009	6.31015e-05	0.000651392	0	0	0	0	0	0	1	0	Fhl1	four and a half LIM domains 1
Z00054854-1	Tpm4	3.902	4.0813	4.3209	3.9278	4.3123	4.7725	4.4439	4.5238	4.7114	4.1427	4.4388	4.7058	-0.274933	1.883	5.42902	5.66642e-08	1.32905e-06	772	0	0	0	7	22.2912	0.2436	0	Tpm4	tropomyosin 4
Z00007901-1	Paip1	2.8824	3.2366	3.2583	3.259	3.6335	3.6156	3.5526	3.6591	3.6031	3.4755	3.6531	3.5829	-0.273483	1.877	7.55266	4.26326e-14	3.39583e-12	0	0	0	0	0	0	1	0	Paip1	polyadenylate binding protein-interacting protein 1
Z00054652-1	Zyx	3.8385	4.1177	4.3127	3.9557	4.4803	4.7178	4.4746	4.6204	4.7814	4.0388	4.4782	4.6683	-0.273167	1.876	6.28295	3.32215e-10	1.27675e-08	-13700	0	1	0	2	2.1217	0.8216	0	Zyx	zyxin
Z00009480-1	Pfkfb3	2.6371	2.9447	2.9181	2.571	2.9651	3.5114	3.1028	3.1391	3.4419	2.8433	3.1357	3.5233	-0.273117	1.875	3.89122	9.97429e-05	0.000966397	1955	0	0	1	2	6.7711	0.4473	0	Pfkfb3	6-phosphofructo-2-kinase/fructose-2,6-biphosphatase 3
Z00024808-1	Fzd2	2.932	3.3412	3.2765	3.0106	3.4877	3.7512	3.404	3.5624	3.7513	3.2861	3.6312	3.7994	-0.272533	1.873	6.01749	1.77142e-09	5.81678e-08	-277	1	0	3	5	21.2536	0.1935	1	Fzd2	frizzled homolog 2 (Drosophila)
Z00070171-1	Dsp	3.5287	3.9341	4.0292	3.7204	3.9944	4.2772	4.2457	4.2831	4.3553	3.8293	4.0805	4.3208	-0.271783	1.87	5.90197	3.59195e-09	1.10435e-07	-17174	0	0	1	16	16.345	0.2171	0	Dsp	desmoplakin
Z00024575-1	Fign	2.6147	2.9797	2.8175	2.3514	3.0382	2.7221	3.1404	3.2065	3.0677	2.7977	3.124	2.8179	-0.271767	1.87	4.86636	1.13671e-06	1.90915e-05	11855	0	0	3	0	2.8038	0.8496	0	Fign	fidgetin
Z00008436-1	Tshz1	2.3301	2.4998	3.3005	2.5669	2.6094	3.7253	2.8475	2.8208	3.9577	2.6573	2.6352	3.7443	-0.2718	1.87	8.10586	4.44089e-16	4.7636e-14	16660	0	0	3	0	2.4318	0.9972	0	Tshz1	teashirt zinc finger family member 1
Z00005126-1	Mmp14	3.5944	3.8106	3.8659	4.0805	4.0171	4.19	4.0647	4.113	4.4586	4.1785	4.1385	4.2347	-0.271583	1.869	6.86622	6.59273e-12	3.59177e-10	1959	1	0	3	0	3.4139	0.8291	0	Mmp14	matrix metallopeptidase 14 (membrane-inserted)
Z00020755-1	Mpdz	2.771	2.8998	2.882	2.7419	3.1155	3.203	3.1887	3.3017	3.28	2.9831	3.2924	3.197	-0.271617	1.869	7.18301	6.81899e-13	4.42409e-11	-27585	0	0	2	0	1.3111	0.9822	0	Mpdz	multiple PDZ domain protein
Z00035945-1	App	2.6857	2.8251	2.8952	2.692	2.8594	3.2104	3.1011	3.1038	3.5673	2.7899	2.9603	3.2704	-0.270833	1.866	7.0149	2.30127e-12	1.37139e-10	-2414	0	0	2	0	3.633	0.6048	0	App	amyloid beta (A4) precursor protein
Z00023397-1	Stau2	2.8146	3.0181	3.0261	2.9042	3.3573	3.4259	3.3123	3.3974	3.3876	3.1381	3.4403	3.4945	-0.270667	1.865	6.49883	8.09448e-11	3.55201e-09	-4505	0	0	2	0	2.7983	0.7947	0	Stau2	staufen (RNA binding protein) homolog 2 (Drosophila)
Z00036076-1	Nedd10	2	2.3611	2.2922	2.1049	2.5518	2.6549	2.5508	2.7301	2.8633	2.1715	2.5998	2.6671	-0.269617	1.86	8.12642	4.44089e-16	4.80632e-14	0	0	0	0	0	0	1	0	Nedd10	Mus musculus 10 days neonate skin cDNA, RIKEN full-length enriched library, clone:4732420O09 product:unclassifiable, full insert sequence
Z00011793-1	D0H4S114	2.6283	2.6685	2.9805	2.4922	2.7728	3.2907	3.0518	3.0975	3.381	2.6839	2.9846	3.245	-0.268467	1.856	5.61469	1.96918e-08	5.18844e-07	3047	0	0	0	2	3.9796	0.6781	0	D0H4S114	DNA segment, human D4S114
Z00007254-1	Nlk	3.3885	3.3309	3.4996	3.255	3.5819	3.7074	3.5932	3.6987	3.7391	3.7324	3.7836	3.8233	-0.267833	1.853	6.60853	3.88152e-11	1.8297e-09	-109771	0	0	0	9	4.0476	0.5902	0	Nlk	nemo like kinase
Z00050045-1	Eml1	2.4818	2.8673	2.9977	2.5651	3.0088	3.0873	3.0812	3.2296	3.3527	2.7244	3.136	3.0898	-0.267617	1.852	8.05706	8.88178e-16	9.16076e-14	-32957	0	0	2	2	2.6866	0.5902	0	Eml1	echinoderm microtubule associated protein like 1
Z00023935-1	Mark1	2.9231	3.1246	3.2216	2.9542	3.4153	3.4566	3.4249	3.5008	3.4886	3.274	3.5226	3.4881	-0.267267	1.85	6.40503	1.50338e-10	6.16026e-09	6893	0	0	0	2	2.8281	0.762	0	Mark1	MAP/microtubule affinity-regulating kinase 1
Z00020887-1	2610528K11Rik	2.9383	2.9634	3.3457	2.9312	3.2473	3.8946	3.3857	3.5001	3.8257	3.107	3.241	3.8557	-0.265783	1.844	4.7787	1.76432e-06	2.83689e-05	-138802	0	0	1	2	1.1379	0.8291	0	2610528K11Rik	RIKEN cDNA 2610528K11 gene
Z00012377-1	C730024G19Rik	2.9252	3.0501	3.1904	2.8747	3.1645	3.3301	3.3211	3.3761	3.4827	3.2198	3.2877	3.4376	-0.265	1.841	9.41256	0	0	57289	0	1	2	11	7.4148	0.3904	0	C730024G19Rik	RIKEN cDNA C730024G19 gene
Z00005585-1	Chd7	3.4984	3.7359	3.6465	3.6705	3.9027	3.8643	4.0145	4.0209	4.0015	3.8937	3.9919	3.9832	-0.264567	1.839	10.7593	0	0	-2201	0	0	2	7	19.8006	0.1935	1	Chd7	chromodomain helicase DNA binding protein 7
Z00043898-1	Apc	2.6734	2.8183	2.8153	2.8435	2.9288	3.0825	3.1211	3.1957	3.1217	3.0346	3.0981	3.1778	-0.264533	1.839	11.0194	0	0	-8753	0	0	2	0	2.1193	0.8291	0	Apc	adenomatosis polyposis coli
Z00016813-1	Abcg2	3.3809	3.4663	3.3261	3.5347	3.8394	3.8335	3.8685	3.937	3.8382	3.7133	3.8802	3.7291	-0.264233	1.838	7.66826	1.75415e-14	1.50664e-12	-1138	0	0	2	4	17.0216	0.2219	0	Abcg2	ATP-binding cassette, sub-family G (WHITE), member 2
Z00017700-1	Marcks	3.6845	3.8783	3.858	3.5296	4.0404	4.2044	4.1598	4.201	4.5092	3.7524	4.0088	4.1482	-0.264033	1.837	5.02212	5.11045e-07	9.40097e-06	48144	0	0	0	5	3.177	0.6781	0	Marcks	myristoylated alanine rich protein kinase C substrate
Z00007374-1	Tacstd2	2.7678	3.0482	2.8031	2.8873	3.5161	3.4535	3.413	3.601	3.0505	3.0399	3.6041	3.3518	-0.26405	1.837	3.20152	0.00136705	0.00878665	2475	0	0	2	0	3.5953	0.9067	0	Tacstd2	tumor-associated calcium signal transducer 2
Z00026247-1	A930024E05Rik	2.498	3.0478	2.5432	2.5371	2.7973	2.8127	2.9315	3.1636	3.0551	2.6994	3.0908	2.875	-0.263217	1.833	5.59436	2.21433e-08	5.72192e-07	0	0	0	0	0	0	1	0	A930024E05Rik	RIKEN cDNA A930024E05 gene
Z00004402-1	Ica1	2.6038	2.776	2.7902	2.6484	3.0316	3.0933	3.0815	3.0797	2.9691	3.0887	3.1429	3.1585	-0.26285	1.832	5.28627	1.24838e-07	2.68296e-06	-31847	0	0	1	3	2.855	0.6173	0	Ica1	islet cell autoantigen 1
Z00034145-1	Epb4.1l3	2.8841	3.0169	3.2162	2.864	3.1864	3.4184	3.3753	3.4086	3.5083	3.0927	3.2886	3.4869	-0.2624	1.83	7.16387	7.84262e-13	4.94208e-11	-5566	0	1	4	6	14.4462	0.2219	0	Epb4.1l3	erythrocyte protein band 4.1-like 3
Z00027158-1	LOC236749	3.019	3.1701	3.4858	3.1262	3.3538	3.7116	3.5194	3.5823	3.861	3.2672	3.4934	3.7179	-0.26245	1.83	11.3503	0	0	48188	0	1	4	6	5.8553	0.43	0	LOC236749	similar to hypothetical protein
Z00019464-1	Ddah1	3.0378	2.9024	3.1135	3.1398	3.0826	3.4827	3.4121	3.414	3.5666	3.3236	3.1855	3.4307	-0.262283	1.829	9.07723	0	0	609	1	0	1	2	6.4224	0.432	0	Ddah1	dimethylarginine dimethylaminohydrolase 1
Z00007583-1	Slco3a1	2.6856	2.9678	3.3459	2.6557	3.2468	3.5506	3.3279	3.3778	3.7422	2.9205	3.2645	3.3933	-0.2623	1.829	4.75494	1.9851e-06	3.14372e-05	80908	0	0	0	3	1.5158	0.8687	0	Slco3a1	solute carrier organic anion transporter family, member 3a1
Z00035944-1	Ppfibp1	3.3275	3.4105	3.6261	3.5132	3.7775	3.8992	3.8358	3.8853	3.9342	3.7239	3.8602	3.8852	-0.261767	1.827	8.61571	0	0	-1760	0	0	2	2	9.1534	0.408	0	Ppfibp1	PTPRF interacting protein, binding protein 1 (liprin beta 1)
Z00051249-1	Klf6	3.5154	3.8584	3.9573	3.5898	4.0514	4.4374	4.099	4.1887	4.3199	3.9078	4.0568	4.4078	-0.261717	1.827	4.55658	5.19934e-06	7.3298e-05	-58258	0	0	2	6	4.4451	0.4546	0	Klf6	Kruppel-like factor 6
Z00058720-1	Il6	2.0166	2.0308	2.0858	2.1789	2	2.018	2.5138	2.4851	2.5974	2.0953	2.0862	2.115	-0.26045	1.822	10.5188	0	0	-4394	0	0	2	0	2.8277	0.9067	0	Il6	interleukin 6
Z00036077-1	Zfhx1b	2.4089	2.4324	2.544	2.5146	2.5116	2.866	2.7477	2.804	3.143	2.6403	2.6081	2.8961	-0.260283	1.821	9.47946	0	0	-45517	0	0	3	13	9.9932	0.2991	0	Zfhx1b	zinc finger homeobox 1b
Z00016353-1	Rerg	2.4812	2.7239	2.502	2.5828	2.9885	2.5163	3.0704	3.2129	2.7261	2.6967	3.1378	2.5122	-0.260233	1.821	5.78506	7.24883e-09	2.08523e-07	-636	0	0	0	3	9.527	0.4511	0	Rerg	RAS-like, estrogen-regulated, growth-inhibitor
Z00010202-1	Egr1	3.4843	3.1762	3.0545	3.402	3.1768	3.2924	3.5911	3.586	3.4534	3.5526	3.5354	3.4289	-0.2602	1.821	6.34646	2.20325e-10	8.70301e-09	491	1	0	3	0	5.5541	0.7625	0	Egr1	early growth response 1
Z00022001-1	Actg2	2.3999	2.4144	2.6146	2.3974	2.3813	2.9929	2.7622	2.7443	3.2449	2.4613	2.4255	3.1226	-0.26005	1.82	5.31259	1.08079e-07	2.36705e-06	710	0	0	2	0	5.2529	0.8041	0	Actg2	actin, gamma 2, smooth muscle, enteric
Z00023032-1	Nr2f6	3.4867	3.6012	3.4194	3.5639	3.9096	3.7803	3.9168	3.9467	3.8651	3.7685	3.9875	3.8347	-0.2597	1.818	8.03317	8.88178e-16	9.0068e-14	-1661	1	0	3	1	6.3987	0.4511	0	Nr2f6	nuclear receptor subfamily 2, group F, member 6
Z00024923-1	Nup210	3.2431	3.2754	3.0625	3.2441	3.5827	3.4045	3.6565	3.6929	3.4106	3.4819	3.6185	3.5099	-0.259667	1.818	6.31107	2.77118e-10	1.07875e-08	4509	0	0	2	0	2.7973	0.7625	0	Nup210	nucleoporin 210
Z00035858-1	Tm6sf1	2.3897	2.6136	2.73	2.5129	2.7422	3.0078	2.7918	2.9873	3.0282	2.817	2.8812	3.0452	-0.259083	1.816	8.93216	0	0	-709	0	0	2	0	5.2529	0.8041	0	Tm6sf1	transmembrane 6 superfamily member 1
Z00035797-1	2010305C02Rik	2.163	2.2329	2.5803	2.4529	2.5998	2.9583	2.5843	2.6801	2.9219	2.56	2.7598	3.0345	-0.2589	1.815	12.1557	0	0	-6620	1	0	1	4	4.4131	0.4511	0	2010305C02Rik	RIKEN cDNA 2010305C02 gene
Z00020444-1	Camk2d	3.0971	3.3197	3.2893	3.0842	3.2898	3.5886	3.5252	3.6292	3.8433	3.2237	3.3941	3.6055	-0.258717	1.814	7.78135	7.10543e-15	6.4713e-13	335	1	0	4	0	7.9886	0.6781	0	Camk2d	calcium/calmodulin-dependent protein kinase II, delta
Z00024182-1	Cenpk	3.2307	3.2376	3.2104	3.3827	3.5001	3.4353	3.6132	3.614	3.4374	3.6551	3.6263	3.601	-0.258367	1.813	11.4736	0	0	0	0	0	0	0	0	1	0	Cenpk	centromere protein K
Z00034226-1	Cgrrf1	2.9706	3.1873	3.3459	2.9488	3.4319	3.6821	3.4795	3.6083	3.7206	3.1074	3.5533	3.6472	-0.258283	1.813	5.48085	4.23277e-08	1.0226e-06	0	0	0	0	0	0	1	0	Cgrrf1	cell growth regulator with ring finger domain 1
Z00024648-1	Mrpl53	3.8223	3.7989	3.8524	4.0137	4.1448	4.1578	4.2627	4.2664	4.2345	4.194	4.2173	4.1607	-0.257617	1.81	10.1461	0	0	-7449	1	0	2	2	2.4641	0.563	0	Mrpl53	mitochondrial ribosomal protein L53
Z00026007-1	Cthrc1	2.5929	3.5363	2.8305	2.5465	3.4542	2.9687	3.2658	3.4555	3.3589	2.7877	3.4862	3.1178	-0.257133	1.808	3.41006	0.000649497	0.00469048	0	0	0	0	0	0	1	0	Cthrc1	collagen triple helix repeat containing 1
Z00064491-1	Slc35f1	2.0854	2.2256	2.0484	2	2.2157	2.1998	2.4326	2.7649	2.3206	2.0513	2.4544	2.293	-0.256983	1.807	5.5954	2.20111e-08	5.69998e-07	-866	0	0	0	2	6.3429	0.5902	0	Slc35f1	Mus musculus solute carrier family 35, member F1 (Slc35f1), mRNA
Z00018262-1	C130006E23	2.6435	2.6155	2.6769	2.6574	2.9565	3.212	2.7848	2.9807	3.5101	2.7573	3.0397	3.2315	-0.25705	1.807	4.00229	6.27318e-05	0.000648408	0	0	0	0	0	0	1	0	C130006E23	hypothetical protein C130006E23
Z00034465-1	Rkhd2	3.1896	3.3241	3.3287	3.1192	3.3899	3.5335	3.5642	3.6496	3.6592	3.4384	3.5648	3.5504	-0.256933	1.807	8.30863	0	0	-845	1	0	0	2	3.8019	0.6173	0	Rkhd2	ring finger and KH domain containing 2
Z00064530-1	Odz3	2.6118	2.7613	2.8941	2.7616	3.0284	3.3142	2.9834	3.287	3.3872	2.8402	3.0943	3.3163	-0.256167	1.804	9.77313	0	0	-77368	0	0	0	14	7.244	0.432	0	Odz3	Mus musculus odd Oz/ten-m homolog 3 (Drosophila) (Odz3), mRNA
Z00019879-1	Egfr	2.3894	2.6826	2.7181	2.4722	2.7821	3.355	2.8021	2.8934	3.2853	2.666	2.9262	3.3602	-0.255633	1.801	4.4069	1.04858e-05	0.000135407	2258	0	0	2	0	3.736	0.6781	0	Egfr	epidermal growth factor receptor
Z00010007-1	Cav1	3.3748	3.5359	3.2852	3.2696	3.3994	3.4957	3.9232	3.9016	3.8199	3.389	3.4211	3.4344	-0.254767	1.798	6.65047	2.92149e-11	1.39901e-09	33856	0	0	2	0	1.2034	1	0	Cav1	caveolin, caveolae protein 1
Z00053436-1	Tmem63a	3.0164	3.3266	3.1587	3.0101	3.3258	3.3408	3.6283	3.653	3.4883	3.1671	3.4737	3.2945	-0.254417	1.796	5.91435	3.33184e-09	1.03095e-07	22202	0	0	3	0	2.1564	1	0	Tmem63a	transmembrane protein 63a
Z00036280-1	Nova1	2.2218	2.284	2.2544	2.2	2.3931	2.2725	2.6168	2.6558	2.5534	2.4142	2.5224	2.3823	-0.253183	1.791	11.4482	0	0	1065	0	0	3	0	7.6847	0.5757	0	Nova1	neuro-oncological ventral antigen 1
Z00049023-1	C030027H14Rik	2.5627	2.6123	3.1515	2.699	2.7187	3.4112	2.8632	3.0578	3.6369	2.6268	2.8398	3.6453	-0.2524	1.788	6.35525	2.08092e-10	8.24678e-09	0	0	0	0	0	0	1	0	C030027H14Rik	RIKEN cDNA C030027H14 gene
Z00059215-1	Dtx4	3.1649	3.4625	3.3283	3.1875	3.6383	3.5704	3.7857	3.7172	3.7106	3.4133	3.6913	3.5463	-0.252083	1.787	5.11651	3.11242e-07	6.07261e-06	13102	0	0	5	3	7.7359	0.408	0	Dtx4	deltex 4 homolog (Drosophila)
Z00035689-1	Zfp518	2.3575	2.2945	2.4158	2.1766	2.4419	2.2105	2.5002	2.7594	2.5452	2.5806	2.5277	2.4965	-0.252133	1.787	5.87289	4.28259e-09	1.292e-07	136	0	0	4	0	10.5297	0.6173	0	Zfp518	zinc finger protein 518
Z00000446-1	Lgals1	4.2764	4.1989	4.7099	4.3236	4.3287	5.1279	4.6035	4.534	5.3459	4.3675	4.408	5.2182	-0.25195	1.786	6.13826	8.34293e-10	2.96986e-08	-265	0	0	2	0	5.2529	0.8041	0	Lgals1	lectin, galactose binding, soluble 1
Z00062771-1	Lip1	2.6948	2.8254	2.8646	2.8091	2.9786	3.243	3.0336	3.1076	3.2734	3.055	3.1414	3.314	-0.251583	1.785	9.93855	0	0	3013	0	0	0	2	3.9983	0.6781	0	Lip1	lysosomal acid lipase 1
Z00024953-1	AW125753	2.1432	2.2563	2.2156	2.2765	2.6732	2.1471	2.5421	2.7171	2.37	2.6097	2.8606	2.1212	-0.251467	1.784	3.81748	0.000134824	0.00125009	0	0	0	0	0	0	1	0	AW125753	expressed sequence AW125753
Z00003251-1	Gpr137b	3.0026	3.1704	3.2958	2.9834	3.2097	3.4826	3.4656	3.355	3.6531	3.2872	3.3173	3.5734	-0.251183	1.783	7.04636	1.83653e-12	1.10535e-10	-391	1	0	2	1	5.8762	0.4511	0	Gpr137b	G protein-coupled receptor 137B
Z00015693-1	Prkcm	2.9535	3.1528	3.341	2.9365	3.3049	3.4061	3.3207	3.6111	3.6864	3.1322	3.3348	3.5153	-0.25095	1.782	11.1484	0	0	-154120	0	0	0	2	0.7707	1	0	Prkcm
Z00059271-1	Lefty2	3.5879	3.7577	3.6626	3.529	3.6536	3.474	4.0605	3.9708	4.0373	3.675	3.851	3.5747	-0.25075	1.781	7.31124	2.64677e-13	1.87331e-11	-3757	0	0	0	7	12.8122	0.3904	0	Lefty2	Left-right determination factor 2
Z00000336-1	Krt7	2.7921	3.2547	3.7583	3.2437	3.5299	4.1927	3.4428	3.4347	4.2024	3.3001	3.6326	4.2624	-0.2506	1.781	6.06875	1.28909e-09	4.35136e-08	2542	0	0	3	0	5.34	0.7737	0	Krt7	keratin 7
Z00064694-1	Slc38a1	3.4815	3.671	3.5032	3.4428	3.7481	4.0284	3.9074	3.9756	4.0678	3.655	3.7821	3.9916	-0.25075	1.781	4.57349	4.79672e-06	6.84618e-05	-36789	0	0	2	1	1.8624	0.7559	0	Slc38a1	Mus musculus solute carrier family 38, member 1 (Slc38a1), mRNA
Z00043093-1	2810004A10Rik	3.7386	3.947	3.7709	3.7949	4.1065	4.0889	4.1056	4.3114	4.0939	4.0263	4.358	4.0521	-0.250083	1.779	7.62141	2.5091e-14	2.10268e-12	-12940	0	0	4	1	4.6914	0.5757	0	2810004A10Rik	RIKEN cDNA 2810004A10 gene
Z00030115-1	1110006O17Rik	2.9661	2.9356	3.3314	3.122	3.0443	3.5205	3.4221	3.4378	3.7237	3.031	3.2285	3.5761	-0.249883	1.778	8.43709	0	0	0	0	0	0	0	0	1	0	1110006O17Rik	RIKEN cDNA 1110006O17 gene
Z00034392-1	C530008M17Rik	2.1968	2.2305	2.2285	2.1459	2.4126	2.4802	2.5692	2.7182	2.6942	2.2506	2.5132	2.4467	-0.2496	1.777	8.41932	0	0	0	0	0	0	0	0	1	0	C530008M17Rik	RIKEN cDNA C530008M17 gene
Z00023918-1	Yaf2	3.4153	3.7293	4.0051	3.657	4.0403	4.2396	4.0483	4.1986	4.275	3.7499	4.1224	4.1899	-0.249583	1.777	6.65727	2.78961e-11	1.34924e-09	14852	0	0	3	0	2.5515	0.9822	0	Yaf2	YY1 associated factor 2
Z00036308-1	Prnp	3.304	3.4392	3.5507	3.2982	3.3818	3.5817	3.7666	3.724	4.0323	3.3909	3.4847	3.6518	-0.249117	1.775	11.6695	0	0	-985	0	0	2	0	5.2529	0.5108	0	Prnp	prion protein
Z00045932-1	Bri3bp	3.2409	3.4039	3.295	3.2873	3.514	3.5527	3.6448	3.699	3.7026	3.4548	3.6551	3.6277	-0.248367	1.772	10.5284	0	0	1811	0	0	2	0	4.0972	0.6173	0	Bri3bp	Bri3 binding protein
Z00001583-1	Qser1	3.2744	3.6425	3.1075	3.0947	3.6746	3.4403	3.7672	3.7955	3.543	3.4605	3.6571	3.5017	-0.2485	1.772	3.85343	0.000116477	0.00110763	3574	0	0	0	2	3.7226	0.6786	0	Qser1	glutamine and serine rich 1
Z00061377-1	Zfp703	2.8035	2.8108	3.7482	2.878	2.9692	4.1706	3.2801	3.4372	4.0191	2.9047	3.0914	4.1366	-0.248133	1.771	3.94917	7.84231e-05	0.000788313	0	0	0	0	0	0	1	0	Zfp703	zinc finger protein 703
Z00015739-1	3110031B13Rik	2.99	2.9794	2.9235	2.915	3.0608	3.2231	3.1843	3.2736	3.3617	3.226	3.2361	3.2966	-0.24775	1.769	7.55322	4.24105e-14	3.38933e-12	0	0	0	0	0	0	1	0	3110031B13Rik	RIKEN cDNA 3110031B13 gene
Z00011993-1	Cdc42ep1	2.9245	2.9661	3.6335	3.0332	3.2262	4.2574	3.3319	3.3649	4.0432	3.2119	3.3606	4.2155	-0.24785	1.769	4.74383	2.09717e-06	3.29526e-05	-3638	0	0	2	0	3.0601	0.9685	0	Cdc42ep1	CDC42 effector protein (Rho GTPase binding) 1
Z00001249-1	6230429P13Rik	2.8271	2.9285	3.086	2.9357	3.023	3.3915	3.208	3.2171	3.5578	3.1045	3.1571	3.4328	-0.247583	1.768	10.8178	0	0	3115	0	0	0	2	3.943	0.6781	0	6230429P13Rik	RIKEN cDNA 6230429P13 gene
Z00018172-1	Inadl	2.3677	2.7204	2.5588	2.5192	2.7919	3.0747	2.9117	3.0142	2.9815	2.6255	2.9318	3.048	-0.246667	1.765	4.75492	1.98527e-06	3.14193e-05	647	0	0	3	0	7.8898	0.6781	0	Inadl	InaD-like (Drosophila)
Z00007499-1	Tes	2.8745	2.9676	3.1564	3.0207	3.0507	3.445	3.2893	3.3108	3.6244	3.0922	3.1973	3.4798	-0.246483	1.764	11.7001	0	0	8025	0	0	0	2	2.6538	0.7642	0	Tes	testis derived transcript
Z00025119-1	Acyp2	2.705	2.8608	2.8189	2.7134	3.1981	2.992	3.0115	3.0893	3.0847	3.1638	3.2615	3.1536	-0.246033	1.762	6.09585	1.08861e-09	3.75873e-08	-791	0	1	2	0	5.2529	0.4546	0	Acyp2	acylphosphatase 2, muscle type
Z00003224-1	Sept4	2.3588	2.4074	2.758	2.3699	2.5455	3.0988	2.734	2.8185	2.9332	2.5464	2.777	3.2059	-0.2461	1.762	4.65706	3.20758e-06	4.7846e-05	-3242	0	0	2	0	3.2113	0.9469	0	Sept4	septin 4
Z00000742-1	Atp10a	2.8222	3.2265	2.9742	2.8281	3.4193	3.0155	3.4359	3.5503	2.9839	3.2686	3.521	3.0015	-0.2459	1.762	3.67936	0.00023382	0.00197179	97028	0	0	2	1	1.2412	0.846	0	Atp10a	ATPase, class V, type 10A
Z00007207-1	Msn	3.2311	3.2078	3.2392	3.1967	3.2929	3.525	3.495	3.4904	3.7571	3.3737	3.4086	3.6416	-0.245617	1.76	7.92722	2.22045e-15	2.1182e-13	-26302	0	0	2	0	1.3374	1	0	Msn	moesin
Z00059317-1	Serpinb9	2.835	2.8686	2.891	2.8979	2.8322	3.1516	3.2154	3.1849	3.3755	2.9527	3.0352	3.1818	-0.244867	1.757	8.90485	0	0	757	0	0	2	0	5.2529	0.6845	0	Serpinb9	serine (or cysteine) peptidase inhibitor, clade B, member 9
Z00049419-1	Magi1	3.4481	3.5089	3.5743	3.5008	3.7966	3.7351	3.9911	4.0515	3.8288	3.6332	3.7687	3.756	-0.24425	1.755	6.19674	5.76464e-10	2.13389e-08	0	0	0	0	0	0	1	0	Magi1	membrane associated guanylate kinase, WW and PDZ domain containing 1
Z00004700-1	Pmp22	2.6358	2.7832	4.0429	2.6688	2.9119	4.5369	3.0063	3.1086	4.4027	2.8371	3.1585	4.5309	-0.2441	1.754	4.88573	1.03045e-06	1.74526e-05	47663	0	0	2	8	6.1032	0.432	0	Pmp22	peripheral myelin protein
Z00031486-1	Sp8	2.8979	3.1632	2.978	2.9188	3.2814	3.3064	3.1392	3.5664	3.2875	3.0267	3.4923	3.494	-0.2434	1.751	5.77991	7.47393e-09	2.14232e-07	-168105	0	1	2	5	2.4791	0.6173	0	Sp8	trans-acting transcription factor 8
Z00035751-1	D930005D10Rik	3.1467	3.5078	3.6067	3.008	3.3629	3.4513	3.5783	3.7458	3.6999	3.3487	3.555	3.6134	-0.24295	1.75	7.27696	3.41505e-13	2.36167e-11	8702	0	0	2	0	2.1245	1	0	D930005D10Rik	RIKEN cDNA D930005D10 gene
Z00034567-1	Homer2	2.102	2.2135	2.323	2.2177	2.5331	2.7121	2.334	2.5887	2.5604	2.4897	2.8729	2.7134	-0.24295	1.75	6.25588	3.95272e-10	1.50709e-08	-73534	1	1	1	2	0	0.8687	0	Homer2	homer homolog 2 (Drosophila)
Z00018618-1	Ccnd2	3.2444	3.42	3.2828	3.1085	3.5165	3.7749	3.6183	3.5919	3.88	3.486	3.5912	3.635	-0.24255	1.748	3.78404	0.000154303	0.00140109	-98104	0	0	0	12	5.6191	0.4822	0	Ccnd2	cyclin D2
Z00008237-1	Greb1	2.2829	2.4357	2.4934	2.3846	2.6087	2.8224	2.6952	2.8561	3.0363	2.3217	2.726	2.8477	-0.24255	1.748	7.59886	2.9976e-14	2.46079e-12	0	0	0	0	0	0	1	0	Greb1	gene regulated by estrogen in breast cancer protein
Z00029142-1	A730098A19Rik	2.825	2.7233	2.8077	3.0464	2.3853	2.5433	2.7447	2.8589	2.9026	3.06	3.1886	3.03	-0.2423	1.747	2.99856	0.00271262	0.015459	15380	0	0	2	0	1.6741	1	0	A730098A19Rik	RIKEN cDNA A730098A19 gene
Z00036059-1	Evl	3.5061	3.7027	3.5239	3.3148	3.7652	3.8192	3.8142	3.8538	3.9611	3.7319	3.8828	3.842	-0.242317	1.747	4.80765	1.52715e-06	2.49376e-05	-209	1	0	3	0	5.3488	0.6671	0	Evl	Ena-vasodilator stimulated phosphoprotein
Z00018716-1	Rnf12	3.9497	4.1561	4.0468	3.8874	4.2828	4.2998	4.4319	4.4197	4.3632	4.2268	4.3199	4.3139	-0.242133	1.746	5.3304	9.7997e-08	2.17386e-06	-5518	0	0	7	3	13.6965	0.2927	0	Rnf12	ring finger protein 12
Z00034050-1	S100a10	3.8641	3.967	3.798	4.1175	4.0706	4.2444	4.2919	4.3939	4.2976	4.0188	4.2534	4.2573	-0.241883	1.745	6.28501	3.2784e-10	1.26195e-08	54174	0	0	3	0	1.4847	1	0	S100a10	S100 calcium binding protein A10 (calpactin)
Z00025459-1	Arid3a	3.0447	3.171	3.2617	3.0713	3.1759	3.7071	3.3688	3.3519	3.8461	3.2266	3.3196	3.7656	-0.24115	1.742	5.20236	1.96778e-07	4.0282e-06	-4191	0	1	4	0	5.7815	0.6874	0	Arid3a	AT rich interactive domain 3A (Bright like)
Z00018047-1	0610007N19Rik	2.8271	2.9947	2.9687	2.8225	2.8948	2.8993	3.1807	3.2292	3.4897	2.987	3.0453	2.9218	-0.2411	1.742	6.22969	4.67359e-10	1.75697e-08	0	0	0	0	0	0	1	0	0610007N19Rik	RIKEN cDNA 0610007N19 gene
Z00005423-1	Fgf8	2.3344	2.3842	2.2912	2.2849	2.6147	2.2913	2.6282	3.1941	2.2925	2.2364	2.9195	2.3762	-0.241033	1.742	2.97103	0.00296799	0.0167053	2062	0	0	0	2	4.6859	0.6173	0	Fgf8	fibroblast growth factor 8
Z00014977-1	Ubqln2	3.1578	3.3963	3.1744	2.9073	3.5579	3.5258	3.5112	3.73	3.5962	3.2405	3.5717	3.5145	-0.240767	1.741	4.17034	3.04141e-05	0.000349047	-44493	0	1	1	2	1.8316	0.7231	0	Ubqln2	ubiquilin 2
Z00002630-1	Loxl3	2.8841	2.809	2.9176	2.9321	2.9078	2.9535	3.2727	3.1944	3.3838	3.0128	2.9568	3.0264	-0.240467	1.74	11.5959	0	0	0	0	0	0	0	0	1	0	Loxl3	lysyl oxidase-like 3
Z00006408-1	Prkra	2.7774	2.985	3.0212	3.0053	3.2534	3.3389	3.266	3.3732	3.4237	3.0748	3.3477	3.3394	-0.2406	1.74	11.1467	0	0	15298	0	0	3	0	2.5201	0.7342	0	Prkra	protein kinase, interferon inducible double stranded RNA dependent activator
Z00001179-1	C79267	3.4747	3.7852	3.8081	3.5943	3.7362	4.137	4.0235	3.9166	4.2247	3.8065	3.8488	4.1565	-0.240183	1.739	5.18038	2.21435e-07	4.44989e-06	2135	0	0	2	0	3.8246	0.6138	0	C79267	expressed sequence C79267
Z00009196-1	4933433P14Rik	3.0248	3.0356	3.2816	3.1265	3.2276	3.6263	3.3835	3.3966	3.6665	3.3263	3.3356	3.654	-0.240017	1.738	10.5819	0	0	131	1	0	2	0	2.7119	0.9067	0	4933433P14Rik	RIKEN cDNA 4933433P14 gene
Z00018729-1	Itgb1	3.3926	3.5194	3.593	3.4388	3.6937	4.0817	3.7849	3.7859	4.138	3.6437	3.7936	4.0132	-0.240017	1.738	5.64103	1.6904e-08	4.53812e-07	0	0	0	0	0	0	1	0	Itgb1	integrin beta 1 (fibronectin receptor beta)
Z00001769-1	Oaf	2.9021	2.9148	3.5347	2.9698	3.0097	3.7926	3.3797	3.3499	4.0541	2.8921	3.091	3.7965	-0.239933	1.738	8.24056	2.22045e-16	2.61417e-14	0	0	0	0	0	0	1	0	Oaf	OAF homolog (Drosophila)
Z00018863-1	Zfp334	2	2.1482	2.0652	2.2266	2.2114	2.1852	2.3465	2.4192	2.4027	2.316	2.43	2.3626	-0.240067	1.738	10.4083	0	0	-7601	1	0	0	3	1.5729	0.6781	0	Zfp334	zinc finger protein 334
Z00037360-1	1110005A03Rik	3.3852	3.363	3.4027	3.4831	3.5441	3.7106	3.6532	3.6323	3.6589	3.7585	3.8083	3.815	-0.239583	1.736	10.7734	0	0	340	1	0	2	4	15.4265	0.2359	0	1110005A03Rik	RIKEN cDNA 1110005A03 gene
Z00034422-1	Flnc	2.8811	3.0204	3.1888	2.9939	3.2212	3.7964	3.3589	3.3665	3.7453	3.0429	3.2531	3.7725	-0.239567	1.736	4.47264	7.72609e-06	0.000103479	2303	0	0	3	0	5.5653	0.7642	0	Flnc	filamin C, gamma (actin binding protein 280)
Z00036065-1	Nsmaf	3.1592	3.4399	3.1581	2.9597	3.3665	3.4884	3.4904	3.5831	3.6283	3.3278	3.4885	3.4887	-0.239167	1.734	4.50713	6.57095e-06	8.98526e-05	-2907	0	0	0	6	12.2198	0.408	0	Nsmaf	neutral sphingomyelinase (N-SMase) activation associated factor
Z00023599-1	Cyr61	3.2341	3.6453	3.8228	3.2696	3.6191	4.2033	3.823	3.9407	4.2075	3.4649	3.6735	4.1187	-0.239017	1.734	4.48444	7.31057e-06	9.88462e-05	-1944	0	0	2	1	6.3735	0.4815	0	Cyr61	cysteine rich protein 61
Z00017996-1	Ptbp2	3.3961	3.7515	3.379	3.0539	3.6696	3.4631	3.7545	3.8635	3.7343	3.4908	3.7025	3.5972	-0.238267	1.731	4.44074	8.96506e-06	0.00011785	-280	1	0	2	0	2.7119	0.6845	0	Ptbp2	polypyrimidine tract binding protein 2
Z00018218-1	Hmga2	3.6005	3.6759	3.7709	3.5329	3.7782	3.9205	3.9985	4.0918	4.2596	3.6044	3.8312	3.9182	-0.237467	1.728	10.0853	0	0	-50205	0	1	6	0	3.0725	0.6815	0	Hmga2	high mobility group AT-hook 2
Z00016230-1	Ctgf	3.7193	3.9941	4.2503	3.3354	4.1586	4.4981	4.2257	4.1485	4.5639	3.9893	4.1191	4.3328	-0.23725	1.727	2.56403	0.0103463	0.0460292	-4759	0	0	0	2	3.3023	0.6173	0	Ctgf	connective tissue growth factor
Z00008106-1	Cugbp2	2.9894	2.9825	3.0267	3.0135	2.9211	3.0819	3.1633	3.179	3.2425	3.195	3.4109	3.2476	-0.2372	1.727	7.50721	6.03961e-14	4.74808e-12	21464	0	0	4	0	2.919	0.7559	0	Cugbp2	CUG triplet repeat, RNA binding protein 2
Z00020889-1	Armcx2	3.2047	3.2833	3.1927	3.1131	3.4764	3.4625	3.4962	3.6011	3.6269	3.3496	3.6309	3.4475	-0.236583	1.724	6.32312	2.56332e-10	1.00269e-08	-109626	0	0	2	0	0.7364	1	0	Armcx2	armadillo repeat containing, X-linked 2
Z00036365-1	Amfr	3.1483	3.4428	3.5561	3.5093	3.6428	3.9899	3.6761	3.7938	3.9754	3.5302	3.774	3.957	-0.236217	1.723	9.34495	0	0	2242	0	0	0	4	9.0698	0.4511	0	Amfr	autocrine motility factor receptor
Z00009941-1	Casp3	3.3601	3.4428	3.2432	3.3334	3.5105	3.3175	3.6664	3.7289	3.4738	3.5666	3.7343	3.4557	-0.236367	1.723	10.3907	0	0	2590	0	0	4	0	7.0712	0.6786	0	Casp3	caspase 3
Z00011350-1	Ilk	3.1733	3.348	3.5032	3.099	3.3606	3.7905	3.529	3.6327	3.8979	3.2438	3.502	3.8855	-0.23605	1.722	6.03091	1.63041e-09	5.38304e-08	828	0	0	2	0	5.2529	0.8041	0	Ilk	integrin linked kinase
Z00035274-1	Phip	2.9681	3.0836	3.0248	2.8541	3.0956	3.0444	3.2417	3.3148	3.2882	3.1237	3.258	3.259	-0.2358	1.721	10.1133	0	0	349	0	0	2	0	5.2529	0.8041	0	Phip	pleckstrin homology domain interacting protein
Z00064418-1	Efna5	3.3171	3.3873	3.3685	3.3023	3.4889	3.6285	3.6498	3.7103	3.8022	3.4506	3.5425	3.7501	-0.235483	1.72	8.28869	2.22045e-16	2.65299e-14	14065	0	0	3	1	3.6572	0.6173	0	Efna5	Mus musculus ephrin A5 (Efna5), transcript variant 2, mRNA
Z00023620-1	Serf1	3.4871	3.8105	3.7645	3.798	4.0649	4.1001	3.989	4.106	4.1671	3.9694	4.0968	4.11	-0.235533	1.72	9.77252	0	0	0	0	0	0	0	0	1	0	Serf1	small EDRK-rich factor 1
Z00055562-1	Dusp5	3.2495	3.6989	4.0429	3.4047	3.7922	4.4736	3.8512	3.8158	4.3832	3.6633	3.8373	4.5211	-0.235017	1.718	4.02053	5.80662e-05	0.000609051	28451	0	0	1	2	2.2084	0.6781	0	Dusp5	dual specificity phosphatase 5
Z00019871-1	Klf7	3.2577	3.5949	3.4701	3.2829	3.7278	3.8828	3.7565	3.7543	3.9077	3.6335	3.7032	3.8706	-0.234933	1.718	4.31524	1.59432e-05	0.000197126	41245	0	0	0	6	4.0281	0.6173	0	Klf7	Kruppel-like factor 7 (ubiquitous)
Z00014182-1	2900042B11Rik	3.5147	3.4199	3.7507	3.2169	3.6058	3.8561	3.7666	3.7893	3.9484	3.5941	3.7342	3.9397	-0.2347	1.717	4.70132	2.58491e-06	3.9661e-05	24356	0	0	5	0	3.4633	0.8374	0	2900042B11Rik	RIKEN cDNA 2900042B11 gene
Z00017925-1	Ches1	2.7032	3.0943	2.6907	2.5089	3.0403	3.0229	3.1185	3.2018	3.1451	2.861	3.0994	3.0419	-0.234567	1.716	3.94238	8.06784e-05	0.000808291	-7946	0	0	11	26	47.1398	0.0073	1	Ches1	checkpoint suppressor 1
Z00022813-1	Pdlim3	2.5612	2.9085	2.9812	2.463	2.7326	2.9417	3.0284	3.2358	3.181	2.6311	2.8201	3.0996	-0.234633	1.716	6.24972	4.11183e-10	1.55791e-08	195	0	0	1	2	8.9635	0.408	0	Pdlim3	PDZ and LIM domain 3
Z00020100-1	Tead2	3.5673	3.7099	3.5961	3.2395	3.81	3.7504	3.8283	3.9848	3.9962	3.5431	3.9019	3.8257	-0.234467	1.716	4.82694	1.38644e-06	2.29504e-05	390	0	0	3	0	7.8898	0.6781	0	Tead2	TEA domain family member 2
Z00019770-1	Mid1ip1	2.8684	3.2317	2.7544	2.7638	3.2915	2.8049	3.413	3.5405	3.029	2.9848	3.3426	2.8106	-0.2343	1.715	5.80511	6.43254e-09	1.87726e-07	0	0	0	0	0	0	1	0	Mid1ip1	Mid1 interacting protein 1 (gastrulation specific G12-like (zebrafish))
Z00021198-1	3321401G04Rik	2.459	2.6042	2.9293	2.344	2.5983	3.1026	2.7631	2.9312	3.3728	2.4777	2.6961	3.2011	-0.2341	1.714	8.62864	0	0	-5055	0	1	2	0	2.6666	0.9425	0	3321401G04Rik	RIKEN cDNA 3321401G04 gene
Z00019619-1	Flna	3.3042	3.4544	3.385	3.1484	3.3113	3.5983	3.5853	3.6495	3.845	3.2825	3.455	3.7838	-0.23325	1.711	5.24144	1.59326e-07	3.34669e-06	16664	0	0	2	0	1.6188	1	0	Flna	filamin, alpha
Z00016461-1	Tmf1	2.508	2.4901	2.5064	2.5848	2.6408	2.7251	2.7642	2.7953	2.9142	2.786	2.7951	2.798	-0.232933	1.71	11.3952	0	0	74578	0	0	10	2	5.3909	0.4621	0	Tmf1	TATA element modulatory factor 1
Z00036548-1	6720401G13Rik	3.1067	3.3107	3.1131	3.2625	3.4563	3.2719	3.6042	3.7623	3.4108	3.3185	3.4902	3.3339	-0.233117	1.71	10.2753	0	0	0	0	0	0	0	0	1	0	6720401G13Rik	RIKEN cDNA 6720401G13 gene
Z00011981-1	Mrpl35	3.922	3.831	3.8139	4.1574	4.2442	4.1669	4.3049	4.2651	4.1084	4.3804	4.2983	4.1761	-0.232967	1.71	9.29147	0	0	-3486	0	0	2	0	3.1242	0.8687	0	Mrpl35	mitochondrial ribosomal protein L35
Z00042551-1	Zfp422	3.1597	3.2958	3.2587	3.0277	3.2956	3.4096	3.4043	3.5434	3.6128	3.3319	3.4578	3.4933	-0.232733	1.709	9.14192	0	0	-312	1	0	0	2	3.8019	0.6173	0	Zfp422	zinc finger protein 422
Z00017811-1	Zfp618	2.9187	3.4626	3.3978	2.9533	3.5423	3.5496	3.5005	3.6084	3.8578	3.1892	3.5414	3.5209	-0.232317	1.707	4.84732	1.25138e-06	2.08866e-05	-118575	0	0	2	1	1.1413	0.8687	0	Zfp618	zinc fingerprotein 618
Z00024338-1	Sat1	4.0804	3.856	4.0492	3.7044	3.9491	4.1374	4.3366	4.4271	4.4318	3.8475	4.0917	4.0325	-0.231783	1.705	4.31516	1.59489e-05	0.000197096	7607	0	0	0	5	6.8051	0.5059	0	Sat1	spermidine/spermine N1-acetyl transferase 1
Z00006571-1	Grb10	3.7684	3.7999	3.9982	3.8954	4.163	4.3343	4.0822	4.0793	4.3838	4.1448	4.2587	4.4013	-0.231817	1.705	8.29021	2.22045e-16	2.66619e-14	22953	0	0	0	4	3.4271	0.6781	0	Grb10	growth factor receptor bound protein 10
Z00034248-1	Cask	2.595	2.8621	2.6071	2.3999	2.8865	2.6181	2.9586	3.1593	2.907	2.7003	2.9997	2.6326	-0.231467	1.704	7.39024	1.46549e-13	1.08164e-11	-82135	0	0	2	0	0.8305	1	0	Cask	calcium/calmodulin-dependent serine protein kinase (MAGUK family)
Z00012401-1	Cryab	2.6882	2.6916	3.1371	2.804	2.8159	3.5796	3.0428	3.0132	3.5706	2.9142	2.8867	3.6783	-0.231567	1.704	5.89403	3.76898e-09	1.14854e-07	0	0	0	0	0	0	1	0	Cryab	crystallin, alpha B
Z00060156-1	Gm1313	2.461	2.2972	2.1743	2.2088	2.3172	2.0446	2.6047	2.5266	2.4558	2.5523	2.4899	2.2618	-0.231333	1.703	8.37243	0	0	0	0	0	0	0	0	1	0	Gm1313	gene model 1313, (NCBI)
Z00047002-1	Wdr51b	2.8383	2.8628	3.0108	2.7798	3.0723	3.1126	3.2069	3.2733	3.2831	3.0387	3.1143	3.1471	-0.231133	1.703	7.83197	4.88498e-15	4.53458e-13	-14900	0	1	2	1	2.7184	0.6781	0	Wdr51b	WD repeat domain 51B
Z00034960-1	Bok	3.5886	3.8295	3.5904	3.6387	3.9946	3.8622	4.0756	4.0909	3.9589	3.8544	4.053	3.8571	-0.230983	1.702	6.68965	2.23701e-11	1.11091e-09	0	0	0	0	0	0	1	0	Bok	Bcl-2-related ovarian killer protein
Z00040686-1	BC035537	2.6574	2.9156	3.0693	2.9411	3.1874	3.5611	3.1378	3.169	3.5527	3.0532	3.2529	3.5509	-0.230767	1.701	7.76265	8.21565e-15	7.42639e-13	0	0	0	0	0	0	1	0	BC035537	cDNA sequence BC035537
Z00045657-1	A830058L05Rik	2.2947	2.3168	2.3639	2.2804	2.6213	2.2653	2.5548	2.7973	2.4106	2.4804	2.8124	2.469	-0.23035	1.7	5.15193	2.57826e-07	5.12995e-06	0	0	0	0	0	0	1	0	A830058L05Rik	RIKEN cDNA A830058L05 gene
Z00055094-1	Cldn7	3.305	3.8927	3.2944	3.415	4.0791	3.6529	3.9668	4.1781	3.5004	3.6136	4.1847	3.5774	-0.230317	1.699	3.72182	0.00019779	0.00172086	0	0	0	0	0	0	1	0	Cldn7	claudin 7
Z00025798-1	Map3k15	3.2407	3.8479	3.605	3.1239	3.7267	3.3934	3.8695	4.1924	3.4952	3.4206	3.9322	3.4078	-0.230017	1.698	3.35842	0.000783898	0.00549183	68818	0	1	0	3	1.622	0.8584	0	Map3k15	mitogen-activated protein kinase kinase kinase 15
Z00003848-1	Rhoq	2.692	2.9269	3.0191	2.6897	2.9118	3.2566	3.1504	3.1424	3.4492	2.8733	3.0583	3.2009	-0.229733	1.697	6.60138	4.07339e-11	1.90895e-09	-8450	0	1	2	0	2.144	1	0	Rhoq	ras homolog gene family, member Q
Z00043993-1	2310007B03Rik	2.363	2.5413	2.4201	2.4891	2.7004	2.6824	3.078	3.1024	2.4565	2.5098	2.825	2.6008	-0.229367	1.696	2.87625	0.00402429	0.0213605	0	0	0	0	0	0	1	0	2310007B03Rik	RIKEN cDNA 2310007B03 gene
Z00005373-1	Cebpb	3.3169	3.4199	3.7961	3.3995	3.6749	3.948	3.7618	3.7654	4.0667	3.6146	3.6823	4.0385	-0.229	1.694	8.45913	0	0	-2397	0	0	3	0	5.4729	0.7642	0	Cebpb	CCAAT/enhancer binding protein (C/EBP), beta
Z00038816-1	Spcs1	4.086	4.1095	4.1657	4.1629	4.395	4.5305	4.3408	4.3999	4.4283	4.4456	4.5807	4.6267	-0.228733	1.693	8.09944	4.44089e-16	4.72163e-14	0	0	0	0	0	0	1	0	Spcs1	signal peptidase complex subunit 1 homolog (S. cerevisiae)
Z00005055-1	Hmgcr	3.7053	3.9574	3.938	3.7221	4.0048	4.1118	4.1003	4.2206	4.2018	3.9855	4.1381	4.1632	-0.22835	1.692	8.75822	0	0	10088	0	0	1	8	10.6864	0.33	0	Hmgcr	3-hydroxy-3-methylglutaryl-Coenzyme A reductase
Z00034596-1	Soat1	2.7512	3.3014	3.022	2.6006	3.3627	3.3114	3.3074	3.5385	3.4305	2.8505	3.3431	3.2498	-0.228417	1.692	3.94959	7.82848e-05	0.000787252	-7868	0	1	0	2	2.6758	0.7642	0	Soat1	sterol O-acyltransferase 1
Z00035754-1	Tmem55a	3.7533	4.1786	3.7044	3.4099	4.0366	3.9144	4.0952	4.2349	4.1018	3.8394	4.1055	3.9906	-0.228367	1.692	3.70244	0.000213535	0.00183404	1332	0	0	2	0	4.6592	0.8291	0	Tmem55a	transmembrane protein 55A
Z00001111-1	Ube2e3	3.8073	3.9777	3.9567	3.7574	4.1548	4.1769	4.1728	4.2543	4.2895	4.072	4.1781	4.2348	-0.22845	1.692	6.74467	1.53377e-11	7.84271e-10	-121276	0	0	0	2	0.852	1	0	Ube2e3	ubiquitin-conjugating enzyme E2E 3, UBC4/5 homolog (yeast)
Z00020037-1	Armcx4	3.3828	3.6297	3.4085	3.1792	3.6761	3.7094	3.7343	3.8248	3.7761	3.4985	3.7888	3.7318	-0.2281	1.691	4.45151	8.52682e-06	0.000112579	0	0	0	0	0	0	1	0	Armcx4	armadillo repeat containing, X-linked 4
Z00015096-1	Parva	3.5601	3.6173	3.9978	3.5386	3.6716	4.2757	3.9748	3.9818	4.3572	3.6764	3.7837	4.2568	-0.228267	1.691	6.86509	6.64468e-12	3.61192e-10	-17032	0	0	2	1	2.5705	0.6781	0	Parva	parvin, alpha
Z00055321-1	Rxfp3	2.734	2.6308	2.6125	2.7032	2.2106	2.5794	2.7036	2.6959	2.7484	2.9142	3.1511	2.6234	-0.227683	1.689	2.73972	0.00614913	0.0301645	-3264	0	0	2	0	3.2022	0.9067	0	Rxfp3	relaxin family peptide receptor 3
Z00035136-1	Igfbp4	3.3729	3.3629	3.4884	3.4191	3.5563	3.7972	3.6828	3.679	3.9504	3.5259	3.6562	3.8673	-0.227467	1.688	8.79731	0	0	9241	0	0	3	0	3.1118	0.9067	0	Igfbp4	insulin-like growth factor binding protein 4
Z00062728-1	Smchd1	3.7613	3.9535	3.9083	3.5007	4.0255	3.9134	4.039	4.2312	4.0311	3.9493	4.1685	4.0075	-0.227317	1.688	5.35289	8.65607e-08	1.94158e-06	-4718	0	0	0	2	3.3143	0.7075	0	Smchd1	Mus musculus SMC hinge domain containing 1 (Smchd1), mRNA
Z00001151-1	Tubb6	4.1647	4.3531	4.7663	4.3292	4.4505	4.9194	4.7344	4.7248	4.9866	4.3951	4.5724	4.9345	-0.227433	1.688	6.5717	4.97442e-11	2.29118e-09	-19873	0	0	2	0	1.5039	1	0	Tubb6	tubulin, beta 6
Z00044798-1	Tmem157	3.1123	3.1281	3.3832	3.2847	3.3803	3.5684	3.505	3.5614	3.5853	3.5302	3.5097	3.5276	-0.227033	1.687	7.09821	1.26388e-12	7.78155e-11	0	0	0	0	0	0	1	0	Tmem157	transmembrane protein 157
Z00035942-1	Tnc	2.813	2.7889	2.9851	2.8372	2.82	2.9398	3.134	3.0429	3.6508	2.8794	2.7684	3.069	-0.22675	1.686	4.74028	2.13423e-06	3.34262e-05	19457	0	1	0	2	1.8321	0.8518	0	Tnc	tenascin C
Z00058170-1	Antxr1	2.8423	2.7301	3.18	2.7142	3.011	3.0705	3.2074	3.2897	3.4731	2.7863	3.0607	3.0872	-0.22605	1.683	4.94936	7.44587e-07	1.30316e-05	621	1	0	2	1	5.8762	0.4511	0	Antxr1	anthrax toxin receptor 1
Z00020570-1	Psmb10	2.9665	3.4907	2.9222	3.0902	3.7936	3.253	3.6285	3.7472	3.1371	3.2493	3.8161	3.2944	-0.226067	1.683	3.54397	0.000394152	0.00306273	0	0	0	0	0	0	1	0	Psmb10	proteasome (prosome, macropain) subunit, beta type 10
Z00008056-1	D330050I23Rik	3.0503	3.2205	3.119	3.0044	3.4079	3.4355	3.4133	3.6091	3.4354	3.1975	3.5388	3.3962	-0.22545	1.681	5.8146	6.07775e-09	1.77587e-07	0	0	0	0	0	0	1	0	D330050I23Rik	RIKEN cDNA D330050I23 gene
Z00011558-1	Klhl23	2.5571	2.9719	3.2361	2.7226	3.1671	3.626	3.1061	3.3996	3.4443	2.7972	3.2423	3.6437	-0.2254	1.68	4.19879	2.68348e-05	0.000311673	2765	0	0	2	0	3.4324	0.9143	0	Klhl23	kelch-like 23 (Drosophila)
Z00038222-1	Tceal8	4.2359	4.3057	4.3248	4.2462	4.5749	4.612	4.6367	4.7164	4.8335	4.3965	4.5275	4.5362	-0.22455	1.677	7.59697	3.04201e-14	2.48878e-12	924	0	0	2	0	5.2529	0.6173	0	Tceal8	transcription elongation factor A (SII)-like 8
Z00070624-1	Cryzl1	3.2329	3.1942	3.3026	3.1464	3.3265	3.6135	3.4993	3.5043	3.6299	3.4071	3.4606	3.6625	-0.2246	1.677	6.25429	3.99324e-10	1.52014e-08	15354	0	0	2	0	1.6753	1	0	Cryzl1	crystallin, zeta (quinone reductase)-like 1
Z00004825-1	5830446M03Rik	3.7689	3.7994	3.695	4.098	4.1509	3.9814	4.2512	4.187	3.948	4.2083	4.2491	3.9959	-0.224317	1.676	8.78556	0	0	0	0	0	0	0	0	1	0	5830446M03Rik	RIKEN cDNA 5830446M03 gene
Z00011426-1	Ghr	2.6095	2.7001	2.6054	2.5802	2.7997	2.6166	2.9854	3.1677	2.8466	2.65	2.9141	2.6919	-0.224033	1.675	9.2004	0	0	3763	0	0	0	2	3.6432	0.6815	0	Ghr	growth hormone receptor
Z00011614-1	Vim	4.5716	4.2351	4.4902	4.4628	4.1702	5.0187	4.6058	4.6389	5.2348	4.3914	4.3921	5.0261	-0.223417	1.673	2.87781	0.00400445	0.0212786	123305	0	0	3	9	4.8787	0.432	0	Vim	vimentin
Z00010807-1	2610209M04Rik	3.5679	3.5023	3.5954	3.876	3.942	3.9436	3.9514	3.9345	3.947	4.0436	3.947	3.9442	-0.223417	1.673	9.61561	0	0	-15	1	0	2	1	5.8762	0.4511	0	2610209M04Rik	RIKEN cDNA 2610209M04 gene
Z00059431-1	Axl	3.4001	3.4058	3.5254	3.3241	3.526	3.8658	3.7847	3.6809	4.1887	3.3769	3.4874	3.87	-0.223567	1.673	4.79559	1.62196e-06	2.63431e-05	-1829	0	0	2	0	4.0803	0.8687	0	Axl	AXL receptor tyrosine kinase
Z00015988-1	Lhfp	2.7983	2.7651	3.1656	2.7979	2.8965	3.6312	3.1754	3.1387	3.7332	2.8163	2.9703	3.5615	-0.223467	1.673	5.03443	4.79278e-07	8.89798e-06	-7905	0	0	3	0	3.3219	0.8555	0	Lhfp	lipoma HMGIC fusion partner
Z00004514-1	Smoc2	2.3374	2.531	2.5744	2.506	2.493	3.033	2.5607	2.6899	3.3954	2.4447	2.529	3.1928	-0.22295	1.671	3.22982	0.00123867	0.00807542	23785	0	0	4	12	12.962	0.2219	0	Smoc2	SPARC related modular calcium binding 2
Z00011778-1	Phf6	2.9375	3.1482	2.9083	3.0877	3.3974	3.0947	3.2793	3.4381	3.289	3.2319	3.4719	3.2011	-0.222917	1.671	10.4389	0	0	50010	0	0	3	0	1.5353	1	0	Phf6	PHD finger protein 6
Z00025591-1	Rom1	2.8555	2.9511	3.1625	3.079	3.1105	3.3431	3.2263	3.328	3.5379	3.0897	3.258	3.4001	-0.22305	1.671	10.3661	0	0	0	0	0	0	0	0	1	0	Rom1	rod outer segment membrane protein 1
Z00043182-1	Zfp768	3.1354	3.2275	3.4748	3.223	3.4204	3.7395	3.5156	3.6034	3.8306	3.3401	3.5361	3.7327	-0.222983	1.671	9.98549	0	0	0	0	0	0	0	0	1	0	Zfp768	zinc finger protein 768
Z00034151-1	Psme2	4.3056	4.8811	4.4338	4.5269	5.1192	4.9734	4.8735	5.0557	4.7228	4.7531	5.1631	5.0059	-0.22235	1.669	3.84931	0.000118451	0.0011233	0	0	0	0	0	0	1	0	Psme2	proteasome (prosome, macropain) 28 subunit, beta
Z00016402-1	Anxa8	3.1738	3.0829	3.1893	3.2065	3.178	3.2057	3.5841	3.5366	3.4479	3.445	3.0917	3.2647	-0.2223	1.668	6.28785	3.21898e-10	1.24304e-08	-15380	0	0	0	2	2.0215	0.8041	0	Anxa8	annexin A8
Z00001873-1	Rap2c	2.9825	3.0446	3.0529	2.9745	3.344	3.2656	3.3092	3.4573	3.4038	3.1517	3.3486	3.3246	-0.22185	1.667	7.9478	1.9984e-15	1.92157e-13	-18193	0	0	0	8	7.5714	0.4511	0	Rap2c	RAP2C, member of RAS oncogene family
Z00053113-1	2310016C16Rik	3.2379	3.4228	3.5959	3.349	3.5651	4.0197	3.6624	3.7189	4.0489	3.4886	3.583	4.019	-0.221733	1.666	6.40999	1.4553e-10	6.01435e-09	0	0	0	0	0	0	1	0	2310016C16Rik	RIKEN cDNA 2310016C16 gene
Z00034699-1	Adamts1	2.2283	2.3632	2.2693	2.4528	2.4709	2.5504	2.537	2.5032	2.8553	2.4275	2.6337	2.7079	-0.221617	1.666	5.24029	1.60324e-07	3.35887e-06	4792	1	0	4	0	2.9252	0.8291	0	Adamts1	a disintegrin-like and metallopeptidase (reprolysin type) with thrombospondin type 1 motif, 1
Z00019506-1	Mllt3	2.6484	2.5847	2.6692	2.608	2.7462	2.9189	2.8719	2.8365	3.1435	2.8472	2.8208	2.9859	-0.221733	1.666	7.17915	7.01439e-13	4.53867e-11	-2764	0	0	2	0	3.4329	0.8291	0	Mllt3	myeloid/lymphoid or mixed lineage-leukemia translocation to 3 homolog (Drosophila)
Z00023463-1	Sfxn5	2.4854	2.5584	2.5983	2.5634	2.7532	3.1524	2.7722	2.8588	3.2024	2.647	2.8007	3.1547	-0.220783	1.663	4.88325	1.04353e-06	1.76494e-05	-1465	0	0	0	2	5.4063	0.6173	0	Sfxn5	sideroflexin 5
Z00031137-1	Ptpla	3.4949	3.7792	3.7371	3.5505	3.9051	4.0356	3.9118	4.0264	4.0946	3.7587	3.983	4.0505	-0.220433	1.661	7.3234	2.41807e-13	1.71647e-11	-14853	0	0	0	2	2.0512	0.8041	0	Ptpla	protein tyrosine phosphatase-like (proline instead of catalytic arginine), member a
Z00035496-1	Htra2	3.1934	3.2351	3.3858	3.3256	3.5258	3.729	3.543	3.6503	3.6397	3.4833	3.6592	3.7377	-0.21975	1.659	7.57868	3.4861e-14	2.82339e-12	0	0	0	0	0	0	1	0	Htra2	HtrA serine peptidase 2
Z00060660-1	Tnfrsf11b	2.0914	2.1442	2.1559	2.1626	2	2	2.5374	2.4757	2.6117	2.0585	2.0212	2.1687	-0.21985	1.659	7.67896	1.59872e-14	1.38298e-12	2722	0	0	2	0	3.455	0.9131	0	Tnfrsf11b	tumor necrosis factor receptor superfamily, member 11b (osteoprotegerin)
Z00050354-1	2310076G13Rik	2.5106	2.5985	2.6821	2.436	2.5994	2.839	2.7438	2.8678	2.9122	2.6297	2.7474	3.0818	-0.219517	1.658	6.44082	1.18833e-10	5.05826e-09	0	0	0	0	0	0	1	0	2310076G13Rik	RIKEN cDNA 2310076G13 gene
Z00015045-1	Gnaq	3.2971	3.3933	3.4905	3.2402	3.4493	3.6993	3.628	3.6452	3.8641	3.4885	3.5348	3.7262	-0.219517	1.658	8.18175	2.22045e-16	2.50423e-14	120317	0	0	2	3	1.9919	0.6781	0	Gnaq	guanine nucleotide binding protein, alpha q polypeptide
Z00064297-1	Hspa4	3.8283	4.2038	3.8647	3.9011	4.7077	4.3814	4.152	4.4647	4.3562	4.2783	4.5821	4.3698	-0.21935	1.657	3.99749	6.40171e-05	0.000659152	-10943	0	1	1	7	9.1545	0.3904	0	Hspa4	Mus musculus heat shock protein 4 (Hspa4), mRNA
Z00020728-1	Rab39b	2.4485	2.4715	2.4585	2.3474	2.6205	2.6788	2.7509	2.7382	2.6659	2.6609	2.7705	2.7509	-0.218683	1.655	5.81839	5.94164e-09	1.74031e-07	-88255	0	0	2	1	1.2914	0.791	0	Rab39b	RAB39B, member RAS oncogene family
Z00027724-1	Gng2	3.3099	3.4285	3.0378	3.3564	3.6285	3.223	3.6894	3.7791	3.3001	3.4058	3.8134	3.3083	-0.218667	1.654	6.34491	2.22556e-10	8.76248e-09	-13720	0	0	0	9	9.5889	0.4249	0	Gng2	guanine nucleotide binding protein (G protein), gamma 2 subunit
Z00018826-1	Sorbs2	2.2742	2.3108	2.3665	2.439	2.4878	2.9808	2.6002	2.623	2.9635	2.4569	2.5612	2.9658	-0.218583	1.654	4.66669	3.06097e-06	4.5886e-05	33305	0	0	1	3	2.802	0.5152	0	Sorbs2	sorbin and SH3 domain containing 2
Z00036024-1	Lsm3	3.9877	4.0141	3.9212	4.2379	4.3687	4.2596	4.3845	4.3586	4.2601	4.4179	4.3994	4.2759	-0.217867	1.651	9.02368	0	0	-71	1	0	0	2	3.8019	0.6173	0	Lsm3	LSM3 homolog, U6 small nuclear RNA associated (S. cerevisiae)
Z00025977-1	Cxcl7	2.2047	2.3019	2.7256	2.2326	2.1644	3.1372	2.5823	2.3728	3.4522	2.1968	2.2158	3.2515	-0.2175	1.65	3.24363	0.00118016	0.00774417	185	0	0	2	0	5.2529	0.8041	0	Cxcl7	chemokine (C-X-C motif) ligand 7
Z00034129-1	Pftk1	2.6858	2.7157	2.7558	2.7641	2.8175	2.9649	3.0168	3.1166	3.1134	2.8131	2.9529	2.9954	-0.2174	1.65	10.3617	0	0	-4484	0	0	0	3	5.0851	0.6173	0	Pftk1	PFTAIRE protein kinase 1
Z00035903-1	Snrpe	3.4521	3.5338	3.3971	3.291	3.6229	3.5487	3.6897	3.7635	3.6912	3.6516	3.7029	3.652	-0.21755	1.65	6.65422	2.84799e-11	1.37198e-09	-14522	0	0	2	0	1.7148	0.9469	0	Snrpe	small nuclear ribonucleoprotein E
Z00036124-1	Dcn	2.8079	2.9805	2.9114	2.8543	3.0958	3.2784	3.0329	3.0267	3.5583	3.0048	3.1086	3.5	-0.217167	1.649	3.80716	0.000140569	0.00129391	4419	0	0	3	0	4.2371	0.8291	0	Dcn	decorin
Z00005555-1	Tprkb	3.3981	3.4669	3.4763	3.6	3.8558	3.8483	3.8445	3.8731	3.8661	3.7292	3.7767	3.8539	-0.21635	1.646	8.76143	0	0	4	1	0	0	5	13.3637	0.3967	0	Tprkb	Tp53rk binding protein
Z00060493-1	Gal	2.1042	2.332	2.4804	2.2133	2.3838	2.3087	2.7107	2.7168	2.6158	2.2696	2.3562	2.452	-0.21645	1.646	5.17597	2.26728e-07	4.55247e-06	-10	1	0	4	0	7.9886	0.6781	0	Gal	galanin
Z00029296-1	B930036G03Rik	2.9405	3.149	2.8466	3.0119	3.3719	3.1138	3.327	3.3748	3.1894	3.2642	3.4189	3.1561	-0.216117	1.645	7.34492	2.05835e-13	1.48294e-11	0	0	0	0	0	0	1	0	B930036G03Rik	RIKEN cDNA B930036G03 gene
Z00005030-1	Map3k7ip2	3.3154	3.3893	3.3793	3.1562	3.4168	3.4816	3.5281	3.6051	3.6496	3.4654	3.5828	3.6011	-0.215583	1.643	8.79012	0	0	29155	0	0	2	0	1.281	1	0	Map3k7ip2	mitogen-activated protein kinase kinase kinase 7 interacting protein 2
Z00000759-1	Pdlim2	2.8268	3.1572	3.2891	3.0905	3.119	3.5018	3.4213	3.4542	3.6142	3.0833	3.2126	3.4923	-0.215583	1.643	5.92373	3.14721e-09	9.82638e-08	0	0	0	0	0	0	1	0	Pdlim2	PDZ and LIM domain 2
Z00008537-1	D230004J03Rik	2.6988	2.8105	2.7988	2.81	2.9167	3.241	3.073	3.0092	3.3616	2.9189	3.0392	3.1645	-0.2151	1.641	5.44942	5.05349e-08	1.20045e-06	-19278	0	0	4	14	16.0095	0.1935	1	D230004J03Rik	RIKEN cDNA D230004J03 gene
Z00048948-1	Tspan2	3.4421	3.6763	3.5949	3.3494	3.6024	3.9356	3.7493	3.7646	4.0572	3.5558	3.801	3.9616	-0.2148	1.64	4.52725	5.9755e-06	8.29797e-05	8	0	0	1	2	8.9635	0.408	0	Tspan2	tetraspanin 2
Z00056505-1	A330019N05Rik	2.4188	2.6095	2.3862	2.4006	2.7581	2.4198	2.8573	2.9239	2.4753	2.622	3.0493	2.3535	-0.214717	1.64	4.00102	6.30691e-05	0.000651336	-173155	0	1	0	8	2.9496	0.6672	0	A330019N05Rik	RIKEN cDNA A330019N05 gene
Z00016217-1	Hebp2	2.3108	2.6807	2.7782	2.5244	2.8194	3.1032	2.7741	2.9151	2.9991	2.7565	2.918	3.143	-0.21485	1.64	6.17044	6.80994e-10	2.4865e-08	2567	0	1	2	0	3.5408	0.8291	0	Hebp2	heme binding protein 2
Z00053674-1	Mrps21	3.4856	3.5562	3.4806	3.4542	3.6297	3.7854	3.7545	3.7487	3.8184	3.7396	3.7767	3.8408	-0.2145	1.639	6.74749	1.50429e-11	7.70827e-10	5571	0	0	2	1	4.1027	0.5902	0	Mrps21	mitochondrial ribosomal protein S21
Z00017799-1	Fn1	4.1467	4.0663	4.2099	3.9766	3.9683	4.3677	4.3906	4.3272	4.6153	4.2355	4.0546	4.3984	-0.21435	1.638	6.76021	1.3779e-11	7.09074e-10	2456	0	0	2	0	3.6069	0.6781	0	Fn1	fibronectin 1
Z00012043-1	Tdrd5	2.8155	2.8486	2.8924	2.8127	3.1342	2.8191	3.2624	3.4144	2.9044	2.9693	3.2267	2.8297	-0.214067	1.637	3.87023	0.000108732	0.00104095	16424	0	0	2	0	1.6287	0.791	0	Tdrd5	tudor domain containing 5
Z00046668-1	Pappa	2.3297	2.3368	2.3204	2.3189	2.2694	2.389	2.6182	2.6118	2.9562	2.3471	2.3609	2.3513	-0.21355	1.635	5.44043	5.31528e-08	1.25646e-06	114562	0	0	7	4	4.2886	0.4657	0	Pappa	pregnancy-associated plasma protein A
Z00026858-1	Twist1	3.0841	3.1475	3.1027	2.9138	3.1028	3.2202	3.2245	3.3895	3.6378	3.0152	3.1598	3.4214	-0.21285	1.632	5.32531	1.00781e-07	2.22538e-06	117554	0	0	0	2	0.8632	1	0	Twist1	twist gene homolog 1 (Drosophila)
Z00034979-1	Ccnd1	3.937	3.9688	3.7374	3.8782	4.1515	3.9112	4.2461	4.2096	4.2103	4.1301	4.1555	3.9074	-0.212483	1.631	5.77378	7.7511e-09	2.20605e-07	3922	0	0	2	0	2.9533	0.9769	0	Ccnd1	cyclin D1
Z00034266-1	Tpbg	2.9113	2.996	3.0709	2.8845	3.2588	3.2916	3.3285	3.4303	3.3336	3.0179	3.3752	3.2007	-0.212183	1.63	4.9723	6.61641e-07	1.17763e-05	-136	1	0	4	0	7.9886	0.6781	0	Tpbg	trophoblast glycoprotein
Z00020892-1	Zfp608	2.5629	2.8875	2.6777	2.6309	3.0238	2.8226	2.9505	3.1262	3.0074	2.7669	3.1271	2.8986	-0.211883	1.629	10.51	0	0	-793	1	0	2	3	12.2389	0.2991	0	Zfp608	zinc finger protein 608
Z00034304-1	Clcn5	2.9704	3.1331	3.4611	2.9844	3.3055	3.9058	3.3636	3.4525	3.7789	3.1828	3.3944	3.8589	-0.2118	1.629	4.56707	4.9458e-06	7.02571e-05	-21642	0	1	0	5	4.3938	0.6173	0	Clcn5	chloride channel 5
Z00035331-1	5730437N04Rik	3.5976	3.6616	3.6002	3.5852	3.7921	3.8462	3.8333	3.8704	3.9352	3.8668	3.9035	3.9434	-0.211617	1.628	8.58936	0	0	0	0	0	0	0	0	1	0	5730437N04Rik	RIKEN cDNA 5730437N04 gene
Z00035529-1	Rras2	3.1781	3.2573	3.4412	3.2131	3.3449	3.8994	3.5828	3.5823	3.8138	3.3353	3.4733	3.8151	-0.211433	1.627	4.59538	4.31961e-06	6.24274e-05	-6588	0	1	0	3	4.329	0.6204	0	Rras2	related RAS viral (r-ras) oncogene homolog 2
Z00034135-1	Sfmbt2	2.7978	2.7694	2.7783	2.3129	2.5023	2.8033	2.9746	2.9058	2.9577	2.7872	2.6376	2.9685	-0.211233	1.626	3.88665	0.000101637	0.000981993	-35793	0	0	1	15	11.4531	0.297	0	Sfmbt2	Scm-like with four mbt domains 2
Z00037453-1	Ttc23	2.8367	2.7714	2.8601	2.6506	3.0474	3.02	3.1312	3.0961	3.1454	2.8857	3.083	3.1093	-0.21075	1.625	4.51049	6.46778e-06	8.88446e-05	596	0	0	1	2	8.9635	0.408	0	Ttc23	tetratricopeptide repeat domain 23
Z00004256-1	Sox6	2.4806	2.6395	2.8954	2.4404	2.6012	3.1716	2.6192	2.8587	3.4878	2.5305	2.6368	3.3599	-0.2107	1.624	4.30208	1.69206e-05	0.000207404	-6838	0	0	1	4	6.8605	0.432	0	Sox6	SRY-box containing gene 6
Z00026198-1	Lin28b	3.0491	3.3595	2.9665	3.2855	3.5331	3.216	3.3822	3.5992	3.5185	3.323	3.4377	3.413	-0.21065	1.624	5.59983	2.14557e-08	5.58613e-07	0	0	0	0	0	0	1	0	Lin28b	lin-28 homolog B (C. elegans)
Z00024616-1	Ngfb	2.217	2.1916	2.1705	2.2433	2.1841	2.1399	2.6145	2.5006	2.6212	2.2555	2.1934	2.2229	-0.210283	1.623	9.66903	0	0	-56686	0	0	0	5	2.9368	0.6781	0	Ngfb	nerve growth factor, beta
Z00000990-1	Hk2	3.823	3.5572	3.7028	3.839	4.0563	4.1379	4.1247	4.0685	4.0208	4.1382	4.0551	3.97	-0.210183	1.622	4.02189	5.77332e-05	0.00060635	1443	1	0	6	0	11.0247	0.5059	0	Hk2	hexokinase 2
Z00044757-1	Cxx1a	3.5077	3.7671	3.726	3.6148	3.8021	3.8601	4.0083	4.238	3.9945	3.5619	3.8705	3.8646	-0.21	1.622	6.38691	1.69268e-10	6.82017e-09	0	0	0	0	0	0	1	0	Cxx1a	CAAX box 1 homolog A (human)
Z00004750-1	2610024B07Rik	3.8013	3.7874	4.0063	3.607	3.6979	4.2084	4.0476	3.9965	4.2434	3.9979	3.872	4.2087	-0.209633	1.62	4.93453	8.03458e-07	1.39407e-05	0	0	0	0	0	0	1	0	2610024B07Rik	RIKEN cDNA 2610024B07 gene
Z00009646-1	Gstm5	3.0933	3.3114	3.3898	3.294	3.5938	3.7861	3.4884	3.5578	3.6368	3.5604	3.6482	3.8321	-0.209217	1.619	6.59419	4.27574e-11	1.9999e-09	0	0	0	0	0	0	1	0	Gstm5	glutathione S-transferase, mu 5
Z00004852-1	Rhox5	3.8111	3.7291	4.0317	4.1595	3.9723	4.381	4.3114	4.0044	4.3749	4.4258	3.893	4.3269	-0.208617	1.617	4.94242	7.71588e-07	1.34166e-05	0	0	0	0	0	0	1	0	Rhox5	reproductive homeobox 5
Z00012807-1	Glcci1	2.5257	2.7363	2.7331	2.6168	2.9364	2.7568	2.9387	3.0826	2.7878	2.8056	3.0306	2.9107	-0.208483	1.616	5.9249	3.12483e-09	9.7945e-08	62732	0	0	3	0	1.3964	0.6874	0	Glcci1	glucocorticoid induced transcript 1
Z00003049-1	Wnt5a	3.0146	2.9768	2.9358	2.9528	3.0492	3.0936	3.1787	3.295	3.3359	3.1655	3.0795	3.2189	-0.20845	1.616	7.61111	2.70894e-14	2.23905e-12	2528	0	0	2	0	3.5635	0.7284	0	Wnt5a	wingless-related MMTV integration site 5A
Z00031609-1	D930050A07Rik	3.1893	3.344	3.4722	3.31	3.4312	3.6415	3.4829	3.6229	3.8013	3.4296	3.6281	3.6731	-0.208283	1.615	9.15532	0	0	0	0	0	0	0	0	1	0	D930050A07Rik	RIKEN cDNA D930050A07 gene
Z00025851-1	Fbn2	2.4922	2.6165	3.4365	2.4385	2.8236	3.6242	2.8494	3.0775	3.7354	2.5246	2.9135	3.5808	-0.208283	1.615	6.13905	8.30159e-10	2.96828e-08	-44358	0	0	0	2	1.2978	0.9685	0	Fbn2	fibrillin 2
Z00030484-1	Ptn	3.0627	3.3958	3.0717	3.049	3.1756	3.205	3.2575	3.3767	3.7897	3.0602	3.2449	3.4794	-0.2081	1.615	3.05332	0.00226328	0.0133392	163153	0	1	1	5	2.198	0.6672	0	Ptn	pleiotrophin
Z00015274-1	Ptpn12	3.4366	3.428	3.4487	3.3643	3.6728	3.6709	3.7224	3.7462	3.8283	3.617	3.6959	3.661	-0.20825	1.615	6.21593	5.10211e-10	1.89737e-08	-444	1	0	0	2	3.8019	0.6173	0	Ptpn12	protein tyrosine phosphatase, non-receptor type 12
Z00030287-1	Rgs5	2.0546	2.108	2.4709	2.0136	2.0764	2.5979	2.1815	2.505	2.9031	2.0269	2	2.9521	-0.207867	1.614	3.29783	0.000974366	0.00659274	-640	0	0	0	2	6.3429	0.5902	0	Rgs5	regulator of G-protein signaling 5
Z00012709-1	Flrt2	2.2468	2.3035	2.3203	2.3612	2.4257	2.491	2.6077	2.6037	2.8992	2.3616	2.3839	2.5393	-0.207817	1.614	7.9525	1.77636e-15	1.71489e-13	-172051	0	0	0	2	0.736	1	0	Flrt2	fibronectin leucine rich transmembrane protein 2
Z00014565-1	Mdfic	2.7356	2.9277	2.8301	2.7435	2.8845	3.0102	3.0112	3.1081	3.2499	2.979	2.9384	3.0919	-0.207817	1.614	6.98771	2.79399e-12	1.6447e-10	-6437	0	0	0	2	2.9103	0.7559	0	Mdfic	MyoD family inhibitor domain containing
Z00034598-1	Nat5	3.5814	3.6578	3.581	3.4932	3.6651	3.6186	3.8675	3.8652	3.8637	3.7574	3.7914	3.699	-0.20785	1.614	8.88101	0	0	16505	0	0	3	0	2.4413	0.9972	0	Nat5	N-acetyltransferase 5 (ARD1 homolog, S. cerevisiae)
Z00017859-1	Lypd6	2.7055	2.8401	2.7897	2.6286	2.977	2.9619	3.0363	3.1994	3.0905	2.7346	3.048	3.0395	-0.207583	1.613	6.69583	2.14453e-11	1.07382e-09	0	0	0	0	0	0	1	0	Lypd6	LY6/PLAUR domain containing 6
Z00024245-1	Zfpm2	2.5361	2.5818	2.6634	2.6094	2.7191	2.6749	2.9634	3.057	2.8217	2.7294	2.7238	2.7356	-0.2077	1.613	6.71401	1.89346e-11	9.58045e-10	-28545	0	1	2	0	1.2924	1	0	Zfpm2	zinc finger protein, multitype 2
Z00003141-1	Slc35f5	3.2667	3.482	3.3551	3.0716	3.478	3.6241	3.6048	3.7275	3.5836	3.376	3.6495	3.5808	-0.20745	1.612	4.06423	4.81913e-05	0.000521334	-27446	0	1	6	5	7.9338	0.3904	0	Slc35f5	solute carrier family 35, member F5
Z00012512-1	Prkar1a	3.0369	3.0944	3.1417	3.212	3.2975	3.464	3.2914	3.3252	3.4895	3.3923	3.4644	3.5277	-0.207333	1.612	9.17506	0	0	-13762	0	0	3	0	2.6342	0.9769	0	Prkar1a	protein kinase, cAMP dependent regulatory, type I, alpha
Z00019201-1	Adfp	3.1516	3.2639	3.7122	3.205	3.2736	3.9093	3.5898	3.5617	3.9745	3.287	3.4197	3.9253	-0.207067	1.611	6.76544	1.329e-11	6.85374e-10	-2600	0	0	2	0	3.5219	0.9067	0	Adfp	adipose differentiation related protein
Z00030647-1	Snca	2.786	2.9604	2.9177	2.8758	3.1209	2.9695	3.2431	3.1905	3.1447	3.1398	3.1535	2.9994	-0.206783	1.61	6.09073	1.12399e-09	3.85881e-08	715	0	0	0	2	6.3429	0.5902	0	Snca	synuclein, alpha
Z00007723-1	Atxn1	2.4709	2.4477	2.7844	2.5202	2.4874	3.1206	2.748	2.6993	3.2592	2.5624	2.5928	3.2097	-0.2067	1.61	6.07117	1.26979e-09	4.29821e-08	3077	0	0	2	0	3.2822	0.6781	0	Atxn1	ataxin 1
Z00062633-1	Dgkh	3.62	3.6654	3.4895	3.5024	3.6305	3.6422	3.8418	3.9267	3.8648	3.6118	3.8128	3.7334	-0.206883	1.61	7.73964	9.99201e-15	8.93174e-13	-79822	0	0	5	1	2.614	0.6781	0	Dgkh	Mus musculus 12 days embryo spinal ganglion cDNA, RIKEN full-length enriched library, clone:D130053N18 product:unclassifiable, full insert sequence
Z00064688-1	Cct7	3.4077	3.5561	3.4564	3.7871	3.9398	3.7919	3.8887	3.8577	3.7923	3.9113	3.9336	3.7938	-0.2064	1.608	8.74974	0	0	1230	0	0	4	0	9.656	0.6173	0	Cct7	Mus musculus chaperonin subunit 7 (eta) (Cct7), mRNA
Z00041583-1	A130022J15Rik	2.9323	2.8905	3.0704	3.205	3.1263	3.3427	3.2847	3.2932	3.3474	3.3099	3.2501	3.3194	-0.20625	1.608	9.54585	0	0	0	0	0	0	0	0	1	0	A130022J15Rik	RIKEN cDNA A130022J15 gene
Z00048165-1	1700019E19Rik	3.5551	3.7702	3.8626	3.6101	3.9899	4.1744	3.992	4.0455	4.1205	3.8617	4.0019	4.1772	-0.206083	1.607	5.30111	1.151e-07	2.50489e-06	0	0	0	0	0	0	1	0	1700019E19Rik	RIKEN cDNA 1700019E19 gene
Z00010257-1	Aff3	2.181	2.414	2.3042	2.1067	2.6141	2.3593	2.6224	2.5848	2.631	2.2751	2.5949	2.5064	-0.205883	1.607	4.39183	1.12403e-05	0.000143994	32219	0	0	1	3	2.8412	0.6173	0	Aff3	Mus musculus AF4/FMR2 family, member 3 (Aff3), mRNA
Z00059262-1	Nrbp2	2.5999	2.7285	2.8324	2.7617	2.6989	2.7557	2.9812	3.0121	3.0355	2.8061	2.8737	2.9049	-0.206067	1.607	9.21645	0	0	-1630	0	0	0	2	5.1702	0.6173	0	Nrbp2	nuclear receptor binding protein 2
Z00005064-1	Cxxc5	3.0801	3.0398	2.9456	2.886	3.1587	3.0946	3.2138	3.3662	3.1963	3.2275	3.2653	3.1703	-0.205767	1.606	5.99392	2.04837e-09	6.67171e-08	-6439	0	0	3	2	6.5296	0.4366	0	Cxxc5	CXXC finger 5
Z00055219-1	Dusp22	3.1254	3.2679	3.5235	3.2437	3.4961	3.8326	3.5851	3.5979	3.8239	3.4	3.5024	3.8146	-0.205783	1.606	6.80359	1.02043e-11	5.33074e-10	0	0	0	0	0	0	1	0	Dusp22	dual specificity phosphatase 22
Z00016249-1	3110004L20Rik	2.7016	3.0921	3.3526	2.7446	3.0571	3.6327	3.1938	3.4132	3.5077	2.9701	3.1297	3.599	-0.205467	1.605	3.68311	0.000230405	0.00195117	725	0	0	0	3	9.527	0.432	0	3110004L20Rik	RIKEN cDNA 3110004L20 gene
Z00034841-1	Rbmx	3.0042	3.0088	3.2319	2.8537	2.9282	3.186	3.2983	3.4517	3.4078	2.8963	3.131	3.2608	-0.205517	1.605	6.06171	1.34678e-09	4.52709e-08	-24585	0	0	3	0	2.0664	1	0	Rbmx	RNA binding motif protein, X chromosome
Z00018628-1	Rab7	3.4963	3.4994	3.4393	3.5639	3.8146	3.8219	3.7998	3.8012	3.8296	3.7755	3.8204	3.8405	-0.205267	1.604	6.73613	1.62663e-11	8.29995e-10	6066	0	0	4	0	4.9528	0.6851	0	Rab7	RAB7, member RAS oncogene family
Z00019762-1	BC023829	3.2651	3.2252	3.4568	3.2603	3.5246	3.4737	3.6301	3.8653	3.4707	3.3566	3.6413	3.4728	-0.205183	1.604	3.54624	0.000390777	0.00304239	0	0	0	0	0	0	1	0	BC023829	cDNA sequence BC023829
Z00018175-1	Dbn1	3.0322	3.0535	3.1501	3.0622	3.1591	3.3777	3.3088	3.3704	3.6436	3.0246	3.2375	3.4816	-0.205283	1.604	6.82911	8.54428e-12	4.54221e-10	-276	1	0	2	0	2.7119	0.9067	0	Dbn1	drebrin 1
Z00058004-1	LOC638533	2.5795	2.4343	2.5203	2.6017	2.4375	2.913	2.7929	2.7062	3.153	2.6109	2.4907	2.9641	-0.20525	1.604	4.41345	1.01736e-05	0.000131939	0	0	0	0	0	0	1	0	LOC638533	similar to serine (or cysteine) proteinase inhibitor, clade B, member 9b
Z00011964-1	Gtpbp8	2.9107	2.826	3.015	2.9706	3.0562	3.4009	3.0375	3.1096	3.4126	3.2029	3.1618	3.4827	-0.204617	1.602	6.8365	8.11529e-12	4.32367e-10	0	0	0	0	0	0	1	0	Gtpbp8	GTP-binding protein 8 (putative)
Z00061072-1	AW112037	3.396	3.4845	3.8204	3.5986	3.6972	3.9934	3.8697	3.841	4.0103	3.6652	3.8244	4.007	-0.204583	1.602	7.16514	7.77156e-13	4.93596e-11	0	0	0	0	0	0	1	0	AW112037	expressed sequence AW112037
Z00057995-1	EG433319	4.0994	4.0682	3.9378	3.9195	4.0228	4.0518	4.2499	4.2589	4.1591	4.2384	4.2155	4.2037	-0.204333	1.601	7.74972	9.10383e-15	8.19854e-13	0	0	0	0	0	0	1	0	EG433319	predicted gene, EG433319
Z00021546-1	St6galnac5	2.7262	2.5222	2.5967	2.7827	2.4528	2.6515	2.7942	2.7046	2.8365	2.7784	3.0763	2.7681	-0.204333	1.601	3.36347	0.0007697	0.00540335	-65400	0	0	2	1	1.464	0.8041	0	St6galnac5	ST6 (alpha-N-acetyl-neuraminyl-2,3-beta-galactosyl-1,3)-N-acetylgalactosaminide alpha-2,6-sialyltransferase 5
Z00010112-1	Mlstd2	3.1476	3.1538	3.0748	3.106	3.2928	3.2601	3.3797	3.3695	3.3906	3.355	3.4052	3.3596	-0.204083	1.6	8.96036	0	0	-5596	0	0	2	1	4.0951	0.5902	0	Mlstd2	male sterility domain containing 2
Z00008702-1	C130086A10	2.2366	2.2974	2.2872	2.2666	2.4248	2.4162	2.5396	2.5544	2.586	2.4614	2.527	2.4848	-0.204067	1.6	9.3367	0	0	-136814	0	0	3	4	2.6315	0.6173	0	C130086A10	hypothetical protein C130086A10
Z00005799-1	Serpinb9b	2.9796	2.7529	2.9035	2.9765	2.8499	3.4302	3.1538	3.064	3.5947	2.9976	2.8895	3.4168	-0.203967	1.599	3.6951	0.000219801	0.00187518	555	0	0	0	2	6.3429	0.5902	0	Serpinb9b	serine (or cysteine) peptidase inhibitor, clade B, member 9b
Z00016617-1	Mapk12	2.6016	3.0189	2.7419	2.5504	2.9912	2.899	3.0106	3.1755	3.0568	2.6643	3.1102	3.0075	-0.20365	1.598	5.53914	3.03954e-08	7.52403e-07	-3697	0	0	0	2	3.6703	0.6815	0	Mapk12	mitogen-activated protein kinase 12
Z00063663-1	1810022K09Rik	4.4236	4.5438	4.3055	4.2302	4.5642	4.3617	4.7037	4.7198	4.5279	4.5882	4.6384	4.4716	-0.203433	1.597	6.10364	1.03682e-09	3.60052e-08	0	0	0	0	0	0	1	0	1810022K09Rik	RIKEN cDNA 1810022K09 gene
Z00018587-1	Nsbp1	3.2638	3.4436	3.5482	3.2753	3.6535	3.3156	3.7719	3.7933	3.5179	3.5375	3.7132	3.3849	-0.203117	1.596	3.48731	0.000487912	0.00367418	-1346	0	0	2	0	4.6388	0.8291	0	Nsbp1	nucleosome binding protein 1
Z00036577-1	Gnas	4.1456	4.3491	4.3774	4.2663	4.4372	4.6668	4.5649	4.6385	4.8028	4.2812	4.5081	4.6637	-0.2028	1.595	8.51723	0	0	-23142	0	0	8	10	14.2339	0.2171	0	Gnas	GNAS (guanine nucleotide binding protein, alpha stimulating) complex locus
Z00010077-1	1110067D22Rik	3.225	3.3099	3.3044	3.3461	3.5922	3.6739	3.5866	3.6911	3.4702	3.6001	3.6686	3.6517	-0.2028	1.595	5.11459	3.14418e-07	6.12963e-06	4587	0	0	3	0	4.1714	0.5902	0	1110067D22Rik	RIKEN cDNA 1110067D22 gene
Z00064281-1	Mif	3.3797	3.4686	3.1301	3.1631	3.2399	3.1938	3.5714	3.5138	3.343	3.4911	3.4883	3.3825	-0.202483	1.594	6.28548	3.26847e-10	1.26013e-08	8271	0	0	0	12	15.8153	0.2991	0	Mif	Mus musculus macrophage migration inhibitory factor (Mif), mRNA
Z00021779-1	9330132E09Rik	2.9059	3.0382	2.9969	2.8595	3.2293	2.964	3.2759	3.3597	3.1012	3.1169	3.3695	2.9856	-0.2025	1.594	5.03975	4.66134e-07	8.67398e-06	0	0	0	0	0	0	1	0	9330132E09Rik	RIKEN cDNA 9330132E09 gene
Z00016424-1	Cav2	2.3489	2.3945	2.3627	2.4754	2.3991	2.4357	2.8095	2.7178	2.7278	2.4376	2.4342	2.5049	-0.202583	1.594	9.77624	0	0	4210	0	0	0	2	3.4761	0.6874	0	Cav2	caveolin 2
Z00021115-1	Bhlhb5	2.3167	2.5399	2.5359	2.5522	2.6771	2.6335	2.6156	2.9793	2.7805	2.6025	2.7811	2.7097	-0.202233	1.593	8.30418	0	0	-52284	0	1	2	1	1.6077	0.786	0	Bhlhb5	basic helix-loop-helix domain containing, class B5
Z00034367-1	Mcoln3	2.3031	2.5734	2.4478	2.2472	2.7945	2.7567	2.6846	2.7294	3.0629	2.3599	2.7188	2.7802	-0.202183	1.593	3.70305	0.000213022	0.00183159	13511	0	0	0	2	2.1341	0.8216	0	Mcoln3	mucolipin 3
Z00035742-1	Timp1	3.0074	2.9338	2.9192	2.9661	2.9091	3.1097	3.304	3.1705	3.4458	3.035	2.9386	3.1614	-0.201667	1.591	6.96732	3.2303e-12	1.86963e-10	-9396	0	0	0	2	2.4843	0.786	0	Timp1	tissue inhibitor of metalloproteinase 1
Z00056127-1	Stard13	2.9647	3.0937	3.1309	3.0466	3.2979	3.5272	3.3223	3.347	3.5422	3.2569	3.2514	3.5494	-0.201367	1.59	5.72332	1.04462e-08	2.9046e-07	-33656	0	0	0	8	5.8532	0.5059	0	Stard13	serologically defined colon cancer antigen 13
Z00003468-1	3732413I11Rik	3.4898	3.5775	3.4832	3.7788	3.8859	3.7961	3.8773	3.8451	3.8526	3.9119	3.9624	3.7687	-0.201117	1.589	8.46614	0	0	0	0	0	0	0	0	1	0	3732413I11Rik	RIKEN cDNA 3732413I11 gene
Z00021747-1	AI838057	2.7444	2.9111	2.9482	2.7386	3.0872	3.1745	3.1796	3.1798	3.2488	2.8479	3.1711	3.183	-0.201033	1.589	5.26566	1.39686e-07	2.97294e-06	0	0	0	0	0	0	1	0	AI838057	expressed sequence AI838057
Z00034116-1	Xrcc4	2.7649	2.7252	2.8302	2.7761	2.9696	3.0868	3.1047	3.0252	3.1978	2.9355	2.9334	3.1633	-0.201183	1.589	6.82568	8.75122e-12	4.64199e-10	62227	0	0	0	3	1.6918	0.7625	0	Xrcc4	X-ray repair complementing defective repair in Chinese hamster cells 4
Z00034825-1	Ier3	3.1339	3.1274	3.2786	3.1115	3.1804	3.707	3.4412	3.406	3.7378	3.1475	3.3071	3.7032	-0.200667	1.587	4.30869	1.64228e-05	0.000202123	-7779	0	0	0	2	2.7122	0.7642	0	Ier3	immediate early response 3
Z00049992-1	Tmsb10	4.4807	4.4391	4.4119	4.6016	4.6324	4.7095	4.7687	4.7763	4.8374	4.6991	4.6609	4.7345	-0.200283	1.586	8.60194	0	0	-20006	0	1	5	1	4.6638	0.5773	0	Tmsb10	thymosin, beta 10
Z00017568-1	Pphln1	3.3011	3.819	3.4271	3.3052	3.9853	3.6875	3.8183	4.0033	3.7285	3.4673	3.9844	3.7252	-0.2003	1.586	4.06194	4.86675e-05	0.000526014	782	0	0	0	2	6.3429	0.5902	0	Pphln1	periphilin 1
Z00034088-1	Tspan4	3.3587	3.6178	3.6655	3.3999	3.7496	3.8898	3.8338	3.8429	3.9181	3.5746	3.8282	3.885	-0.200217	1.586	5.33878	9.35722e-08	2.08721e-06	41058	0	1	1	2	1.8942	0.7075	0	Tspan4	tetraspanin 4
Z00012297-1	Zfp503	2.9358	2.9061	3.229	3.2149	2.9998	3.7247	3.1665	3.0962	3.9591	3.0457	3.0867	3.856	-0.199983	1.585	3.33165	0.000863329	0.00595838	-15413	0	0	1	5	5.8987	0.4469	0	Zfp503	zinc finger protein 503
Z00021066-1	1810047C23Rik	3.244	3.2313	3.4262	3.1608	3.4242	3.6107	3.5422	3.5525	3.6123	3.462	3.4921	3.6363	-0.200033	1.585	5.56238	2.66113e-08	6.71123e-07	-24854	0	1	0	5	4.1345	0.6173	0	1810047C23Rik	RIKEN cDNA 1810047C23 gene
Z00036201-1	Kif1b	2.9934	3.128	3.2904	3.0405	3.1618	3.4957	3.2777	3.3983	3.5779	3.2199	3.3059	3.5306	-0.200083	1.585	9.29838	0	0	-8780	0	0	0	3	3.8388	0.6781	0	Kif1b	kinesin family member 1B
Z00035524-1	Csf1	2.4808	2.5434	2.697	2.6035	2.6619	2.9713	2.8898	2.8629	3.1021	2.6282	2.6544	3.0183	-0.199633	1.584	8.66527	0	0	3815	0	0	2	2	6.6223	0.432	0	Csf1	colony stimulating factor 1 (macrophage)
Z00032226-1	Tmed5	2.8323	2.9185	2.8325	2.6518	2.9031	3.0023	3.0296	3.1275	3.1589	2.8585	3.0131	3.1521	-0.199867	1.584	5.939	2.8677e-09	9.07102e-08	357	1	0	2	1	5.8762	0.4511	0	Tmed5	transmembrane emp24 protein transport domain containing 5
Z00021691-1	Lgr4	3.5513	3.6755	3.3824	3.5741	3.8278	3.5208	3.8804	3.8872	3.8431	3.7304	3.8366	3.5496	-0.199233	1.582	6.69865	2.10356e-11	1.0555e-09	25079	0	0	0	14	11.6059	0.3845	0	Lgr4	leucine-rich repeat-containing G protein-coupled receptor 4
Z00030408-1	Ddr1	3.4159	3.8403	3.4781	3.3042	3.7468	3.8157	3.9468	4.0047	3.8958	3.5009	3.7537	3.6948	-0.199283	1.582	3.39575	0.0006844	0.00490877	-7683	0	0	2	0	2.2382	0.9838	0	Ddr1	discoidin domain receptor family, member 1
Z00041840-1	Ehbp1l1	2.893	2.9443	2.881	3.0486	3.0835	3.07	3.2175	3.1671	3.4303	3.021	3.147	3.1325	-0.199167	1.582	6.17133	6.77195e-10	2.47638e-08	0	0	0	0	0	0	1	0	Ehbp1l1	EH domain binding protein 1-like 1
Z00064137-1	Wnt2b	2.0916	2.1597	2.2307	2.0184	2.0449	2.4133	2.2319	2.3874	2.6273	2.0924	2.1474	2.668	-0.1993	1.582	4.46305	8.08003e-06	0.00010786	-38927	0	0	3	0	1.7049	1	0	Wnt2b	Mus musculus wingless related MMTV integration site 2b (Wnt2b), mRNA
Z00020760-1	Nelf	2.8982	3.1273	3.3297	2.9309	3.1837	3.4892	3.3058	3.4578	3.5856	3.0051	3.2797	3.518	-0.198833	1.581	7.81412	5.55112e-15	5.11359e-13	2742	0	0	2	0	3.4444	0.8687	0	Nelf	nasal embryonic LHRH factor
Z00036589-1	Dcun1d1	3.4298	3.4781	3.4791	3.2779	3.569	3.6316	3.7227	3.7282	3.7457	3.5508	3.6149	3.6956	-0.198733	1.58	5.93335	2.96815e-09	9.36421e-08	-7684	0	1	2	0	2.2381	0.8606	0	Dcun1d1	DCUN1D1 DCN1, defective in cullin neddylation 1, domain containing 1 (S. cerevisiae)
Z00035728-1	Furin	3.0974	3.2927	3.7084	3.184	3.3831	3.7431	3.5562	3.6128	3.9513	3.2118	3.4263	3.841	-0.19845	1.579	8.72974	0	0	1917	0	0	1	2	6.827	0.4473	0	Furin	furin (paired basic amino acid cleaving enzyme)
Z00021474-1	3110006E14Rik	2.0123	2.2043	2.4613	2.0491	2.4946	2.6081	2.4231	2.6927	2.6471	2.1383	2.5339	2.5848	-0.198367	1.579	5.36156	8.25073e-08	1.85757e-06	3338	0	0	0	2	3.8306	0.6781	0	3110006E14Rik	RIKEN cDNA 3110006E14 gene
Z00030643-1	Mfap2	3.1902	3.3432	3.2714	3.1834	3.3859	3.3711	3.3994	3.4991	3.8195	3.2242	3.4623	3.5305	-0.1983	1.579	5.06973	3.98389e-07	7.56501e-06	0	0	0	0	0	0	1	0	Mfap2	microfibrillar-associated protein 2
Z00036200-1	Sorbs1	2.2701	2.2691	2.4739	2.2542	2.4151	2.7865	2.4102	2.4396	2.9447	2.4989	2.4623	2.9028	-0.198267	1.579	5.40991	6.30565e-08	1.46334e-06	3686	0	0	2	0	3.0434	0.7559	0	Sorbs1	sorbin and SH3 domain containing 1
Z00000573-1	Efnb2	3.4842	3.9022	3.5594	3.3892	4.0496	3.8953	3.9052	3.9434	3.9198	3.7377	4.0479	3.9139	-0.198	1.578	3.26867	0.00108053	0.00720206	52231	0	0	3	4	3.9372	0.5127	0	Efnb2	ephrin B2
Z00022907-1	Tuba1	4.8314	5.1656	5.1053	4.8313	5.2174	5.3252	5.2783	5.2356	5.4438	5.0776	5.272	5.3569	-0.198	1.578	4.55746	5.17763e-06	7.30773e-05	-29620	0	0	0	6	4.6266	0.5902	0	Tuba1	tubulin, alpha 1
Z00018634-1	Vasn	2.6541	3.0364	3.0211	2.5694	2.7736	2.9436	3.0809	3.18	3.3872	2.589	2.8838	3.0663	-0.198167	1.578	6.83974	7.93365e-12	4.24565e-10	1213	0	0	0	2	5.8506	0.6173	0	Vasn	vasorin
Z00017679-1	Myadm	3.1076	3.0539	2.9882	2.9018	3.0435	3.2941	3.2487	3.3611	3.4235	3.0258	3.1936	3.3243	-0.197983	1.578	4.28236	1.84921e-05	0.000224162	0	0	0	0	0	0	1	0	Myadm	myeloid-associated differentiation marker
Z00023023-1	Rab34	2.7476	2.9117	2.7267	2.7703	3.0365	2.996	3.0531	3.0669	3.148	2.8984	3.1227	3.0871	-0.1979	1.577	6.24171	4.32824e-10	1.63477e-08	1079	1	0	2	0	2.5474	0.9162	0	Rab34	RAB34, member of RAS oncogene family
Z00021357-1	Sort1	3.3013	3.6503	3.907	3.3758	3.8073	4.0649	3.843	3.9282	4.1262	3.4923	3.8386	4.0645	-0.1977	1.577	5.07524	3.87e-07	7.36032e-06	1369	0	0	2	0	4.6061	0.7625	0	Sort1	sortilin 1
Z00008512-1	Tiam2	2.464	2.5548	2.4834	2.3624	2.5564	2.7505	2.6692	2.7646	3.0997	2.4475	2.4885	2.8876	-0.1976	1.576	3.99123	6.57306e-05	0.000675067	23123	0	0	2	5	5.6854	0.432	0	Tiam2	T-cell lymphoma invasion and metastasis 2
Z00026990-1	2310031A18Rik	2.5126	2.648	3.0475	2.7389	2.8241	3.2625	2.9144	3.1539	3.1463	2.5444	3.1208	3.3389	-0.197517	1.576	3.13092	0.00174262	0.0107593	15916	0	0	2	0	1.6503	1	0	2310031A18Rik	RIKEN cDNA 2310031A18 gene
Z00060822-1	Nudt19	3.6638	3.9479	3.5759	3.5657	4.1433	3.7374	4.0814	4.0829	3.7362	3.9886	4.1817	3.7477	-0.197417	1.575	3.58011	0.000343446	0.00272577	8908	0	0	1	3	4.8652	0.4989	0	Nudt19	nudix (nucleoside diphosphate linked moiety X)-type motif 19
Z00015354-1	BC020077	2.8666	2.9596	2.881	2.857	3.0141	3.0054	3.1569	3.1142	3.14	3.1313	3.0769	3.1486	-0.197367	1.575	8.34232	0	0	0	0	0	0	0	0	1	0	BC020077	cDNA sequence BC020077
Z00025020-1	Mmd	2.5588	2.6704	2.9565	3.0316	2.9386	3.328	2.9588	2.9264	3.4793	2.8493	3.045	3.408	-0.19715	1.575	5.61949	1.91527e-08	5.06298e-07	-12153	0	1	0	3	3.3506	0.6781	0	Mmd	monocyte to macrophage differentiation-associated
Z00059390-1	Fzd1	2.7021	2.8124	2.9552	2.8002	2.985	3.1211	3.0112	3.0695	3.4185	2.9529	2.9644	3.1413	-0.196967	1.574	7.57507	3.59712e-14	2.89389e-12	-125703	0	0	0	2	0.8393	1	0	Fzd1	frizzled homolog 1 (Drosophila)
Z00013119-1	Agpat3	3.5526	3.4311	3.9166	3.6765	3.5251	3.9562	3.8143	4.0524	4.01	3.5976	3.7867	3.9749	-0.1963	1.571	3.59462	0.000324863	0.00260484	-39955	0	0	4	10	9.0655	0.3037	0	Agpat3	1-acylglycerol-3-phosphate O-acyltransferase 3
Z00006556-1	Rbms1	3.7458	3.9429	3.9776	3.6044	3.8274	4.3291	4.0921	4.1662	4.3613	3.7247	3.9532	4.3073	-0.196267	1.571	3.65887	0.000253328	0.00211194	1598	0	0	0	4	10.4502	0.432	0	Rbms1	RNA binding motif, single stranded interacting protein 1
Z00064450-1	Atrx	3.2074	3.29	3.0916	3.1908	3.3652	3.1438	3.4088	3.4327	3.3558	3.4437	3.4614	3.3629	-0.196083	1.571	8.64522	0	0	5454	0	1	0	2	3.1192	0.7284	0	Atrx	Mus musculus 0 day neonate head cDNA, RIKEN full-length enriched library, clone:4833408C14 product:unclassifiable, full insert sequence
Z00037948-1	Grrp1	3.0667	2.9619	3.0705	3.1008	3.1925	2.9219	2.883	3.4736	3.2862	3.3346	3.2309	3.2815	-0.195917	1.57	2.60056	0.00930728	0.0422477	0	0	0	0	0	0	1	0	Grrp1	glycine/arginine rich protein 1
Z00009791-1	Lrrc58	3.2144	3.2844	3.3014	3.2076	3.3686	3.5776	3.4701	3.5738	3.6495	3.4138	3.467	3.5557	-0.195983	1.57	7.61132	2.70894e-14	2.24675e-12	-56302	0	0	0	2	1.1489	0.9972	0	Lrrc58	leucine rich repeat containing 58
Z00010375-1	Cetn3	4.1717	4.2071	4.1327	3.9644	4.2496	4.2223	4.3607	4.3349	4.3781	4.362	4.3141	4.3719	-0.19565	1.569	5.53217	3.16297e-08	7.79757e-07	-34640	0	0	2	0	1.1901	1	0	Cetn3	centrin 3
Z00013150-1	D1Ertd622e	2.7601	2.7979	2.8086	2.9058	3.0231	3.03	3.0851	3.0801	2.9794	3.0911	3.1613	3.103	-0.19575	1.569	8.99537	0	0	0	0	0	0	0	0	1	0	D1Ertd622e	DNA segment, Chr 1, ERATO Doi 622, expressed
Z00047929-1	Sos2	3.1314	3.2742	3.627	3.2216	3.3097	3.6657	3.5281	3.563	3.7988	3.3491	3.4577	3.7059	-0.1955	1.569	8.79347	0	0	-23702	1	0	2	0	0	1	0	Sos2	Son of sevenless homolog 2 (Drosophila)
Z00025005-1	Hes6	3.0216	3.3062	2.9806	3.0602	3.2911	3.1556	3.5362	3.4669	3.2215	3.2119	3.4085	3.1417	-0.195233	1.568	4.77087	1.83433e-06	2.93189e-05	-439	1	0	2	0	2.7119	0.9067	0	Hes6	hairy and enhancer of split 6 (Drosophila)
Z00033821-1	Esd	4.0329	4.1147	4.2403	4.159	4.3072	4.4566	4.4958	4.3612	4.5465	4.3068	4.3444	4.4238	-0.194633	1.565	6.96284	3.33489e-12	1.92554e-10	392	1	0	0	2	3.8019	0.6173	0	Esd	esterase D/formylglutathione hydrolase
Z00034141-1	4921533L14Rik	3.3067	3.443	3.5583	3.3795	3.5186	3.5661	3.7132	3.8129	3.683	3.4715	3.6105	3.6471	-0.194333	1.564	7.21314	5.46674e-13	3.64474e-11	6902	0	0	0	4	5.666	0.5821	0	4921533L14Rik	RIKEN cDNA 4921533L14 gene
Z00030630-1	9630019K15Rik	2.7968	2.8932	2.8053	2.8358	2.9669	2.7844	3.1945	3.4098	2.8209	2.8693	3.1899	2.764	-0.194333	1.564	3.87573	0.000106306	0.00102178	0	0	0	0	0	0	1	0	9630019K15Rik	RIKEN cDNA 9630019K15 gene
Z00015000-1	Syt11	3.1738	3.4651	3.2335	3.2972	3.7081	3.4782	3.62	3.6008	3.6352	3.4543	3.6972	3.5134	-0.194167	1.564	5.01116	5.41021e-07	9.85475e-06	16387	0	0	3	0	2.4486	0.8216	0	Syt11	synaptotagmin XI
Z00036074-1	Zcrb1	3.5728	3.8781	3.9638	3.7178	4.0555	4.0744	4.0511	4.1327	4.1371	3.9146	4.074	4.1169	-0.194	1.563	6.1394	8.28358e-10	2.96623e-08	1162	1	0	0	4	9.3994	0.4366	0	Zcrb1	zinc finger CCHC-type and RNA binding motif 1
Z00035909-1	Gja1	4.1482	4.1836	3.9806	4.0533	4.3712	4.3081	4.4685	4.5366	4.3793	4.1851	4.4603	4.1773	-0.193683	1.562	4.64651	3.37592e-06	5.01401e-05	-2343	0	0	9	15	50.1703	0.0073	1	Gja1	gap junction membrane channel protein alpha 1
Z00062534-1	Sptlc2	2.7168	2.9629	3.0007	2.9431	3.0834	3.4114	3.1232	3.2587	3.3662	2.9168	3.1594	3.4568	-0.1938	1.562	5.51812	3.42648e-08	8.40429e-07	10577	0	0	1	39	47.5294	0.0108	1	Sptlc2	serine palmitoyltransferase, long chain base subunit 2
Z00005662-1	Cmtm8	2.6104	2.7219	3.0558	2.7318	2.9217	3.2208	2.8489	3.0285	3.3659	2.7681	3.0474	3.3664	-0.1938	1.562	9.40005	0	0	-479	1	0	2	0	2.7119	0.7284	0	Cmtm8	CKLF-like MARVEL transmembrane domain containing 8
Z00006077-1	Slc2a1	4.3896	4.4076	4.6665	4.3377	4.5615	4.8594	4.8648	4.8071	4.8054	4.4986	4.6116	4.7957	-0.193483	1.561	3.87204	0.000107927	0.00103489	-81884	0	0	5	13	8.6525	0.3037	0	Slc2a1	solute carrier family 2 (facilitated glucose transporter), member 1
Z00034968-1	Pdlim7	3.7323	3.8352	4.0402	3.7786	3.8649	4.1114	4.0619	4.1088	4.3143	3.8405	3.974	4.2237	-0.193433	1.561	7.69949	1.37668e-14	1.1995e-12	529	0	0	2	1	8.4173	0.432	0	Pdlim7	PDZ and LIM domain 7
Z00003327-1	Msl2l1	2.8858	2.8831	2.6378	2.6219	2.9909	2.7428	2.9436	3.1077	2.9213	2.9217	3.2162	2.8129	-0.193517	1.561	4.7755	1.79257e-06	2.87849e-05	-11666	0	0	0	3	3.4085	0.6173	0	Msl2l1	male-specific lethal 2-like 1 (Drosophila)
Z00050907-1	Usp6nl	2.5552	2.6106	2.5567	2.4383	2.881	2.8214	2.8306	2.9074	2.8154	2.7185	2.8977	2.8544	-0.193467	1.561	4.52008	6.18152e-06	8.55944e-05	11624	0	0	2	0	1.8822	0.9838	0	Usp6nl	USP6 N-terminal like
Z00019368-1	Lrig3	3.1355	3.2128	2.9091	2.8769	3.0673	3.0654	3.1639	3.3196	3.459	3.0872	3.2806	3.1154	-0.193117	1.56	3.83004	0.000128123	0.00119901	-26355	0	0	4	11	11.6033	0.2436	0	Lrig3	leucine-rich repeats and immunoglobulin-like domains 3
Z00026509-1	EG629643	4.0813	4.2807	3.8669	3.8849	4.125	3.959	4.3548	4.3624	4.0799	4.1816	4.3249	4.053	-0.193133	1.56	5.53666	3.08299e-08	7.61597e-07	0	0	0	0	0	0	1	0	EG629643	predicted gene, EG629643
Z00006398-1	Emb	3.4704	4.0413	3.4823	3.3419	4.0258	3.6844	3.9231	4.0261	3.7567	3.709	4.0603	3.7286	-0.19295	1.559	3.25214	0.00114541	0.00755933	913	0	0	4	1	13.694	0.3743	0	Emb	embigin
Z00015144-1	Gpr177	2.8845	3.1121	3.4076	2.9007	3.1652	3.5626	3.2364	3.4145	3.7989	3.031	3.1283	3.5807	-0.19285	1.559	8.93545	0	0	1672	0	0	1	2	7.229	0.432	0	Gpr177	G protein-coupled receptor 177
Z00054675-1	AW146020	2.5399	2.5523	2.4777	2.7667	2.7131	2.5262	2.8316	2.8451	2.7751	2.8202	2.7114	2.7503	-0.192967	1.559	8.21085	2.22045e-16	2.56414e-14	0	0	0	0	0	0	1	0	AW146020	expressed sequence AW146020
Z00035586-1	Dap	3.2358	3.3263	3.5082	3.1902	3.4194	3.7184	3.5991	3.601	3.8774	3.3376	3.4621	3.6787	-0.192933	1.559	7.17668	7.14317e-13	4.58512e-11	173	1	0	2	0	2.7119	0.8748	0	Dap	death-associated protein
Z00001558-1	Prkce	2.6966	2.611	2.8416	2.84	2.9171	3.3198	2.9954	2.9703	3.2293	3.0269	2.9466	3.215	-0.1929	1.559	6.27258	3.55112e-10	1.36042e-08	53849	0	0	2	0	0.991	1	0	Prkce	protein kinase C, epsilon
Z00000317-1	Ube2v2	3.8512	3.8106	3.7126	3.628	3.8938	3.7572	4.0155	4.0667	3.9444	3.9337	3.9446	3.9033	-0.192467	1.558	6.37321	1.85111e-10	7.44611e-09	1024	0	0	3	0	7.8119	0.4546	0	Ube2v2	ubiquitin-conjugating enzyme E2 variant 2
Z00063006-1	Nudt10	2.7495	3.1181	2.8719	2.6125	3.399	3.2559	3.1902	3.4988	3.1949	2.7842	3.3224	3.1721	-0.192617	1.558	3.16673	0.00154162	0.00968426	0	0	0	0	0	0	1	0	Nudt10	nudix (nucleoside diphosphate linked moiety X)-type motif 10
Z00058900-1	Shb	3.417	3.7901	3.7784	3.4329	3.7797	3.907	3.9467	4.0872	3.8075	3.6466	3.8515	3.9194	-0.1923	1.557	3.38407	0.0007142	0.00508623	3544	0	1	1	3	7.1545	0.432	0	Shb	src homology 2 domain-containing transforming protein B
Z00019730-1	Rtn3	3.3317	3.5138	3.6645	3.3285	3.5901	3.8589	3.6589	3.789	3.8499	3.5522	3.7538	3.8378	-0.19235	1.557	6.44134	1.18423e-10	5.04971e-09	-51200	0	0	3	0	1.5202	1	0	Rtn3	reticulon 3
Z00014800-1	Rbbp4	4.6326	4.7542	4.5838	4.3593	4.9784	4.5485	4.8957	4.9826	4.9361	4.7217	4.9533	4.5188	-0.1919	1.556	3.26913	0.00107878	0.00719237	-369	1	0	1	4	12.7941	0.2991	0	Rbbp4	retinoblastoma binding protein 4
Z00064621-1	Col1a1	3.6409	3.5811	3.6213	3.5525	3.5939	3.8804	3.732	3.7238	4.2546	3.671	3.6135	4.0268	-0.191933	1.556	3.67261	0.00024009	0.0020134	8248	0	0	0	2	2.6235	0.7642	0	Col1a1	Mus musculus procollagen, type I, alpha 1 (Col1a1), mRNA
Z00021412-1	Mpp5	3.2989	3.4866	3.5276	3.3758	3.6524	3.6488	3.6473	3.7641	3.744	3.5896	3.6815	3.7148	-0.191867	1.555	8.9115	0	0	403	1	0	2	0	2.7119	0.9067	0	Mpp5	membrane protein, palmitoylated 5 (MAGUK p55 subfamily member 5)
Z00035829-1	Slc4a7	3.1414	3.1554	3.0405	3.0698	3.3854	3.2056	3.4039	3.4568	3.3935	3.2001	3.4447	3.2476	-0.191417	1.554	6.13445	8.54549e-10	3.03302e-08	-419	1	0	2	1	5.8762	0.4511	0	Slc4a7	solute carrier family 4, sodium bicarbonate cotransporter, member 7
Z00008434-1	D5Ertd593e	2.5548	2.749	2.7143	2.5831	2.8284	3.0033	2.8205	3.0158	3.0837	2.7051	2.9925	2.9621	-0.191133	1.553	7.48971	6.90559e-14	5.35905e-12	0	0	0	0	0	0	1	0	D5Ertd593e	DNA segment, Chr 5, ERATO Doi 593, expressed
Z00055254-1	Tbca	3.8663	3.9359	3.8652	3.8123	3.9979	4.0996	4.11	4.149	4.1881	4.1018	4.0849	4.0895	-0.191017	1.552	6.43416	1.24157e-10	5.24785e-09	-82669	0	0	5	31	17.7192	0.1367	1	Tbca	tubulin cofactor a
Z00058139-1	Myl6	3.8671	3.8493	3.9166	3.7709	3.7292	4.0698	4.0865	4.0997	4.2302	3.8946	3.913	4.1221	-0.190533	1.551	7.05747	1.69575e-12	1.02318e-10	1102	0	0	2	0	5.0437	0.489	0	Myl6	similar to Myosin light polypeptide 6 (Myosin light chain alkali 3) (Myosin light chain 3) (MLC-3) (LC17)
Z00023662-1	Arl6ip5	3.1791	3.1038	3.1244	3.3128	3.4378	3.4812	3.371	3.6394	3.4558	3.3168	3.6036	3.3938	-0.190217	1.55	4.9036	9.40984e-07	1.61183e-05	-2257	0	0	1	3	8.6412	0.408	0	Arl6ip5	ADP-ribosylation factor-like 6 interacting protein 5
Z00020101-1	Efemp2	2.5711	2.5442	2.7158	2.6707	2.5734	3.0172	2.843	2.8481	3.1845	2.6405	2.6751	3.0426	-0.190233	1.55	6.69325	2.18261e-11	1.09063e-09	-904	1	0	0	3	6.9859	0.5059	0	Efemp2	epidermal growth factor-containing fibulin-like extracellular matrix protein 2
Z00025066-1	BC017612	2.6576	2.5778	2.6232	2.5748	2.7628	2.585	3.0095	3.0537	2.7948	2.5751	2.8665	2.6212	-0.189933	1.549	4.66386	3.1033e-06	4.64341e-05	0	0	0	0	0	0	1	0	BC017612	cDNA sequence BC017612
Z00024982-1	Mgp	2.878	2.8218	2.8591	2.8935	2.8405	2.8614	3.1215	3.1591	3.2428	2.9141	2.9229	2.9338	-0.189983	1.549	8.63125	0	0	-7391	0	0	2	0	2.2748	1	0	Mgp	matrix Gla protein
Z00018081-1	Tgfb1i1	3.5201	3.5685	3.881	3.5394	3.6789	4.1226	3.8418	3.8481	4.2377	3.6888	3.6994	4.1345	-0.189967	1.549	8.1596	4.44089e-16	4.89411e-14	0	0	0	0	0	0	1	0	Tgfb1i1	transforming growth factor beta 1 induced transcript 1
Z00056467-1	Spsb4	2.5122	2.4941	2.8441	2.6319	2.7372	3.0522	2.808	2.7881	3.1794	2.6561	2.8254	3.1534	-0.189783	1.548	9.29145	0	0	-579	0	0	0	3	9.527	0.4511	0	Spsb4	splA/ryanodine receptor domain and SOCS box containing 4
Z00052902-1	Fbxo4	3.0092	3.1837	3.2767	3.1354	3.2629	3.6422	3.4249	3.4715	3.53	3.2819	3.3895	3.5501	-0.189633	1.548	5.04184	4.61082e-07	8.59986e-06	19007	0	0	0	7	6.5019	0.4878	0	Fbxo4	F-box protein 4
Z00057421-1	Csrp3	2.1666	2.1058	2.2475	2.144	2.0425	2.1954	2.3399	2.2237	2.9175	2	2.0535	2.5033	-0.18935	1.547	2.91437	0.00356403	0.0193516	8675	0	0	2	2	4.6961	0.5059	0	Csrp3	cysteine and glycine-rich protein 3
Z00040556-1	Cxadr	3.2989	3.4901	3.332	3.207	3.5588	3.6049	3.6481	3.757	3.5671	3.408	3.7035	3.5446	-0.189433	1.547	4.44784	8.67395e-06	0.000114459	0	0	0	0	0	0	1	0	Cxadr	coxsackievirus and adenovirus receptor
Z00066421-1	Mgst1	2.6177	2.9085	2.7239	2.6759	3.0168	2.8598	3.0042	3.1502	3.0697	2.7704	3.0367	2.9081	-0.18945	1.547	9.0049	0	0	18478	0	0	0	2	1.8721	0.8518	0	Mgst1	microsomal glutathione S-transferase 1
Z00036496-1	Slc6a6	3.9485	4.0155	3.8249	4.0999	4.2775	4.2497	4.2751	4.2822	4.2915	4.2862	4.1566	4.2601	-0.189283	1.546	5.39666	6.78942e-08	1.55615e-06	-14169	0	0	0	4	4.1936	0.5756	0	Slc6a6	solute carrier family 6 (neurotransmitter transporter, taurine), member 6
Z00030297-1	Col5a2	2.2105	2.2643	2.1666	2.2323	2.3852	2.712	2.2973	2.3415	2.7532	2.3345	2.4391	2.9402	-0.18915	1.546	2.88347	0.0039332	0.0209554	-10421	0	0	0	2	2.379	0.7966	0	Col5a2	procollagen, type V, alpha 2
Z00036139-1	Commd6	3.0416	3.1201	3.1129	2.9577	3.1385	3.2895	3.222	3.2511	3.3943	3.2549	3.2716	3.4013	-0.18915	1.546	7.45511	8.9706e-14	6.78701e-12	0	0	0	0	0	0	1	0	Commd6	COMM domain containing 6
Z00034260-1	Igsf9	2.8422	3.1693	2.6155	2.6002	3.1245	3.0424	3.1228	3.2224	3.0788	2.9138	3.1675	3.0222	-0.1889	1.545	2.84618	0.00442468	0.0230996	-555	0	0	3	3	17.4169	0.2219	0	Igsf9	immunoglobulin superfamily, member 9
Z00000937-1	Coq2	3.9395	3.9346	4.1596	4.041	4.0005	4.2681	4.2771	4.267	4.2789	4.2817	4.1055	4.2674	-0.18905	1.545	5.92524	3.11839e-09	9.78704e-08	-4970	0	0	1	2	4.5827	0.5353	0	Coq2	coenzyme Q2 homolog, prenyltransferase (yeast)
Z00005968-1	Rpn1	4.2797	4.3194	4.3683	4.6264	4.6521	4.7605	4.6892	4.6674	4.7207	4.668	4.7104	4.685	-0.18905	1.545	7.98977	1.33227e-15	1.32322e-13	21982	0	0	0	2	1.7409	0.8687	0	Rpn1	ribophorin I
Z00022556-1	Pgk2	2.6907	2.5661	2.6814	2.7729	2.4163	2.4325	2.687	2.7641	2.7341	2.7543	3.0021	2.75	-0.188617	1.544	3.21849	0.00128869	0.0083519	180171	0	1	1	8	3.1992	0.5802	0	Pgk2	phosphoglycerate kinase 2
Z00035954-1	Rnf11	3.2571	3.3648	3.5646	3.305	3.538	3.7332	3.5725	3.6728	3.8218	3.4665	3.6024	3.7582	-0.188583	1.544	8.90321	0	0	22409	0	0	3	0	2.1481	0.791	0	Rnf11	ring finger protein 11
Z00050501-1	BC011487	2.5444	2.4225	2.5604	2.4914	2.4873	2.3632	2.5327	2.6097	2.7321	2.5532	2.9401	2.6297	-0.18805	1.542	3.37286	0.000743927	0.00525452	0	0	0	0	0	0	1	0	BC011487	cDNA sequence BC011487
Z00000521-1	Pcyox1	2.9743	3.049	3.1918	3.1697	3.1883	3.5319	3.304	3.3025	3.5914	3.2355	3.2795	3.5207	-0.1881	1.542	8.67887	0	0	-1714	0	1	2	0	4.1927	0.8659	0	Pcyox1	prenylcysteine oxidase 1
Z00035227-1	Smoc1	3.6408	3.534	3.6248	3.1552	3.3158	3.198	3.7664	3.6041	3.6345	3.5945	3.4562	3.5411	-0.188033	1.542	5.84421	5.08985e-09	1.52223e-07	5543	0	1	2	0	2.5658	1	0	Smoc1	SPARC related modular calcium binding 1
Z00051798-1	BC028454	3.2029	3.2973	3.1818	3.0601	3.3466	3.3266	3.4018	3.4919	3.4419	3.3418	3.4462	3.4179	-0.1877	1.541	6.93868	3.95795e-12	2.23189e-10	0	0	0	0	0	0	1	0	BC028454	cDNA sequence BC028454
Z00019575-1	Usp25	2.7683	3.0658	3.1501	2.8402	3.3073	3.5018	3.1497	3.3168	3.4614	3.0409	3.3821	3.4081	-0.187583	1.54	5.28824	1.23501e-07	2.66134e-06	-5088	0	1	2	0	2.6594	1	0	Usp25	ubiquitin specific peptidase 25
Z00020618-1	AW049604	3.5219	3.7072	3.7584	3.5287	3.8143	3.7902	3.9316	4.0147	3.8946	3.6756	3.8966	3.8311	-0.18725	1.539	6.41649	1.39449e-10	5.80276e-09	0	0	0	0	0	0	1	0	AW049604	expressed sequence AW049604
Z00007958-1	D930015E06Rik	3.5512	3.6931	3.5787	3.6057	3.6873	3.649	3.8283	3.812	3.8721	3.8336	3.7899	3.7525	-0.187233	1.539	7.93187	2.22045e-15	2.12661e-13	0	0	0	0	0	0	1	0	D930015E06Rik	RIKEN cDNA D930015E06 gene
Z00052749-1	Dus4l	3.114	3.0853	2.7366	2.6859	3.2337	3.0605	3.0509	3.274	3.167	3.2455	3.2447	3.0575	-0.187267	1.539	2.56642	0.0102753	0.0457639	0	0	0	0	0	0	1	0	Dus4l	dihydrouridine synthase 4-like (S. cerevisiae)
Z00010120-1	Gtdc1	2.6619	2.6526	2.6614	2.4728	2.7239	2.7389	2.8807	2.9843	2.832	2.6639	2.8504	2.8219	-0.18695	1.538	5.63015	1.80053e-08	4.79644e-07	45550	0	0	10	12	13.0885	0.2171	0	Gtdc1	glycosyltransferase-like domain containing 1
Z00062568-1	E2f3	3.3846	3.546	3.4274	3.4319	3.7008	3.5492	3.7282	3.8145	3.6555	3.5898	3.7504	3.6232	-0.18695	1.538	8.49069	0	0	92	1	0	0	2	3.8019	0.6173	0	E2f3	E2F transcription factor 3
Z00002712-1	5430405N12Rik	3.2965	3.4764	3.2861	3.3886	3.655	3.6517	3.6187	3.5816	3.5154	3.7372	3.7333	3.69	-0.186983	1.538	4.81616	1.46345e-06	2.40765e-05	0	0	0	0	0	0	1	0	5430405N12Rik	RIKEN cDNA 5430405N12 gene
Z00006609-1	Podxl	2.9673	3.3752	3.286	2.8753	3.3862	3.5976	3.2305	3.3667	3.7343	3.1446	3.4508	3.6799	-0.186533	1.537	3.73415	0.000188348	0.00165181	3440	0	0	0	6	11.3887	0.408	0	Podxl	podocalyxin-like
Z00014230-1	C1d	3.8523	3.8424	4.1567	3.7951	4.0734	4.1007	4.1283	4.0855	4.1757	4.1792	4.1422	4.2293	-0.1866	1.537	4.50292	6.70263e-06	9.13944e-05	2747	0	0	0	2	4.156	0.5902	0	C1d	nuclear DNA binding protein
Z00017796-1	Pnrc1	3.1993	3.4825	3.2541	2.9335	3.4214	3.2627	3.499	3.6233	3.4453	3.2566	3.5592	3.2894	-0.18655	1.537	4.90212	9.48081e-07	1.62168e-05	527	1	0	0	2	3.8019	0.6173	0	Pnrc1	proline-rich nuclear receptor coactivator 1
Z00022038-1	Fgd5	2.5161	2.5352	2.6638	2.5659	2.7329	2.7677	2.8995	2.8247	2.8159	2.752	2.8301	2.7778	-0.1864	1.536	6.19277	5.91172e-10	2.17831e-08	26119	0	0	2	3	3.7742	0.5527	0	Fgd5	FYVE, RhoGEF and PH domain containing 5
Z00015596-1	Mboat1	2.6879	2.9471	2.7728	2.7561	3.147	3.0577	3.1026	3.1699	3.0383	2.9638	3.2024	3.0097	-0.18635	1.536	5.37324	7.73353e-08	1.75587e-06	8372	0	0	0	3	3.916	0.5902	0	Mboat1	membrane bound O-acyltransferase domain containing 1
Z00034149-1	Bcl2l13	2.9777	2.9614	2.9823	2.8817	3.0286	3.0633	3.1449	3.2066	3.1325	3.0764	3.2737	3.1773	-0.186067	1.535	7.63002	2.35367e-14	1.9793e-12	-153	1	0	0	2	3.8019	0.6173	0	Bcl2l13	BCL2-like 13 (apoptosis facilitator)
Z00020991-1	Cep350	2.2925	2.2968	2.4391	2.2649	2.3598	2.6049	2.4984	2.5378	2.6239	2.4141	2.5357	2.7623	-0.1857	1.534	7.3721	1.67866e-13	1.22771e-11	62795	0	0	0	2	1.1221	1	0	Cep350	centrosomal protein 350
Z00000314-1	Erbb2ip	2.9958	2.9441	3.344	3.1167	3.2536	3.5078	3.3099	3.3493	3.6472	3.156	3.3102	3.5033	-0.18565	1.533	8.4781	0	0	-582	0	0	4	0	10.5297	0.6173	0	Erbb2ip	Erbb2 interacting protein
Z00018703-1	Gpr125	3.4667	3.5651	3.5074	3.2119	3.6277	3.5692	3.6585	3.7679	3.7238	3.5642	3.7273	3.6194	-0.185517	1.533	5.18621	2.1462e-07	4.34188e-06	-64035	0	0	0	16	8.9646	0.408	0	Gpr125	G protein-coupled receptor 125
Z00011686-1	2900057D21Rik	3.3936	3.3045	3.4443	3.507	3.6645	3.7518	3.6401	3.722	3.5848	3.7053	3.7668	3.7599	-0.185533	1.533	5.49447	3.91879e-08	9.5439e-07	14234	0	1	0	3	3.1362	0.6851	0	2900057D21Rik	RIKEN cDNA 2900057D21 gene
Z00020313-1	Clcn4-2	3.0454	3.2897	3.3896	3.0854	3.4575	3.685	3.4561	3.5561	3.7507	3.1544	3.4946	3.6537	-0.1855	1.533	5.73724	9.62331e-09	2.69754e-07	0	0	0	0	0	0	1	0	Clcn4-2	chloride channel 4-2
Z00030463-1	Hist1h4d	3.6633	3.6815	3.4718	3.3012	3.6845	3.501	3.7315	3.8617	3.6081	3.703	3.7939	3.7179	-0.185467	1.533	4.5153	6.32282e-06	8.72505e-05	1079	0	0	2	0	5.0884	0.6781	0	Hist1h4d	histone cluster 1, H4d
Z00008738-1	Klhdc2	3.6812	3.8537	3.9113	3.7248	4.0476	4.0834	4.0893	4.1544	4.1462	3.8918	4.0951	4.0385	-0.18555	1.533	6.4012	1.54156e-10	6.27414e-09	-9057	0	0	2	0	2.0893	1	0	Klhdc2	kelch domain containing 2
Z00038353-1	Ttc28	2.5839	2.5507	2.7096	2.5104	2.5773	3.0561	2.7006	2.8031	3.192	2.6541	2.7116	3.0398	-0.185533	1.533	4.69073	2.72232e-06	4.14793e-05	0	0	0	0	0	0	1	0	Ttc28	tetratricopeptide repeat domain 28
Z00011824-1	Anp32a	3.372	3.3374	3.1844	3.5158	3.4249	3.271	3.6311	3.6361	3.4457	3.6124	3.5361	3.3562	-0.18535	1.532	8.6609	0	0	-3311	0	0	3	1	6.6602	0.4546	0	Anp32a	acidic (leucine-rich) nuclear phosphoprotein 32 family, member A
Z00037695-1	Cbr4	3.5503	3.3214	3.6366	3.6486	3.6054	3.8109	3.7447	3.745	3.8139	3.8617	3.6771	3.8417	-0.18515	1.532	6.62758	3.41234e-11	1.61484e-09	5311	0	0	3	0	3.9233	0.6786	0	Cbr4	carbonyl reductase 4
Z00018353-1	Wbp5	3.7297	3.9032	3.9786	3.6226	3.9279	4.3242	4.0005	4.1119	4.365	3.8401	3.9561	4.3242	-0.185267	1.532	4.30089	1.70113e-05	0.000208093	0	0	0	0	0	0	1	0	Wbp5	WW domain binding protein 5
Z00007727-1	Rgs2	2.6257	3.1042	2.88	2.7105	3.2736	2.6781	3.14	3.2796	3.035	2.8944	3.3138	2.7189	-0.184933	1.531	3.30565	0.000947559	0.0064312	-108046	0	0	3	0	1.1122	1	0	Rgs2	regulator of G-protein signaling 2
Z00040747-1	B430201A12Rik	2.6986	2.9926	3.2157	2.923	3.2582	3.396	3.178	3.2022	3.5804	2.9598	3.2711	3.4016	-0.184833	1.53	5.77912	7.50903e-09	2.14983e-07	0	0	0	0	0	0	1	0	B430201A12Rik	RIKEN cDNA B430201A12 gene
Z00034041-1	C920006C10Rik	3.406	3.4866	3.398	3.1588	3.532	3.5303	3.6265	3.7842	3.4999	3.5144	3.7195	3.4752	-0.184667	1.53	3.88137	0.000103869	0.00100195	0	0	0	0	0	0	1	0	C920006C10Rik	RIKEN cDNA C920006C10 gene
Z00044099-1	Snx6	3.7248	3.6818	4.0902	3.8801	4.0027	4.2397	4.0819	4.0935	4.2788	4.0271	4.0025	4.244	-0.18475	1.53	7.2128	5.48228e-13	3.64504e-11	12886	0	0	0	2	2.1768	0.7642	0	Snx6	sorting nexin 6
Z00007625-1	Irf1	2.8319	3.3404	2.9383	2.8512	3.3645	3.0324	3.2838	3.4961	2.9861	3.0551	3.5751	3.0693	-0.184467	1.529	4.05442	5.02592e-05	0.000539834	30858	0	1	1	10	8.2168	0.3904	0	Irf1	interferon regulatory factor 1
Z00015231-1	Mobk1b	3.7131	3.6751	3.8125	3.9627	4.0083	4.2164	3.9695	3.9586	4.2211	4.0895	4.0529	4.2014	-0.18415	1.528	7.30887	2.6934e-13	1.90074e-11	401	1	0	3	0	5.3488	0.7625	0	Mobk1b	MOB1, Mps One Binder kinase activator-like 1B (yeast)
Z00030554-1	A430106J12Rik	3.0218	3.0305	3.2967	3.1145	3.1574	3.2162	3.2021	3.2547	3.3847	3.3768	3.3334	3.3877	-0.183717	1.527	7.0623	1.63758e-12	9.90551e-11	0	0	0	0	0	0	1	0	A430106J12Rik	RIKEN cDNA A430106J12 gene
Z00020894-1	Zcd2	3.2197	3.2587	3.1746	3.1158	3.4518	3.4425	3.5018	3.5312	3.4926	3.3491	3.4369	3.4541	-0.183767	1.527	4.89289	9.93646e-07	1.69362e-05	0	0	0	0	0	0	1	0	Zcd2	zinc finger, CDGSH-type domain 2
Z00006142-1	Txndc4	2.607	2.7131	2.759	2.6836	2.7902	3.0274	2.8827	2.894	3.0539	2.8173	2.9496	3.084	-0.183533	1.526	8.44909	0	0	7569	0	0	2	4	7.7038	0.408	0	Txndc4	thioredoxin domain containing 4 (endoplasmic reticulum)
Z00034268-1	AW208599	2.9125	3.0666	3.0473	2.8754	3.0745	3.1908	3.2107	3.2825	3.2853	3.0402	3.207	3.2424	-0.1835	1.526	8.20683	2.22045e-16	2.55193e-14	0	0	0	0	0	0	1	0	AW208599	expressed sequence AW208599
Z00023858-1	Gstm2	3.1372	3.4494	3.2996	3.1357	3.4015	3.3907	3.4794	3.523	3.5367	3.4253	3.4848	3.4664	-0.183583	1.526	5.92467	3.12934e-09	9.79593e-08	-10083	0	1	0	3	3.6229	0.6781	0	Gstm2	glutathione S-transferase, mu 2
Z00034832-1	Mad2l1	3.9673	4.0419	3.8842	4.0586	4.3895	4.1828	4.3154	4.3282	4.2137	4.2534	4.3219	4.1918	-0.18335	1.525	6.07681	1.22595e-09	4.17323e-08	-70273	0	0	1	2	1.5128	0.7642	0	Mad2l1	MAD2 (mitotic arrest deficient, homolog)-like 1 (yeast)
Z00019218-1	Egln1	3.1939	3.238	3.4628	3.333	3.4555	3.851	3.5306	3.5919	3.6812	3.461	3.5808	3.7863	-0.182933	1.524	5.41822	6.01945e-08	1.40096e-06	-22181	0	0	0	2	1.7343	0.8687	0	Egln1	EGL nine homolog 1 (C. elegans)
Z00035955-1	Serpinh1	2.7477	2.6983	3.1792	2.7158	2.9188	3.506	3.0083	3.0322	3.6119	2.8226	2.9512	3.4379	-0.18305	1.524	5.69155	1.2589e-08	3.44486e-07	4796	0	0	3	0	4.0944	0.7737	0	Serpinh1	serine (or cysteine) peptidase inhibitor, clade H, member 1
Z00018312-1	2610203C20Rik	2.4984	2.4607	2.5856	2.6391	2.5529	2.61	2.7924	2.7097	2.9024	2.691	2.6762	2.6718	-0.1828	1.523	8.40522	0	0	0	0	0	0	0	0	1	0	2610203C20Rik	RIKEN cDNA 2610203C20 gene
Z00013025-1	4121402D02Rik	2.9226	3.0168	2.9896	3.0582	3.1269	3.2328	3.1554	3.2963	3.1915	3.2291	3.2784	3.2928	-0.182767	1.523	7.91739	2.44249e-15	2.32085e-13	0	0	0	0	0	0	1	0	4121402D02Rik	RIKEN cDNA 4121402D02 gene
Z00011171-1	Prkcn	2.9968	3.161	3.0835	3.0052	3.1577	3.2112	3.2737	3.3386	3.3476	3.151	3.3165	3.2835	-0.182583	1.523	8.38647	0	0	0	0	0	0	0	0	1	0	Prkcn	protein kinase C, nu
Z00012803-1	Sepp1	2.7453	2.9711	2.8183	2.6914	3.0145	2.8187	3.0731	3.1162	3.1672	2.8609	3.0553	2.8825	-0.18265	1.523	6.50523	7.75766e-11	3.42287e-09	5817	0	0	0	2	3.0363	0.7441	0	Sepp1	selenoprotein P, plasma, 1
Z00036628-1	Bmpr1a	3.3444	3.6144	3.6385	3.6597	3.8899	4.0136	3.7104	3.7992	3.8542	3.8193	3.9755	4.0952	-0.182217	1.521	7.73422	1.04361e-14	9.2262e-13	-25251	0	0	3	0	2.0434	0.6874	0	Bmpr1a	bone morphogenetic protein receptor, type 1A
Z00018942-1	Cldn12	3.2193	3.2943	3.3254	3.2137	3.3563	3.5935	3.4311	3.4863	3.5942	3.4444	3.5231	3.6161	-0.182117	1.521	7.15348	8.4599e-13	5.28963e-11	-50829	0	0	3	0	1.5249	1	0	Cldn12	claudin 12
Z00035426-1	Mmp2	2.5488	2.6199	2.598	2.598	2.6874	2.7677	2.732	2.7807	3.0504	2.5432	2.7935	3.0125	-0.182083	1.521	4.49002	7.12177e-06	9.6564e-05	-4398	0	0	2	0	2.8266	0.9685	0	Mmp2	matrix metallopeptidase 2
Z00022070-1	Sema4c	3.0472	3.4927	3.6997	3.0678	3.46	3.7567	3.5515	3.748	3.8958	3.1521	3.5714	3.6967	-0.1819	1.52	5.28305	1.27047e-07	2.72559e-06	1589	0	0	3	0	6.5001	0.7284	0	Sema4c	sema domain, immunoglobulin domain (Ig), transmembrane domain (TM) and short cytoplasmic domain, (semaphorin) 4C
Z00021407-1	D430039N05Rik	2.2725	2.497	2.4415	2.3329	2.6476	2.4845	2.6242	2.7591	2.6911	2.4369	2.7169	2.5377	-0.18165	1.519	8.38327	0	0	0	0	0	0	0	0	1	0	D430039N05Rik	RIKEN cDNA D430039N05 gene
Z00004214-1	9630050M13Rik	2.7132	2.807	2.9211	2.738	2.8671	3.1616	2.9681	3.0004	3.2701	2.876	2.9815	3.1988	-0.18115	1.518	8.29603	0	0	0	0	0	0	0	0	1	0	9630050M13Rik	RIKEN cDNA 9630050M13 gene
Z00022297-1	Rhoj	2.8506	2.7623	2.801	2.7652	2.8833	2.8644	3.0118	3.0806	3.3371	2.8217	2.8422	2.9186	-0.180867	1.517	5.06715	4.0382e-07	7.65007e-06	42911	0	0	0	8	5.2875	0.5353	0	Rhoj	ras homolog gene family, member J
Z00026293-1	Fgd4	2.5129	2.8675	2.3421	2.1666	2.5524	2.3944	2.6849	2.858	2.4765	2.6902	2.6881	2.5245	-0.18105	1.517	3.32758	0.000876046	0.00602719	0	0	0	0	0	0	1	0	Fgd4	FYVE, RhoGEF and PH domain containing 4
Z00034173-1	A930008G19Rik	2.095	2.1829	2.2115	2.2368	2.3866	2.4031	2.4408	2.5547	2.3807	2.2653	2.4351	2.5237	-0.180733	1.516	6.04426	1.50093e-09	4.99653e-08	-2163	0	0	2	2	8.3969	0.408	0	A930008G19Rik	RIKEN cDNA A930008G19 gene
Z00038907-1	Spon1	2.3751	2.4864	2.3954	2.397	2.6945	2.4486	2.7647	2.7847	2.6227	2.5075	2.7122	2.49	-0.1808	1.516	6.69085	2.2188e-11	1.10642e-09	4276	0	0	2	0	2.8601	0.798	0	Spon1	spondin 1, (f-spondin) extracellular matrix protein
Z00019902-1	Tnnc1	2.6961	2.6569	2.833	3.025	2.7397	3.244	2.9269	3.0795	3.1209	2.8132	3.0309	3.3054	-0.18035	1.515	3.20287	0.00136067	0.00875494	-160	0	0	2	0	5.2529	0.8041	0	Tnnc1	troponin C, cardiac/slow skeletal
Z00037753-1	Synpo	2.5531	2.5868	2.7245	2.6428	2.5607	3.0648	2.7845	2.7129	3.2117	2.6906	2.6099	3.205	-0.180317	1.515	4.21323	2.51746e-05	0.000294232	-4847	0	0	3	0	4.0763	0.6781	0	Synpo	synaptopodin
Z00003495-1	Susd4	2.4895	2.8284	2.7104	2.4894	2.7914	2.9959	3.0481	3.1	2.8317	2.5974	2.7937	3.014	-0.179983	1.514	2.55444	0.0106359	0.0470229	1321	0	0	2	0	4.6754	0.8291	0	Susd4	sushi domain containing 4
Z00040895-1	9430083G14Rik	3.6006	3.5513	3.6195	3.3792	3.4924	3.6005	3.7755	3.7767	3.7851	3.6853	3.5877	3.7128	-0.179933	1.513	7.419	1.17906e-13	8.78288e-12	0	0	0	0	0	0	1	0	9430083G14Rik	RIKEN cDNA 9430083G14 gene
Z00024267-1	Prdm1	2.5297	2.6935	2.4236	2.3852	2.5191	2.3915	2.7425	2.7277	2.5593	2.7808	2.715	2.4947	-0.179567	1.512	6.06214	1.34324e-09	4.5215e-08	3120	0	0	0	3	5.9184	0.4516	0	Prdm1	PR domain containing 1, with ZNF domain
Z00060381-1	BC025575	3.4005	3.5703	3.5686	3.4211	3.7507	3.7528	3.721	3.8206	3.8864	3.5894	3.7881	3.736	-0.179583	1.512	7.61672	2.59792e-14	2.16958e-12	0	0	0	0	0	0	1	0	BC025575	cDNA sequence BC025575
Z00050062-1	D830007B15Rik	2.4286	2.4107	2.5637	2.3997	2.6384	2.6401	2.6578	2.664	2.9562	2.4585	2.5365	2.8854	-0.179533	1.512	4.71246	2.44744e-06	3.78405e-05	0	0	0	0	0	0	1	0	D830007B15Rik	RIKEN cDNA D830007B15 gene
Z00004843-1	Mum1l1	2.8219	3.0547	3.001	2.8955	3.3056	3.3599	3.2206	3.3851	3.2768	3.049	3.3043	3.2807	-0.17965	1.512	5.10396	3.32624e-07	6.43775e-06	18667	1	0	0	2	0	0.9865	0	Mum1l1	melanoma associated antigen (mutated) 1-like 1
Z00060661-1	Snrpg	3.7943	3.7889	3.6559	3.7796	3.9725	3.9154	4.0662	4.0571	3.9336	3.996	4.0083	3.9226	-0.179533	1.512	6.52525	6.78901e-11	3.05126e-09	8511	0	0	0	2	2.5893	0.7696	0	Snrpg	small nuclear ribonucleoprotein polypeptide G
Z00035653-1	0610033I05Rik	2.7414	2.9458	2.6446	2.8637	3.1274	2.8876	3.0196	3.0722	2.8877	3.1314	3.1618	3.014	-0.179367	1.511	7.16427	7.82041e-13	4.94098e-11	-8780	0	1	2	1	3.3917	0.6173	0	0610033I05Rik	RIKEN cDNA 0610033I05 gene
Z00036399-1	Pafah1b1	3.8737	3.9763	3.9664	3.9194	4.3511	4.1591	4.044	4.232	4.2334	4.2347	4.3828	4.1953	-0.179367	1.511	4.90279	9.4487e-07	1.61734e-05	18217	0	0	0	5	4.7222	0.5968	0	Pafah1b1	platelet-activating factor acetylhydrolase, isoform 1b, beta1 subunit
Z00026193-1	Xpa	3.4847	3.5884	3.7956	3.454	3.492	3.7447	3.8316	3.8448	3.9276	3.6997	3.5813	3.7475	-0.17885	1.51	6.01604	1.78733e-09	5.86105e-08	10116	0	0	3	5	9.0363	0.3828	0	Xpa	xeroderma pigmentosum, complementation group A
Z00036152-1	Pcbp4	4.2431	4.4029	4.1994	4.1458	4.4827	4.4516	4.553	4.5627	4.5989	4.3249	4.5065	4.4528	-0.178883	1.51	4.78647	1.6974e-06	2.74025e-05	0	0	0	0	0	0	1	0	Pcbp4	poly(rC) binding protein 4
Z00036038-1	Slc30a9	2.8659	2.8834	3.0349	2.7112	2.9656	3.0494	3.0817	3.1626	3.1446	2.9572	3.1264	3.1124	-0.179083	1.51	6.14556	7.96796e-10	2.87025e-08	56249	0	1	0	4	2.3554	0.7559	0	Slc30a9	solute carrier family 30 (zinc transporter), member 9
Z00036294-1	Vash2	2.811	2.9666	2.9003	2.9004	3.202	3.0907	3.156	3.2326	3.205	3.0218	3.2819	3.0475	-0.178967	1.51	6.97172	3.13083e-12	1.81641e-10	0	0	0	0	0	0	1	0	Vash2	vasohibin 2
Z00018981-1	Ttc21b	2.4535	2.6589	2.5784	2.442	2.8378	2.7143	2.7945	2.852	2.7806	2.6804	2.9445	2.7044	-0.178583	1.509	5.22634	1.72896e-07	3.58184e-06	75082	0	0	5	3	3.7263	0.5353	0	Ttc21b	tetratricopeptide repeat domain 21B
Z00018200-1	Ddah2	4.3025	4.3375	4.4471	4.0667	4.2801	4.5997	4.4886	4.552	4.8216	4.2559	4.3245	4.6625	-0.178583	1.509	5.1324	2.86065e-07	5.65454e-06	-983	0	0	2	0	5.2529	0.8041	0	Ddah2	dimethylarginine dimethylaminohydrolase 2
Z00006863-1	1500001M20Rik	3.7632	3.8136	3.6711	3.7026	4.009	3.9055	4.058	4.0835	3.9026	3.9696	4.0483	3.8752	-0.1787	1.509	5.11689	3.10618e-07	6.07025e-06	0	0	0	0	0	0	1	0	1500001M20Rik	RIKEN cDNA 1500001M20 gene
Z00037583-1	Spred1	3.3985	3.206	3.1925	3.2384	3.2869	3.343	3.549	3.565	3.5189	3.3899	3.3314	3.3833	-0.1787	1.509	6.13897	8.30557e-10	2.96531e-08	0	0	0	0	0	0	1	0	Spred1	sprouty protein with EVH-1 domain 1, related sequence
Z00063868-1	Herc5	2.4341	2.6216	2.3405	2.3589	2.5329	2.4534	2.7729	2.8399	2.5005	2.492	2.6573	2.5485	-0.178283	1.508	4.92626	8.38193e-07	1.44913e-05	30352	0	0	0	2	1.521	0.9067	0	Herc5	PREDICTED: Mus musculus hect domain and RLD 5, transcript variant 1 (Herc5), mRNA
Z00003696-1	Slc35e4	2.5824	2.6412	2.781	2.7005	2.7231	3.1828	2.8985	2.8333	3.1765	2.7608	2.8283	3.1835	-0.178317	1.508	5.45226	4.97336e-08	1.18258e-06	417	1	0	1	2	6.4224	0.432	0	Slc35e4	solute carrier family 35, member E4
Z00023815-1	Stambp	3.0466	3.0533	3.1562	3.2622	3.1577	3.5269	3.299	3.2389	3.6103	3.3275	3.2351	3.5618	-0.178283	1.508	6.5916	4.35121e-11	2.02734e-09	-2268	0	0	2	0	3.7291	0.9065	0	Stambp	Stam binding protein
Z00024945-1	Mta1	3.7018	3.8077	3.6452	3.5656	3.8987	3.7828	3.8548	4.0101	3.8998	3.8706	3.9988	3.8361	-0.178067	1.507	6.50352	7.84612e-11	3.45559e-09	-14459	0	0	3	0	2.5911	0.6781	0	Mta1	metastasis associated 1
Z00000357-1	Adm	2.7689	2.9308	2.955	2.9017	3.0107	3.2312	3.1442	3.0807	3.4224	2.9062	3.05	3.2617	-0.177817	1.506	5.83592	5.34934e-09	1.58413e-07	-954	1	0	0	2	3.8019	0.6173	0	Adm	adrenomedullin
Z00050572-1	Dtwd1	3.4856	3.6318	3.4229	3.5616	3.7667	3.5188	3.8297	3.8435	3.5327	3.8419	3.8635	3.5435	-0.1779	1.506	5.98931	2.10736e-09	6.81786e-08	-38318	0	1	0	2	1.3771	0.8216	0	Dtwd1	DTW domain containing 1
Z00035323-1	Suv39h1	2.4934	2.8832	2.8898	2.6664	2.9546	3.1308	2.8817	2.9641	3.2285	2.8305	2.9754	3.2032	-0.177533	1.505	5.7068	1.15121e-08	3.17901e-07	9488	0	0	0	2	2.4742	0.6874	0	Suv39h1	suppressor of variegation 3-9 homolog 1 (Drosophila)
Z00030183-1	2610019E17Rik	3.8505	3.9746	3.8057	3.846	3.7114	3.6314	4.0515	4.0843	3.8899	4.0726	4.0639	3.7203	-0.17715	1.504	5.32802	9.92886e-08	2.19645e-06	0	0	0	0	0	0	1	0	2610019E17Rik	RIKEN cDNA 2610019E17 gene
Z00018850-1	Gmps	4.2339	4.3056	4.1333	4.2235	4.4585	4.303	4.5018	4.5089	4.3897	4.4899	4.5287	4.302	-0.1772	1.504	6.70737	1.98161e-11	9.98461e-10	0	0	0	0	0	0	1	0	Gmps	guanine monphosphate synthetase
Z00022637-1	Gng11	3.5834	3.6357	3.5743	3.5503	3.659	3.7805	3.8124	3.8147	4.0316	3.6923	3.6701	3.8259	-0.1773	1.504	6.15121	7.68954e-10	2.78659e-08	15161	0	0	3	0	2.5296	0.9851	0	Gng11	guanine nucleotide binding protein (G protein), gamma 11
Z00017854-1	Tspan6	3.1334	3.2085	3.3212	3.042	3.2723	3.4759	3.3229	3.4968	3.5695	3.2171	3.3564	3.5538	-0.1772	1.504	7.53004	5.06262e-14	4.00611e-12	0	0	0	0	0	0	1	0	Tspan6	tetraspanin 6
Z00020513-1	Chrnb1	2.4294	2.5858	2.8937	2.7374	2.781	3.1917	2.8162	2.953	3.0751	2.6971	2.8555	3.2845	-0.177067	1.503	5.2348	1.65168e-07	3.44242e-06	6	0	0	0	2	6.3429	0.5902	0	Chrnb1	cholinergic receptor, nicotinic, beta polypeptide 1 (muscle)
Z00042180-1	2010109K11Rik	3.1376	3.3315	3.3294	3.0209	3.3462	3.3017	3.43	3.471	3.4303	3.333	3.4631	3.4	-0.176683	1.502	6.0498	1.45024e-09	4.85458e-08	0	0	0	0	0	0	1	0	2010109K11Rik	RIKEN cDNA 2010109K11 gene
Z00025559-1	Cacna2d1	2.5466	2.6131	2.5615	2.4019	2.576	2.4743	2.7907	2.8303	2.7768	2.5272	2.7123	2.5965	-0.176733	1.502	8.11159	4.44089e-16	4.78486e-14	-1670	0	0	0	2	5.1181	0.6173	0	Cacna2d1	calcium channel, voltage-dependent, alpha2/delta subunit 1
Z00034836-1	Cnih	3.9521	4.0816	4.104	3.937	4.1912	4.3315	4.224	4.2724	4.4195	4.1519	4.2286	4.3615	-0.17675	1.502	6.94742	3.72036e-12	2.12271e-10	36	1	0	0	2	3.8019	0.6173	0	Cnih	cornichon homolog (Drosophila)
Z00005627-1	Tspo	3.5355	3.5553	3.6573	3.5319	3.5977	3.7294	3.8115	3.8108	3.8622	3.6936	3.6942	3.7944	-0.1766	1.502	7.61186	2.70894e-14	2.2545e-12	17858	0	0	2	1	2.52	0.6781	0	Tspo	translocator protein
Z00034551-1	Tmed9	2.9665	2.9891	2.8649	2.7333	3.2285	2.7577	3.1093	3.1901	3.3572	2.9912	3.178	2.7724	-0.176367	1.501	2.57044	0.0101569	0.0452784	-1231	0	0	4	1	12.5535	0.3904	0	Tmed9	transmembrane emp24 protein transport domain containing 9
Z00009545-1	Sept11	4.3784	4.1925	4.6365	4.2339	4.3681	4.5835	4.6032	4.4608	4.8544	4.449	4.4017	4.6827	-0.176483	1.501	5.76676	8.08098e-09	2.29452e-07	7859	0	0	6	1	8.0107	0.43	0	Sept11	septin 11
Z00036630-1	Meis1	3.2202	3.2782	3.8236	3.2512	3.2719	4.4217	3.4102	3.251	4.4087	3.4415	3.3429	4.4707	-0.176367	1.501	2.64985	0.0080528	0.0375057	-872	1	0	0	2	3.8019	0.6173	0	Meis1	myeloid ecotropic viral integration site 1
Z00019224-1	Mbnl1	2.7028	2.7317	2.7862	2.8113	3.0106	3.1065	2.9939	2.9399	3.1862	2.9406	3.0329	3.1118	-0.176033	1.5	6.49015	8.57487e-11	3.7424e-09	-124585	0	0	2	0	0.9391	1	0	Mbnl1	muscleblind-like 1 (Drosophila)
Z00015331-1	Prg1	3.1596	3.032	3.5965	3.028	3.3929	4.1243	2.4459	2.4282	2.7612	2.9356	2.5747	3.361	0.637783	4.343	7.50502	6.15064e-14	4.80406e-12	-10363	0	1	0	2	2.2091	0.3162	0	Prg1	proteoglycan 1, secretory granule
Z00000270-1	Cubn	3.2191	3.3689	3.7442	3.3799	3.814	4.2758	2.7605	2.6859	3.0333	3.0915	2.8062	3.704	0.620083	4.169	7.81268	5.55112e-15	5.09415e-13	4181	0	0	2	0	1.6847	0.3074	0	Cubn	cubilin (intrinsic factor-cobalamin receptor)
Z00056777-1	Fbp2	3.3592	3.0636	3.6806	3.2161	2.7808	3.4859	2.4965	2.4179	2.786	2.9651	2.5319	3.1734	0.5359	3.435	14.0507	0	0	0	0	0	0	0	0	1	0	Fbp2	fructose bisphosphatase 2
Z00013548-1	Tbx3	4.1824	3.6036	4.2972	3.9765	3.6085	4.0437	3.1791	2.8864	3.6963	3.7583	3.1334	3.9146	0.523967	3.342	10.0857	0	0	10078	0	0	8	8	7.7099	0.0873	1	Tbx3	T-box 3
Z00027744-1	Myo1f	4.0566	3.1949	3.8265	3.2661	2.728	2.8114	3.1417	2.3605	2.8329	3.2254	2.5496	2.8856	0.4813	3.029	10.0743	0	0	47583	0	0	0	9	3.8047	0.2827	0	Myo1f	myosin IF
Z00022413-1	Nr0b1	4.1229	3.68	4.1925	3.9077	3.3727	2.9047	3.7512	2.8661	2.8482	3.8948	3.0888	2.8636	0.477967	3.006	4.06757	4.75051e-05	0.000514834	1735	0	0	1	4	5.7088	0.1938	1	Nr0b1	nuclear receptor subfamily 0, group B, member 1
Z00003765-1	AK141205	3.8048	3.2115	3.664	3.5702	2.9731	3.0381	3.0229	2.7658	2.9725	3.0311	2.7595	2.875	0.472483	2.968	8.48513	0	0	0	0	0	0	0	0	1	0	AK141205
Z00060914-1	Zfp353	4.399	4.1201	4.2734	4.131	3.5654	3.3883	3.6715	3.4647	3.6276	3.623	3.4359	3.3513	0.450533	2.822	6.81077	9.70779e-12	5.11567e-10	167990	0	0	0	2	1.3675	0.3865	0	Zfp353	zinc finger protein 353
Z00025598-1	Gsta3	3.988	3.4685	3.6395	3.375	3.0679	3.0505	3.1616	2.8059	2.8962	3.3176	2.8217	2.9252	0.443533	2.777	18.9459	0	0	13680	0	1	1	5	4.3887	0.2736	0	Gsta3	glutathione S-transferase, alpha 3
Z00031864-1	LOC545238	3.0949	2.2729	3.5967	2.5989	2.0535	2.4167	2	2	2.6143	2.0971	2.0142	2.6813	0.437783	2.74	3.86507	0.00011106	0.00105946	10024	0	0	0	6	4.0031	0.2736	0	LOC545238	similar to protease
Z00024877-1	Mmrn2	4.1738	3.8185	4.0122	3.9809	3.2444	3.3561	3.1891	3.0365	3.401	3.6971	3.1625	3.5474	0.425383	2.663	5.74515	9.18418e-09	2.58345e-07	-849	0	0	2	0	2.1552	0.2901	0	Mmrn2	multimerin 2
Z00035974-1	Pcaf	3.5739	3.415	3.4081	3.1636	3.1173	2.9782	2.961	2.7312	2.7998	3.0376	2.8502	2.9208	0.392583	2.469	18.0307	0	0	64364	1	0	74	40	14.9969	0.0002	1	Pcaf	p300/CBP-associated factor
Z00024913-1	Jam2	4.3503	4.062	4.3859	4.1216	3.5201	3.6399	3.8716	3.1378	3.7503	4.0772	3.3749	3.549	0.3865	2.435	5.69519	1.23237e-08	3.38763e-07	-4910	0	0	7	13	10.0575	0.0155	1	Jam2	junction adhesion molecule 2
Z00024251-1	Inpp5d	3.6948	3.3991	3.7329	3.4514	3.0077	3.0959	3.1216	2.6702	3.0162	3.4318	2.7484	3.0745	0.386517	2.435	8.24386	2.22045e-16	2.62698e-14	-12049	0	0	2	1	2.8887	0.3074	0	Inpp5d	inositol polyphosphate-5-phosphatase D
Z00019646-1	Taf7l	3.1269	3.2548	3.6451	3.0125	2.8012	3.1406	2.5935	2.6757	3.0514	2.6217	2.5842	3.1407	0.38565	2.43	8.91798	0	0	8749	0	0	2	0	1.4836	0.3162	0	Taf7l	TAF7-like RNA polymerase II, TATA box binding protein (TBP)-associated factor
Z00070539-1	Ms4a4c	4.9056	4.6807	4.8249	4.4648	4.2049	3.8707	4.1803	4.2238	4.2799	4.0914	3.9545	3.9374	0.380717	2.403	5.92724	3.0806e-09	9.69364e-08	0	0	0	0	0	0	1	0	Ms4a4c	hypothetical protein LOC671880
Z00070681-1	Samsn1	4.4212	4.2152	4.3826	4.0775	3.7553	3.3898	3.7736	3.7119	3.8326	3.6589	3.5387	3.4545	0.378567	2.391	5.3296	9.84268e-08	2.17939e-06	42799	0	0	1	5	3.6063	0.3074	0	Samsn1	similar to CG33694-PA, isoform A
Z00060995-1	Zfp71-rs1	4.326	4.1374	4.1978	3.8224	3.6027	3.3004	3.6294	3.5859	3.6512	3.5578	3.3523	3.3867	0.370567	2.347	7.35375	1.92735e-13	1.4011e-11	0	0	0	0	0	0	1	0	Zfp71-rs1	zinc finger protein 71, related sequence 1
Z00040673-1	BC032203	3.4739	3.1197	3.1509	2.8745	2.5341	2.5012	2.6588	2.4727	2.5942	2.7925	2.4841	2.5039	0.358017	2.28	12.7091	0	0	18979	0	0	1	8	5.0799	0.2736	0	BC032203	cDNA sequence BC032203
Z00060941-1	LOC621832	4.3462	4.1787	4.6168	4.1402	3.7337	3.5524	3.7059	3.6904	3.9908	3.7492	3.6218	3.6824	0.354583	2.262	4.10329	4.07323e-05	0.000452196	0	0	0	0	0	0	1	0	LOC621832	similar to Nuclear transport factor 2 (NTF-2)
Z00060901-1	Sertad2	5.0193	4.7796	4.8111	4.5324	4.2264	3.936	4.3173	4.2511	4.3048	4.2274	4.0625	4.0185	0.353867	2.259	6.87534	6.18394e-12	3.39203e-10	489	1	0	2	2	5.1352	0.269	0	Sertad2	similar to PRAME family member 8
Z00030085-1	C330046G13Rik	4.002	3.8262	3.5122	3.3389	3.1619	2.8772	3.4359	3.0835	2.8841	3.386	2.9749	2.8669	0.34785	2.228	13.2704	0	0	0	0	0	0	0	0	1	0	C330046G13Rik	RIKEN cDNA C330046G13 gene
Z00030559-1	Sox7	2.5607	2.3802	3.1254	2.5852	2.5641	3.4254	2.1231	2.1294	2.554	2.3454	2.2586	3.1491	0.3469	2.223	6.91379	4.71889e-12	2.63026e-10	-6381	0	0	0	2	2.4014	0.3074	0	Sox7	SRY-box containing gene 7
Z00009959-1	D1pas1	3.4762	3.3905	3.6148	2.6524	2.6694	2.7047	2.9778	2.5994	2.9856	2.8632	2.1742	2.8394	0.344733	2.212	4.91501	8.878e-07	1.52832e-05	16338	0	0	0	4	2.9614	0.3074	0	D1pas1
Z00009477-1	Sord	3.3771	3.3142	3.7331	3.1028	3.0168	3.276	2.8503	2.8178	3.0584	2.9726	3.0106	3.0532	0.34285	2.202	10.3135	0	0	2862	0	0	2	0	1.7983	0.3074	0	Sord	sorbitol dehydrogenase
Z00055646-1	Mzf6d	4.2613	4.2029	4.0537	3.9871	3.739	3.353	3.5812	3.4051	3.4953	3.9343	3.6435	3.4972	0.340067	2.188	6.22408	4.8439e-10	1.80971e-08	0	0	0	0	0	0	1	0	Mzf6d	predicted gene, EG665954
Z00065408-1	Esgp	4.0919	3.4102	4.0699	4.0925	3.2363	3.4314	3.6211	2.8248	3.4812	3.9657	3.0349	3.3718	0.338783	2.182	4.95483	7.23953e-07	1.27444e-05	0	0	0	0	0	0	1	0	Esgp	PREDICTED: Mus musculus embryonic stem cell- and germ cell-specific protein (Esgp), mRNA
Z00032712-1	L1Md-Tf29	5.4089	5.3328	5.3394	4.943	4.859	4.5266	4.8849	4.7853	4.8474	4.7426	4.5313	4.5882	0.338333	2.179	7.71872	1.17684e-14	1.03283e-12	0	0	0	0	0	0	1	0	L1Md-Tf29	L1 repeat, Tf subfamily, member 29
Z00012000-1	Npm3	3.8644	3.8274	3.5826	3.582	3.0069	3.6521	3.2969	3.2931	2.757	3.2897	3.2329	3.6199	0.33765	2.176	2.80918	0.00496683	0.0254241	3715	1	0	0	3	2.9515	0.3074	0	Npm3	nucleoplasmin 3
Z00024576-1	Aire	3.7054	3.7159	2.9913	3.0571	2.8689	2.6487	3.0583	2.8043	2.7071	2.9412	2.7524	2.7093	0.335783	2.167	5.1648	2.40701e-07	4.80904e-06	1758	0	0	2	1	4.0236	0.2736	0	Aire	autoimmune regulator (autoimmune polyendocrinopathy candidiasis ectodermal dystrophy)
Z00060863-1	Traf5	4.2864	4.0131	4.1753	3.8175	3.3971	3.1667	3.556	3.4533	3.5861	3.5289	3.3137	3.408	0.335017	2.163	5.36141	8.25749e-08	1.85736e-06	0	0	0	0	0	0	1	0	Traf5	similar to immunity-related GTPase family, cinema 1
Z00032549-1	Rfesd	4.5159	4.3227	4.5213	4.1469	3.8622	3.6491	3.8679	3.8557	3.9521	3.8655	3.7126	3.7664	0.332983	2.153	6.01126	1.84088e-09	6.02027e-08	0	0	0	0	0	0	1	0	Rfesd	Rieske (Fe-S) domain containing
Z00009143-1	D630045M09Rik	4.1222	3.8851	3.9824	3.5043	3.6149	3.5288	3.4205	3.43	3.5477	3.5032	3.1828	3.5712	0.330383	2.14	6.51886	7.08416e-11	3.16622e-09	0	0	0	0	0	0	1	0	D630045M09Rik	RIKEN cDNA D630045M09 gene
Z00030490-1	Tuba3	3.9263	3.7013	4.1707	3.8774	3.6417	3.7674	3.3431	3.2414	3.5117	3.7299	3.4605	3.8222	0.329333	2.135	8.8541	0	0	27173	1	0	0	3	2.0014	0.3162	0	Tuba3	tubulin, alpha 3
Z00060994-1	AK190093	4.0951	3.8428	3.941	4.206	3.6542	3.4097	3.4893	3.5119	3.5876	3.6533	3.539	3.4096	0.32635	2.12	4.08382	4.43015e-05	0.000484905	3263	0	0	0	5	4.4043	0.269	0	AK190093	cDNA sequence AK190093
Z00031085-1	Defcr24	3.385	3.1022	3.3114	2.444	2.5278	2.6148	2.6602	2.5606	2.7521	2.434	2.4595	2.5646	0.3257	2.117	9.58658	0	0	-772	0	0	0	2	3.304	0.2736	0	Defcr24	defensin related cryptdin 24
Z00023804-1	Stra8	4.1511	3.8887	4.2372	4.0651	3.9503	4.3486	3.3392	3.0459	4.3634	3.9918	3.7142	4.2363	0.325033	2.114	3.13346	0.00172756	0.0106909	-178	1	0	0	2	2.98	0.3074	0	Stra8	stimulated by retinoic acid gene 8
Z00050331-1	Cdyl2	4.2888	3.615	4.0682	4.3474	3.5425	3.8177	3.7935	3.2528	3.5764	4.0877	3.3141	3.725	0.321683	2.097	9.35238	0	0	58996	0	0	3	9	5.1103	0.2736	0	Cdyl2	chromodomain protein, Y chromosome-like 2
Z00061008-1	V1rd4	4.554	4.3282	4.4823	4.6407	4.1066	3.8783	3.9816	4.0511	4.1214	4.0599	3.9951	3.8575	0.320583	2.092	3.86425	0.000111433	0.00106218	0	0	0	0	0	0	1	0	V1rd4	vomeronasal 1 receptor, D4
Z00060978-1	2700019D07Rik	4.6131	4.3563	4.5526	3.9438	3.8223	3.5699	3.9856	3.8461	3.9883	3.8511	3.5681	3.698	0.320133	2.09	6.95196	3.60245e-12	2.06031e-10	0	0	0	0	0	0	1	0	2700019D07Rik	RIKEN cDNA 2700019D07 gene
Z00012990-1	Sycp1	3.0389	2.9256	3.3171	2.1448	2.3268	2.1922	2.1875	2.6171	2.8155	2.1883	2	2.2316	0.317567	2.078	4.20549	2.6052e-05	0.000303458	25149	0	0	2	0	1.237	0.3542	0	Sycp1	synaptonemal complex protein 1
Z00063747-1	LOC672673	4.6683	4.4904	4.5567	4.0818	3.9425	3.5772	4.058	4.0409	4.0655	3.894	3.6895	3.7177	0.30855	2.035	5.96642	2.42514e-09	7.76271e-08	0	0	0	0	0	0	1	0	LOC672673	PREDICTED: Mus musculus hypothetical protein LOC672673 (LOC672673), mRNA
Z00063724-1	LOC674284	4.8461	4.6064	4.7071	4.1113	3.9988	3.6543	4.1925	4.0644	4.1637	4.0384	3.7871	3.8357	0.307033	2.028	6.33729	2.33842e-10	9.17686e-09	0	0	0	0	0	0	1	0	LOC674284	hypothetical protein LOC674284
Z00055639-1	LOC673425	3.2612	3.1659	3.3867	2.7131	3.3115	3.1469	2.9044	2.9088	3.0332	2.7203	2.7478	2.8312	0.3066	2.026	4.74741	2.06033e-06	3.24583e-05	0	0	0	0	0	0	1	0	LOC673425	similar to carnitine deficiency-associated gene expressed in ventricle 3 isoform CDV3B
Z00025210-1	Manba	3.8011	3.3244	3.5209	3.3898	2.987	3.0167	3.2057	2.7377	2.9654	3.391	2.9147	2.9916	0.305633	2.021	14.2401	0	0	31220	0	0	6	18	8.0788	0.0873	1	Manba	mannosidase, beta A, lysosomal
Z00007361-1	E130014J05Rik	3.353	2.7422	2.9529	2.9207	2.5494	2.5311	2.7232	2.1906	2.5012	2.9032	2.3765	2.5255	0.30485	2.018	9.61727	0	0	-45798	0	0	4	29	8.7876	0.0676	1	E130014J05Rik	RIKEN cDNA E130014J05 gene
Z00051117-1	2410004A20Rik	4.4778	3.6763	4.248	4.1417	3.5868	3.5855	3.6877	3.3236	3.7654	4.092	3.4253	3.5934	0.304783	2.017	4.24264	2.20905e-05	0.000262767	0	0	0	0	0	0	1	0	2410004A20Rik	RIKEN cDNA 2410004A20 gene
Z00063700-1	Slfn3	4.5951	4.3665	4.5041	4.9807	4.3669	4.1516	4.1721	4.1145	4.2437	4.3072	4.2701	4.0285	0.3048	2.017	3.52754	0.000419436	0.00322803	0	0	0	0	0	0	1	0	Slfn3	schlafen 3
Z00024731-1	Aard	4.2415	4.026	4.4719	3.9234	3.7363	4.069	3.5848	3.5554	4.0109	3.8853	3.6157	4.0154	0.3001	1.996	10.0195	0	0	-30385	0	0	2	8	4.9697	0.2216	0	Aard	alanine and arginine rich domain containing protein
Z00041146-1	Depdc7	3.58	3.4782	3.6885	3.6719	3.4277	3.3489	3.2811	3.0676	3.2298	3.4192	3.1903	3.2109	0.299383	1.992	7.52426	5.30687e-14	4.18566e-12	-303	1	0	2	0	1.8312	0.2618	0	Depdc7	DEP domain containing 7
Z00057246-1	LOC381535	3.1503	3.1408	3.8666	2.5593	2.5341	2.6453	2.5687	2.5932	3.2056	2.3947	2.4858	2.8554	0.298833	1.99	4.54179	5.57792e-06	7.80876e-05	0	0	0	0	0	0	1	0	LOC381535	similar to PRAME family member DJ1198H6.2
Z00064635-1	LOC672277	3.6834	3.5015	3.6374	3.9656	3.3572	3.1941	3.1747	3.2217	3.3353	3.3672	3.3307	3.1197	0.298317	1.988	3.39624	0.000683193	0.00490302	0	0	0	0	0	0	1	0	LOC672277	PREDICTED: Mus musculus similar to Glyceraldehyde-3-phosphate dehydrogenase (GAPDH) (LOC672277), mRNA
Z00060288-1	1700029P11Rik	4.2122	3.7567	3.8999	3.6473	3.3602	3.3383	3.5663	3.1674	3.5592	3.5716	3.1919	3.376	0.297033	1.982	7.64277	2.13163e-14	1.80515e-12	0	0	0	0	0	0	1	0	1700029P11Rik	RIKEN cDNA 1700029P11 gene
Z00063704-1	Pnpla8	4.4193	4.3163	4.3888	4.0914	3.8858	3.6286	3.9424	3.8281	3.8809	3.9182	3.7136	3.6649	0.297017	1.982	6.94416	3.80718e-12	2.15695e-10	0	0	0	0	0	0	1	0	Pnpla8	predicted gene, EG668833
Z00051074-1	LOC385154	4.1593	4.1467	4.1733	3.8647	3.7408	3.7237	3.5596	3.6332	3.7047	3.8088	3.6253	3.7188	0.293017	1.963	9.90046	0	0	0	0	0	0	0	0	1	0	LOC385154	similar to development- and differentiation-enhancing factor 2; PYK2 C terminus-associated protein
Z00006029-1	Klf4	4.6178	3.8208	4.548	4.6158	3.7701	4.2377	4.2228	3.5165	3.9494	4.5433	3.5292	4.0982	0.2918	1.958	7.09078	1.3336e-12	8.16915e-11	56241	0	0	1	14	5.4272	0.1971	1	Klf4	Kruppel-like factor 4 (gut)
Z00009936-1	Gm1967	3.7001	3.2333	3.5668	3.1152	2.7692	2.9451	3.0476	2.7947	3.0247	3.0656	2.7473	2.9213	0.288083	1.941	12.9465	0	0	33001	1	0	3	6	4.4037	0.2564	0	Gm1967	gene model 1967, (NCBI)
Z00037781-1	BC034076	3.3207	2.8158	3.2754	2.9969	2.4625	2.8817	2.5617	2.4425	2.7803	2.8935	2.3952	2.9639	0.285983	1.932	6.51073	7.47844e-11	3.31178e-09	-158	0	1	1	3	5.5924	0.1479	1	BC034076	cDNA sequence BC034076
Z00030478-1	Gsta1	3.542	3.1784	3.4403	3.2576	2.9131	2.9496	2.9491	2.826	2.8882	3.0559	2.9014	2.9512	0.284867	1.927	8.60686	0	0	0	0	0	0	0	0	1	0	Gsta1	glutathione S-transferase, alpha 1 (Ya)
Z00015804-1	Mybl2	3.6254	3.4095	3.2875	3.3641	3.0881	3.0938	3.2055	2.962	2.7648	3.0752	3.0841	3.0746	0.2837	1.922	6.87111	6.37046e-12	3.47853e-10	-22345	0	0	9	9	7.1602	0.1325	1	Mybl2	myeloblastosis oncogene-like 2
Z00044925-1	Sh3tc1	3.357	3.1623	3.6151	3.3698	3.0469	3.4125	2.9881	2.9695	2.9349	3.0847	2.8836	3.4079	0.282483	1.916	5.12331	3.00222e-07	5.89095e-06	-5197	0	0	3	1	3.7325	0.2553	0	Sh3tc1	SH3 domain and tetratricopeptide repeats 1
Z00050852-1	Sycp1-ps1	3.4453	3.4555	3.6739	3.0009	2.9382	2.8684	2.9362	2.8624	3.1726	2.9305	2.8251	2.9714	0.280667	1.908	6.90669	4.9607e-12	2.74602e-10	0	0	0	0	0	0	1	0	Sycp1-ps1	synaptonemal complex protein 1, pseudogene 1
Z00036745-1	Itgb4	3.5395	3.3941	3.6277	3.5056	3.2208	3.5397	3.1345	3.0564	3.3197	3.1901	2.9977	3.455	0.279	1.901	10.0251	0	0	-4056	0	0	2	0	1.6935	0.261	0	Itgb4	integrin beta 4
Z00063662-1	F830016B08Rik	4.7784	4.6517	4.7224	4.4617	4.2728	4.0716	4.3557	4.2085	4.2287	4.2904	4.1146	4.0986	0.277017	1.892	8.82253	0	0	0	0	0	0	0	0	1	0	F830016B08Rik	RIKEN cDNA F830016B08 gene
Z00054605-1	Foxn4	3.2166	3.0937	3.3107	3.5834	3.3968	3.1044	3.0195	2.8833	2.9149	3.2358	3.0668	2.946	0.273217	1.876	4.97772	6.43381e-07	1.15022e-05	-25703	1	0	0	6	3.08	0.2644	0	Foxn4	forkhead box N4
Z00059643-1	Gm1631	3.3211	2.9848	3.2412	3.3744	3.0121	2.7801	2.869	2.5884	2.7877	3.2399	2.827	2.7678	0.272317	1.872	4.60643	4.09634e-06	5.96291e-05	-1099	0	0	0	8	6.8334	0.0591	1	Gm1631	gene model 1631, (NCBI)
Z00039611-1	1700007K13Rik	4.2279	4.1675	4.2305	4.0133	3.7936	4.0827	3.7064	3.5972	3.9517	3.9769	3.6177	4.0387	0.27115	1.867	7.08294	1.41132e-12	8.57987e-11	0	0	0	0	0	0	1	0	1700007K13Rik	RIKEN cDNA 1700007K13 gene
Z00034204-1	5730557B15Rik	3.0433	2.7237	2.9818	3.3056	2.6826	3.0805	2.5833	2.5491	2.7948	2.7805	2.578	2.9085	0.27055	1.864	5.01287	5.36233e-07	9.79711e-06	12161	1	0	1	3	3.3135	0.2618	0	5730557B15Rik	RIKEN cDNA 5730557B15 gene
Z00043638-1	LOC669384	3.6154	3.3122	3.301	3.4585	2.9398	2.9255	3.1386	2.7867	2.9654	3.2528	2.8772	2.9361	0.265933	1.845	8.10197	4.44089e-16	4.74252e-14	0	0	0	0	0	0	1	0	LOC669384	similar to gonadotropin-regulated long chain acyl-CoA synthetase
Z00033952-1	H2afz	3.7073	3.4912	3.6407	3.4209	3.1559	2.8931	3.2144	3.1713	3.2412	3.1264	2.9697	2.9923	0.265633	1.843	5.01712	5.24515e-07	9.60484e-06	-84760	1	0	5	6	4.0877	0.2644	0	H2afz	similar to CG33694-PA, isoform A
Z00057834-1	2200001I15Rik	4.2666	4.0882	4.399	4.2765	3.9974	4.2319	3.985	3.4405	4.0393	4.1546	3.8486	4.1995	0.26535	1.842	6.84312	7.74847e-12	4.16502e-10	-4246	0	1	1	4	4.8936	0.1971	1	2200001I15Rik	RIKEN cDNA 2200001I15 gene
Z00061172-1	Ankrd35	3.4825	3.1575	3.5043	3.3318	3.0245	3.118	3.0811	2.6945	3.0212	3.4349	2.7543	3.0504	0.2637	1.835	5.74054	9.43757e-09	2.65164e-07	5930	0	0	4	2	4.7319	0.209	0	Ankrd35	ankyrin repeat domain 35
Z00049185-1	Ubxd4	3.9054	3.849	3.93	3.4257	3.4209	3.4117	3.5002	3.2568	3.3774	3.4865	3.3457	3.4171	0.259833	1.819	11.5288	0	0	9671	0	0	4	8	6.8136	0.143	1	Ubxd4	UBX domain containing 4
Z00025746-1	Prss35	3.0003	2.8187	3.2179	2.9596	3.0205	4.0103	2.7627	2.6099	2.9621	2.9378	2.7682	3.4325	0.259017	1.816	3.06644	0.00216624	0.0128647	-22270	0	0	2	0	1.2631	0.2861	0	Prss35	protease, serine, 35
Z00006598-1	Lama1	3.2245	2.6687	3.3109	3.0177	3.0585	3.5414	2.7375	2.5057	3.0681	3.0267	2.5509	3.385	0.257967	1.811	4.3343	1.46226e-05	0.000182481	-4816	0	0	0	3	3.1324	0.2564	0	Lama1	laminin, alpha 1
Z00060892-1	LOC671880	3.7511	3.5446	3.6547	3.8364	3.3619	3.2212	3.2237	3.3054	3.3996	3.3539	3.2878	3.2778	0.253617	1.793	3.5892	0.000331694	0.0026473	0	0	0	0	0	0	1	0	LOC671880	hypothetical protein LOC671880
Z00054848-1	EG622117	3.3184	2.972	3.2112	3.3044	2.8268	3.0238	2.9289	2.5866	2.8751	3.148	2.6705	2.9285	0.253167	1.791	11.3024	0	0	0	0	0	0	0	0	1	0	EG622117	predicted gene, EG622117
Z00032132-1	Speer4d	2.2262	2.1492	2.6271	2.4225	2.3418	2.729	2.1419	2.0025	2.2709	2.23	2.216	2.1159	0.2531	1.791	4.41359	1.01669e-05	0.000131924	0	0	0	0	0	0	1	0	Speer4d	spermatogenesis associated glutamate (E)-rich protein 4d
Z00013373-1	Edg2	2.9425	3.0242	3.0055	2.5741	2.7553	2.7525	2.6109	2.6739	2.5259	2.6119	2.5769	2.5377	0.252817	1.79	9.10361	0	0	-250	0	0	1	9	8.8844	0.0233	1	Edg2	endothelial differentiation, lysophosphatidic acid G-protein-coupled receptor, 2
Z00030378-1	Dppa2	4.5077	4.493	4.747	4.3228	4.417	4.3247	4.24	4.0555	4.3188	4.3529	4.1691	4.1609	0.2525	1.789	5.23446	1.65463e-07	3.44561e-06	-75	0	0	1	3	5.5924	0.1479	1	Dppa2	developmental pluripotency associated 2
Z00040942-1	Mdm2	3.365	3.2637	3.4689	3.2787	3.0919	3.221	3.0468	2.9412	3.2063	3.0365	2.8147	3.1391	0.250767	1.781	10.8157	0	0	6875	0	0	2	1	3.1816	0.2603	0	Mdm2	transformed mouse 3T3 cell double minute 2
Z00060993-1	LOC676945	4.8954	4.7969	4.8413	4.5589	4.4582	4.1667	4.4923	4.4111	4.4099	4.4235	4.2506	4.2348	0.2492	1.775	6.79643	1.07245e-11	5.59042e-10	0	0	0	0	0	0	1	0	LOC676945	similar to CG33694-PA, isoform A
Z00052768-1	Pramef12	3.9588	3.9074	4.0965	3.9536	3.9363	3.9611	3.6146	3.5332	3.6951	3.8094	3.6922	3.9788	0.2484	1.772	10.5794	0	0	0	0	0	0	0	0	1	0	Pramef12	PRAME family member 12
Z00052608-1	Dcbld1	3.1877	3.1504	3.343	3.0323	2.8468	2.8744	2.877	2.9103	2.9209	2.7856	2.7138	2.7388	0.248033	1.77	8.13527	4.44089e-16	4.82797e-14	13034	0	1	0	7	4.1557	0.2208	0	Dcbld1	discoidin, CUB and LCCL domain containing 1
Z00025270-1	Apom	2.9858	2.7489	3.2602	2.7943	2.8113	2.799	2.5929	2.6669	2.7348	2.6239	2.6103	2.6899	0.2468	1.765	4.98929	6.06023e-07	1.08827e-05	0	0	0	0	0	0	1	0	Apom	apolipoprotein M
Z00013986-1	Cyp11a1	3.4402	3.1859	3.1898	3.2677	3.1363	2.9121	3.0466	2.9197	2.7941	3.115	2.8943	2.8825	0.246633	1.765	10.8391	0	0	-11512	0	0	0	3	2.696	0.2564	0	Cyp11a1	cytochrome P450, family 11, subfamily a, polypeptide 1
Z00032057-1	LOC432988	2.7599	2.3453	2.4678	2.5899	2	2.1585	2.1869	2	2.0843	2.4018	2	2.17	0.2464	1.764	6.7935	1.09446e-11	5.69283e-10	-34	0	0	4	3	7.2307	0.1059	1	LOC432988	hypothetical gene supported by AK082832
Z00060459-1	Asah3l	4.6129	4.4818	4.5727	4.3327	4.1547	3.9406	4.1808	4.1366	4.1399	4.1649	3.9939	4.0021	0.2462	1.763	6.72347	1.77449e-11	9.01629e-10	189178	0	0	3	4	3.0287	0.2564	0	Asah3l	N-acylsphingosine amidohydrolase 3-like
Z00036145-1	Syce1	3.77	3.5446	3.837	3.7169	3.3714	3.6023	3.3526	3.1013	3.506	3.6206	3.2284	3.5561	0.2462	1.763	9.09556	0	0	9630	0	0	3	0	1.8135	0.261	0	Syce1	synaptonemal complex central element protein 1
Z00038868-1	E030049G20Rik	2.9771	2.6265	2.8327	2.4397	2.2786	2.4433	2.3684	2.4173	2.4644	2.2103	2.2671	2.3943	0.246017	1.762	5.92647	3.09519e-09	9.72686e-08	0	0	0	0	0	0	1	0	E030049G20Rik	RIKEN cDNA E030049G20 gene
Z00026598-1	Zbtb32	3.7	3.5614	3.45	3.8165	3.3894	3.2376	3.4473	3.1387	3.0686	3.6214	3.208	3.2023	0.244767	1.757	7.34208	2.10276e-13	1.51042e-11	-2251	0	0	1	2	4.1659	0.2496	0	Zbtb32	zinc finger and BTB domain containing 32
Z00070603-1	9330159F19Rik	2.847	2.0698	2.1094	2.523	2	2.09	2.0681	2.0863	2	2	2	2.0164	0.244733	1.757	2.76441	0.0057026	0.0283427	0	0	0	0	0	0	1	0	9330159F19Rik	RIKEN cDNA 9330159F19 gene
Z00023312-1	Egfl6	2.846	2.9371	2.7431	2.5422	2.6347	2.5479	2.4742	2.4924	2.4468	2.4216	2.4506	2.4979	0.244583	1.756	11.2186	0	0	-33483	0	1	2	5	4.1273	0.2564	0	Egfl6	EGF-like-domain, multiple 6
Z00009096-1	2210409E12Rik	3.2333	2.9219	3.664	3.0277	2.8173	3.287	2.8034	2.7412	3.0692	2.9016	2.8302	3.1393	0.244383	1.755	5.88175	4.05958e-09	1.22933e-07	0	0	0	0	0	0	1	0	2210409E12Rik	RIKEN cDNA 2210409E12 gene
Z00015587-1	Ncoa3	4.1162	3.9171	4.0513	4.0392	3.75	3.8373	3.6952	3.4157	3.6748	4.0443	3.6143	3.8036	0.243867	1.753	9.09294	0	0	-23479	0	0	0	6	3.4575	0.2564	0	Ncoa3	nuclear receptor coactivator 3
Z00005683-1	Dpp4	3.1409	3.0288	3.0566	2.8937	2.9707	2.9237	2.8381	2.4307	2.717	2.9587	2.7104	2.8988	0.24345	1.752	5.54989	2.85854e-08	7.12717e-07	4567	0	0	1	2	3.6882	0.2581	0	Dpp4	dipeptidylpeptidase 4
Z00034510-1	Dusp9	4.954	5.1328	5.3134	4.8793	5.016	5.1709	4.7217	4.7523	4.9636	4.7264	4.7822	5.0589	0.24355	1.752	10.4523	0	0	-3645	0	0	2	0	1.7249	0.261	0	Dusp9	dual specificity phosphatase 9
Z00022798-1	Pura	4.0928	3.9718	4.0198	3.8853	3.6726	3.7969	3.6374	3.5258	3.7282	3.8074	3.4988	3.7865	0.242517	1.748	9.08199	0	0	-26971	0	0	3	15	7.0354	0.143	1	Pura	purine rich element binding protein A
Z00036684-1	6720451E15	5.5154	5.399	5.3344	5.1171	5.167	4.6735	5.1647	4.9634	4.7728	5.1596	4.9394	4.7739	0.238767	1.733	5.71735	1.082e-08	3.00163e-07	0	0	0	0	0	0	1	0	6720451E15	hypothetical protein 6720451E15
Z00064108-1	LOC620695	3.3867	2.8262	4.0806	3.6153	2.9486	3.8784	2.8806	2.747	3.4687	3.4276	2.947	3.8316	0.238883	1.733	3.83395	0.0001261	0.00118329	0	0	0	0	0	0	1	0	LOC620695	PREDICTED: Mus musculus hypothetical protein LOC620695 (LOC620695), mRNA
Z00009495-1	Spp1	4.5771	4.0519	4.8112	4.1275	3.7186	4.2249	4.1955	3.7655	4.3323	4.1381	3.524	4.1327	0.237183	1.727	8.16607	2.22045e-16	2.45828e-14	-844	0	0	3	2	5.9823	0.143	1	Spp1	secreted phosphoprotein 1
Z00019300-1	Mael	3.4419	3.4998	3.6317	3.3268	3.2086	3.3721	3.1676	3.1658	3.3095	3.0435	2.9927	3.3784	0.237233	1.727	7.65001	2.02061e-14	1.72323e-12	-74750	0	0	2	1	2.1097	0.2768	0	Mael	maelstrom homolog (Drosophila)
Z00033756-1	4930470H14Rik	3.7844	3.5379	3.7079	4.0346	3.4132	3.2538	3.3904	3.3308	3.4462	3.5006	3.4193	3.2231	0.2369	1.725	2.91749	0.00352863	0.0192026	-9962	0	0	0	2	2.2241	0.2644	0	4930470H14Rik	RIKEN cDNA 4930470H14 gene
Z00030678-1	Vegfc	4.0058	3.4371	3.6862	4.0459	3.3582	3.5405	3.508	3.2899	3.4045	3.6805	3.3735	3.3978	0.236583	1.724	4.87955	1.0633e-06	1.7946e-05	-1647	0	1	5	3	6.9998	0.1277	1	Vegfc	vascular endothelial growth factor C
Z00047926-1	Rcsd1	3.0408	2.7817	3.2731	3.2577	2.7061	3.3654	2.5852	2.6577	3.2004	2.6538	2.6928	3.2225	0.2354	1.719	3.61264	0.000303094	0.00245393	-7934	0	0	2	0	1.5088	0.2644	0	Rcsd1	RCSD domain containing 1
Z00054936-1	Leo1	3.5511	3.4661	3.5089	3.4456	3.1954	3.1339	3.2704	3.182	3.1747	3.1742	2.9762	3.125	0.233083	1.71	7.95998	1.77636e-15	1.72872e-13	-11245	0	0	0	2	2.1782	0.2644	0	Leo1	Leo1, Paf1/RNA polymerase II complex component, homolog (S. cerevisiae)
Z00026967-1	Ccdc88	3.1156	3.0992	3.7868	3.1997	3.1581	3.5413	2.9773	2.8595	3.3368	2.9685	2.9508	3.4182	0.2316	1.705	6.78237	1.18219e-11	6.13594e-10	0	0	0	0	0	0	1	0	Ccdc88	coiled-coil domain containing 88
Z00054559-1	Abcb1a	3.6222	3.5456	3.5065	3.1276	3.1158	3.2552	3.1835	3.0658	3.2259	3.2051	2.9805	3.1372	0.22915	1.695	8.04532	8.88178e-16	9.08313e-14	9397	0	0	2	2	3.7121	0.2603	0	Abcb1a	ATP-binding cassette, sub-family B (MDR/TAP), member 1A
Z00035615-1	Cobl	3.6553	3.246	3.3383	3.5688	3.268	3.2112	3.1384	2.8877	2.9641	3.5994	3.2035	3.1204	0.229017	1.694	7.97445	1.55431e-15	1.52493e-13	-4596	0	1	2	6	6.2358	0.143	1	Cobl	cordon-bleu
Z00032061-1	A930007A09Rik	3.4852	3.3909	3.3682	3.3872	3.0945	3.1531	3.1299	3.0102	3.0767	3.2436	2.9309	3.1176	0.228367	1.692	8.49499	0	0	-4852	1	0	6	42	15.5043	0	1	A930007A09Rik	RIKEN cDNA A930007A09 gene
Z00024843-1	Icam1	4.1959	3.7694	4.1562	4.0396	3.4491	3.7922	3.7844	3.4356	3.7248	3.866	3.4553	3.7695	0.2278	1.69	9.37625	0	0	-3961	0	0	2	0	1.7004	0.261	0	Icam1	intercellular adhesion molecule
Z00025366-1	Fbp1	3.644	3.5885	3.682	3.3808	3.2711	3.2814	3.2546	3.2293	3.2533	3.2808	3.2396	3.2276	0.2271	1.687	10.7985	0	0	-2736	0	0	0	2	2.6982	0.2603	0	Fbp1	fructose bisphosphatase 1
Z00035038-1	Eif1a	4.367	4.141	4.807	3.8622	3.8029	3.8777	3.8427	3.7135	4.4282	3.8371	3.6536	4.0242	0.226417	1.684	3.41845	0.000629799	0.00456737	702	0	0	0	2	3.304	0.2496	0	Eif1a	eukaryotic translation initiation factor 1A
Z00025594-1	Tex14	3.7033	3.4705	3.8245	3.7705	3.4455	3.7493	3.3465	3.1784	3.4128	3.7662	3.2843	3.6279	0.224583	1.677	7.27615	3.43503e-13	2.3687e-11	10992	0	0	2	8	6.0234	0.1547	1	Tex14	testis expressed gene 14
Z00034692-1	Acp6	4.3723	4.0825	4.3888	4.1141	3.818	3.8135	3.9863	3.7782	3.8451	3.977	3.7912	3.8642	0.224533	1.677	6.8731	6.28209e-12	3.43805e-10	792	1	0	4	1	5.0795	0.1547	1	Acp6	acid phosphatase 6, lysophosphatidic
Z00068845-1	LOC671741	3.7044	3.423	3.3192	3.0177	2.9489	3.0039	3.0532	3.009	3.1093	2.9683	2.9452	2.9865	0.224267	1.676	5.31988	1.03834e-07	2.28237e-06	0	0	0	0	0	0	1	0	LOC671741	hypothetical protein LOC671741
Z00008552-1	Tesc	2.772	2.3409	2.7469	2.6211	2.2204	2.3398	2.2469	2.1261	2.3394	2.3545	2.2807	2.3476	0.224317	1.676	4.69947	2.60842e-06	3.99456e-05	-11185	0	0	2	0	1.4221	0.2702	0	Tesc	tescalcin
Z00029389-1	C130073F10Rik	3.2824	3.255	3.9679	3.0898	3.11	3.5517	3.125	3.0327	3.2544	3.1154	2.9972	3.3955	0.222767	1.67	4.17079	3.03542e-05	0.000348524	4374	0	1	4	2	4.9206	0.1971	1	C130073F10Rik	RIKEN cDNA C130073F10 gene
Z00063603-1	EG666623	2.9772	2.8262	2.9769	3.0483	2.7326	2.7117	2.677	2.5615	2.6288	2.7919	2.6576	2.6241	0.222	1.667	6.80431	1.01534e-11	5.31569e-10	0	0	0	0	0	0	1	0	EG666623	predicted gene, EG666623
Z00022508-1	Zbtb43	3.5223	3.242	3.6519	3.3399	3.1439	3.1788	3.1177	3.0429	3.175	3.2109	3.0578	3.1442	0.221717	1.666	5.82876	5.58411e-09	1.65162e-07	-111972	1	0	5	9	4.5226	0.2564	0	Zbtb43	zinc finger and BTB domain containing 43
Z00030445-1	OTTMUSG00000010537	3.2447	3.1911	3.9227	3.1403	2.9367	2.944	2.9607	2.9209	3.2792	2.9444	2.8908	3.0527	0.2218	1.666	2.72283	0.00647253	0.0314062	0	0	0	0	0	0	1	0	OTTMUSG00000010537	predicted gene, OTTMUSG00000010537
Z00024955-1	Capn3	2.7474	2.9462	2.5434	2.3471	2.4774	2.4236	2.4604	2.3368	2.3294	2.3893	2.2979	2.3505	0.220133	1.66	4.60715	4.08232e-06	5.9461e-05	3093	0	1	2	0	1.7744	0.261	0	Capn3	calpain 3
Z00024607-1	Pla2g10	3.3909	3.5455	3.0575	3.3864	3.4231	2.7583	3.2203	3.1286	2.6129	3.2351	3.3236	2.7234	0.219633	1.658	6.99757	2.60436e-12	1.54059e-10	24690	0	0	0	2	1.9024	0.2603	0	Pla2g10	phospholipase A2, group X
Z00059254-1	2410141K09Rik	2.3974	2.3162	2.495	2.3436	2.1532	2.2408	2.033	2	2.1712	2.2825	2	2.1511	0.218067	1.652	7.19635	6.18394e-13	4.07785e-11	0	0	0	0	0	0	1	0	2410141K09Rik	RIKEN cDNA 2410141K09 gene
Z00014880-1	Tcfcp2l1	4.4518	3.8811	4.444	4.3102	3.6083	4.0603	4.1111	3.4927	3.952	4.2933	3.565	4.0353	0.217717	1.651	8.51038	0	0	-2817	0	0	3	8	8.0521	0.0888	1	Tcfcp2l1	transcription factor CP2-like 1
Z00060872-1	Zfp125	4.1499	4.0464	4.1664	3.8028	3.843	3.5922	3.7186	3.6773	3.7169	3.8663	3.6977	3.6192	0.21745	1.65	5.68017	1.3456e-08	3.67377e-07	0	0	0	0	0	0	1	0	Zfp125	zinc finger protein 125
Z00036327-1	Abcc5	4.3705	4.4337	4.3591	4.1757	4.0092	4.2053	4.1191	3.9909	4.0198	4.0745	3.9453	4.1001	0.2173	1.649	7.58665	3.28626e-14	2.6705e-12	-52274	0	0	2	5	3.8226	0.2603	0	Abcc5	ATP-binding cassette, sub-family C (CFTR/MRP), member 5
Z00043500-1	Gpr160	3.2769	2.9686	3.1866	2.9774	2.8005	2.7808	2.8071	2.8065	2.7509	2.8415	2.7179	2.764	0.21715	1.649	6.97296	3.10352e-12	1.8049e-10	33395	0	1	2	4	3.7965	0.2603	0	Gpr160	G protein-coupled receptor 160
Z00060988-1	LOC625225	4.0648	3.8923	4.0636	4.3984	3.9284	3.8259	3.7915	3.7739	3.817	3.9176	3.8837	3.7007	0.214833	1.64	3.38606	0.000709037	0.00505244	0	0	0	0	0	0	1	0	LOC625225	AV274505 RIKEN full-length enriched, adult male testis (DH10B) Mus musculus cDNA clone 4932419D04 3', mRNA sequence
Z00028478-1	E130202H07Rik	3.5451	2.7866	2.792	3.2505	2.6723	2.9279	2.8644	2.6229	2.7256	3.0576	2.6305	2.7866	0.214467	1.639	3.5687	0.000358761	0.00282595	96523	0	0	1	6	3.3874	0.2603	0	E130202H07Rik	RIKEN cDNA E130202H07 gene
Z00023365-1	Htra1	4.0702	3.6148	4.3649	4.1848	3.5207	4.3141	3.7365	3.4682	4.2408	3.8669	3.4824	4.004	0.211783	1.628	4.65165	3.29296e-06	4.90894e-05	2341	0	0	1	4	5.4218	0.1594	1	Htra1	HtrA serine peptidase 1
Z00023025-1	Tnfsf12	2.7516	2.6883	2.8227	2.9627	2.5981	2.8787	2.5282	2.2734	2.6959	2.6698	2.4214	2.847	0.211067	1.626	5.69218	1.2543e-08	3.43615e-07	-7353	0	1	8	5	7.0429	0.1325	1	Tnfsf12	tumor necrosis factor (ligand) superfamily, member 12
Z00018468-1	Tfpi	4.0418	3.886	4.0444	4.0655	3.7066	4.2039	3.7561	3.5112	3.9984	3.9637	3.3893	4.0684	0.210183	1.622	4.21603	2.48646e-05	0.000291314	-182	1	0	1	4	6.1223	0.143	1	Tfpi	tissue factor pathway inhibitor
Z00054597-1	Mtf2	4.3961	4.1622	4.4249	4.1704	3.9547	3.8544	4.0961	3.8162	4.0169	4.1248	3.845	3.8074	0.209383	1.62	5.01479	5.3092e-07	9.71476e-06	11646	0	1	6	10	7.6743	0.1325	1	Mtf2	metal response element binding transcription factor 2
Z00006719-1	1810013C15Rik	4.1093	3.9541	4.0208	3.897	3.728	3.7917	3.7967	3.5954	3.7561	3.7698	3.6013	3.7282	0.2089	1.618	8.94398	0	0	-1830	0	0	4	0	2.816	0.2071	0	1810013C15Rik	RIKEN cDNA 1810013C15 gene
Z00033463-1	Hmga2-ps1	3.7673	3.7737	4.4237	3.4451	3.4458	3.6041	3.488	3.4763	3.8017	3.4631	3.422	3.5576	0.2085	1.616	3.61345	0.00030215	0.00244875	0	0	0	0	0	0	1	0	Hmga2-ps1	Mus musculus adult male cecum cDNA, RIKEN full-length enriched library, clone:9130226K06 product:high mobility group AT-hook 2, pseudogene 1, full insert sequence
Z00004839-1	As3mt	2.993	2.9196	3.3646	3.1136	2.9843	3.3968	2.7007	2.5094	3.1154	3.1223	2.7599	3.3171	0.20785	1.614	6.80752	9.92939e-12	5.20969e-10	-5025	0	0	2	1	3.358	0.2603	0	As3mt	arsenic (+3 oxidation state) methyltransferase
Z00017614-1	Ttf1	3.1479	2.9651	2.846	2.7771	2.612	2.5884	2.6199	2.6175	2.6822	2.7501	2.5083	2.5104	0.208017	1.614	6.10159	1.05017e-09	3.63642e-08	-82676	0	0	0	4	2.1975	0.2644	0	Ttf1	transcription termination factor 1
Z00034282-1	Trim25	3.2533	2.8772	2.9398	3.2211	2.8712	3.074	2.796	2.5379	2.7271	3.2066	2.7768	2.9525	0.206617	1.609	8.51642	0	0	22548	0	0	0	2	1.9323	0.261	0	Trim25	tripartite motif protein 25
Z00055687-1	Ecel1	2.9801	2.935	3.1455	3.605	2.9654	3.1214	2.8632	2.921	2.9911	2.8506	2.9002	2.9882	0.20635	1.608	2.67653	0.0074389	0.0351621	1736	1	0	3	1	4.184	0.2496	0	Ecel1	endothelin converting enzyme-like 1
Z00003616-1	Tdh	4.6056	4.5489	4.247	4.51	4.3418	4.124	4.5493	4.1317	3.7044	4.5529	4.3428	3.866	0.205033	1.603	4.04278	5.28205e-05	0.000562587	7795	0	0	7	17	10.2664	0.0233	1	Tdh	L-threonine dehydrogenase
Z00024218-1	Myo1g	3.3629	3.1028	3.7107	3.6041	3.0767	3.3034	3.1711	3.1266	3.1035	3.2575	3.0761	3.1964	0.2049	1.603	2.84336	0.00446404	0.0232649	-4487	0	0	0	4	3.6993	0.2432	0	Myo1g	myosin IG
Z00026254-1	EG245693	2.7218	2.7291	2.7666	3.0018	2.6567	2.8363	2.497	2.5964	2.5942	2.5823	2.6559	2.5591	0.204567	1.602	4.68346	2.82067e-06	4.26814e-05	0	0	0	0	0	0	1	0	EG245693	predicted gene, EG245693
Z00058296-1	Zfhx2	3.4459	3.1563	3.6798	3.5932	3.3351	3.4306	3.1073	3.023	3.1602	3.4437	3.2368	3.4489	0.2035	1.598	4.5417	5.58031e-06	7.80759e-05	16461	0	1	4	2	3.9692	0.2564	0	Zfhx2	zinc finger homeobox 2
Z00041545-1	Ppp1r14d	3.263	2.8221	3.4153	2.8978	2.7884	2.8791	2.7414	2.708	2.8968	2.7904	2.7879	2.924	0.202867	1.595	3.83425	0.00012595	0.00118234	0	0	0	0	0	0	1	0	Ppp1r14d	protein phosphatase 1, regulatory (inhibitor) subunit 14D
Z00014703-1	Rhov	3.032	2.8895	3.1335	2.9981	2.744	2.8508	2.7381	2.6457	2.709	2.8338	2.6802	2.8281	0.202167	1.593	8.37799	0	0	22600	0	0	4	1	3.159	0.2603	0	Rhov	ras homolog gene family, member V
Z00009354-1	Cul5	3.3554	3.2689	3.6453	3.0262	3.2098	2.9229	3.0642	3.0775	3.1397	3.04	2.9772	2.9238	0.201017	1.589	3.38159	0.000720671	0.00512022	-25552	0	0	2	2	3.1248	0.2603	0	Cul5	cullin 5
Z00058430-1	Hsp90ab1	4.4465	4.4107	4.4021	4.2237	4.3152	4.0624	4.2103	4.1867	4.1143	4.0839	4.0736	3.9888	0.2005	1.587	8.41274	0	0	-2019	1	0	2	3	5.2238	0.2002	0	Hsp90ab1	heat shock protein 90kDa alpha (cytosolic), class B member 1
Z00040999-1	Sh3tc2	2.4692	2.2649	3.1543	2.5228	2.4876	3.4482	2.3096	2.1682	2.6908	2.4713	2.312	3.1931	0.200333	1.586	3.91182	9.16015e-05	0.000901265	-4039	0	0	0	2	2.5981	0.2603	0	Sh3tc2	SH3 domain and tetratricopeptide repeats 2
Z00052446-1	Lonrf3	3.0116	2.9577	3.7043	2.7921	2.8959	2.9263	2.7713	2.7237	3.0008	2.8442	2.8639	2.8833	0.200117	1.585	2.65057	0.0080357	0.0374405	11895	0	0	2	0	1.4072	0.2702	0	Lonrf3	LON peptidase N-terminal domain and ring finger 3
Z00015060-1	4930504E06Rik	3.4725	3.1526	3.3865	3.1187	2.9552	3.2068	3.0345	2.872	3.0969	3.0766	2.8491	3.1666	0.199433	1.583	9.01696	0	0	-2227	1	0	0	2	2.5545	0.2702	0	4930504E06Rik	RIKEN cDNA 4930504E06 gene
Z00036648-1	Dag1	4.1373	4.3026	4.6022	3.9951	4.2452	4.3417	4.0547	4.1224	4.3263	3.8888	3.8778	4.1597	0.199067	1.581	6.91028	4.83702e-12	2.68371e-10	6707	1	0	1	2	3.1134	0.2603	0	Dag1	dystroglycan 1
Z00025704-1	Aoah	3.6865	3.4975	3.2416	3.1101	3.1092	3.0152	3.1974	3.0842	3.0206	3.1387	3.0406	2.9864	0.1987	1.58	6.03216	1.61787e-09	5.35627e-08	191411	0	0	1	4	2.5402	0.2764	0	Aoah	acyloxyacyl hydrolase
Z00026265-1	Pla2g4e	3.1166	3.0725	2.6713	3.1699	2.7407	2.5258	2.6727	2.5707	2.5728	2.9449	2.8219	2.5237	0.19835	1.579	3.58857	0.000332494	0.00265193	1481	0	1	1	4	5.8665	0.143	1	Pla2g4e	phospholipase A2, group IVE
Z00039161-1	9830002I17Rik	2.5418	2.3923	3.171	2.4318	2.3981	2.6556	2.3874	2.3898	2.3983	2.28	2.3203	2.6278	0.197833	1.577	2.82303	0.00475725	0.0245334	0	0	0	0	0	0	1	0	9830002I17Rik	RIKEN cDNA 9830002I17 gene
Z00000570-1	Oas1a	3.0985	2.6539	2.6317	2.621	2.3638	2.4271	2.5143	2.3935	2.3291	2.5973	2.3743	2.4029	0.197433	1.576	5.89082	3.84285e-09	1.16957e-07	-704	0	0	2	4	6.9455	0.1277	1	Oas1a	2'-5' oligoadenylate synthetase 1A
Z00006047-1	Elf3	2.8569	2.9761	3.1242	2.5212	2.7723	2.8992	2.5451	2.6381	2.6292	2.6625	2.6678	2.8229	0.197383	1.575	6.55057	5.73177e-11	2.6052e-09	3216	0	0	2	0	1.7625	0.261	0	Elf3	E74-like factor 3
Z00070167-1	1200016E24Rik	3.4314	3.2993	3.8866	3.2453	3.172	3.2374	3.0618	3.1144	3.3648	3.179	3.141	3.2284	0.1971	1.574	3.54513	0.000392426	0.00305228	0	0	0	0	0	0	1	0	1200016E24Rik	RIKEN cDNA 1200016E24 gene
Z00052488-1	Cbr3	4.5725	4.7809	4.1299	4.1264	4.6257	3.8753	4.4803	4.3092	3.7759	4.1868	4.514	3.6649	0.1966	1.573	3.21711	0.00129489	0.0083831	718	1	0	0	2	2.9745	0.2603	0	Cbr3	carbonyl reductase 3
Z00049474-1	9630033F20Rik	3.1742	2.9804	3.1489	3.1286	2.9471	2.8683	2.8795	2.6139	2.7846	3.0945	2.8642	2.8324	0.1964	1.572	6.4906	8.54974e-11	3.73819e-09	5718	0	1	0	2	2.4472	0.261	0	9630033F20Rik	RIKEN cDNA 9630033F20 gene
Z00035390-1	Hebp1	3.7198	3.4673	4.0157	3.5448	3.3168	3.8384	3.3026	3.1955	3.7916	3.4161	3.2299	3.7903	0.196133	1.571	9.23191	0	0	-25113	0	0	2	0	1.2405	0.2863	0	Hebp1	heme binding protein 1
Z00013295-1	Myl4	3.1426	2.9051	3.4972	3.624	2.9369	3.5123	2.8737	2.6916	3.2574	3.2132	2.8103	3.5953	0.1961	1.571	3.37822	0.000729561	0.00516969	18710	0	0	0	2	2.031	0.2702	0	Myl4	myosin, light polypeptide 4
Z00013268-1	Nsf	4.2455	4.1044	4.2996	4.2374	4.0842	4.0405	3.9888	3.9391	4.1432	4.0386	3.7858	3.9407	0.1959	1.57	5.55151	2.83218e-08	7.08337e-07	-7624	0	0	0	3	2.8942	0.2603	0	Nsf	N-ethylmaleimide sensitive fusion protein
Z00055682-1	Dock10	2.6891	2.514	2.7547	2.6327	2.4419	2.6237	2.4793	2.4589	2.4489	2.3934	2.3908	2.3151	0.19495	1.567	6.13941	8.28281e-10	2.97037e-08	0	0	0	0	0	0	1	0	Dock10	dedicator of cytokinesis 10
Z00059781-1	Eif4a2	4.0356	3.8553	4.1159	3.9344	3.8512	3.7845	3.761	3.677	3.8213	3.7744	3.6676	3.7089	0.19445	1.565	6.37039	1.88552e-10	7.57188e-09	-8209	1	0	4	6	5.994	0.1547	1	Eif4a2	eukaryotic translation initiation factor 4A2
Z00007004-1	Mll3	3.5934	3.5105	3.583	3.1894	3.2327	3.2938	3.2119	3.1457	3.1816	3.3404	3.131	3.2335	0.193117	1.56	8.38292	0	0	32196	0	0	0	3	2.2585	0.2644	0	Mll3	myeloid/lymphoid or mixed-lineage leukemia 3
Z00023035-1	Tcte3	3.4194	3.3437	3.3845	3.1743	3.0283	3.5128	2.9388	2.8407	3.2825	3.1814	2.965	3.5051	0.191583	1.554	3.8316	0.000127315	0.00119284	-352	1	0	0	8	6.6214	0.0089	1	Tcte3	t-complex-associated testis expressed 3
Z00050009-1	1700066J24Rik	3.4192	3.3815	3.9505	3.2952	3.2099	3.2788	3.2199	3.1793	3.4124	3.2241	3.1486	3.2062	0.190767	1.552	3.24429	0.00117745	0.00772851	0	0	0	0	0	0	1	0	1700066J24Rik	RIKEN cDNA 1700066J24 gene
Z00030889-1	B020011L13Rik	3.7747	3.6516	3.6281	3.4795	3.4483	3.0219	3.5096	3.2768	3.2165	3.4968	3.2838	3.0758	0.1908	1.552	4.60335	4.15742e-06	6.03727e-05	0	0	0	0	0	0	1	0	B020011L13Rik	RIKEN cDNA B020011L13 gene
Z00032275-1	LOC244061	3.2965	3.135	3.6501	3.0996	2.965	2.9165	2.8383	2.934	3.2016	3.0204	2.9063	3.0191	0.1905	1.551	3.00523	0.00265381	0.0151741	82493	0	0	2	13	5.1125	0.2216	0	LOC244061	similar to Smad nuclear-interacting protein 1
Z00013009-1	Slc39a4	4.1631	4.0854	4.3033	4.1978	3.7762	3.9064	3.9826	3.7578	3.8728	3.9671	3.7617	3.9466	0.1906	1.551	4.88194	1.05046e-06	1.77417e-05	636	0	0	3	1	4.9571	0.1547	1	Slc39a4	solute carrier family 39 (zinc transporter), member 4
Z00015500-1	Snx11	2.7236	2.7842	2.6083	2.7073	2.7245	2.7227	2.547	2.4406	2.6258	2.5396	2.4232	2.5524	0.190333	1.55	5.69264	1.25093e-08	3.43082e-07	-2912	0	1	4	3	6.0154	0.143	1	Snx11	sorting nexin 11
Z00025739-1	Icosl	3.1826	3.3962	3.1442	3.0775	3.0968	3.0078	3.0276	2.9612	2.8708	2.9939	2.9406	2.97	0.190167	1.549	6.22643	4.77195e-10	1.78837e-08	-1327	0	0	4	0	2.9762	0.1971	1	Icosl	icos ligand
Z00014203-1	Slc45a3	2.6534	2.8044	3.1227	2.6262	2.593	2.8504	2.4455	2.3401	2.6893	2.6043	2.6001	2.8306	0.190033	1.549	6.71157	1.92542e-11	9.72174e-10	-4749	0	0	0	2	2.5267	0.261	0	Slc45a3	solute carrier family 45, member 3
Z00052892-1	Tubb2a	4.2668	4.1252	4.7066	4.0031	3.9696	4.3098	3.9775	3.9415	4.207	3.9208	3.9344	4.2626	0.18955	1.547	6.43617	1.22525e-10	5.18797e-09	-32663	0	0	3	6	4.7361	0.2496	0	Tubb2a	tubulin, beta 2a
Z00030991-1	LOC673378	3.207	2.9225	3.3734	2.8772	2.6803	2.9511	2.7733	2.7924	2.9521	2.7751	2.6686	2.9126	0.189567	1.547	6.16356	7.11266e-10	2.5853e-08	0	0	0	0	0	0	1	0	LOC673378	hypothetical protein LOC673378
Z00030289-1	Ass1	4.3304	4.2274	4.3921	4.2775	4.1572	4.1872	4.0301	4.0186	4.1077	4.0848	4.0304	4.168	0.1887	1.544	7.64225	2.13163e-14	1.79884e-12	32245	0	0	4	1	2.9715	0.2603	0	Ass1	argininosuccinate synthetase 1
Z00025925-1	Klk1	3.2757	2.8158	2.6996	2.8874	2.5749	2.4905	2.7822	2.4481	2.4838	2.8958	2.5381	2.4646	0.18855	1.544	7.65365	1.95399e-14	1.67233e-12	1889	0	0	0	2	2.9613	0.2564	0	Klk1	kallikrein 1
Z00069033-1	LOC639390	2.577	2.5635	2.644	2.9355	2.4876	2.5137	2.4374	2.4065	2.47	2.4585	2.462	2.3544	0.18875	1.544	3.50781	0.00045181	0.00344423	0	0	0	0	0	0	1	0	LOC639390
Z00003486-1	Cldn4	3.9937	4.0019	4.0015	3.7783	3.8547	4.0335	3.8056	3.5935	3.7958	3.6397	3.7032	3.995	0.188467	1.543	4.40351	1.06511e-05	0.000137248	3984	0	1	3	6	6.9785	0.143	1	Cldn4	claudin 4
Z00035352-1	Lrpap1	4.4277	4.4197	4.7183	4.1155	4.3012	4.6576	4.2127	4.2563	4.2414	4.2734	4.1776	4.3488	0.1883	1.543	3.64462	0.000267784	0.00221183	-37796	0	0	2	2	2.9051	0.2644	0	Lrpap1	low density lipoprotein receptor-related protein associated protein 1
Z00070333-1	Ensa	4.0148	3.9833	4.0668	3.9153	3.8639	3.8947	3.7315	3.626	3.768	3.9014	3.739	3.842	0.188483	1.543	8.06113	6.66134e-16	6.90006e-14	503	0	0	5	0	3.5217	0.143	1	Ensa	endosulfine alpha
Z00012977-1	Sesn1	2.9547	2.8792	3.2622	2.9634	2.9598	3.0431	2.64	2.7135	2.885	2.8426	2.8894	2.961	0.188483	1.543	5.92379	3.14603e-09	9.83541e-08	20085	0	0	0	6	3.5517	0.2564	0	Sesn1	sestrin 1
Z00046430-1	Tspan1	2.9806	2.747	3.1434	2.8071	2.6628	2.7553	2.5888	2.4981	2.7258	2.7915	2.5839	2.7775	0.188433	1.543	6.36117	2.00217e-10	8.00037e-09	-9607	0	0	0	2	2.2381	0.2618	0	Tspan1	tetraspanin 1
Z00033977-1	D230005D02Rik	2.915	2.5908	2.122	2.6306	2.3576	2.0818	2.5382	2.1327	2.133	2.6558	2.1013	2.0113	0.187583	1.54	3.86027	0.000113263	0.00107877	51944	0	0	2	2	2.7655	0.261	0	D230005D02Rik	RIKEN cDNA D230005D02 gene
Z00061228-1	Usp48	4.259	4.1421	4.3022	4.0462	3.9525	3.9847	3.9894	3.8365	3.8986	4.0818	3.8122	3.9529	0.185883	1.534	7.18424	6.75904e-13	4.4089e-11	0	0	0	0	0	0	1	0	Usp48	ubiquitin specific peptidase 48
Z00064341-1	Ryr2	2.828	2.7196	2.5056	2.1775	2.4493	2.5015	2.3627	2.2329	2.4731	2.3635	2.2549	2.3814	0.1855	1.533	2.90032	0.00372776	0.0200691	-69649	0	0	3	3	3.2675	0.261	0	Ryr2	Mus musculus ryanodine receptor 2, cardiac (Ryr2), mRNA
Z00022662-1	Robo4	3.6525	3.3752	3.6305	3.8742	3.4241	3.4226	3.3597	3.252	3.3012	3.6221	3.2822	3.4491	0.185467	1.533	4.15485	3.25508e-05	0.000370922	-10975	0	0	0	2	2.1873	0.2644	0	Robo4	roundabout homolog 4 (Drosophila)
Z00036235-1	Cidea	3.1984	3.1436	3.6317	3.0104	3.0209	3.48	2.7804	2.8275	3.3828	2.9891	2.9402	3.4548	0.185033	1.531	8.02223	1.11022e-15	1.11647e-13	-2442	0	0	1	5	5.9043	0.143	1	Cidea	cell death-inducing DNA fragmentation factor, alpha subunit-like effector A
Z00023520-1	Slc5a1	3.3323	3.1221	3.0792	3.0875	2.8326	2.8656	2.8816	2.877	2.8186	3.0404	2.7943	2.7968	0.1851	1.531	7.22937	4.85167e-13	3.28919e-11	3130	0	0	1	5	5.6573	0.1547	1	Slc5a1	solute carrier family 5 (sodium/glucose cotransporter), member 1
Z00025903-1	Eng	3.1047	3.1447	3.2453	2.912	2.8809	3.0939	2.8383	2.7044	3.1458	2.8559	2.665	3.0663	0.1843	1.529	5.43447	5.49593e-08	1.29662e-06	7049	0	0	2	1	3.168	0.2603	0	Eng	endoglin
Z00040508-1	Dcp2	3.7944	3.3789	3.571	3.5977	3.1995	3.2103	3.263	3.1754	3.2145	3.6879	3.1168	3.1947	0.18325	1.525	3.76686	0.000165313	0.00148155	-1642	0	1	0	2	3.0336	0.2564	0	Dcp2	DCP2 decapping enzyme homolog (S. cerevisiae)
Z00016116-1	Htatip2	3.4645	3.3099	3.4064	3.4642	3.0706	3.3054	3.1628	3.0169	3.1474	3.214	3.0563	3.3244	0.1832	1.525	5.9891	2.11005e-09	6.8174e-08	4561	1	0	2	0	1.3356	0.2863	0	Htatip2	HIV-1 tat interactive protein 2, homolog (human)
Z00057742-1	Btbd11	3.6004	3.4188	3.3816	3.4042	3.2786	3.1692	3.2179	3.0648	3.1446	3.5081	3.0814	3.1389	0.18285	1.524	5.38501	7.24419e-08	1.65567e-06	152054	0	0	8	8	4.8321	0.2564	0	Btbd11	BTB (POZ) domain containing 11
Z00049603-1	Ccdc113	2.925	2.8579	2.8957	2.9212	2.6939	3.1126	2.4694	2.4586	2.6975	2.9567	2.6741	3.0514	0.1831	1.524	4.51047	6.46827e-06	8.88008e-05	0	0	0	0	0	0	1	0	Ccdc113	coiled-coil domain containing 113
Z00024444-1	Apobec2	3.4198	3.36	3.6483	3.3616	3.1438	3.2033	3.2292	3.0764	3.0609	3.4561	3.0671	3.1523	0.182467	1.522	3.67724	0.000235769	0.00198475	-2014	0	0	1	3	4.8524	0.1971	1	Apobec2	apolipoprotein B editing complex 2
Z00019038-1	Twf2	4.906	4.9321	4.7283	4.6852	4.6635	4.5912	4.7274	4.3896	4.532	4.6852	4.5428	4.5391	0.1817	1.519	4.92148	8.5894e-07	1.48181e-05	-586	0	0	3	7	9.144	0.0233	1	Twf2	twinfilin, actin-binding protein, homolog 2 (Drosophila)
Z00023767-1	Mcf2	2.3773	2.5698	2.0995	2	2.1258	2	2.0595	2	2	2	2.0322	2	0.180117	1.514	3.92086	8.8235e-05	0.000875278	8524	0	0	2	5	5.2235	0.1971	1	Mcf2	mcf.2 transforming sequence
Z00010419-1	Rab27a	3.6572	3.4784	3.3763	3.7565	3.3545	3.321	3.3339	3.1906	3.1761	3.581	3.3045	3.2844	0.1789	1.51	6.41771	1.38342e-10	5.76664e-09	6785	0	0	4	8	7.2423	0.1325	1	Rab27a	RAB27A, member RAS oncogene family
Z00055025-1	Dot1l	3.3003	3.183	3.1666	3.1167	3.0934	3.0986	3.0727	2.9903	2.9301	2.9966	2.9219	2.9769	0.17835	1.508	8.23761	2.22045e-16	2.60148e-14	-3114	0	0	0	3	3.3766	0.2553	0	Dot1l	DOT1-like, histone H3 methyltransferase (S. cerevisiae)
Z00049289-1	Nkx6-2	3.5601	3.5904	3.2355	3.5874	3.3325	3.161	3.2491	3.0888	3.1341	3.4699	3.296	3.1596	0.178233	1.507	4.42477	9.65441e-06	0.000126019	-66267	0	0	2	1	2.1539	0.2702	0	Nkx6-2	NK6 transcription factor related, locus 2 (Drosophila)
Z00017419-1	AI467606	2.7552	2.525	2.5096	2.6174	2.3111	2.3171	2.4485	2.1809	2.2742	2.5476	2.2648	2.2546	0.177467	1.505	8.06836	6.66134e-16	6.9298e-14	19261	1	0	0	2	1.6615	1	0	AI467606	expressed sequence AI467606
Z00013230-1	Erbb3	3.2349	3.3723	3.5009	3.424	3.3828	3.2396	2.8657	3.3493	3.0964	3.108	3.4219	3.2504	0.177133	1.504	3.05909	0.00222011	0.0131394	-16309	0	0	0	4	2.9623	0.2603	0	Erbb3	v-erb-b2 erythroblastic leukemia viral oncogene homolog 3 (avian)
Z00045920-1	Mllt6	4.5076	4.3284	4.4312	4.4499	4.2595	4.0819	4.3344	4.1487	3.9554	4.3643	4.1154	4.0794	0.176817	1.503	5.30992	1.09673e-07	2.39761e-06	-363	0	0	0	4	4.7903	0.143	1	Mllt6	myeloid/lymphoid or mixed lineage-leukemia translocation to 6 homolog (Drosophila)
Z00009262-1	Ypel2	3.1348	2.6738	3.5088	2.8526	2.7695	3.4922	2.6689	2.4812	3.1755	3.0245	2.6702	3.352	0.176567	1.502	4.59774	4.27096e-06	6.18353e-05	139029	0	0	0	2	1.4128	0.3083	0	Ypel2	yippee-like 2 (Drosophila)
Z00062030-1	2410019O14Rik	3.2907	3.0757	3.0212	2.7047	2.5376	2.6652	2.8957	2.749	2.7663	2.6818	2.461	2.6836	0.176283	1.501	6.04519	1.49237e-09	4.9749e-08	0	0	0	0	0	0	1	0	2410019O14Rik	RIKEN cDNA 2410019O14 gene
Z00033753-1	EG625355	2.6746	2.6727	2.7722	2.3786	2.3056	2.2633	2.3575	2.3089	2.4549	2.2947	2.213	2.3791	0.176483	1.501	7.30481	2.77556e-13	1.95301e-11	0	0	0	0	0	0	1	0	EG625355	predicted gene, EG625355
Z00000312-1	Safb2	2.8859	2.7658	2.9284	2.6941	2.6471	2.4542	2.5911	2.7131	2.5451	2.5425	2.4712	2.4558	0.176117	1.5	4.63905	3.50021e-06	5.17315e-05	-563	1	0	0	4	4.4663	0.173	1	Safb2	scaffold attachment factor B2
*) SPF = Score of potential function
