# Supplementary material for: Identification of Pou5f1, Sox2, and Nanog downstream target genes with statistical confidence by applying a novel algorithm to time course microarray and genome-wide chromatin immunoprecipitation data
Source: BMC Genomics. 2008 Jun 3;9:269. doi: 10.1186/1471-2164-9-269 (PMC2424064; doi:10.1186/1471-2164-9-269)
Supplement: Additional file 11 — Sets of training genes that responded to Pou5f1 suppression and control genes used for optimizing the score of potential functionality of binding sites [file 1471-2164-9-269-S11.xls]

## Sheet: Sheet1
Table S7. Sets of training genes that responded to Pou5f1 suppression and control genes used for optimizing the score of potential functionality of binding sites
Training set of genes with down-regulated expression			Training set of genes with up-regulated expression			Control set of genes
Gene symbol	Randomized group		Gene symbol	Randomized group		Gene symbol	Randomized group
Tuba3	1		Eps8l2	1		Mad1l1	1
D14Ertd231e	1		Lphn2	1		Zfp306	1
Gcn5l2	1		Atp6v1f	1		Gucy1a3	1
Plscr1	1		Dusp9	1		2810055G22Rik	1
Aspscr1	1		Krt8	1		Nfe2	1
BC038881	1		C1qtnf6	1		D930030O05Rik	1
1190002N15Rik	1		Nhsl1	1		Gpr82	1
Nudt21	1		Lhfpl1	1		Kctd14	1
Itpa	1		Tmem37	1		Sh3gl1	1
Alox5ap	1		Marcks	1		Tktl1	1
Lbxcor1	1		Atf3	1		Ecg2	1
Lmo7	1		Grip1	1		Cypt6	1
Piga	1		5730469M10Rik	1		Ela1	1
Nfatc2ip	1		Myh10	1		1700020O03Rik	1
A130092J06Rik	1		Hpgd	1		Eif4e3	1
C330016K18Rik	1		Sort1	1		Actrt1	1
Dnmt3l	1		AA536743	1		2900009I07Rik	1
Polr3g	1		AI314180	1		6330405D24Rik	1
Rdm1	1		AU015836	1		4930506L13Rik	1
Otx2	1		Mbp	1		Opcml	1
Igsf9	1		Mospd1	1		1700018A14Rik	1
Pcolce	1		Rnf11	1		LOC434291	1
Rcc2	1		Rhox6	1		Scgb3a2	1
Ppil1	1		Ubc	1		Ckap2	1
Lmnb2	1		Spsb2	1		Kcnn1	1
7420416P09Rik	1		Slc6a14	1		Klkb1	1
D16Ertd472e	1		Ihpk2	1		Harsl	1
Cabc1	1		Gadd45b	1		Darc	1
Gpr160	1		Agpat4	1		Prr15	1
Si	1		2310031A18Rik	1		Cyb5d1	1
Gpd2	1		Hic2	1		4932431H17Rik	1
Lefty1	1		Tpm4	1		Sil1	1
Chchd7	1		Ddit4	1		2810432L12Rik	1
Phf11	1		Cstb	1		BC065397	1
Gadd45a	1		Akt1	1		Epha6	1
Jarid2	1		Dkkl1	1		Eltd1	1
Secisbp2	1		Slc38a1	1		Birc1b	1
Emb	1		Dlgh1	1		Nup98	1
2410081M15Rik	1		Iqsec1	1		4930417M19Rik	1
Cnnm1	1		AU041783	1		Mbnl1	1
Ryr3	1		Rhob	1		Antxr1	1
Hsf2bp	1		Ggnbp2	1		Slc41a3	1
2410075B13Rik	1		Ncoa6	1		Azin1	1
Pnpla3	1		Ralb	1		Eef1b2	1
Morc1	1		Fap	1		4933421E11Rik	1
Smarcc1	1		Nfkbia	1		Ptpn20	1
2310040G24Rik	1		Cxcl12	1		Eid3	1
A2m	1		Sept8	1		Slc26a1	1
Hisppd1	1		Kdelr1	1		Spfh2	1
Coq4	1		Cldn7	1		Mbd3	1
Ddefl1	1		Cldn12	1		Epor	1
Fbxo45	1		Ifi30	1		Sst	1
Plekhg5	1		Axud1	2		Scube3	1
Bcat2	1		Vcpip1	2		Best1	1
6330514A18Rik	1		Usp2	2		4921536K21Rik	1
Pitpnc1	1		Fut8	2		Mfap3l	1
Chtf18	1		Pias1	2		Tnrc6b	1
Rage	1		Pkp2	2		Ccdc51	1
Tcea1	1		Ifrd1	2		Samd10	1
Rpl37a	1		Zim1	2		Ngfb	1
Xrcc5	1		1500005K14Rik	2		Ankrd49	1
Usp28	1		1190002H23Rik	2		Pdia5	1
Tpd52l1	1		4921506J03Rik	2		1110017D15Rik	1
Ywhaq	1		Ptpla	2		Wdr72	1
Ssbp1	1		Cpt1b	2		Gk2	1
Thoc6	1		Mpp1	2		Rwdd4a	1
Hal	1		Ifi204	2		4932412H11Rik	1
Supt16h	1		Zfp291	2		Pdik1l	1
Thbs3	1		Cebpb	2		1700011F14Rik	1
4932441K18Rik	1		Wsb1	2		Kif3a	1
Lamc1	1		4932442K08Rik	2		Tsga8	1
1700025K23Rik	1		Pcgf5	2		Ppm1g	1
Trps1	1		Ube2q2	2		Skiv2l2	1
Etv4	1		Pacsin2	2		Atp5g1	1
Ecsit	1		4632428N05Rik	2		Dock4	1
Odc1	1		3830417A13Rik	2		Sag	1
Rbm10	1		Jmjd3	2		Tmem18	1
Klf3	1		Gng12	2		Qrsl1	1
Pxmp2	1		0610011F06Rik	2		Alx4	1
Prkab1	2		Flot2	2		2610039E05Rik	1
Mpi1	2		Terf2	2		Gm1027	1
Pspc1	2		Ifna1	2		Pex5	1
Jarid1b	2		Hand1	2		Kazald1	1
Sdf2l1	2		Phlda1	2		Cybasc3	1
Cyp11a1	2		Suox	2		Slc16a4	1
Tle4	2		Sim2	2		4932441B19Rik	1
Dab1	2		Slc2a1	2		6820408C15Rik	1
Prss35	2		Dync1h1	2		Calcb	1
Tekt1	2		Sdcbp	2		Shc4	1
Ube2t	2		Nppb	2		Hoxc4	1
Sars	2		Olr1	2		Angpt2	1
Fkbp5	2		2310021P13Rik	2		Rnase6	1
Pcsk1	2		Katnal2	2		Rtdr1	1
Lgr4	2		BC024978	2		Trim69	1
Bnc2	2		Pfn2	2		5330430P22Rik	1
Tuba4	2		Tec	2		Lyzl4	1
Dhodh	2		Htatsf1	2		Hist2h2bb	1
Wdr40b	2		Wnt9a	2		Ly6g5c	1
Ppp1r9a	2		Commd7	2		Tnfsf4	1
Slc29a1	2		Pygl	2		1190003M12Rik	1
Klk1	2		Vdr	2		Vav2	1
Wdr5	2		Lcp1	2		Rho	1
Ipo11	2		Rgs5	2		F10	1
Tcl1	2		Lpp	2		Aph1c	1
2310061C15Rik	2		AW555464	3		Grin2b	1
Lage3	2		Anxa5	3		3830403N18Rik	1
Sox2	2		Tmem159	3		Cdk5rap1	1
D14Ertd436e	2		Sin3b	3		Kctd16	1
Aes	2		Igf2	3		1810074P20Rik	1
Hist1h2ab	2		Anxa3	3		Lcn8	1
Cstf3	2		Hps3	3		Catsper3	1
Anp32b	2		1110064P04Rik	3		C530008M17Rik	1
D11Ertd636e	2		Chst1	3		Garnl4	1
Akr1b3	2		2310040C09Rik	3		Scnn1a	1
Rhd	2		Rora	3		Klf17	1
Tlcd1	2		Errfi1	3		4930519N13Rik	1
Plekhf1	2		Ppap2c	3		Slc6a2	1
Zfp371	2		Dusp8	3		Vps41	1
Pycrl	2		Rac1	3		Ift80	1
Ttc32	2		Mgat1	3		BC107230	1
Zfp57	2		Ctsl	3		Usf2	1
Lrpap1	2		Dhrsx	3		Hp	1
Pcolce2	2		Rb1cc1	3		Hspa1l	1
Mras	2		Trim47	3		Shc2	1
Manba	2		Lactb	3		Smyd1	1
9130422G05Rik	2		Ptprs	3		Prrg3	1
Pold2	2		Esx1	3		A330102K23Rik	1
Maob	2		P2rx4	3		Pappa	1
BC048355	2		2600011C06Rik	3		LOC216036	1
Tdgf1	2		Dpp8	3		1700019N19Rik	1
Mid1ip1	2		Furin	3		Tmem68	1
Gm1967	2		Ube2m	3		Barhl1	1
Rpa2	2		Vamp8	3		2410003J06Rik	1
Capn3	2		Rab6ip1	3		4732435N03Rik	1
Esco2	2		St3gal5	3		Ctbp2	1
Pold1	2		Tacc1	3		Gm711	1
Tssc1	2		Pitpnm1	3		Rit2	1
Nsl1	2		Kif21a	3		Klrb1d	1
3110052M02Rik	2		Mmd	3		Gip	1
Ephb3	2		Arhgef5	3		D430041B17Rik	1
Elovl5	2		Bbc3	3		Asb15	1
Mlh1	2		Sct	3		Obscn	1
Mcm5	2		Cd164	3		Pgm5	1
Zbtb7a	2		Mycbpap	3		Cage1	1
Nlrp9c	2		Efnb1	3		A530020G20Rik	1
Mmrn2	2		Tsc1	3		Prm1	1
1810054D07Rik	2		Nudt18	3		Prg4	1
Anapc10	2		Cmtm8	3		4933417A18Rik	1
Zfp459	2		Dync1i2	3		Mapk10	1
A930011O12Rik	2		Peg3	3		Hrg	1
Zp3	2		Ralgds	3		Sv2c	1
Sept1	2		Igf2r	3		Myoz2	1
Inpp5d	2		Ankrd2	3		4930412M03Rik	1
Fancm	2		Nab1	3		F13b	1
4930517K11Rik	2		Amot	3		Aldh1a2	1
Zfp105	2		Gnb4	3		Il6st	1
Tex14	2		Cgrrf1	4		Nkx2-6	1
Socs2	3		Arid4b	4		Ttc4	1
Nr1d2	3		Crb3	4		Nut	1
Isyna1	3		Bag3	4		Pgf	1
Slc27a2	3		AL022779	4		Casz1	1
Zfp1	3		Jund1	4		Slc44a5	1
Lrdd	3		Oat	4		1700009N14Rik	1
Igf2bp2	3		Clic4	4		Tmem60	1
Twf2	3		Art4	4		Slc25a46	1
Sap30	3		Opn3	4		Capn11	1
Prss21	3		Smc4	4		Ercc4	1
Glud1	3		Rab12	4		Cd84	1
Klf8	3		Lzts2	4		Mmp8	1
Hunk	3		Plac1	4		Clec14a	1
LOC272633	3		Gadd45g	4		Mars	1
Sulf1	3		Kalrn	4		4933427E11Rik	1
Wdr74	3		Tmbim1	4		2610020O08Rik	1
Bckdha	3		Lpl	4		4930426L09Rik	1
2010001H14Rik	3		Rcor1	4		9830169C18Rik	1
Mrpl15	3		Gnpda2	4		Gsto2	1
Hells	3		Itgb1	4		Slc10a4	1
Glul	3		Klhl22	4		Nell1	1
AI467606	3		Pxdn	4		Cyp2j11	1
Etv1	3		H19	4		P42pop	1
Spink3	3		Slc19a2	4		1700095J03Rik	1
Etv5	3		Cables1	4		B3gnt4	1
Otud6b	3		Osbpl3	4		Pigv	1
Alms1	3		Tuba8	4		Zhx1	1
1700040I03Rik	3		Cox6a1	4		Ushbp1	1
Trub2	3		Cdkn1c	4		Il18	1
Paics	3		Sdccag8	4		Zscan21	1
Hap1	3		Jun	4		4930444A02Rik	1
2810428I15Rik	3		Tubb6	4		Dlg5	1
Smarca5	3		Sh3glb1	4		D830046C22Rik	1
Ccne1	3		Btg3	4		Zdhhc3	1
Napb	3		Ccdc46	4		Ttc24	1
Dhx16	3		Dkk1	4		Trim42	1
6820424L24Rik	3		Esd	4		D19Ertd737e	1
Pik3r2	3		Usp25	4		Gsdmdc2	1
Myst4	3		LOC245297	4		Gad2	1
Acp6	3		Mll5	4		4933406F09Rik	1
2410018G20Rik	3		Efha1	4		Rps10	1
Prx	3		C79267	4		Ldhal6b	1
Mett11d1	3		Scfd1	4		Inhbc	1
Ildr1	3		Cdx2	4		9030208C03Rik	1
Prpsap1	3		1110067D22Rik	4		4933400N17Rik	1
BC063263	3		Arfgef1	4		Ccr5	1
Set	3		Sbp	4		Ppp3r2	1
Psme4	3		Zfp768	4		Pnkp	1
1700029I01Rik	3		Tuft1	4		Ccnh	1
2610033H07Rik	3		Taf7l	4		4933437I04Rik	1
3110082I17Rik	3		Cpm	4		2610110G12Rik	1
Gfpt2	3		Sri	5		AU021034	1
Ppp1r14b	3		Sfmbt2	5		G630018N14Rik	1
5730590G19Rik	3		Rassf4	5		Abo	1
Phc1	3		Serf1	5		Dtna	1
Zfp281	3		Mbd2	5		BC004853	1
1810015A11Rik	3		Rnf14	5		Papln	1
Trap1	3		Rap2c	5		5430416O09Rik	1
2410004F06Rik	3		Trpm6	5		Gsg1l	1
Gng2	3		Vcp	5		Kcne3	1
Dars2	3		Lamb1-1	5		Olfr1344	1
Exo1	3		Krt7	5		Gm377	1
5830446M03Rik	3		Nsbp1	5		Paqr7	1
Rbm14	3		Larp2	5		D130029J02Rik	1
Taf5l	3		Rhou	5		LOC383974	1
BC057593	3		Gnb2	5		Heatr3	1
Tcea3	3		Btg2	5		4933416K23	1
2900092E17Rik	3		Lypd6	5		Adam7	1
Cox7c	3		Fbxo10	5		Il18rap	1
Ctnnal1	3		Rhoc	5		Prr8	1
Serpini1	3		Dact1	5		Zfp192	1
Plcb4	3		Psme1	5		Lrrc9	1
Cpxm1	3		Plat	5		2210010B09Rik	1
Mylpf	3		Scd1	5		Rgs12	1
Shmt2	3		Elovl1	5		Taf11	1
6430514L14Rik	3		Whsc1	5		Adcy4	1
Ifitm2	3		Trpc4ap	5		Zfp597	1
Lrrc2	3		Dok4	5		Lyzl6	1
Dppa3	4		Phc2	5		Ulk3	1
Def6	4		4933433P14Rik	5		Tbx4	1
Ric8b	4		Slc25a24	5		Cyp4b1	1
Nfib	4		Clic1	5		1700007K13Rik	1
2610101N10Rik	4		Nfil3	5		Gup1	1
LOC245128	4		Fbxl12	5		Atp6v1g3	1
Dgke	4		Pi4k2b	5		4833418N17Rik	1
8430410A17Rik	4		D14Ertd581e	5		1700021K02Rik	1
Myo9a	4		Smad3	5		D10Bwg1379e	1
Neurod1	4		3110004L20Rik	5		4632411B12Rik	1
Gcsh	4		Mafk	5		2610016C23Rik	1
Pla2g1b	4		Rgs17	5		Ltbp2	1
Shmt1	4		Rbm38	5		Adam5	1
Gpa33	4		Rnf12	5		1700021F07Rik	1
Smpdl3b	4		2310045A20Rik	5		Oxsm	1
Srm	4		Lgals1	5		Ctsh	1
Traf3ip1	4		S100a11	5		Cadps	1
Tcte3	4		Abca3	5		Hfe2	1
Kcnk5	4		Rbbp7	5		Gypc	1
Cyp2s1	4		Tsc22d1	5		BC032204	1
Lrmp	4		Glrx5	5		1810063B07Rik	1
Cep68	4		Tuba1	5		Tbx22	1
Etv2	4		Smoc1	5		AI987944	1
Acyp2	4		Eomes	5		Gvin1	1
Eme1	4		Phlda3	5		1810055E12Rik	1
Gdf3	4		Snx9	6		Tcte2	1
D17H6S56E-5	4		App	6		Senp5	1
Utf1	4		Fabp5	6		Lrrc62	1
Usp37	4		Stk24	6		1700080E11Rik	1
Myo10	4		Clcn4-2	6		Slc25a31	1
Sgk	4		Abca7	6		A930012N16Rik	1
Nphs1	4		Cdkn1a	6		Pmpcb	1
Gpt2	4		Nxf1	6		Wdr33	1
Eif2c1	4		Dsc2	6		Cutl1	1
Cth	4		Ndrl	6		BC028663	1
Mrps27	4		Foxj1	6		9530080O11Rik	1
LOC434101	4		Ches1	6		Cd180	1
Pdk1	4		Galnt3	6		4930537H20Rik	1
Bclaf1	4		Il11ra1	6		Tcam1	1
4932417I16Rik	4		Npc1	6		2810407C02Rik	1
Jmjd1c	4		Camk2d	6		Bms1l	1
C330003B14Rik	4		Ube2h	6		Iqcf3	1
Ube1y1	4		Irf6	6		Tspyl5	1
Inhbb	4		Cxcl16	6		Haghl	1
Pnma2	4		Slc38a4	6		Hdgfl1	1
Nip7	4		Cpt2	6		Chd2	1
Eno3	4		Actr2	6		BC049762	1
Il17b	4		Mxd4	6		Pard3b	1
Pcaf	4		Dap	6		4930558K02Rik	1
Trim28	4		Wdr26	6		Lrrc50	1
Angptl4	4		Setd5	6		1810034E14Rik	1
C1qdc1	4		Cbx8	6		MGC107415	1
Myo1f	4		Csrp1	6		Mogat1	1
Polr3h	4		Tpte2	6		S100a9	1
Txnrd3	4		Emp2	6		Alox8	1
I830134H01Rik	4		Arhgap29	6		Gcg	1
Tmem8	4		Lrp10	6		Cacna2d2	1
Smyd4	4		Prtg	6		A430083B19Rik	1
Ung2	4		Enpep	6		Ankrd43	1
Pcdh21	4		Prss8	6		A330033J07Rik	1
Mylc2pl	4		Ppm1d	6		Psenen	1
Tcfap4	4		Ptpra	6		Ndst4	1
Zfhx2	4		A630018P17Rik	6		Pkd1l3	1
Ssr2	4		Ndfip1	6		Hs3st6	1
Styk1	4		Snx1	6		4930418G15Rik	1
Dusp12	4		Arpc2	6		Pax1	1
Gja1	4		Atg16l2	6		Ddx19a	1
Ier2	4		Trio	6		L3mbtl	1
Prmt5	4		Gata3	6		Trim23	1
Atrx	4		Ube2e2	6		Pdzk1	1
Zfp423	4		Tmem66	6		Ms4a6b	2
Ly6a	4		Rtn3	6		Pik4cb	2
Tcp11	4		Nelf	6		Hyal3	2
Tcte1	4		Cmtm3	6		1700010C24Rik	2
Ints7	4		Kdelc2	6		Gas7	2
Ndrg2	4		Prmt2	6		Ctnna3	2
Kif2a	4		Sepn1	6		Cntf	2
Trim6	4		Tmem9b	7		1700001C19Rik	2
Mtrf1	5		C78339	7		Sesn2	2
Impa2	5		Stra6	7		1500005I02Rik	2
Ung	5		Msx2	7		Smcp	2
5730410I19Rik	5		Adcy7	7		4930557A04Rik	2
Pccb	5		Twsg1	7		1700027L20Rik	2
Bcam	5		Spint1	7		1700086L19Rik	2
Rnaseh2a	5		Cald1	7		Tnrc4	2
BC048390	5		Ypel5	7		Grhl2	2
Mmp11	5		2610019F03Rik	7		Kcna6	2
Abcb6	5		Atxn10	7		Sacy	2
Elavl3	5		Tmprss2	7		Tulp3	2
Atf7ip	5		Zfand3	7		C630035N08Rik	2
Ybx1	5		Ctdspl	7		1700049L16Rik	2
Ppp1r1a	5		Ptges	7		1700034F02Rik	2
Fkbp11	5		Scand1	7		Krt5	2
Prmt3	5		LOC625183	7		Hecw1	2
Ak7	5		Nrk	7		Bpil1	2
Fasn	5		Flnb	7		Zfp90	2
Ubtf	5		Nxf7	7		Osr1	2
8430406I07Rik	5		Irx3	7		Casc1	2
Cdca7	5		Abhd5	7		Lzic	2
Rhov	5		1810047C23Rik	7		Cideb	2
Lars	5		Ifnar2	7		Mas1	2
Parp12	5		Aph1a	7		9130218O11Rik	2
Upp1	5		Anxa1	7		Ankrd13d	2
Mkrn3	5		D230004J03Rik	7		Ptpru	2
Hirip3	5		Cyr61	7		1500005P14Rik	2
Bmp4	5		Mtch1	7		Nudt13	2
Hist1h2bk	5		Dusp16	7		Lrrc36	2
Athl1	5		Gstm5	7		Slc5a9	2
2410012H22Rik	5		Nuak1	7		Dph4	2
Ccdc85a	5		Dbndd2	7		Gata4	2
Ifitm7	5		Frat2	7		Atp6v1b2	2
Tera	5		Pdia3	7		Clec1a	2
Btbd11	5		A330049M08Rik	7		Ccnj	2
Cand1	5		Wwtr1	7		Adc	2
Dcbld1	5		Gsn	7		Cr2	2
Hus1	5		Baz1a	7		Ferd3l	2
Mcam	5		Ilk	7		Bcl2l10	2
Dctd	5		Bicd2	7		4930544G21Rik	2
Fancl	5		Basp1	7		4930412F15Rik	2
Trim24	5		Itgb5	7		Pcsk2	2
Unc13a	5		Cd63	7		Cops7b	2
Gnpnat1	5		Cbara1	7		Dnajc9	2
Mmp3	5		Pparg	7		2610042O14Rik	2
Utp14a	5		Cbfa2t3h	7		Lrrc59	2
1300013J15Rik	5		Amotl2	7		D330045A20Rik	2
Chd9	5		Klf6	7		Ccdc65	2
Gngt2	5		S100a13	7		Efhd1	2
Dok2	5		Tnpo2	7		Slc7a6os	2
Chek2	5		Nav1	7		Il22ra1	2
Iqcg	5		Insl6	8		Nup35	2
Helb	5		Col4a1	8		Rdh7	2
Tk1	5		Brdt	8		Pck1	2
Sorl1	5		1300018J18Rik	8		AY078069	2
Rif1	5		Mgat4b	8		4930563E19Rik	2
Ms4a4c	5		Hagh	8		Tcp1	2
C77370	5		Col16a1	8		Igll1	2
Ptgis	5		Slc22a5	8		Gpr68	2
X99384	5		Ptpn14	8		Wdr20a	2
Zbtb24	5		Ehbp1	8		Ubp1	2
2410146L05Rik	5		BC021395	8		9430007M09Rik	2
A430005L14Rik	5		Klhdc2	8		Krt23	2
Schip1	5		Vil2	8		Tmprss9	2
Dusp6	5		Dtnbp1	8		Egflam	2
2410015N17Rik	5		Lyn	8		Nepn	2
Slc7a7	5		Dyrk2	8		Mlx	2
Wrb	5		Arf4	8		Zfp36l3	2
Thap1	5		Man1a	8		Ccdc28a	2
Tasp1	5		Tdrd3	8		Rfpl4	2
Ddx18	5		Dpp9	8		Sctr	2
Gprk6	5		Zdhhc2	8		1700074P13Rik	2
Ccdc19	5		Apbb1	8		MGC107702	2
Ddc	5		Actn1	8		Slc22a3	2
Mybbp1a	5		Myh9	8		Nfasc	2
1700006H03Rik	5		Mtpn	8		4732418C07Rik	2
Spn	5		Rkhd3	8		Gbp6	2
Stard8	5		Arrb1	8		Atp10b	2
Dusp27	6		2900042B11Rik	8		3300001K11Rik	2
Rcor2	6		Mapk8ip3	8		Adamdec1	2
Slc2a8	6		Man2a1	8		Abca17	2
Mkrn1-ps1	6		Zcrb1	8		Ncoa1	2
A330019N05Rik	6		Frk	8		Prmt6	2
Tex21	6		Erp29	8		AI646023	2
Jam2	6		Hip1	8		Bcl2l13	2
9130011E15Rik	6		Cdc42ep1	8		6430590I03Rik	2
Glo1	6		Vrk2	8		Cdh20	2
5730593N15Rik	6		Gpsm1	8		Capn1	2
Bambi-ps1	6		Ankfy1	8		Mterfd3	2
Tmc5	6		Mark1	8		Arhgap12	2
Laptm5	6		Kctd15	8		Colec11	2
Mup3	6		Dsg1b	8		Lats2	2
Myo3a	6		6430550H21Rik	8		D930010J01Rik	2
Zfp74	6		5430407P10Rik	8		Olfr56	2
Aard	6		Gaa	8		Mospd3	2
Smad6	6		Col4a2	8		Arrdc5	2
Ankrd9	6		Setd7	8		Sftpa1	2
Gemin4	6		Krt19	8		4930579G22Rik	2
Odz4	6		Perp	8		Ankrd5	2
Kcnn2	6		Tbl1x	8		Nhlh2	2
Irak3	6		9530020G05Rik	8		Tnfaip8l3	2
Pigl	6		Gata2	8		Pnkd	2
Nudt19	6		Hebp2	8		Scn10a	2
Apobec3	6		Ccng1	9		Clps	2
Usp13	6		Hipk3	9		Tlr6	2
Clcn2	6		Gnas	9		Sox17	2
Mtf2	6		Psmd4	9		Ldb2	2
Rlbp1	6		Rragc	9		Rpsa	2
Suz12	6		Ankrd38	9		Dmrta1	2
Traf6	6		Ier5	9		Kcne4	2
Aox3	6		Sat1	9		Trpc7	2
Mettl5	6		Gm1040	9		Ccdc124	2
Zc3h12a	6		Mbnl2	9		Amelx	2
Gas6	6		Snx6	9		Omd	2
Klf4	6		Rhbdf1	9		9030411M15Rik	2
BC024479	6		Rb1	9		4930404N11Rik	2
C030013E06Rik	6		Tacstd2	9		Gm1574	2
Cdc5l	6		Rxra	9		Kcna7	2
Itgb7	6		Mfsd1	9		Zfp653	2
Naprt1	6		Atp2b1	9		N28178	2
Aven	6		Trp53inp1	9		AI427515	2
Ly6g6d	6		LOC633313	9		Wdr63	2
Trim2	6		Gm2a	9		T2bp	2
AY036118	6		Tanc2	9		4930507C10Rik	2
Gli2	6		Arpc5	9		1110032E23Rik	2
9630033F20Rik	6		Serpine2	9		Nek5	2
Stat4	6		Dusp3	9		Arhgef2	2
Sfrp1	6		Suv39h1	9		Zbtb20	2
Ttyh1	6		Clcn5	9		Traip	2
Sertad2	6		Serpinh1	9		Slfnl1	2
Pck2	6		Id2	9		1810036H07Rik	2
Abcb1a	6		Bcl9l	9		Pparbp	2
Snapc5	6		Cfl2	9		Csnk1g2	2
Apom	6		Sbno1	9		Gm879	2
Nr4a1	6		Hist1h1c	9		St8sia1	2
Krtcap2	6		Sema4c	9		Car2	2
Hist1h1a	6		3321401G04Rik	9		Ankrd46	2
Pfas	6		Pdcd6ip	9		Krt72	2
Skp2	6		Itga10	9		Zfp52	2
Cox6b2	6		Fndc3b	9		C1galt1	2
Fzd10	6		Dppa1	9		Slc22a16	2
Doc2a	6		Dlx3	9		Spo11	2
Hk2	6		Ssbp2	9		Ifna6	2
Herc4	6		Pdzrn3	9		Olfr136	2
Zbtb32	6		Tmem129	9		LOC433827	2
Mrps5	6		Bbx	9		Col19a1	2
Dci	6		Gata6	9		Actl7a	2
Gldc	6		Rapgef6	9		1810010M01Rik	2
Rspo1	6		Serpine1	9		Mctp1	2
Ifitm1	6		Ddr1	9		Baalc	2
Cyb5r1	6		Rai17	9		Hoxb3	2
LOC432988	6		Camkk2	9		1200009O22Rik	2
Rrs1	6		Acot1	9		Bckdk	2
Mical1	6		Dnajc1	9		BC027072	2
L2hgdh	6		Gkap1	9		Tssk1	2
Aire	6		2410005O16Rik	10		Grik2	2
Lrch4	6		Elf3	10		Uqcrh	2
2810410M20Rik	7		Cln6	10		Prkx	2
Jmjd2c	7		Plk2	10		Eif1b	2
Cry1	7		Arhgef16	10		Rttn	2
Nup43	7		Igf2as	10		P2rx5	2
Zfp36l1	7		Pmp22	10		Sass6	2
Galt	7		BC021523	10		5730446D14Rik	2
2310004I24Rik	7		Egln3	10		4931440P22Rik	2
Xpo7	7		Cited2	10		Rph3a	2
Ak1	7		Taldo1	10		4933430I17Rik	2
Mrpl36	7		Reep5	10		MGC48079	2
Def8	7		Fbn2	10		1700020C07Rik	2
Tdh	7		Rap1a	10		3300001G02Rik	2
Kcnh2	7		Anxa2	10		Rnf138	2
Irgm	7		Rit1	10		Hps4	2
Apoe	7		Farp1	10		Usp46	2
Aplp1	7		Atp11a	10		Rpl28	2
Zfp532	7		Arid3a	10		Epha5	2
Hmgb2l1	7		Ugp2	10		Pick1	2
Wdr43	7		2010100O12Rik	10		D730048I06Rik	2
Dom3z	7		Chpt1	10		Fgf12	2
Slc15a1	7		Bcor	10		Bche	2
2810442I21Rik	7		Naglu	10		1700106N22Rik	2
Amhr2	7		Lass2	10		Gm444	2
Hist2h4	7		Cotl1	10		1110059G10Rik	2
Copg	7		9030409G11Rik	10		0710005I19Rik	2
Ash2l	7		AA407452	10		Btbd14a	2
Zfp219	7		E030018N11Rik	10		Itgb8	2
Hist1h4h	7		5730593F17Rik	10		Wdsub1	2
Pin1	7		1700001E04Rik	10		Gpr176	2
D930005D10Rik	7		Sfxn5	10		Mtrf1l	2
Cdo1	7		Sh3bp5	10		Mtl5	2
Glt25d1	7		Gabarap	10		Rnf167	2
Rps8	7		Lrrfip1	10		E130009J12Rik	2
Nmnat2	7		Hsd17b4	10		2010203O07Rik	2
Zfp719	7		Fabp3	10		1810063B05Rik	2
Nr1d1	7		Snx25	10		Nmbr	2
Mrpl24	7		Slc25a10	10		4933404G15Rik	2
Wdr79	7		Phr1	10		Pcdhb6	2
Gsr	7		Zbtb10	10		Gucy1b3	2
Pla2g10	7		Lhfp	10		Glrp1	2
Slc39a4	7		Rapgef2	10		Ribc1	2
Rbpms2	7		Yaf2	10		Il20ra	2
D1pas1	7		Nek6	10		Atad3a	2
Slc12a8	7		Gabarapl1	10		D030028A08Rik	2
0610033I05Rik	7		Fos	10		BC018465	2
Nqo2	7		Krt18	10		Lyrm7	2
Gloxd1	7		Efnb2	10		Spaca3	2
2310003C23Rik	7		Parp4	10		Cbwd1	2
Krt17	7		Coro2a	10		Naalad2	2
Ubl3	7					4931429I11Rik	2
Xab1	7					BC024561	2
Spp1	7					2210009G21Rik	2
Phb	7					Gpr92	2
Fblim1	7					Tbx21	2
Klf5	7					Matn4	2
Epha2	7					Scmh1	2
Mtm1	7					Slc35f1	2
Prmt7	7					Cmklr1	2
Dpp4	7					Glra1	2
D230025D16Rik	7					D830030K20Rik	2
Slc6a15	7					Ddef2	2
Spna1	7					1810073N04Rik	2
Morc3	7					Frem1	2
1700020C11Rik	7					Kif2b	2
Ccdc28b	7					Trpd52l3	2
Bag4	7					Rhof	2
Atp1a3	7					Ptcd1	2
Plekha4	7					Ankrd13b	2
Cdc42ep3	7					Hcn4	2
Lamb3	7					Col4a6	2
Rad51c	7					Dleu2	2
Nola3	7					Myo5b	2
Dck	7					Dscam	2
AI314976	7					Fbxl14	2
Fgd1	7					Cygb	2
A930015D03Rik	7					Etnk2	2
Setx	7					Pkd1	2
Kcns3	7					Slc6a3	2
BC034076	8					Gnb2l1	2
Hnrpab	8					Ptgir	2
Cxxc6	8					Col9a3	2
Mapk4	8					A830005F24Rik	2
Ubqln4	8					Wdr37	2
Rybp	8					Tmem86a	2
2200001I15Rik	8					D030074E01Rik	2
Robo4	8					9430078G10Rik	2
Prps1	8					2310047M10Rik	2
Nid2	8					Ugt2b1	2
2310047A01Rik	8					Ccdc116	2
Lama1	8					4930455F16Rik	2
Ftsj1	8					Tessp3	2
Ncl	8					Dpt	2
6330503K22Rik	8					Rnf123	2
4930461P20Rik	8					Indol1	2
9430038I01Rik	8					BC053749	2
Atic	8					Prr11	2
Ubxd4	8					Arrb2	2
9430023L20Rik	8					Cyp3a11	2
1110008J03Rik	8					Nol1	2
Il12rb1	8					Art3	2
Tcea2	8					4930515G01Rik	2
Vars2l	8					Ndph	2
Spats1	8					Prdx3	2
Cdyl2	8					Actl7b	2
Adam23	8					Nrxn1	2
Rab27a	8					Tex22	2
Icosl	8					Pcm1	2
Rasgrp2	8					1700034H15Rik	2
Stmn2	8					Itga2	2
Dnase2a	8					Herc1	2
Dnajc6	8					Thra	2
Cd2bp2	8					BB220380	2
2410018M08Rik	8					AU020772	2
Cbx6	8					Klc3	2
Rmnd5b	8					Klrk1	2
Ccdc95	8					Zfp422	2
Zfp428	8					Tmem19	2
BC003885	8					Zfp566	2
Edd1	8					Lin7a	2
Ppm1j	8					Ttll3	2
2310003L22Rik	8					Cd164l2	2
Snx10	8					Ccdc121	2
Pax6	8					Ptprd	2
Tmem64	8					Ece1	2
Shc1	8					4930523C07Rik	2
Pnp	8					Tlr3	2
Chrna9	8					Ssx2ip	2
2010317E24Rik	8					Trim63	2
Wasf1	8					Ang1	2
Tmem131	8					C230013L11Rik	2
Zfyve20	8					Hint2	2
Dapp1	8					Padi1	2
Abcc4	8					4930428F12Rik	2
Setdb1	8					Tmem139	2
Apobec2	8					Dtnb	2
Ly75	8					6330444E15Rik	2
Wnt3a	8					Cyyr1	2
Lgtn	8					Prdm8	2
Rab4a	8					Rbm39	2
Klf10	8					Gtse1	2
Rpap1	8					1500041N16Rik	3
Hist2h2ac	8					Rgs6	3
Bid	8					Gramd1b	3
Ddah1	8					Mpa2	3
Snrpe	8					Slitrk1	3
Sip1	8					Grik1	3
Laptm4b	8					Ucn	3
Zfp42	8					6430598A04Rik	3
Pcsk6	8					Zh2c2	3
Spry4	8					1700019G17Rik	3
Itpr1	8					Cox5b	3
Slc28a1	8					Kcnj10	3
Nthl1	8					3110079O15Rik	3
Dmd	8					2300009A05Rik	3
Prkcbp1	8					4921515J06Rik	3
Hmgb1	8					Gng7	3
Ccnd1	9					4930403N07Rik	3
Zmat4	9					Pdgfc	3
Rap2ip	9					Hnt	3
Grwd1	9					Slc34a1	3
Sox15	9					1700049G17Rik	3
Msh6	9					Tshz2	3
Dpys	9					Gins3	3
Amn	9					Tmem100	3
Frat1	9					Decr1	3
2210412D01Rik	9					Kif21b	3
Bub3	9					1700014B07Rik	3
BC050188	9					5330439M10Rik	3
Klhl7	9					Kif17	3
Thoc5	9					Npb	3
Prodh	9					Rgs20	3
Pask	9					Csf2rb2	3
Gins1	9					Rbm11	3
Hist1h2bl	9					Mal2	3
Crkrs	9					4930408F14Rik	3
E130309D14Rik	9					Zfp264	3
Mum1	9					Ttc9	3
Icam1	9					Tmem90a	3
Sart3	9					Rfx1	3
AI595406	9					Rgs11	3
4930486L24Rik	9					4930579J09Rik	3
Parp1	9					Stard7	3
Defcr3	9					Fbxl13	3
Hltf	9					Figla	3
Rfc5	9					Thumpd2	3
Lrp11	9					A930033H14Rik	3
Msc	9					Tbcb	3
Hormad1	9					1700029I15Rik	3
Thrap2	9					LOC382441	3
4930405N21Rik	9					Clic6	3
Ift172	9					Vcam1	3
Prdm5	9					1700001O22Rik	3
Coil	9					C130060K24Rik	3
Ppm1f	9					Stoml3	3
D10627	9					Mepe	3
Rnf125	9					Capza3	3
Ears2	9					Mef2c	3
Incenp	9					Cybb	3
4933405K07Rik	9					Cldn13	3
4933433K01Rik	9					Igsf9b	3
Edg2	9					LOC666794	3
Gja7	9					Crybb1	3
Steap1	9					Timm23	3
Zcchc10	9					Slc22a19	3
Ncbp2	9					Paqr9	3
Pecam1	9					4932422M17Rik	3
Fmr1	9					Atp6v0d2	3
Lyar	9					E030025L21Rik	3
Nanos1	9					Iqcc	3
Akr1e1	9					Gm691	3
Dhfr	9					Mphosph9	3
Sox21	9					Strap	3
Oas2	9					Bag1	3
Uhrf1	9					Lrrc7	3
1110012J17Rik	9					Gm1661	3
Gyk	9					Ela2	3
E130202H07Rik	9					BC051142	3
BC017133	9					Eif4enif1	3
Abhd14a	9					Icam5	3
Dtymk	9					Ubtd1	3
Fxyd4	9					Brwd1	3
Sssca1	9					BC043118	3
1700013B16Rik	9					Igbp1b	3
Esrrb	9					Scara5	3
Qdpr	9					Ace	3
Ankrd47	9					Nfkbie	3
Acoxl	9					4930474N05Rik	3
Zfp710	9					2310005E10Rik	3
D930048N14Rik	9					Wnk2	3
Zfp2	9					2810002N01Rik	3
Fbxo5	9					1700023F06Rik	3
Sfrs7	9					6230410P16Rik	3
Prkdc	9					D17Wsu104e	3
2700055K07Rik	9					Pigr	3
Safb2	10					1700020N01Rik	3
Brunol4	10					Mgat4c	3
Nap1l1	10					Glp1r	3
Nipsnap1	10					Mrgpra6	3
Cox4nb	10					Rkhd1	3
Snx11	10					2610507B11Rik	3
Rbak	10					Nsmce1	3
Rbpsuh	10					Lbp	3
Zranb1	10					Dio2	3
Ect2	10					1700112M01Rik	3
Ahsg	10					BC055107	3
Sirt1	10					4921504I05Rik	3
Nme4	10					Slco6b1	3
Acadm	10					Rp1h	3
Mkrn1	10					4930401B06Rik	3
Tns3	10					Zswim2	3
1110006G06Rik	10					1700101I19Rik	3
Dpysl4	10					Nell2	3
Ell2	10					LOC433090	3
Rpl7l1	10					Klc2	3
Actn3	10					Ott	3
C330016O10Rik	10					Recql	3
Itpka	10					9630050M13Rik	3
Plekhk1	10					Pnoc	3
Nup62	10					Sprr2d	3
Smpd2	10					Nkpd1	3
Prdx6	10					Myl2	3
Trh	10					Nxph1	3
Traf5	10					P2rx7	3
Gsta3	10					E330009P21Rik	3
Rragb	10					Mon1b	3
Zfp593	10					Krtap13	3
Mup1	10					Card6	3
Eras	10					AL033314	3
Gcat	10					Txndc3	3
Hbb-bh1	10					Plcb1	3
Cyp2a4	10					Cutc	3
Tbc1d13	10					Katnal1	3
B230317C12Rik	10					Fbxl18	3
Kit	10					B230359F08Rik	3
Zbtb44	10					Tmem130	3
Pml	10					Sytl4	3
Amacr	10					Rab3c	3
Meox1	10					Crx	3
Itga9	10					4930428J16Rik	3
Luc7l	10					4933402P03Rik	3
Calml4	10					Tmem35	3
Tsfm	10					Psmc6	3
Gprasp2	10					Psmb7	3
4732460K03Rik	10					4932443J21Rik	3
Zfp623	10					Gtf2e2	3
Irf1	10					1700073E17Rik	3
Foxr1	10					Per3	3
Ltbp4	10					Sorbs2	3
Zfp292	10					Asb11	3
Tcf15	10					Colq	3
Nr5a2	10					Wnt2b	3
Mrpl47	10					Cdkl4	3
Cobl	10					Sele	3
Cdca5	10					Smo	3
Kirrel2	10					Gm799	3
Sntb2	10					Stmn4	3
Hist1h3c	10					Cog7	3
Ddx21	10					2700059D21Rik	3
Sub1	10					P2ry6	3
Rerg	10					Gnn	3
Zcd1	10					Mageb18	3
Muc1	10					Iws1	3
Pfkp	10					Gdi1	3
Gemin6	10					5430421N21Rik	3
Tcof1	10					Gtf2a1	3
Kif7	10					1700030G11Rik	3
Notch4	10					Dnajb13	3
Csrp2	10					4930547C10Rik	3
Tle1	10					1700090G07Rik	3
Nkrf	10					Vwa1	3
Mrpl37	10					Mybpc3	3
2310044G17Rik	10					Akap7	3
						Mrgprf	3
						Trim65	3
						Adamts15	3
						Vnn3	3
						Sema5b	3
						Prrt3	3
						Ugt2b34	3
						4930544D05Rik	3
						4930579C12Rik	3
						Zpbp	3
						Suclg2	3
						Uchl5	3
						Pigo	3
						Egr3	3
						Lrrc40	3
						Chml	3
						B830045N13Rik	3
						Car14	3
						Tdrd6	3
						Epyc	3
						D930001I22Rik	3
						Il3ra	3
						AY074887	3
						Kars	3
						Cyc1	3
						Pbx4	3
						5830477G23Rik	3
						Krt27	3
						Ccdc27	3
						Wdr53	3
						Them4	3
						4430402I18Rik	3
						1700008P02Rik	3
						Cdrt4	3
						Crsp7	3
						B930094L07Rik	3
						1700094C09Rik	3
						Kif12	3
						A930012O16Rik	3
						Ikbkg	3
						Negr1	3
						Cog5	3
						Prr6	3
						Espn	3
						5430432H19Rik	3
						Vti1b	3
						Paqr3	3
						Smad5	3
						Asb7	3
						Trpc5	3
						Camk2n2	3
						Ebi2	3
						Casr	3
						Inha	3
						Pus1	3
						Tcba1	3
						Gbl	3
						Nup88	3
						Arl2	3
						Zrsr2	3
						Cryba1	3
						Naaladl2	3
						1110019K23Rik	3
						Slc28a2	3
						Dand5	3
						Atp5s	3
						Camk1g	3
						Kcnip1	3
						4930583C14Rik	3
						Ccdc80	3
						Arl11	3
						1700056E22Rik	3
						Smg6	3
						Ing1	3
						Gucy2e	3
						Lenep	3
						Gypa	3
						LOC624120	3
						2310046O06Rik	3
						Oog3	3
						Slc8a3	3
						1700026J04Rik	3
						Hipk2	3
						Zfp715	3
						Sox5	3
						Ppwd1	3
						Leprel1	3
						Cd200r3	3
						Cd300d	3
						Msr2	3
						Ccdc129	3
						Diap2	3
						Retnla	3
						Gm817	3
						Alas2	3
						Mep1a	3
						A330021E22Rik	3
						LOC434406	3
						Gsdm3	3
						Creg2	3
						Mrm1	3
						4930443G12Rik	3
						4921530G04Rik	3
						Hnrpul1	3
						Spdef	3
						Sf3b1	3
						Col3a1	3
						Lamp3	3
						Fcgbp	3
						Large	3
						Hif3a	3
						Pbx2	3
						Wnk1	3
						Calr3	3
						Spock2	3
						Nt5c1b	3
						Ccdc38	3
						Thbd	3
						4930470G03Rik	3
						Dnalc1	3
						Dnahc9	3
						Abca16	3
						Dync2li1	3
						Alx3	3
						Csda	3
						Dmrtb1	3
						Magi2	3
						Xmr	3
						Scml2	3
						Gdf2	3
						Dok3	3
						Gm543	3
						Jakmip2	3
						Limd2	4
						Cysltr1	4
						4930428D18Rik	4
						Pdha2	4
						E130018O15Rik	4
						4933405O20Rik	4
						LOC433879	4
						Leprot	4
						Cdk2	4
						Allc	4
						Col8a2	4
						Tssk6	4
						Gpr81	4
						Ntrk2	4
						Ltf	4
						Sec11c	4
						Slc17a8	4
						Rassf3	4
						BC060267	4
						Gpr173	4
						Txndc5	4
						1110032F04Rik	4
						Fndc8	4
						Slfn2	4
						Ssxb2	4
						Npal3	4
						1300018I17Rik	4
						Fate1	4
						Cml4	4
						Fabp4	4
						Trim10	4
						Crtap	4
						Rpl10a	4
						Hrh1	4
						Efna5	4
						Zfhx1a	4
						Adamts10	4
						Ube2g2	4
						Daam2	4
						Zfp697	4
						Lrpprc	4
						Zfp488	4
						Cacna1a	4
						Kif9	4
						Mc2r	4
						Chi3l1	4
						Atp2b2	4
						Aldh16a1	4
						4921520G13Rik	4
						Slc14a2	4
						Cilp2	4
						4930511M11Rik	4
						Ankrd44	4
						4933412E24Rik	4
						Pole2	4
						Otud6a	4
						1700071A11Rik	4
						Slc24a5	4
						Hnrpll	4
						Kcnq2	4
						Cd177	4
						Ccnk	4
						Crls1	4
						Odf3	4
						Pdcl3	4
						4933436C20Rik	4
						Rab11fip2	4
						Plxdc2	4
						2610021A01Rik	4
						MGC54654	4
						Pias4	4
						Tcfap2d	4
						Clip4	4
						Pofut2	4
						Gm356	4
						D0H6S2654E	4
						LOC381872	4
						4933429O19Rik	4
						Lrrc24	4
						Csmd2	4
						LOC272681	4
						Klrc1	4
						Dnaic1	4
						LOC545798	4
						A230103J11Rik	4
						Usmg5	4
						Pcdha1	4
						Gm106	4
						Cyp2d22	4
						Vps28	4
						Ribc2	4
						Psma2	4
						Sv2b	4
						Arhgap20	4
						Hlf	4
						1700009P17Rik	4
						Hmmr	4
						2310033P09Rik	4
						Lsm14b	4
						Pramel3	4
						Samd4	4
						Fbxo2	4
						4930473A06Rik	4
						1700007I06Rik	4
						Kremen1	4
						Mospd4	4
						Hsd3b5	4
						Phactr3	4
						Lrrc29	4
						BC050789	4
						1700018F24Rik	4
						Ntn4	4
						Ythdc2	4
						Pcdh9	4
						Dhx34	4
						Stx1a	4
						Il31	4
						1700020I22Rik	4
						Pcsk5	4
						Lrrc22	4
						Gm77	4
						Ccdc43	4
						Dhx32	4
						Fbxl11	4
						S3-12	4
						Armetl1	4
						Chl1	4
						Serpina3b	4
						BC030396	4
						4921515G04Rik	4
						2810002I04Rik	4
						AW554918	4
						2310061I04Rik	4
						Saa2	4
						2900006K08Rik	4
						A030006P16Rik	4
						Setd3	4
						Gpr98	4
						Xtrp3s1	4
						Srrp	4
						Mt3	4
						Trhde	4
						4932411G14Rik	4
						Pla2g2a	4
						Wnt2	4
						Serpinb1a	4
						Rxfp2	4
						Epo	4
						Idi1	4
						Gpr45	4
						1700021C14Rik	4
						6330581L23Rik	4
						A830039N20Rik	4
						BC042720	4
						Rpl19	4
						Scn4a	4
						Nebl	4
						Arl6ip1	4
						Tdrd1	4
						Clca2	4
						Helt	4
						Kif6	4
						Abca14	4
						Gja6	4
						Snupn	4
						Narfl	4
						Dpyd	4
						Cep76	4
						Ccdc83	4
						Wnt8b	4
						Carf	4
						LOC434167	4
						2810048G17Rik	4
						Ereg	4
						Ndst3	4
						Indo	4
						Zfp346	4
						Tscot	4
						Gpr6	4
						Cblb	4
						4921510H08Rik	4
						4930542C12Rik	4
						Zfp786	4
						4933409K07Rik	4
						S100a7a	4
						A230052G05Rik	4
						Dynlrb2	4
						Iqce	4
						AB041806	4
						4930402K13Rik	4
						LOC227114	4
						Myo7a	4
						0610009B22Rik	4
						Pabpc2	4
						Zfp236	4
						4932411E22Rik	4
						4930522H14Rik	4
						Gab1	4
						Slfn4	4
						Asz1	4
						Tmem67	4
						Cart1	4
						Ube2d1	4
						Zswim5	4
						Bapx1	4
						Slc4a4	4
						Dcst1	4
						1700011K15Rik	4
						A030013N09Rik	4
						Mn1	4
						Bbs10	4
						Grm6	4
						9830123M21Rik	4
						Rnf113a2	4
						Ncf1	4
						Rgn	4
						Nhlrc1	4
						1700019P01Rik	4
						1700016A09Rik	4
						Slc16a12	4
						Ccr2	4
						Foxa3	4
						4931409K22Rik	4
						AU042671	4
						Ednra	4
						S100a4	4
						6330417G02Rik	4
						Nos2	4
						BC026439	4
						Chrne	4
						BC051227	4
						Lipf	4
						Mapre3	4
						Thrap4	4
						Gjb4	4
						Gstm2	4
						Dll4	4
						Klhl11	4
						Pcdhb17	4
						Rps17	4
						Ugt2b35	4
						Txlnb	4
						3110047P20Rik	4
						4732429D16Rik	4
						Lrrn6a	4
						Pln	4
						Sema4f	4
						1700010A17Rik	4
						Zfp523	4
						1700006J14Rik	4
						Nono	4
						Rrp12	4
						Klhl15	4
						Ccdc25	4
						E430004N04Rik	4
						Syngr4	4
						4921517D21Rik	4
						1700016L04Rik	4
						Fmn1	4
						Nr4a3	4
						Bcl2a1c	4
						Ugt2b37	4
						4931432M23Rik	4
						Btbd9	4
						Atp13a2	4
						Mafb	4
						Hus1b	4
						Pdcd2l	4
						Spsb3	4
						1700055M20Rik	4
						Asah3	4
						Mecr	4
						Ctsk	4
						Abcc6	4
						Nup210l	4
						Slc35b2	4
						1700063I17Rik	4
						4930589M24Rik	4
						Rbks	4
						Sncaip	4
						Dbc1	4
						Ntf3	4
						2810002O09Rik	4
						Slc9a4	4
						4930560E09Rik	4
						Gnrhr	4
						Abcc9	4
						A430090L17Rik	4
						4930511I11Rik	4
						Ffar2	4
						Med9	4
						AY512931	4
						BC068157	4
						Bcl7b	4
						5330417C22Rik	4
						BC061039	4
						Chd5	4
						Atad2b	4
						Slc35a2	4
						Otub1	4
						Nkx2-3	4
						Bre	4
						Neurl	4
						L1cam	4
						Zfp265	4
						Mmp19	5
						Rps12	5
						Zfp329	5
						Dnajb3	5
						Acsl5	5
						6330503C03Rik	5
						Hist1h2ah	5
						A930017N06Rik	5
						Immt	5
						1700123M08Rik	5
						Tesp2	5
						B230312A22Rik	5
						1700030K09Rik	5
						5730509K17Rik	5
						Mdfi	5
						Dnaja4	5
						Stox2	5
						4933414I15Rik	5
						Wbscr17	5
						Ldh1	5
						Zfp688	5
						LOC432685	5
						4930431B11Rik	5
						C030037D09Rik	5
						Kcna1	5
						Rbbp9	5
						Gprc5d	5
						Prlpc1	5
						Cpa5	5
						Nctc1	5
						Sunc1	5
						Rims3	5
						LOC241621	5
						Traf2	5
						Reg3g	5
						Hnmt	5
						Pld3	5
						2310005N03Rik	5
						Hemgn	5
						Gpr3	5
						Capza1	5
						Ropn1	5
						9230109A22Rik	5
						Mtfmt	5
						Nfam1	5
						1700011A15Rik	5
						4931403E03Rik	5
						Styxl1	5
						5033414D02Rik	5
						Akap8	5
						Aof2	5
						Akp5	5
						Zfp503	5
						Reg4	5
						Zfy1	5
						4933400C05Rik	5
						AY702103	5
						Tktl2	5
						BC038925	5
						Zfp273	5
						2010001J22Rik	5
						Ryr1	5
						4930485B16Rik	5
						Fbxw14	5
						Pcnp	5
						Stat1	5
						Hoxd3	5
						Ptgfrn	5
						Gripap1	5
						C130022K22Rik	5
						Btbd4	5
						4921537P18Rik	5
						1200014J11Rik	5
						Cugbp2	5
						Apba2bp	5
						Muc4	5
						2810426N06Rik	5
						B130040O20Rik	5
						4930426D05Rik	5
						Krt39	5
						Adamts17	5
						Syt5	5
						Rara	5
						4930433I11Rik	5
						Glb1l	5
						Mier3	5
						Kcnv2	5
						2610206B13Rik	5
						Onecut3	5
						Fgd3	5
						Nkg7	5
						Txndc2	5
						1700049M11Rik	5
						A130023E24Rik	5
						Slc25a29	5
						Il31ra	5
						Hoxc8	5
						Nr2c1	5
						Gnai1	5
						Nxt1	5
						Rad54l2	5
						Osgepl1	5
						1700019L03Rik	5
						Kcnmb2	5
						Cyp2d26	5
						Muc5b	5
						Saa4	5
						Tenr	5
						2700099C18Rik	5
						5730494N06Rik	5
						Zfp369	5
						Fgf21	5
						Cdadc1	5
						4930517K23Rik	5
						Dnm1l	5
						Pcdhb9	5
						Kcns1	5
						Rorb	5
						Itih5	5
						Trpc4	5
						LOC432740	5
						Thap3	5
						1110020C03Rik	5
						Il4ra	5
						Zbtb9	5
						6430531B16Rik	5
						4930503B20Rik	5
						Phospho2	5
						2310005G13Rik	5
						Rnasel	5
						LOC544808	5
						Arnt2	5
						1810033M07Rik	5
						Slco5a1	5
						Mrap	5
						Mtnr1a	5
						Trim31	5
						Slc25a25	5
						Hist1h2bf	5
						Lmln	5
						A730049H05Rik	5
						A030009H04Rik	5
						Capn13	5
						Cd300lg	5
						5730507A09Rik	5
						Adamts19	5
						Gabra3	5
						4930470P17Rik	5
						4931406I20Rik	5
						Lgals2	5
						9630013D21Rik	5
						Ak2	5
						Tcf21	5
						Phyhipl	5
						4921509C19Rik	5
						Neto2	5
						Foxf1a	5
						Ccdc70	5
						Kpna2	5
						LOC435453	5
						1700067P10Rik	5
						Adarb1	5
						Uck1	5
						Esrrg	5
						Itgax	5
						Lyl1	5
						2610017I09Rik	5
						Cdx1	5
						Kndc1	5
						Corin	5
						Zfp31	5
						Rhox2	5
						Hspg2	5
						Rnaseh2b	5
						Ngef	5
						A530016O06Rik	5
						E230015B07Rik	5
						Hes2	5
						Irgc1	5
						Foxe1	5
						D630023B12Rik	5
						Dalrd3	5
						Mbd3l1	5
						Butr1	5
						Tcf23	5
						Bcl9	5
						1700108M19Rik	5
						1700093J21Rik	5
						4930465K10Rik	5
						Tcfec	5
						Cryaa	5
						Nlrp14	5
						Trove2	5
						Ccr4	5
						Erich1	5
						Ppp1r11	5
						9930039A11Rik	5
						Gfra1	5
						LOC432483	5
						Ifit3	5
						Pard6a	5
						Tmem45b	5
						Tmed1	5
						Ablim3	5
						Neil3	5
						4932435O22Rik	5
						Sstr5	5
						Zfp516	5
						Tnfsf10	5
						Ercc8	5
						Ep400	5
						Aldh1b1	5
						4930524B15Rik	5
						Dpep3	5
						LOC435818	5
						Pib5pa	5
						Ciapin1	5
						Eif2ak1	5
						4933436N17Rik	5
						Duox2	5
						Slc9a3r2	5
						9830147P19Rik	5
						8430429K09Rik	5
						Myoc	5
						Alk	5
						BC064033	5
						A930001N09Rik	5
						A930104D05Rik	5
						4930583K01Rik	5
						D130020L05Rik	5
						Fscn3	5
						2610019A05Rik	5
						4932414N04Rik	5
						0610037P05Rik	5
						Rbm15b	5
						B4galnt2	5
						LOC434285	5
						Rutbc3	5
						Foxp2	5
						Xlkd1	5
						Slc26a7	5
						Uqcr	5
						9130017C17Rik	5
						Nxf2	5
						Ggtl3	5
						Slc10a6	5
						P140	5
						Trim7	5
						Abcc8	5
						Vipr2	5
						Trak1	5
						Alg9	5
						BC049635	5
						Ctnnd2	5
						Foxa1	5
						1700066J24Rik	5
						Sgta	5
						Oas1e	5
						Cdc2a	5
						Phf7	5
						Sall3	5
						D230039L06Rik	5
						Tspan15	5
						Slc6a7	5
						Tsc22d4	5
						Agxt2l1	5
						2310032F03Rik	5
						1500035N22Rik	5
						Gramd1c	5
						Lhb	5
						4932703K07Rik	5
						Cntnap4	5
						F830005K03Rik	5
						4930511H11Rik	5
						Wdr51a	5
						1700016H13Rik	5
						Mpp7	5
						Ly6k	5
						D530033C11Rik	5
						Cyp1b1	5
						Tmc7	5
						Krtap16-8	5
						4930401F20Rik	5
						1110051A18Rik	5
						Slc25a2	5
						Slc22a8	5
						1700041B20Rik	5
						4931431C16Rik	5
						Gabrd	5
						Sec61a2	5
						Ccdc72	5
						Acrbp	5
						B230317F23Rik	5
						1700013F07Rik	5
						Anks4b	5
						Ttc3	5
						Glt1d1	5
						Sfrs14	5
						Rai2	5
						Cxxc4	5
						Prm2	5
						Kctd12b	5
						Slc16a7	5
						Papd1	5
						Zfp609	6
						Aff2	6
						Il18r1	6
						Agbl3	6
						1700031F05Rik	6
						Zmynd15	6
						B230208B08Rik	6
						4930526D03Rik	6
						Gm668	6
						Usp36	6
						Rhbdl3	6
						Ghsr	6
						Csf3r	6
						Magmas	6
						March1	6
						Tlx3	6
						Vapb	6
						2210019I11Rik	6
						Fmn2	6
						4922501K12Rik	6
						E430004F17Rik	6
						Ankmy1	6
						Ifi203	6
						Igsf4b	6
						Gzmc	6
						Crybb2	6
						Tmem132d	6
						6030443J06Rik	6
						Commd9	6
						D830024N08Rik	6
						Gk5	6
						D3Bwg0562e	6
						5730508B09Rik	6
						Krt26	6
						Klhl4	6
						4930544G11Rik	6
						1700023B13Rik	6
						Crisp2	6
						1700034I23Rik	6
						LOC632620	6
						Odf3l1	6
						Guca1b	6
						Zhx3	6
						Ccdc71	6
						1700001J11Rik	6
						Gspt1	6
						Adam2	6
						Snph	6
						Prkaa2	6
						Plekha6	6
						Nkx6-1	6
						Slc6a16	6
						Spata19	6
						Taf6	6
						Speer4f	6
						Raver1	6
						Tmem53	6
						Prss2	6
						Zfp511	6
						4933411B09Rik	6
						Kbtbd4	6
						Tbpl2	6
						Nsmce2	6
						Tbp	6
						Tnfsf13b	6
						Fstl3	6
						4921507P07Rik	6
						Brunol5	6
						Ints8	6
						Cnbp2	6
						3010026O09Rik	6
						Tmigd1	6
						Usp20	6
						4732415M23Rik	6
						Wdr46	6
						C130074G19Rik	6
						LOC432983	6
						Dach1	6
						LOC638036	6
						Pglyrp4	6
						Btbd1	6
						Rnf141	6
						LOC433254	6
						4933402N03Rik	6
						Ccdc100	6
						2810407A14Rik	6
						Iqcf5	6
						Pkd1l2	6
						Usp26	6
						Tm4sf4	6
						1700071M16Rik	6
						1700013G10Rik	6
						1700013N18Rik	6
						Bola3	6
						Scd3	6
						0610012D14Rik	6
						Cypt4	6
						4930543L23Rik	6
						4933425O20Rik	6
						Plcxd3	6
						Aytl1	6
						Cyp2d10	6
						4931417E11Rik	6
						Lrguk	6
						Adamts6	6
						Tas1r1	6
						Ppil4	6
						2610206C17Rik	6
						1700088E04Rik	6
						Hoxa4	6
						Acsm1	6
						D14Ertd449e	6
						C3ar1	6
						E330017A01Rik	6
						Ptchd2	6
						Ambp	6
						Kcng4	6
						Gm166	6
						Slc16a2	6
						Atp2b3	6
						Pgbd1	6
						Dydc1	6
						BC043934	6
						1200014M14Rik	6
						Gsdm2	6
						Hivep3	6
						4921523A10Rik	6
						Palmd	6
						Pfkfb2	6
						4932408B21Rik	6
						Rhox8	6
						Gucy2c	6
						Gm967	6
						Hdhd1a	6
						Psmd8	6
						Khk	6
						Igfbp7	6
						Ms4a7	6
						Tmpo	6
						4930578I06Rik	6
						Pbp2	6
						Gabra4	6
						Mtmr9	6
						Fgb	6
						Wdr52	6
						Myh11	6
						2210417K05Rik	6
						Sdcbp2	6
						Olfml2a	6
						Pdk2	6
						Zic5	6
						Emx2	6
						Acad10	6
						Gnat1	6
						Rnf32	6
						Barhl2	6
						L1td1	6
						Cldn11	6
						C530008M07Rik	6
						Fgfbp3	6
						4933407H18Rik	6
						Krt78	6
						Rshl1	6
						Exosc3	6
						Actr1a	6
						Exph5	6
						Hist1h4b	6
						Ppm1e	6
						Psmd11	6
						Gdpd4	6
						Tmem142a	6
						Adam21	6
						Gpr128	6
						2610036D13Rik	6
						Dennd4b	6
						LOC546078	6
						Fance	6
						1700027A23Rik	6
						Cd244	6
						Cd72	6
						Fibcd1	6
						Ensa	6
						Tchp	6
						Pam	6
						BC055111	6
						Mall	6
						Kcnj16	6
						1700123O20Rik	6
						Wdr62	6
						D830035M03Rik	6
						Noto	6
						Zfp295	6
						D630029K05Rik	6
						Ss18l1	6
						Hgd	6
						Zfp397	6
						4933434I20Rik	6
						1700047L15Rik	6
						Mpo	6
						Orc2l	6
						Paqr5	6
						Fgf7	6
						Gm1289	6
						B230396O12Rik	6
						Ptprb	6
						9430073N08Rik	6
						Zkscan1	6
						Hsf5	6
						Rdh16	6
						Zfp509	6
						Kirrel3	6
						Nudt15	6
						Wdr27	6
						Rxfp1	6
						Pld5	6
						Syn3	6
						4930525F21Rik	6
						Nrf1	6
						AB041550	6
						4930548H24Rik	6
						Fzd8	6
						AA960436	6
						4930441O14Rik	6
						Gpr137	6
						Cyb5r2	6
						Actrt2	6
						Nsdhl	6
						LOC432620	6
						Elmod2	6
						Slc2a4	6
						Astn2	6
						Kcnj3	6
						Nr3c2	6
						Kcnrg	6
						Rtp2	6
						Med18	6
						Spag8	6
						Zmynd12	6
						Ccdc110	6
						Gm505	6
						Ckt2	6
						Prlpf	6
						Setd8	6
						Olah	6
						Ccnb3	6
						Tnfrsf22	6
						Pax2	6
						C1qtnf2	6
						BC036313	6
						1700129C05Rik	6
						Foxl1	6
						Als2cr11	6
						1200015A19Rik	6
						Spata7	6
						Gtpbp3	6
						Clk2	6
						Ncald	6
						BC038822	6
						BC048671	6
						Ccrl2	6
						Vsig1	6
						Ubqln3	6
						Rprm	6
						Hc	6
						Rrm1	6
						BC005561	6
						2810403A07Rik	6
						Slc26a4	6
						D430039N05Rik	6
						Dera	6
						1700016G05Rik	6
						Kcnh1	6
						B430209F14Rik	6
						4833401D15Rik	6
						6430537H07Rik	6
						Glipr1l2	6
						1700105P06Rik	6
						Fbxo44	6
						Catsper4	6
						Rab40b	6
						Dlgap1	6
						A630052C17Rik	6
						Gsk3a	6
						Ctps2	6
						Rhot2	6
						Armc3	6
						Trpc3	6
						Cdh18	6
						4930429E23Rik	6
						Kdelc1	6
						Spast	6
						Gp9	6
						4933428M09Rik	6
						4930562D19Rik	6
						Scg5	6
						Adcy2	6
						4922502D21Rik	6
						5730420D15Rik	6
						BC018285	6
						1700009J07Rik	6
						Gtf2f1	6
						Galnt5	6
						Thex1	6
						Nfatc2	6
						Pcdhgb7	6
						Asb5	7
						Ecm2	7
						9030224M15Rik	7
						Galntl5	7
						3110035E14Rik	7
						Ldlrad3	7
						Rfx4	7
						4921522P10Rik	7
						Ttyh2	7
						Gm595	7
						Srp19	7
						Kcnt2	7
						Scg3	7
						Fn3k	7
						Trim26	7
						4933413N12Rik	7
						Eef1a1	7
						4930513O06Rik	7
						Pilrb1	7
						Lats1	7
						Cyp4f15	7
						4930521E07Rik	7
						Ap1gbp1	7
						A230050P20Rik	7
						Lrtm1	7
						1700030J22Rik	7
						Upk1b	7
						Htr7	7
						Edaradd	7
						Ccl7	7
						Zar1	7
						Fxyd2	7
						Grik4	7
						Pla2g6	7
						Apol3	7
						Ccdc7	7
						Grin3b	7
						Sgca	7
						Mcpt8	7
						Mtbp	7
						Sec24c	7
						Was	7
						A830006F12Rik	7
						6620401K05Rik	7
						4930503F20Rik	7
						4930417G10Rik	7
						Pigs	7
						1110001J03Rik	7
						E030019B06Rik	7
						Bat4	7
						B130024G19Rik	7
						Sntg1	7
						D930017K21Rik	7
						Fndc1	7
						Ssxb1	7
						Mynn	7
						Sox30	7
						1700093K21Rik	7
						Cdkl3	7
						Ascc2	7
						G6pc2	7
						Centg1	7
						Actr5	7
						Gdpd2	7
						4933403J19Rik	7
						Slc9a8	7
						Acrv1	7
						Zfp39	7
						2610039C10Rik	7
						1700039E15Rik	7
						Klhl25	7
						Tbxas1	7
						Gfm2	7
						Foxg1	7
						Tssk3	7
						3000004C01Rik	7
						4930565O14	7
						Strn4	7
						Spata4	7
						Atp8b1	7
						2810439F02Rik	7
						1700031C06Rik	7
						Jmjd5	7
						Gtf3c2	7
						Ttc29	7
						Degs2	7
						Ybx2	7
						Kcnq4	7
						Klk4	7
						Zfp694	7
						Tmem16b	7
						Mypn	7
						Amac1	7
						AA474408	7
						Filip1	7
						Gucy1b2	7
						Speer3	7
						Gzmd	7
						Cd93	7
						Mphosph10	7
						Mrps18b	7
						Parp6	7
						Ppm1b	7
						1700040D17Rik	7
						Cpa4	7
						Lpxn	7
						Dctn6	7
						Atp2c1	7
						Ankrd53	7
						Ntsr2	7
						1700016K19Rik	7
						Ikzf1	7
						1700058C01Rik	7
						Ppp6c	7
						Slc25a21	7
						4930479M11Rik	7
						Josd3	7
						Lcat	7
						Myct1	7
						4932432K03Rik	7
						Paqr8	7
						Slco2b1	7
						Sult2b1	7
						Slc17a6	7
						AW146154	7
						BC054059	7
						Ddx41	7
						Mcc	7
						BC043301	7
						P2rxl1	7
						Atp6v1e2	7
						C330043M08Rik	7
						Esr2	7
						4932438H23Rik	7
						Map4k1	7
						Aldh4a1	7
						4930448A20Rik	7
						1700003M02Rik	7
						C8a	7
						Gipr	7
						Scgn	7
						Uqcrq	7
						Bahd1	7
						Rabl2a	7
						4833432E10Rik	7
						1500031L02Rik	7
						Mtap1a	7
						Rasef	7
						Cd226	7
						2700081L22Rik	7
						AY487415	7
						Hrnr	7
						Lcn4	7
						Xrra1	7
						Aste1	7
						Msi1	7
						Zfp629	7
						Pla2g4f	7
						D330017J20Rik	7
						BC005764	7
						Pygb	7
						4930505A04Rik	7
						Oxnad1	7
						Zfp334	7
						LOC626545	7
						Eif5a	7
						Bcl3	7
						Adrbk1	7
[truncated: 1,051 more rows]
