# Supplementary material for: Identification of Pou5f1, Sox2, and Nanog downstream target genes with statistical confidence by applying a novel algorithm to time course microarray and genome-wide chromatin immunoprecipitation data
Source: BMC Genomics. 2008 Jun 3;9:269. doi: 10.1186/1471-2164-9-269 (PMC2424064; doi:10.1186/1471-2164-9-269)
Supplement: Additional file 12 — Parameters of equation for the score of potential functionality (SPF) [file 1471-2164-9-269-S12.xls]

## Sheet: Sheet1
Table S8. Parameters of equation for the score of potential functionality (SPF)
		Parameters in equation (1)
Transription factor	Direction of gene expression change	Exponent for N ditags (a)	Relative effect of Nanog ditags compared to Pou5f1 ditags (b)	Exponent for distance from TSS (c)	Effect of CpG-rich regions (d)	Optimimized t statistics
Pou5f1	-1	0.6163	1.2279	-0.2265	-1.0626	25.23
Pou5f1	1	0.3471	0.9743	-0.1071	-0.6053	15.25
Sox2	-1	0.7221	1.9418	-0.1742	-1.5404	20.57
Sox2	1	0.0655	0*	-0.1593	0.6146	13.09
Nanog	-1	1.0033	1.2068	-0.4184	-2.5411	17.51
Nanog	1	0.5359	2.2193	-0.1722	-0.324	12.53
*This parameter did not converge
