# Supplementary material for: Identification of Pou5f1, Sox2, and Nanog downstream target genes with statistical confidence by applying a novel algorithm to time course microarray and genome-wide chromatin immunoprecipitation data
Source: BMC Genomics. 2008 Jun 3;9:269. doi: 10.1186/1471-2164-9-269 (PMC2424064; doi:10.1186/1471-2164-9-269)
Supplement: Additional file 13 — POU5F1 binding sites with the highest score of potential functionality (SPF) for each gene [file 1471-2164-9-269-S13.xls]

## Sheet: Sheet1
Table S9. Pou5f1 binding sites with the highest score of potential functionality (SPF) for each gene
	SFP* optimized for down-regulated genes								SFP optimized for up-regulated genes
Gene symbol	Distance from TSS, bp	CpG-rich	Repeat	ChIP-PET ID for Pou5f1**	N ditags for Pou5f1	ChIP-PET ID for Nanog**	N ditags for Nanog	SPF	Distance from TSS, bp	CpG-rich	Repeat	ChIP-PET ID for Pou5f1**	N ditags for Pou5f1	ChIP-PET ID for Nanog**	N ditags for Nanog	SPF
0610007L01Rik	-3318	0	0	0	0	PET069963	3	2.8676	24945	0	0	PET016016	2	PET069964	1	2.0519
0610007P06Rik	-83972	0	0	PET045715	4	PET090739	11	4.5234	-83972	0	0	PET045715	4	PET090739	11	3.1019
0610008F07Rik	1009	0	0	PET113600	2	0	0	2.5771	1009	0	0	PET113600	2	0	0	1.6264
0610009J22Rik	-11836	0	0	PET188241	2	0	0	1.4755	-11836	0	0	PET188241	2	0	0	1.2495
0610009O20Rik	-1498	0	0	PET289447	2	0	0	2.3564	-10943	1	0	PET289445	2	PET201199	1	1.6358
0610010D24Rik	2026	0	0	PET217472	3	PET151237	1	4.4547	2026	0	0	PET217472	3	PET151237	1	2.9128
0610013E23Rik	-95165	0	0	0	0	PET139011	4	1.6009	-95165	0	0	0	0	PET139011	4	1.2599
0610033I05Rik	-8780	0	1	PET099037	2	PET020516	1	2.7477	-8780	0	1	PET099037	2	PET020516	1	2.2947
0610037H22Rik	116122	0	0	PET267057	2	PET185686	7	3.0403	116122	0	0	PET267057	2	PET185686	7	2.4757
0610039J04Rik	-301	1	0	PET064373	3	0	0	2.2527	-301	1	0	PET064373	3	0	0	1.2686
0710008K08Rik	-1467	0	0	PET054510	2	0	0	2.3676	-1467	0	0	PET054510	2	0	0	1.5625
1100001I22Rik	2899	0	0	PET143578	2	PET051436	1	3.5314	2899	0	0	PET143578	2	PET051436	1	2.5837
1110001A07Rik	-514	1	0	PET200458	1	PET139082	2	3.5324	-514	1	0	PET200458	1	PET139082	2	2.2828
1110002N22Rik	9877	0	0	PET199315	1	PET138316	16	7.2872	9877	0	0	PET199315	1	PET138316	16	3.5988
1110005A03Rik	340	1	0	PET205716	2	PET142770	4	6.0122	340	1	0	PET205716	2	PET142770	4	3.0738
1110006G06Rik	-6695	1	0	PET039131	3	0	0	1.0825	-6695	1	0	PET039131	3	0	0	0.9234
1110007L15Rik	5101	0	0	PET017498	2	PET070999	6	5.7732	5101	0	0	PET017498	2	PET070999	6	3.3505
1110007M04Rik	-5415	0	0	PET137102	3	PET046992	6	6.1957	-5415	0	0	PET137102	3	PET046992	6	3.5344
1110008J03Rik	-511	1	0	PET014319	2	0	0	1.5344	-511	1	0	PET014319	2	0	0	1.0226
1110008L16Rik	-616	1	0	PET211697	2	PET147192	2	4.4504	-616	1	0	PET211697	2	PET147192	2	2.6351
1110012J17Rik	42866	0	0	PET281413	4	PET195568	2	2.9523	42866	0	0	PET281413	4	PET195568	2	2.463
1110014K08Rik	-4572	0	0	PET205611	1	PET142706	3	3.8607	-4572	0	0	PET205611	1	PET142706	3	2.6652
1110017I16Rik	7642	0	0	PET092415	2	0	0	1.6292	7642	0	0	PET092415	2	0	0	1.3094
1110018J18Rik	-10500	0	0	0	0	PET158895	2	1.7206	-9321	0	0	PET228533	2	0	0	1.2819
1110020G09Rik	8057	0	0	PET248947	2	0	0	1.6098	8057	0	0	PET248947	2	0	0	1.302
1110037F02Rik	114	1	0	PET135768	2	PET046001	1	3.4315	114	1	0	PET135768	2	PET046001	1	2.2903
1110039B18Rik	17584	0	0	PET003011	3	PET061018	2	3.2628	17584	0	0	PET003011	3	PET061018	2	2.5649
1110049F12Rik	-147	0	0	PET151044	3	0	0	3.3154	-147	0	0	PET151044	3	0	0	1.8739
1110054O05Rik	70675	0	0	0	0	PET050042	3	1.4343	13833	0	0	PET141455	2	0	0	1.2288
1110064P04Rik	-23610	0	0	0	0	PET132439	5	2.5189	-23610	0	0	0	0	PET132439	5	1.6034
1110067D22Rik	58132	0	1	PET190448	3	PET132104	3	2.8124	58132	0	1	PET190448	3	PET132104	3	2.4129
1190002H23Rik	166513	0	0	PET243862	2	PET169666	2	1.7308	166513	0	0	PET243862	2	PET169666	2	1.8665
1190002J23Rik	305	1	0	PET088983	2	0	0	1.5197	305	1	0	PET088983	2	0	0	1.0226
1190002N15Rik	-56360	0	0	PET166628	2	0	0	1.0373	-56360	0	0	PET166628	2	0	0	1.0572
1190005P17Rik	23374	0	0	PET186521	2	PET129316	1	2.2011	23374	0	0	PET186521	2	PET129316	1	2.0663
1200015F23Rik	9791	0	0	PET107249	3	0	0	1.9775	9791	0	0	PET107249	3	0	0	1.4678
1200015N20Rik	-7183	0	0	PET179581	1	PET124555	27	10.4026	-7183	0	0	PET179581	1	PET124555	27	4.2588
1200016B10Rik	-43304	0	0	0	0	PET011732	3	1.6026	-43304	0	0	0	0	PET011732	3	1.2405
1300001I01Rik	2185	0	0	PET198206	3	0	0	2.7775	2185	0	0	PET198206	3	0	0	1.7235
1300003B13Rik	-3013	0	0	PET275084	2	0	0	2.0115	-3013	0	0	PET275084	2	0	0	1.4466
1300010M03Rik	1159	0	0	PET202934	2	0	0	2.4974	1159	0	0	PET202934	2	0	0	1.6025
1300013J15Rik	3634	0	0	PET196022	2	PET136083	1	3.3512	3634	0	0	PET196022	2	PET136083	1	2.522
1300018J18Rik	-428	0	0	0	0	PET179853	2	2.9307	-428	0	0	0	0	PET179853	2	1.6369
1500003O03Rik	-4266	0	0	0	0	PET184537	2	2.1099	-4266	0	0	0	0	PET184537	2	1.3812
1500004A08Rik	334	0	0	PET188057	2	PET130366	3	6.345	334	0	0	PET188057	2	PET130366	3	3.4842
1500005A01Rik	-2371	1	0	0	0	PET167304	2	1.3475	-2371	1	0	0	0	PET167304	2	0.8655
1500005K14Rik	-3277	0	0	PET198495	2	PET137726	1	3.4347	-3277	0	0	PET198495	2	PET137726	1	2.5563
1500010J02Rik	6563	1	0	PET197259	4	PET136947	1	2.7709	6563	1	0	PET197259	4	PET136947	1	2.1238
1500011H22Rik	10447	0	0	PET014670	2	0	0	1.5178	10447	0	0	PET014670	2	0	0	1.2663
1500011K16Rik	-8825	0	0	PET108409	2	0	0	1.5769	-8825	0	0	PET108409	2	0	0	1.2894
1600012H06Rik	18598	0	1	PET274338	2	PET190636	3	3.2767	18598	0	1	PET274338	2	PET190636	3	2.5479
1600014C10Rik	-13527	0	0	PET040308	4	0	0	2.1944	17301	1	0	PET040317	1	PET086955	3	1.7059
1600014K23Rik	21869	0	0	0	0	PET214817	2	1.4571	21869	0	0	0	0	PET214817	2	1.1595
1700001E04Rik	44659	0	0	PET235224	10	PET163603	3	4.5365	44659	0	0	PET235224	10	PET163603	3	3.1649
1700001F09Rik	129067	0	1	PET239096	3	PET166424	7	3.2122	129067	0	1	PET239096	3	PET166424	7	2.594
1700006H03Rik	47739	0	0	PET260956	2	PET181378	2	2.3032	47739	0	0	PET260956	2	PET181378	2	2.1422
1700007N18Rik	-15455	0	1	PET267702	2	0	0	1.3889	108753	1	0	PET267690	1	PET186116	3	1.2923
1700011M02Rik	21608	0	0	0	0	PET215520	2	1.4611	21608	0	0	0	0	PET215520	2	1.161
1700013B16Rik	-3585	0	0	PET227999	3	0	0	2.4839	-3585	0	0	PET227999	3	0	0	1.6345
1700020C11Rik	-7518	0	0	PET188238	3	PET130486	1	3.3102	-7518	0	0	PET188238	3	PET130486	1	2.5313
1700020D05Rik	-26481	0	0	PET296349	1	PET206116	8	4.0739	-26481	0	0	PET296349	1	PET206116	8	2.7693
1700023D19Rik	-6502	0	0	PET040990	3	0	0	2.1696	-6502	0	0	PET040990	3	0	0	1.5335
1700025K23Rik	26989	0	0	PET175446	3	PET121612	1	2.4749	26989	0	0	PET175446	3	PET121612	1	2.2075
1700029F09Rik	459	1	0	0	0	PET003200	2	1.868	459	1	0	0	0	PET003200	2	1.008
1700029I01Rik	4985	0	0	PET152744	2	PET057762	3	4.4059	4985	0	0	PET152744	2	PET057762	3	2.9336
1700034H14Rik	17029	0	0	PET295366	7	PET205449	15	8.2792	17029	0	0	PET295366	7	PET205449	15	4.2519
1700037H04Rik	-9052	0	1	PET108975	3	PET027408	1	3.1737	-9052	0	1	PET108975	3	PET027408	1	2.4814
1700040I03Rik	-571	1	0	PET029015	2	0	0	1.5049	-571	1	0	PET029015	2	0	0	1.0226
1700041C02Rik	3016	0	0	PET148110	2	PET054642	3	4.9413	3016	0	0	PET148110	2	PET054642	3	3.0958
1700060H10Rik	2769	0	0	PET177464	2	0	0	2.0503	2769	0	0	PET177464	2	0	0	1.4598
1700063H04Rik	-24766	0	0	PET034063	2	PET082681	4	3.4161	-24766	0	0	PET034063	2	PET082681	4	2.6092
1700066M21Rik	92706	0	0	PET075360	3	PET004161	4	2.799	92706	0	0	PET075360	3	PET004161	4	2.4168
1700067C01Rik	-12397	0	1	0	0	PET086191	2	1.6678	8649	0	1	PET039237	2	0	0	1.2922
1700067K01Rik	7268	0	1	PET062636	4	0	0	2.526	7268	0	1	PET062636	4	0	0	1.6744
1700124P09Rik	-14953	0	0	PET168902	1	PET116961	4	3.3475	-14953	0	0	PET168902	1	PET116961	4	2.4935
1810006K21Rik	-5289	0	0	0	0	PET206685	5	3.5349	-5289	0	0	0	0	PET206685	5	1.855
1810009A15Rik	994	0	0	0	0	PET206525	2	2.9307	-890	0	0	PET296932	2	0	0	1.628
1810011O10Rik	85172	0	0	PET056024	2	PET097794	3	2.3186	85172	0	0	PET056024	2	PET097794	3	2.1648
1810013C15Rik	-1830	0	0	PET296513	4	0	0	3.4521	-1830	0	0	PET296513	4	0	0	1.9409
1810013L24Rik	368	1	0	0	0	PET181945	3	2.7	9609	0	0	PET261728	2	PET181946	1	2.2726
1810015C04Rik	-4601	0	0	0	0	PET174267	2	2.0741	-4601	0	0	0	0	PET174267	2	1.3701
1810019D21Rik	-270	0	0	PET065478	2	PET104375	1	4.4941	-270	0	0	PET065478	2	PET104375	1	2.8956
1810019J16Rik	-6843	0	1	PET150490	1	PET056261	2	2.9855	-6843	0	1	PET150490	1	PET056261	2	2.3542
1810027O10Rik	235	1	0	0	0	PET137082	3	2.7	5472	0	0	PET197464	2	0	0	1.3571
1810029B16Rik	52718	0	0	0	0	PET100838	2	1.192	52718	0	0	0	0	PET100838	2	1.0789
1810030N24Rik	6657	0	1	PET138086	1	PET047717	17	8.23	6657	0	1	PET138086	1	PET047717	17	3.8117
1810032O08Rik	5069	0	0	PET205677	2	PET142740	1	3.1116	5069	0	0	PET205677	2	PET142740	1	2.4337
1810035L17Rik	7645	0	0	0	0	PET150257	3	2.3736	7645	0	0	0	0	PET150257	3	1.4936
1810047C23Rik	-24854	0	1	0	0	PET099377	5	2.4805	-24854	0	1	0	0	PET099377	5	1.6721
1810054D07Rik	-4147	0	0	PET143541	2	PET051415	1	3.2574	-4147	0	0	PET143541	2	PET051415	1	2.4866
1810059G22Rik	11536	1	0	PET296904	2	0	0	0.4214	11536	1	0	PET296904	2	0	0	0.6738
1810073G14Rik	6	1	0	PET195391	2	0	0	1.5197	6	1	0	PET195391	2	0	0	1.0226
2010001H14Rik	-646	0	0	PET304818	2	PET212244	1	4.4924	16333	0	1	PET304813	2	PET212238	6	2.958
2010002N04Rik	18692	0	0	PET292060	2	0	0	1.3304	18692	0	0	PET292060	2	0	0	1.1898
2010100O12Rik	-12567	0	0	PET112418	2	0	0	1.4556	-12567	0	0	PET112418	2	0	0	1.2437
2010107G23Rik	-5312	0	1	0	0	PET123761	2	2.0077	98387	0	1	PET178421	1	PET123741	3	1.9188
2010305C02Rik	-6620	1	0	PET198373	1	PET137656	4	2.9633	-6620	1	0	PET198373	1	PET137656	4	2.1155
2010309E21Rik	56268	0	1	0	0	PET096321	2	1.1763	56268	0	1	0	0	PET096321	2	1.0479
2010310D06Rik	2567	0	0	0	0	PET069173	2	2.3672	12499	1	0	PET016849	2	PET070548	1	1.6042
2010317E24Rik	3500	0	0	PET095144	2	0	0	1.9412	3500	0	0	PET095144	2	0	0	1.4236
2200001I15Rik	1722	0	0	PET238434	3	PET165947	1	4.6093	1722	0	0	PET238434	3	PET165947	1	2.9639
2210011C24Rik	4036	0	1	PET062636	4	0	0	2.8859	4036	0	1	PET062636	4	0	0	1.7833
2210012G02Rik	-1761	0	0	0	0	PET053539	2	2.5781	-1761	0	0	0	0	PET053539	2	1.5185
2210412D01Rik	10756	0	0	PET045147	2	PET090321	1	2.6315	10756	0	0	PET045147	2	PET090321	1	2.2453
2210415F13Rik	-31506	0	0	PET195521	3	PET135744	1	2.3927	-31506	0	0	PET195521	3	PET135744	1	2.1713
2210418O10Rik	25539	1	0	PET115768	2	0	0	0.177	25539	1	0	PET115768	2	0	0	0.5454
2210419D22Rik	-815	0	0	PET035527	2	0	0	2.5823	-23425	0	0	PET035513	2	PET083658	1	2.0658
2310001A20Rik	-4195	0	1	PET111494	2	PET029106	2	3.9842	-4195	0	1	PET111494	2	PET029106	2	2.7793
2310003C23Rik	14559	0	0	PET116268	2	PET032407	7	4.8603	14559	0	0	PET116268	2	PET032407	7	3.0921
2310003F16Rik	10126	0	0	0	0	PET026488	2	1.7347	10126	0	0	0	0	PET026488	2	1.2591
2310003H01Rik	2907	0	0	PET206519	5	0	0	3.5669	2907	0	0	PET206519	5	0	0	1.9958
2310003L22Rik	15341	0	1	PET110136	2	0	0	1.3908	15341	0	1	PET110136	2	0	0	1.2153
2310004I24Rik	34535	0	0	PET196896	6	PET136709	2	3.5846	34535	0	0	PET196896	6	PET136709	2	2.7348
2310004L02Rik	-18231	0	0	PET038531	2	0	0	1.3379	-18231	0	0	PET038531	2	0	0	1.193
2310005N01Rik	-489	1	0	PET148910	4	0	0	2.8959	-1904	0	0	PET148911	2	0	0	1.5195
2310005O14Rik	-21	1	0	PET064218	3	0	0	2.2624	-21	1	0	PET064218	3	0	0	1.2527
2310007H09Rik	5941	0	0	PET051583	2	PET094679	4	4.7255	5941	0	0	PET051583	2	PET094679	4	3.0401
2310008H09Rik	-31813	0	0	PET049339	1	PET093262	7	3.6664	-31813	0	0	PET049339	1	PET093262	7	2.6036
2310009B15Rik	-47814	0	0	PET085093	2	0	0	1.0754	-47814	0	0	PET085093	2	0	0	1.076
2310010M24Rik	95868	0	0	PET098798	3	PET020357	2	2.2221	95868	0	0	PET098798	3	PET020357	2	2.139
2310014H01Rik	2680	0	0	0	0	PET192940	3	3.0097	2680	0	0	0	0	PET192940	3	1.671
2310016C08Rik	4821	0	0	PET022214	2	0	0	1.8083	4821	0	0	PET022214	2	0	0	1.3756
2310016M24Rik	34276	0	0	PET260243	2	0	0	1.1597	34276	0	0	PET260243	2	0	0	1.115
2310021P13Rik	8043	0	0	PET236412	2	0	0	1.6104	8043	0	0	PET236412	2	0	0	1.2995
2310026E23Rik	10370	0	0	PET147114	2	PET053944	1	2.6459	10370	0	0	PET147114	2	PET053944	1	2.2541
2310031A18Rik	15916	0	0	PET068609	2	0	0	1.3797	15916	0	0	PET068609	2	0	0	1.2085
2310039D24Rik	-62550	0	1	PET063988	2	PET103278	2	2.1605	-62550	0	1	PET063988	2	PET103278	2	2.0811
2310039E09Rik	-38543	0	0	PET140011	1	PET048995	2	2.0183	-38543	0	0	PET140011	1	PET048995	2	1.9564
2310040C09Rik	25244	0	0	0	0	PET136131	2	1.4105	25244	0	0	0	0	PET136131	2	1.1596
2310040G24Rik	-23983	0	0	PET029205	2	PET079240	2	2.6787	-23983	0	0	PET029205	2	PET079240	2	2.306
2310042E22Rik	-68447	0	1	PET263650	2	PET183265	9	3.835	-68447	0	1	PET263650	2	PET183265	9	2.7643
2310044G17Rik	-14456	0	1	PET215991	4	PET150186	6	5.3242	-14456	0	1	PET215991	4	PET150186	6	3.3295
2310045A20Rik	-10020	0	0	PET005893	2	0	0	1.5322	-10020	0	0	PET005893	2	0	0	1.2719
2310046A06Rik	-30113	0	0	PET164790	4	0	0	1.8306	-30113	0	0	PET164790	4	0	0	1.438
2310046K01Rik	29230	1	0	PET111687	5	PET029242	3	2.8039	29230	1	0	PET111687	5	PET029242	3	2.2467
2310047A01Rik	-16386	0	0	0	0	PET165046	3	1.9935	-16386	0	0	0	0	PET165046	3	1.3765
2310047M15Rik	80953	0	0	PET223942	4	PET155714	8	4.009	80953	0	0	PET223942	4	PET155714	8	2.7509
2310047O13Rik	-1527	0	0	0	0	PET016773	4	4.0818	-1527	0	0	0	0	PET016773	4	1.9611
2310051M13Rik	-17312	0	0	PET228167	3	0	0	1.7397	-17312	0	0	PET228167	3	0	0	1.3809
2310057D15Rik	4230	0	0	PET010927	1	PET066514	5	4.9335	4230	0	0	PET010927	1	PET066514	5	2.9961
2310057M21Rik	23661	0	0	0	0	PET094520	2	1.4329	23661	0	0	0	0	PET094520	2	1.1694
2310058O09Rik	-299	1	0	PET153697	1	PET058391	3	4.3846	-299	1	0	PET153697	1	PET058391	3	2.5308
2310061C15Rik	117507	0	0	PET067136	1	PET105594	2	1.5641	117507	0	0	PET067136	1	PET105594	2	1.7363
2310061J03Rik	2731	0	0	0	0	PET186465	2	2.3342	2731	0	0	0	0	PET186465	2	1.4488
2310066E14Rik	2894	0	0	PET065371	1	PET104307	5	5.3764	2894	0	0	PET065371	1	PET104307	5	3.1203
2310079N02Rik	-9853	0	0	PET068780	4	0	0	2.3577	-9853	0	0	PET068780	4	0	0	1.6208
2400003C14Rik	460	0	0	PET066080	2	PET104803	5	7.7372	460	0	0	PET066080	2	PET104803	5	3.8443
2400006H24Rik	-11696	0	0	PET197244	1	PET136934	2	2.6419	-11696	0	0	PET197244	1	PET136934	2	2.2229
2410002F23Rik	-10697	0	0	0	0	PET087391	2	1.7104	-10697	0	0	0	0	PET087391	2	1.2517
2410002O22Rik	27158	0	0	PET233194	2	0	0	1.2224	27158	0	0	PET233194	2	0	0	1.1432
2410004F06Rik	-8966	0	0	PET039900	1	PET086658	3	3.3046	-8966	0	0	PET039900	1	PET086658	3	2.4798
2410005O16Rik	114161	0	0	PET136618	3	0	0	1.1337	114161	0	0	PET136618	3	0	0	1.1324
2410008K03Rik	3020	0	0	PET188261	2	0	0	2.0104	3020	0	0	PET188261	2	0	0	1.4463
2410015N17Rik	16425	1	0	0	0	PET094075	2	0.5136	16425	1	0	0	0	PET094075	2	0.5902
2410016F19Rik	-472	1	0	PET175647	3	PET121765	3	6.0154	-472	1	0	PET175647	3	PET121765	3	3.1248
2410018E23Rik	-2780	1	0	0	0	PET101187	2	1.2622	-2780	1	0	0	0	PET101187	2	0.8608
2410018G20Rik	13356	0	1	PET262779	1	PET182712	2	2.5633	13356	0	1	PET262779	1	PET182712	2	2.1915
2410018M08Rik	14619	1	1	PET015950	3	0	0	0.7637	14619	1	1	PET015950	3	0	0	0.8008
2410019A14Rik	-40488	0	0	0	0	PET044025	3	1.6272	-40488	0	0	0	0	PET044025	3	1.2495
2410022L05Rik	7406	0	0	PET054897	1	PET097039	2	2.9325	7406	0	0	PET054897	1	PET097039	2	2.3343
2410024N13Rik	11071	0	1	PET128178	8	PET040643	11	8.3814	11071	0	1	PET128178	8	PET040643	11	4.2886
2410042D21Rik	-743	0	0	0	0	PET025667	2	2.9307	53242	0	0	PET106396	2	PET025674	1	1.8919
2410075B13Rik	7915	0	0	0	0	PET178214	3	2.3413	7915	0	0	0	0	PET178214	3	1.4881
2410081M15Rik	-8463	0	0	PET149754	2	0	0	1.5904	-8463	0	0	PET149754	2	0	0	1.2952
2410116G06Rik	12071	0	0	PET113502	4	0	0	2.2518	12071	0	0	PET113502	4	0	0	1.5859
2410137M14Rik	-953	0	0	PET277754	3	PET193023	2	6.2461	-953	0	0	PET277754	3	PET193023	2	3.4864
2410146L05Rik	3636	0	1	PET164933	2	PET114288	20	10.9679	3636	0	1	PET164933	2	PET114288	20	4.541
2410166I05Rik	9623	0	0	PET150719	2	0	0	1.5463	9623	0	0	PET150719	2	0	0	1.2775
2510003E04Rik	22873	0	0	PET178539	2	0	0	1.2709	22873	0	0	PET178539	2	0	0	1.1644
2600005C20Rik	2303	0	0	PET276925	2	0	0	2.1377	2303	0	0	PET276925	2	0	0	1.4889
2600011C06Rik	-7470	0	0	0	0	PET149726	2	1.8585	-7470	0	0	0	0	PET149726	2	1.3226
2600014M03Rik	40248	0	0	0	0	PET142776	3	1.6294	40248	0	0	0	0	PET142776	3	1.2503
2610002D18Rik	14639	0	0	PET150719	2	0	0	1.4061	14639	0	0	PET150719	2	0	0	1.2214
2610002F03Rik	-8174	0	0	0	0	PET018094	2	1.8212	-8174	0	0	0	0	PET018094	2	1.3254
2610018I03Rik	-9932	0	0	0	0	PET114843	2	1.7424	-9932	0	0	0	0	PET114843	2	1.2617
2610019F03Rik	-11813	0	0	PET054914	7	PET097056	1	4.2876	-11813	0	0	PET054914	7	PET097056	1	2.9474
2610024G14Rik	3291	0	0	PET008724	4	0	0	3.0225	3291	0	0	PET008724	4	0	0	1.8227
2610027C15Rik	-1206	0	0	PET149131	1	PET055332	2	4.4235	-1206	0	0	PET149131	1	PET055332	2	2.835
2610028A01Rik	7649	0	0	PET241719	2	0	0	1.6288	7649	0	0	PET241719	2	0	0	1.3093
2610033H07Rik	54633	0	0	PET003637	3	PET061429	2	2.5216	54633	0	0	PET003637	3	PET061429	2	2.2717
2610036L11Rik	-5356	0	1	0	0	PET120944	2	2.0039	-168796	0	0	PET174517	1	PET120955	2	1.6703
2610042L04Rik	-550	0	0	PET235156	8	PET163536	11	14.4483	-550	0	0	PET235156	8	PET163536	11	5.5478
2610101N10Rik	-1359	0	0	PET166747	2	0	0	2.4162	-1359	0	0	PET166747	2	0	0	1.5754
2610204L23Rik	-273	1	0	PET203923	3	0	0	2.2527	-273	1	0	PET203923	3	0	0	1.2686
2610204M08Rik	-2616	0	0	PET219475	2	0	0	2.0769	-87170	0	0	PET219447	1	PET152523	2	1.7927
2610207I05Rik	12039	0	0	PET049223	2	0	0	1.4696	12039	0	0	PET049223	2	0	0	1.2487
2610209M04Rik	-15	1	0	PET029243	2	PET079268	1	3.4315	-15	1	0	PET029243	2	PET079268	1	2.2903
2610528E23Rik	-3157	0	0	PET268365	2	0	0	1.9903	-3157	0	0	PET268365	2	0	0	1.4394
2610528J11Rik	12436	1	0	PET147948	5	PET054521	3	3.6297	12436	1	0	PET147948	5	PET054521	3	2.52
2610528K11Rik	-138802	0	0	PET096923	1	PET019080	2	1.5099	-138802	0	0	PET096923	1	PET019080	2	1.7056
2700049P18Rik	322	1	0	0	0	PET010084	2	1.8845	29957	0	0	0	0	PET010088	2	1.1211
2700055K07Rik	13345	1	0	PET065336	2	0	0	0.3491	13345	1	0	PET065336	2	0	0	0.6064
2700078E11Rik	-70615	0	0	0	0	PET212018	4	1.7259	-70615	0	0	0	0	PET212018	4	1.3008
2700078K21Rik	-228	0	0	0	0	PET095761	3	3.7626	-228	0	0	0	0	PET095761	3	1.857
2700081O15Rik	-23726	0	0	PET296775	1	PET206416	3	2.6588	-23726	0	0	PET296775	1	PET206416	3	2.2344
2700097O09Rik	28478	0	0	PET211676	2	0	0	1.2094	28478	0	0	PET211676	2	0	0	1.1412
2810003C17Rik	520	0	0	PET096470	2	PET018815	1	4.4941	520	0	0	PET096470	2	PET018815	1	2.8956
2810004A10Rik	-12940	0	0	PET237363	4	PET165187	1	3.2871	-12940	0	0	PET237363	4	PET165187	1	2.5378
2810004N23Rik	-7246	0	0	PET068627	1	PET106562	2	2.947	-7246	0	0	PET068627	1	PET106562	2	2.3398
2810025M15Rik	3495	0	0	PET087159	2	0	0	1.945	3495	0	0	PET087159	2	0	0	1.4238
2810037C14Rik	179	1	0	0	0	PET060119	2	1.8491	27502	1	0	PET001783	1	PET060123	2	1.4399
2810046L04Rik	-592	1	0	PET122057	1	PET036395	2	3.5526	-592	1	0	PET122057	1	PET036395	2	2.2871
2810046M22Rik	-3643	0	0	0	0	PET060419	3	2.8075	-3643	0	0	0	0	PET060419	3	1.617
2810403D23Rik	485	1	0	0	0	PET122398	3	2.7	4100	0	0	0	0	PET122399	2	1.3871
2810405J04Rik	-10450	0	1	0	0	PET196448	2	1.7224	-10450	0	1	0	0	PET196448	2	1.2549
2810410M20Rik	89	1	0	PET282478	3	PET196332	1	4.1773	89	1	0	PET282478	3	PET196332	1	2.5362
2810422J05Rik	4716	0	0	PET060899	2	0	0	1.8174	4716	0	0	PET060899	2	0	0	1.3789
2810422O20Rik	24155	0	0	PET087974	5	PET012994	3	4.0337	24155	0	0	PET087974	5	PET012994	3	2.9265
2810423E13Rik	-17680	0	1	0	0	PET035532	2	1.529	-17680	0	1	0	0	PET035532	2	1.1862
2810428I15Rik	20162	0	0	PET060892	1	PET101149	2	2.3349	20162	0	0	PET060892	1	PET101149	2	2.097
2810432D09Rik	6324	1	0	PET138893	3	PET048278	1	2.3797	6324	1	0	PET138893	3	PET048278	1	1.9732
2810442I21Rik	51	1	0	0	0	PET131719	2	1.8757	19193	0	0	PET189957	2	0	0	1.1865
2810453I06Rik	34773	0	0	PET018294	2	0	0	1.1559	34773	0	0	PET018294	2	0	0	1.1133
2810455K09Rik	-4711	1	0	PET219095	2	PET152289	3	3.4068	-4711	1	0	PET219095	2	PET152289	3	2.3461
2810474O19Rik	16074	0	1	PET037482	1	PET085011	2	2.4604	16074	0	1	PET037482	1	PET085011	2	2.1485
2810485I05Rik	14172	0	0	0	0	PET107797	2	1.6076	165052	0	0	PET155645	1	PET107813	2	1.6743
2900005J15Rik	-69316	0	0	PET002248	2	PET060458	1	1.7267	-69316	0	0	PET002248	2	PET060458	1	1.8394
2900024C23Rik	1280	0	0	PET012070	2	0	0	2.4419	1280	0	0	PET012070	2	0	0	1.5855
2900041M22Rik	58374	0	0	PET205906	4	PET142910	3	3.0736	58374	0	0	PET205906	4	PET142910	3	2.5406
2900042B11Rik	24356	0	0	PET146503	5	0	0	2.2039	24356	0	0	PET146503	5	0	0	1.5906
2900046G09Rik	193	1	0	PET263610	4	0	0	2.8959	193	1	0	PET263610	4	0	0	1.4653
2900052L18Rik	14483	0	0	PET206476	1	PET143310	2	2.5192	14483	0	0	PET206476	1	PET143310	2	2.1726
2900057D21Rik	14234	0	1	0	0	PET165153	3	2.0619	14234	0	1	0	0	PET165153	3	1.3974
2900057K09Rik	-20070	0	0	0	0	PET091573	3	1.9075	-20070	0	0	0	0	PET091573	3	1.347
3110001A13Rik	-34377	0	0	PET092241	1	PET015955	2	2.0713	-34377	0	0	PET092241	1	PET015955	2	1.9805
3110001D03Rik	15153	0	0	PET142814	1	PET050929	3	2.943	15153	0	0	PET142814	1	PET050929	3	2.3443
3110001K24Rik	6969	0	0	PET238420	1	PET165940	2	2.9732	6969	0	0	PET238420	1	PET165940	2	2.3496
3110004L20Rik	100679	0	0	PET223942	4	PET155714	8	3.8158	100679	0	0	PET223942	4	PET155714	8	2.6856
3110006E14Rik	3338	0	0	0	0	PET159179	2	2.2305	-27591	0	0	PET228913	2	PET159180	1	2.0299
3110006O06Rik	-18764	0	1	0	0	PET159899	2	1.5085	-18764	0	1	0	0	PET159899	2	1.1786
3110043J09Rik	934	1	0	PET257868	1	PET179371	3	4.3846	-5322	0	0	PET257867	2	PET179370	2	2.7094
3110048E14Rik	5739	0	0	PET257930	1	PET179405	2	3.1069	5739	0	0	PET257930	1	PET179405	2	2.3989
3110052M02Rik	53353	0	0	PET275018	2	PET191144	1	1.8223	53353	0	0	PET275018	2	PET191144	1	1.8915
3110082I17Rik	-451	0	1	PET017539	2	0	0	2.5828	-451	0	1	PET017539	2	0	0	1.628
3200002M19Rik	137	1	0	PET047238	2	0	0	1.5197	137	1	0	PET047238	2	0	0	1.0226
3222402P14Rik	9384	0	0	PET167663	3	0	0	1.9966	9384	0	0	PET167663	3	0	0	1.4745
3300001A09Rik	8547	0	1	PET163393	2	PET113230	2	3.3911	8547	0	1	PET163393	2	PET113230	2	2.5754
3300001M20Rik	17415	0	1	PET109290	2	PET027614	1	2.3528	17415	0	1	PET109290	2	PET027614	1	2.1324
3321401G04Rik	-5055	0	1	PET024148	2	0	0	1.789	-5055	0	1	PET024148	2	0	0	1.3606
3930401K13Rik	-985	1	0	0	0	PET181605	2	1.868	-985	1	0	0	0	PET181605	2	1.008
4432405B04Rik	16055	0	0	PET015119	1	PET069357	3	2.9047	16055	0	0	PET015119	1	PET069357	3	2.3298
4631422O05Rik	-3313	0	0	PET268368	2	0	0	1.9687	-3313	0	0	PET268368	2	0	0	1.432
4631427C17Rik	-14118	0	0	PET022306	2	PET074338	2	3.0267	-14118	0	0	PET022306	2	PET074338	2	2.4406
4632404H12Rik	6155	0	0	PET126229	2	0	0	1.711	6155	0	0	PET126229	2	0	0	1.3401
4632411J06Rik	-1937	0	1	PET048580	1	PET092699	2	3.9734	-1937	0	1	PET048580	1	PET092699	2	2.6948
4632413K17Rik	471	1	0	PET187439	1	PET129928	6	6.3898	471	1	0	PET187439	1	PET129928	6	3.0358
4632415K11Rik	-13887	0	0	PET067662	2	0	0	1.423	-13887	0	0	PET067662	2	0	0	1.2305
4632417D23Rik	3073	0	0	PET265635	2	0	0	2.0025	3073	0	0	PET265635	2	0	0	1.4436
4632419I22Rik	3801	0	1	PET200306	2	PET138995	1	3.3212	3801	0	1	PET200306	2	PET138995	1	2.5099
4632419K20Rik	-648	1	0	PET047527	7	0	0	4.5261	-648	1	0	PET047527	7	0	0	1.9091
4632434I11Rik	-136	1	0	0	0	PET090962	2	1.868	-136	1	0	0	0	PET090962	2	1.008
4732460K03Rik	4048	0	0	PET024660	2	PET076094	1	3.2765	4048	0	0	PET024660	2	PET076094	1	2.493
4732471D19Rik	-17789	0	1	PET227031	1	PET157884	2	2.4046	-17789	0	1	PET227031	1	PET157884	2	2.1253
4732473B16Rik	4841	1	0	0	0	PET056257	2	0.9877	4841	1	0	0	0	PET056257	2	0.7573
4732474A20Rik	38652	0	0	PET277017	2	PET192513	1	1.9641	38652	0	0	PET277017	2	PET192513	1	1.9579
4732475C15Rik	-809	0	1	PET038868	2	0	0	2.5823	43842	0	0	PET038871	1	PET085936	2	1.9296
4732496O08Rik	1489	0	0	PET152540	2	0	0	2.3596	1489	0	0	PET152540	2	0	0	1.56
4833403I15Rik	-25775	0	1	0	0	PET201989	2	1.4039	-25775	0	1	0	0	PET201989	2	1.1393
4833445I07Rik	-845	1	0	0	0	PET116842	3	2.7	-845	1	0	0	0	PET116842	3	1.2517
4921504A21Rik	72416	0	1	PET001447	1	PET059898	5	2.5928	72416	0	1	PET001447	1	PET059898	5	2.2105
4921506J03Rik	65094	0	0	PET185563	2	PET128597	1	1.7454	65094	0	0	PET185563	2	PET128597	1	1.8482
4921511H13Rik	-4985	1	0	PET271613	4	0	0	1.6885	-12854	0	0	0	0	PET188691	2	1.2274
4921513D23Rik	14458	0	0	PET262561	7	PET182564	4	5.505	14458	0	0	PET262561	7	PET182564	4	3.4299
4921521F21Rik	3676	0	0	0	0	PET004999	4	3.3453	100482	0	0	PET076516	1	PET004982	6	2.2227
4921526F01Rik	1559	0	0	PET272577	3	0	0	2.9981	1559	0	0	PET272577	3	0	0	1.7869
4921531C22Rik	459	0	0	PET116108	3	PET032302	2	6.2461	459	0	0	PET116108	3	PET032302	2	3.4864
4921533L14Rik	6902	0	0	0	0	PET001571	4	2.9005	19305	0	0	PET071536	1	PET001564	2	2.1067
4930402E16Rik	2266	0	0	PET066317	3	0	0	2.7547	2266	0	0	PET066317	3	0	0	1.7168
4930403J07Rik	9347	0	0	0	0	PET105912	2	1.7642	9347	0	0	0	0	PET105912	2	1.295
4930403J22Rik	1934	0	0	PET248049	2	0	0	2.2239	1934	0	0	PET248049	2	0	0	1.517
4930405H06Rik	-72504	0	0	0	0	PET066456	7	2.4039	-72504	0	0	0	0	PET066456	7	1.5751
4930405N21Rik	-8504	0	0	PET012859	1	PET067880	10	5.9402	-8504	0	0	PET012859	1	PET067880	10	3.2596
4930422I07Rik	-2947	0	1	PET166096	2	0	0	2.0216	-2947	0	1	PET166096	2	0	0	1.4501
4930431J08Rik	-29631	0	0	PET076246	1	PET004783	6	3.459	-29631	0	0	PET076246	1	PET004783	6	2.5331
4930434E21Rik	15926	1	1	PET019314	11	PET072220	3	4.8923	15926	1	1	PET019314	11	PET072220	3	2.9618
4930452B06Rik	-20170	0	1	0	0	PET163711	3	1.9054	-20170	0	1	0	0	PET163711	3	1.3463
4930453N24Rik	11940	0	0	PET269018	2	0	0	1.4725	11940	0	0	PET269018	2	0	0	1.2483
4930458A03Rik	-55555	0	0	PET011814	2	PET067160	1	1.8091	-55555	0	0	PET011814	2	PET067160	1	1.8834
4930461P20Rik	26748	0	0	PET249099	3	0	0	1.5746	26748	0	0	PET249099	3	0	0	1.318
4930463G05Rik	712	0	0	PET302743	3	0	0	3.3154	712	0	0	PET302743	3	0	0	1.8739
4930470H14Rik	-9962	0	0	0	0	PET189617	2	1.7412	-9962	0	0	0	0	PET189617	2	1.2613
4930471M23Rik	10703	0	0	0	0	PET060987	4	2.6261	-33714	0	0	PET002966	1	PET060980	3	2.1519
4930486L24Rik	44180	0	0	PET228167	3	0	0	1.4075	44180	0	0	PET228167	3	0	0	1.2491
4930500O09Rik	7996	0	0	0	0	PET051704	2	1.8301	7996	0	0	0	0	PET051704	2	1.2914
4930503L19Rik	91524	0	1	PET293507	3	PET204097	2	2.2456	91524	0	1	PET293507	3	PET204097	2	2.1496
4930504E06Rik	-2227	1	0	0	0	PET039773	2	1.382	-2227	1	0	0	0	PET039773	2	0.8754
4930506M07Rik	58570	0	0	PET304317	1	PET211857	18	5.1855	58570	0	0	PET304317	1	PET211857	18	3.0639
4930517K11Rik	-97147	0	0	PET261906	3	0	0	1.1769	-97147	0	0	PET261906	3	0	0	1.148
4930518F03Rik	59099	0	0	PET115866	1	PET032133	2	1.8313	59099	0	0	PET115866	1	PET032133	2	1.8648
4930519N16Rik	127635	0	0	0	0	PET158693	2	0.9772	127635	0	0	0	0	PET158693	2	0.9599
4930529I22Rik	7096	0	0	PET114794	3	PET031389	1	3.3537	7096	0	0	PET114794	3	PET031389	1	2.547
4930535E21Rik	4000	0	0	0	0	PET112090	4	3.2819	6885	0	1	PET161684	2	PET112082	1	2.3861
4930552N02Rik	19848	0	1	PET140434	1	PET049267	6	3.7877	19848	0	1	PET140434	1	PET049267	6	2.6442
4930556P03Rik	784	1	0	PET260176	3	PET180838	1	4.1646	784	1	0	PET260176	3	PET180838	1	2.5362
4930558O21Rik	733	0	0	0	0	PET034654	3	3.7626	26896	0	0	PET119447	3	PET034657	1	2.2083
4930572J05Rik	546	1	0	PET255986	2	0	0	1.5197	546	1	0	PET255986	2	0	0	1.0226
4930599N23Rik	13542	0	0	PET023676	4	PET075388	3	4.2792	13542	0	0	PET023676	4	PET075388	3	2.9708
4931406P16Rik	719	1	0	PET039680	3	0	0	2.2527	-25184	0	0	PET039684	3	0	0	1.3274
4931419K03Rik	-178352	0	0	PET073541	2	PET002930	1	1.3891	-178352	0	0	PET073541	2	PET002930	1	1.6622
4932412D23Rik	2056	0	0	0	0	PET185517	3	3.1959	108312	0	0	PET266786	2	PET185512	7	2.4942
4932417I16Rik	-207	1	0	PET066497	1	PET105122	3	4.4075	-207	1	0	PET066497	1	PET105122	3	2.5308
4932438A13Rik	28651	0	0	0	0	PET035262	2	1.3706	-22126	0	0	PET120364	2	0	0	1.1685
4932441K18Rik	-3032	0	0	PET312536	2	PET217607	6	6.4567	-3032	0	0	PET312536	2	PET217607	6	3.5424
4932442G11Rik	-39002	0	0	0	0	PET171970	3	1.641	-39002	0	0	0	0	PET171970	3	1.2545
4932442K08Rik	-13798	0	0	PET274409	2	PET190694	2	3.0425	-13798	0	0	PET274409	2	PET190694	2	2.4457
4933403G14Rik	-3656	0	0	PET068766	4	PET106665	9	8.4724	-3656	0	0	PET068766	4	PET106665	9	4.1681
4933405K07Rik	1095	0	0	PET040823	1	PET087336	2	4.5363	1095	0	0	PET040823	1	PET087336	2	2.8645
4933407I18Rik	-11600	0	0	0	0	PET112267	2	1.6822	-11600	0	0	0	0	PET112267	2	1.2409
4933424A10Rik	2213	0	0	PET306985	2	0	0	2.1571	2213	0	0	PET306985	2	0	0	1.4952
4933426K21Rik	1059	0	1	0	0	PET082695	3	3.7141	1059	0	1	0	0	PET082695	3	1.8457
4933426M11Rik	-114	1	0	0	0	PET149431	5	4.0922	11525	0	1	PET214917	4	PET149439	1	2.5695
4933427I18Rik	22087	0	0	PET222642	2	0	0	1.281	22087	0	0	PET222642	2	0	0	1.1688
4933428G09Rik	-39803	0	0	PET005332	2	0	0	1.1211	-39803	0	0	PET005332	2	0	0	1.0973
4933433C11Rik	-6666	0	0	0	0	PET017887	4	2.9234	-6666	0	0	0	0	PET017887	4	1.6748
4933433G19Rik	-20931	0	1	PET228692	4	0	0	1.9878	-20931	0	1	PET228692	4	0	0	1.4951
4933433K01Rik	4179	0	0	PET195721	2	0	0	1.8682	4179	0	0	PET195721	2	0	0	1.3968
4933433P14Rik	-9386	0	0	PET218203	2	0	0	1.555	-9386	0	0	PET218203	2	0	0	1.2811
4933434E20Rik	4139	0	0	PET126290	2	0	0	1.8719	4139	0	0	PET126290	2	0	0	1.3983
4933437F05Rik	-1620	0	0	0	0	PET150221	2	2.6273	-1620	0	0	0	0	PET150221	2	1.5321
4933439A12Rik	159616	0	0	PET021753	1	PET073917	4	1.9579	159616	0	0	PET021753	1	PET073917	4	1.9351
4933439C20Rik	44824	1	0	PET313577	99	0	0	11.0247	44824	1	0	PET313577	99	0	0	3.5911
5033428A16Rik	-98951	1	0	PET063281	2	0	0	0	-98951	1	0	PET063281	2	0	0	0.39
5330426L24Rik	9420	0	1	0	0	PET167157	3	2.264	9420	0	1	0	0	PET167157	3	1.4606
5330431N19Rik	-5753	0	0	PET302316	4	0	0	2.6633	-5753	0	0	PET302316	4	0	0	1.7169
5430407P10Rik	30474	0	0	PET092609	5	0	0	2.0949	30474	0	0	PET092609	5	0	0	1.5531
5430413K10Rik	-34719	0	0	PET112104	1	PET029524	2	2.0666	-34719	0	0	PET112104	1	PET029524	2	1.9784
5430421B17	-35467	0	0	PET045627	3	0	0	1.4796	-35467	0	0	PET045627	3	0	0	1.2828
5430431A17Rik	1863	0	0	0	0	PET087429	2	2.5454	12724	1	0	PET040948	4	PET087430	1	1.9371
5730406M06Rik	1882	1	0	PET136815	2	PET046755	2	3.7147	1882	1	0	PET136815	2	PET046755	2	2.423
5730407K14Rik	8908	0	0	0	0	PET030696	3	2.2928	8908	0	0	0	0	PET030696	3	1.4694
5730409G15Rik	-1047	1	0	PET261322	4	0	0	2.8549	-1047	1	0	PET261322	4	0	0	1.4551
5730419I09Rik	1394	0	0	PET036599	2	PET084413	1	4.1684	1394	0	0	PET036599	2	PET084413	1	2.7944
5730455O13Rik	47215	0	0	0	0	PET209624	3	1.5715	47215	0	0	0	0	PET209624	3	1.2291
5730469M10Rik	1886	0	0	PET239051	5	0	0	3.9341	1886	0	0	PET239051	5	0	0	2.0818
5730494M16Rik	-39059	0	1	PET287674	2	PET199969	1	1.9594	-39059	0	1	PET287674	2	PET199969	1	1.9558
5730528L13Rik	-28017	0	1	PET139988	5	PET048983	1	3.0338	-28017	0	1	PET139988	5	PET048983	1	2.4531
5730557B15Rik	12161	1	0	PET251176	1	PET174681	3	2.0307	12161	1	0	PET251176	1	PET174681	3	1.7948
5730559C18Rik	-843	0	0	0	0	PET010724	2	2.9307	-843	0	0	0	0	PET010724	2	1.6133
5730577I03Rik	4235	0	1	PET156409	2	0	0	1.8622	4235	0	1	PET156409	2	0	0	1.3949
5730590G19Rik	-4891	0	1	PET044451	1	PET089791	10	6.6829	-4891	0	1	PET044451	1	PET089791	10	3.4585
5730593F17Rik	-18113	0	0	PET201587	2	0	0	1.3399	-18113	0	0	PET201587	2	0	0	1.1961
5730593N15Rik	-2696	0	0	0	0	PET143377	2	2.3384	-2696	0	0	0	0	PET143377	2	1.4508
5730596B20Rik	-9640	1	0	PET025277	2	PET076488	1	1.6274	-9640	1	0	PET025277	2	PET076488	1	1.6665
5830411G16Rik	26132	0	0	PET025904	2	0	0	1.2332	26132	0	0	PET025904	2	0	0	1.1479
5830416P10Rik	4019	0	0	PET303435	5	0	0	3.3146	4019	0	0	PET303435	5	0	0	1.9277
5830417I10Rik	64	1	0	PET126069	5	0	0	3.4795	-7610	0	0	PET126067	2	PET039188	1	2.3301
5830418K08Rik	452	0	0	PET155869	1	PET107964	3	5.4472	452	0	0	PET155869	1	PET107964	3	3.1362
5830428M24Rik	2188	1	0	0	0	PET148221	2	1.3918	2188	1	0	0	0	PET148221	2	0.8782
5830472M02Rik	28756	0	0	PET113615	2	0	0	1.2067	28756	0	0	PET113615	2	0	0	1.1362
5830482F20Rik	-7645	0	0	0	0	PET086056	2	1.8488	-7645	0	0	0	0	PET086056	2	1.2976
5930434B04Rik	-1693	0	1	PET095459	2	0	0	2.292	-1693	0	1	PET095459	2	0	0	1.5387
6030405A18Rik	-74513	0	0	PET122269	3	PET036542	9	4.0381	-74513	0	0	PET122269	3	PET036542	9	2.8943
6030408C04Rik	1537	0	0	PET211220	3	PET146858	1	4.7423	1537	0	0	PET211220	3	PET146858	1	3.0002
6030419C18Rik	-32099	1	0	PET161759	5	PET112124	2	2.356	-32099	1	0	PET161759	5	PET112124	2	2.0347
6030490I01Rik	71825	0	0	PET277061	5	PET192554	7	4.1208	71825	0	0	PET277061	5	PET192554	7	3.0584
6230429P13Rik	3115	0	0	0	0	PET184476	2	2.2657	3115	0	0	0	0	PET184476	2	1.4285
6330403M23Rik	25091	0	0	0	0	PET200987	2	1.4125	81940	0	0	PET289146	3	0	0	1.1691
6330407J23Rik	-124048	0	1	PET174359	1	PET120841	7	2.6939	-124048	0	1	PET174359	1	PET120841	7	2.2506
6330409N04Rik	369	1	0	PET241334	2	0	0	1.5197	27798	0	0	PET241332	2	0	0	1.1403
6330503K22Rik	7520	0	0	PET049315	2	0	0	1.6335	7520	0	0	PET049315	2	0	0	1.3117
6330514A18Rik	-2023	1	0	PET181197	5	0	0	2.8183	-2023	1	0	PET181197	5	0	0	1.4694
6330569M22Rik	1418	0	0	0	0	PET041068	3	3.4765	1418	0	0	0	0	PET041068	3	1.7889
6330577E15Rik	-9953	0	1	PET302736	2	0	0	1.5345	-9953	0	1	PET302736	2	0	0	1.2729
6430514L14Rik	1558	0	0	PET163727	2	0	0	2.3359	-24982	0	0	PET163734	2	PET113438	1	2.0516
6430527G18Rik	-299	1	0	PET215977	2	PET150175	3	5.2823	-299	1	0	PET215977	2	PET150175	3	2.8789
6430628N08Rik	-12311	1	0	PET147408	4	PET054174	3	3.31	-12311	1	0	PET147408	4	PET054174	3	2.3959
6530403H02Rik	6986	0	0	PET130178	2	PET042049	3	4.0852	6986	0	0	PET130178	2	PET042049	3	2.8295
6720469N11Rik	-19423	0	0	PET125739	2	PET038981	6	4.2648	-19423	0	0	PET125739	2	PET038981	6	2.9036
6820424L24Rik	-13214	0	1	PET004328	4	PET061910	6	5.415	-13214	0	1	PET004328	4	PET061910	6	3.3617
7420416P09Rik	-109	1	0	PET215534	7	0	0	4.5224	29219	0	0	PET215543	1	PET149867	2	2.0318
8030451K01Rik	29	1	0	PET122057	1	PET036395	2	3.5526	29	1	0	PET122057	1	PET036395	2	2.2871
8030474K03Rik	-42109	0	1	PET309443	3	0	0	1.4211	-42109	0	1	PET309443	3	0	0	1.2555
8430406I07Rik	13849	0	0	PET110653	1	PET028534	2	2.5471	13849	0	0	PET110653	1	PET028534	2	2.183
8430410A17Rik	-661	0	0	0	0	PET079395	4	4.5231	-10463	0	0	PET029436	3	PET079390	1	2.4433
8430427H17Rik	73420	0	1	PET111970	6	PET029426	3	3.3427	73420	0	1	PET111970	6	PET029426	3	2.6765
9030025P20Rik	-701	1	0	PET274345	16	0	0	8.2683	11652	0	0	PET274354	10	PET190651	8	4.1938
9030409G11Rik	-11972	0	0	0	0	PET057468	12	5.039	-11972	0	0	0	0	PET057468	12	2.352
9030418K01Rik	-4327	0	0	0	0	PET032141	2	2.1032	-4327	0	0	0	0	PET032141	2	1.3791
9030420J04Rik	-29861	0	0	PET155144	5	PET107497	1	2.9903	-29861	0	0	PET155144	5	PET107497	1	2.4364
9030607L17Rik	-6136	0	0	PET181286	1	PET125649	2	3.0601	-6136	0	0	PET181286	1	PET125649	2	2.3818
9030611O19Rik	17548	0	0	PET209312	2	PET145423	2	2.8812	17548	0	0	PET209312	2	PET145423	2	2.3845
9030617O03Rik	52513	0	0	PET217439	2	PET151214	7	3.6396	52513	0	0	PET217439	2	PET151214	7	2.6831
9030624G23Rik	74915	0	1	PET208690	3	0	0	1.2472	-166821	0	0	PET208654	4	0	0	1.1977
9030624J02Rik	-18181	0	0	PET049321	3	0	0	1.7188	-18181	0	0	PET049321	3	0	0	1.3737
9130011E15Rik	4914	0	1	PET302381	1	PET210534	2	3.2156	4914	0	1	PET302381	1	PET210534	2	2.4391
9130211I03Rik	44175	0	1	PET091589	2	0	0	1.0949	44175	0	1	PET091589	2	0	0	1.0834
9130213B05Rik	-1636	0	0	PET010013	2	0	0	2.3099	-1636	0	0	PET010013	2	0	0	1.5444
9130404D14Rik	-15208	0	1	PET096701	3	PET018935	1	2.8219	-15208	0	1	PET096701	3	PET018935	1	2.3474
9130422G05Rik	114914	0	0	PET143503	1	PET051389	3	1.8552	114914	0	0	PET143503	1	PET051389	3	1.8818
9230110F15Rik	45938	0	0	PET158463	2	0	0	1.0852	45938	0	0	PET158463	2	0	0	1.0806
9230110K08Rik	-142	1	0	PET153697	1	PET058391	3	4.3846	-142	1	0	PET153697	1	PET058391	3	2.5308
9230116L04Rik	47732	0	0	0	0	PET149210	11	3.4915	47732	0	0	0	0	PET149210	11	1.927
9330134C04Rik	-95550	0	0	PET228423	4	PET158822	1	2.09	-95550	0	0	PET228423	4	PET158822	1	2.0488
9330159N05Rik	-3277	0	0	PET010298	3	0	0	2.5338	-3277	0	0	PET010298	3	0	0	1.6503
9430023L20Rik	-4680	0	0	PET260549	2	PET181101	2	3.8718	-4680	0	0	PET260549	2	PET181101	2	2.7469
9430038I01Rik	2779	0	0	0	0	PET095211	2	2.318	2779	0	0	0	0	PET095211	2	1.4461
9430069I07Rik	8119	0	0	PET251440	2	0	0	1.607	8119	0	0	PET251440	2	0	0	1.301
9530002K18Rik	-50784	0	0	0	0	PET201750	2	1.204	-50784	0	0	0	0	PET201750	2	1.0595
9530020G05Rik	9606	0	0	0	0	PET074937	7	3.7996	9606	0	0	0	0	PET074937	7	1.987
9530068E07Rik	-7456	0	0	0	0	PET135056	4	2.8502	115668	0	0	PET194630	1	PET135073	6	2.1894
9630033F20Rik	5718	0	1	0	0	PET083177	2	1.972	5718	0	1	0	0	PET083177	2	1.3386
9630046K23Rik	-5073	0	1	0	0	PET185230	2	2.0287	-5073	0	1	0	0	PET185230	2	1.3558
9630055N22Rik	-10545	0	0	0	0	PET015458	3	2.2069	-10545	0	0	0	0	PET015458	3	1.4431
9930013L23Rik	-46623	0	0	0	0	PET090310	3	1.576	-46623	0	0	0	0	PET090310	3	1.2307
A130010J15Rik	-3924	0	0	PET091897	4	PET015683	1	4.3071	-3924	0	0	PET091897	4	PET015683	1	2.8837
A130092J06Rik	3674	0	0	PET096494	3	0	0	2.4633	3674	0	0	PET096494	3	0	0	1.6302
A130094D17Rik	-90755	0	1	PET111558	3	PET029145	9	3.8617	-90755	0	1	PET111558	3	PET029145	9	2.8338
A1bg	83960	0	0	PET254339	2	PET176943	14	4.5113	83960	0	0	PET254339	2	PET176943	14	2.9848
A230051G13Rik	38974	0	0	0	0	PET135804	3	1.6346	38974	0	0	0	0	PET135804	3	1.2572
A230079K17Rik	-622	0	0	0	0	PET014559	2	2.9307	-622	0	0	0	0	PET014559	2	1.6133
A2bp1	5245	0	0	PET261504	4	PET181772	2	4.7332	5245	0	0	PET261504	4	PET181772	2	3.0843
A2m	943	1	0	PET033996	5	0	0	3.4824	132420	0	0	PET034010	2	PET082640	1	1.7161
A330019N05Rik	-173155	0	1	0	0	PET121179	8	2.1318	-173155	0	1	0	0	PET121179	8	1.503
A330049M08Rik	-16048	0	0	PET150912	3	0	0	1.7708	-16048	0	0	PET150912	3	0	0	1.4053
A330049N07Rik	47229	0	0	PET179955	1	PET124803	9	3.7963	47229	0	0	PET179955	1	PET124803	9	2.646
A3galt2	13339	0	0	0	0	PET055633	2	1.6298	13339	0	0	0	0	PET055633	2	1.2225
A430005L14Rik	-126208	0	0	0	0	PET058621	9	2.4877	-94938	0	0	PET154098	1	PET058626	3	1.9261
A430033K04Rik	97435	0	1	PET017386	3	0	0	1.1751	97435	0	1	PET017386	3	0	0	1.1477
A4galt	-1213	0	1	0	0	PET179178	2	2.8052	3249	0	0	PET257590	3	0	0	1.6518
A4gnt	-10959	0	0	PET167403	2	0	0	1.5005	-10959	0	0	PET167403	2	0	0	1.26
A530017F20	-71169	0	0	0	0	PET036324	8	2.6211	-99970	0	0	PET121936	1	PET036320	2	1.7666
A530050D06Rik	-4528	0	0	PET219372	2	0	0	1.8342	-4528	0	0	PET219372	2	0	0	1.3849
A530095I07Rik	-5591	0	0	PET228875	2	0	0	1.7486	-5591	0	0	PET228875	2	0	0	1.354
A630018P17Rik	21683	0	0	PET312767	2	0	0	1.2864	21683	0	0	PET312767	2	0	0	1.1743
A730016F12Rik	-95	1	0	0	0	PET081722	2	1.868	14402	0	0	PET032664	3	0	0	1.4084
A730098A19Rik	15380	0	0	PET068817	2	0	0	1.3905	15380	0	0	PET068817	2	0	0	1.2149
A830007P12Rik	6831	0	0	PET095101	2	0	0	1.6711	6831	0	0	PET095101	2	0	0	1.3252
A830036E02Rik	-6977	0	0	PET202607	4	0	0	2.5494	-6977	0	0	PET202607	4	0	0	1.6818
A830073O21Rik	-10586	0	0	PET043748	3	PET089296	1	3.0632	-10586	0	0	PET043748	3	PET089296	1	2.4402
A830080D01Rik	-9957	0	0	PET312302	1	PET217430	3	3.2367	-9957	0	0	PET312302	1	PET217430	3	2.4521
A830091I15Rik	1226	0	0	0	0	PET138079	2	2.7985	1226	0	0	0	0	PET138079	2	1.5785
A930004J17Rik	-7477	0	0	PET150184	3	0	0	2.102	-7477	0	0	PET150184	3	0	0	1.5108
A930007A09Rik	-4852	1	0	PET262482	6	PET182515	42	15.8723	-4852	1	0	PET262482	6	PET182515	42	5.325
A930008G19Rik	-2163	0	0	PET051615	2	PET094699	2	4.6291	-2163	0	0	PET051615	2	PET094699	2	2.9836
A930011O12Rik	2082	1	0	PET241831	4	PET168279	4	6.0926	2082	1	0	PET241831	4	PET168279	4	3.2052
A930015D03Rik	-2540	1	0	PET277630	4	0	0	2.145	-8193	0	0	PET277628	2	0	0	1.2997
A930018M24Rik	6902	0	0	0	0	PET166955	2	1.8921	6902	0	0	0	0	PET166955	2	1.3119
AA407270	-11690	0	0	PET163948	2	0	0	1.4796	-11690	0	0	PET163948	2	0	0	1.2512
AA407452	-1224	0	0	PET022051	2	0	0	2.4667	-1224	0	0	PET022051	2	0	0	1.5944
AA407659	-10678	0	0	0	0	PET068120	5	3.0149	-10678	0	0	0	0	PET068120	5	1.7206
AA408296	-673	1	0	PET091892	2	PET015672	2	4.4504	-673	1	0	PET091892	2	PET015672	2	2.6351
AA415398	-52645	0	0	PET148144	2	PET054674	4	2.883	-52645	0	0	PET148144	2	PET054674	4	2.4068
AA536743	-79374	0	0	PET006847	1	PET063659	5	2.5395	-79374	0	0	PET006847	1	PET063659	5	2.1901
AA536749	9835	0	0	PET195703	2	0	0	1.5387	9835	0	0	PET195703	2	0	0	1.2745
AA536808	6709	0	0	PET087040	2	PET012320	1	2.9202	6709	0	0	PET087040	2	PET012320	1	2.3617
AA667203	4428	0	0	PET292690	3	0	0	2.3668	-23939	0	1	PET292679	2	PET203504	1	2.061
Aaas	-297	1	0	PET260748	3	0	0	2.2527	8199	0	0	PET260746	2	0	0	1.2996
Aadac	-151876	0	1	PET122843	3	PET036958	2	2.0022	-151876	0	1	PET122843	3	PET036958	2	2.0361
Aadacl1	21891	0	0	PET118978	2	0	0	1.2836	21891	0	0	PET118978	2	0	0	1.1699
Aadat	-159890	0	0	PET059687	5	0	0	1.4391	-159890	0	0	PET059687	5	0	0	1.2995
Aak1	-44103	0	0	PET029273	12	PET079294	7	5.995	-44103	0	0	PET029273	12	PET079294	7	3.6819
Aanat	6475	0	0	PET205660	2	PET142727	1	2.9438	6475	0	0	PET205660	2	PET142727	1	2.3707
Aard	-30385	0	0	PET253201	2	PET176142	8	4.3521	-30385	0	0	PET253201	2	PET176142	8	2.9398
Aars	28314	1	0	PET066313	4	PET104979	2	2.1681	28314	1	0	PET066313	4	PET104979	2	1.9695
Aarsd1	-2157	0	0	PET203009	2	0	0	2.1697	-2157	0	0	PET203009	2	0	0	1.4993
Aarsl	-19154	0	0	PET278632	3	PET193639	2	3.1974	-19154	0	0	PET278632	3	PET193639	2	2.5415
Aasdhppt	25555	0	0	PET154651	1	PET107123	8	4.114	25555	0	0	PET154651	1	PET107123	8	2.7489
Aatf	16702	0	0	0	0	PET138810	2	1.5489	16702	0	0	0	0	PET138810	2	1.1934
Aatk	12498	0	0	PET206418	3	0	0	1.8711	12498	0	0	PET206418	3	0	0	1.4299
AB114826	1006	0	0	PET033769	2	PET082481	2	5.5055	1006	0	0	PET033769	2	PET082481	2	3.2384
Abat	3019	0	0	PET261637	4	0	0	3.0821	42219	0	1	PET261649	3	PET181905	2	2.3353
Abca1	-36865	0	0	PET140480	4	PET049309	1	2.5932	-36865	0	0	PET140480	4	PET049309	1	2.2687
Abca12	-48781	0	0	PET077092	3	0	0	1.371	-48781	0	0	PET077092	3	0	0	1.2425
Abca13	-656	0	0	PET189111	2	0	0	2.5823	-656	0	0	PET189111	2	0	0	1.628
Abca14	48610	0	0	PET049546	2	0	0	1.07	48610	0	0	PET049546	2	0	0	1.0769
Abca15	-2071	0	0	0	0	PET093388	3	3.1965	-2071	0	0	0	0	PET093388	3	1.7472
Abca16	-39285	0	1	0	0	PET093391	3	1.6382	-39285	0	1	0	0	PET093391	3	1.2993
Abca2	-3855	1	0	PET095161	2	0	0	0.8396	-3855	1	0	PET095161	2	0	0	0.8036
Abca3	29245	0	0	PET275280	2	0	0	1.2021	29245	0	0	PET275280	2	0	0	1.1303
Abca4	33234	0	0	PET130399	15	PET042174	33	11.5016	33234	0	0	PET130399	15	PET042174	33	5.1833
Abca7	-484	0	0	PET181093	3	0	0	3.3154	-484	0	0	PET181093	3	0	0	1.8717
Abca8a	-33122	0	1	0	0	PET141980	2	1.3264	-33122	0	1	0	0	PET141980	2	1.1091
Abca8b	81609	0	1	0	0	PET141967	3	1.3883	81609	0	1	0	0	PET141967	3	1.1591
Abca9	43315	0	1	0	0	PET141980	2	1.2482	43315	0	1	0	0	PET141980	2	1.0777
Abcb10	-11349	0	0	PET068490	3	PET106447	5	4.8811	-11349	0	0	PET068490	3	PET106447	5	3.1536
Abcb11	42084	0	0	0	0	PET021962	7	2.7121	42084	0	0	0	0	PET021962	7	1.7283
Abcb1a	9397	0	0	PET000632	2	PET059351	2	3.314	9397	0	0	PET000632	2	PET059351	2	2.5494
Abcb1b	14	0	0	PET000651	1	PET059359	4	6.1771	14	0	0	PET000651	1	PET059359	4	3.3311
Abcb4	-16104	0	0	PET000657	2	0	0	1.3761	-16104	0	0	PET000657	2	0	0	1.209
Abcb5	10163	0	0	PET220099	2	PET152984	7	5.2787	10163	0	0	PET220099	2	PET152984	7	3.2134
Abcb7	153255	0	0	PET309664	1	PET215602	3	1.7505	153255	0	0	PET309664	1	PET215602	3	1.8298
Abcb8	-777	0	0	PET002125	1	PET060372	2	4.6152	-777	0	0	PET002125	1	PET060372	2	2.8925
Abcb9	13971	0	0	PET015002	2	PET069287	2	3.0339	13971	0	0	PET015002	2	PET069287	2	2.4434
Abcc1	-1971	0	0	0	0	PET182598	2	2.5132	71241	0	0	PET262611	2	PET182607	1	1.8339
Abcc12	196937	0	0	0	0	PET102594	32	4.8912	196937	0	0	0	0	PET102594	32	2.3983
Abcc2	-17902	0	0	PET301921	2	0	0	1.3433	-17902	0	0	PET301921	2	0	0	1.1937
Abcc3	2379	1	0	0	0	PET139771	2	1.3457	2379	1	0	0	0	PET139771	2	0.865
Abcc4	-3440	0	0	PET247424	1	PET172076	3	4.1072	-3440	0	0	PET247424	1	PET172076	3	2.7476
Abcc5	-52274	0	0	PET263558	2	PET183214	5	3.1579	-52274	0	0	PET263558	2	PET183214	5	2.5168
Abcc6	5934	0	0	PET041279	2	0	0	1.7268	5934	0	0	PET041279	2	0	0	1.3478
Abcc8	-13923	0	0	PET041295	2	0	0	1.4233	-13923	0	0	PET041295	2	0	0	1.2266
Abcc9	-20914	0	1	PET036525	1	PET084355	4	3.1072	-20914	0	1	PET036525	1	PET084355	4	2.4041
Abcd2	-6498	0	0	0	0	PET180045	2	1.9181	49500	0	0	PET258861	2	PET180041	1	1.9175
Abcd3	-5949	0	0	PET130342	2	0	0	1.7242	-5949	0	0	PET130342	2	0	0	1.345
Abcd4	-1479	0	0	PET215530	5	0	0	4.1568	-1479	0	0	PET215530	5	0	0	2.1455
Abce1	28798	0	0	PET062137	3	0	0	1.5488	28798	0	0	PET062137	3	0	0	1.3077
Abcf1	24557	0	0	PET277620	3	0	0	1.6057	24557	0	0	PET277620	3	0	0	1.3301
Abcf2	7752	0	0	PET002168	2	0	0	1.6239	7752	0	0	PET002168	2	0	0	1.3074
Abcf3	43417	0	0	PET263585	2	0	0	1.0992	43417	0	0	PET263585	2	0	0	1.0872
Abcg1	-91	1	0	PET276728	2	PET192301	1	3.4315	-91	1	0	PET276728	2	PET192301	1	2.2903
Abcg2	-1138	0	0	PET026044	2	PET077046	4	6.8707	-1138	0	0	PET026044	2	PET077046	4	3.6286
Abcg3	-177680	0	0	PET011657	1	PET067037	4	1.9082	-177680	0	0	PET011657	1	PET067037	4	1.9263
Abcg4	-334	0	0	PET159596	3	0	0	3.3154	-334	0	0	PET159596	3	0	0	1.8739
Abcg8	30890	0	0	PET283837	4	PET197279	4	3.8874	30890	0	0	PET283837	4	PET197279	4	2.8561
Abhd10	604	0	0	PET267170	2	0	0	2.5823	604	0	0	PET267170	2	0	0	1.628
Abhd11	-1283	0	0	PET016691	3	PET070438	1	4.9403	-1283	0	0	PET016691	3	PET070438	1	3.0588
Abhd12	-43565	0	1	PET111558	3	PET029145	9	4.56	-43565	0	1	PET111558	3	PET029145	9	3.0655
Abhd14a	-1732	1	0	0	0	PET116597	2	1.5402	-1732	1	0	0	0	PET116597	2	0.9158
Abhd2	-936	1	0	0	0	PET089730	6	4.7052	-50286	0	1	PET044344	2	PET089724	3	2.2905
Abhd3	55140	0	0	PET286030	2	0	0	1.0413	55140	0	0	PET286030	2	0	0	1.0597
Abhd4	746	0	0	PET240129	2	0	0	2.5823	746	0	0	PET240129	2	0	0	1.628
Abhd5	-4	1	0	PET170867	2	PET118363	1	3.4315	-4	1	0	PET170867	2	PET118363	1	2.3401
Abhd6	37904	0	1	PET235291	3	PET163657	3	3.1071	37904	0	1	PET235291	3	PET163657	3	2.5275
Abhd7	-883	1	0	PET011984	2	0	0	1.5197	15025	0	0	PET011988	2	0	0	1.218
Abhd9	-5249	0	0	PET276956	4	PET192477	2	4.7323	-5249	0	0	PET276956	4	PET192477	2	3.084
Abi1	37540	0	1	0	0	PET017695	6	2.5375	37540	0	1	0	0	PET017695	6	1.6021
Abi2	23036	0	1	0	0	PET004501	9	3.6388	23036	0	1	0	0	PET004501	9	1.9432
Abi3	413	1	0	PET201710	2	PET139988	1	3.437	413	1	0	PET201710	2	PET139988	1	2.2903
Abi3bp	-15664	0	0	PET268247	2	0	0	1.3861	-15664	0	0	PET268247	2	0	0	1.2148
Abl1	19494	0	0	PET096437	1	PET018794	6	3.8031	19494	0	0	PET096437	1	PET018794	6	2.6493
Ablim1	-207	0	0	PET304053	3	0	0	3.3154	-207	0	0	PET304053	3	0	0	1.8739
Ablim2	2961	0	0	PET003867	1	PET061570	2	3.6092	2961	0	0	PET003867	1	PET061570	2	2.5751
Ablim3	-6811	0	0	PET292326	1	PET203227	2	2.9881	-6811	0	0	PET292326	1	PET203227	2	2.2336
Abo	176	0	0	PET095430	3	0	0	3.3029	-20677	0	1	PET095433	1	PET018113	2	2.0949
Abp1	-27581	0	1	PET024718	3	PET076136	1	2.4659	-27581	0	1	PET024718	3	PET076136	1	2.2024
Abpd	-157184	0	0	PET039593	2	0	0	0.8213	-157184	0	0	PET039593	2	0	0	0.9473
Abpg	99532	0	0	0	0	PET086458	2	1.0338	99532	0	0	0	0	PET086458	2	0.9858
Abpz	49203	0	1	PET039613	1	PET086445	3	2.254	49203	0	1	PET039613	1	PET086445	3	2.0665
Abr	11342	0	0	PET198592	3	PET137801	5	4.8867	11342	0	0	PET198592	3	PET137801	5	3.1538
Abra	-13254	0	0	PET252277	1	PET175504	3	3.0337	-13254	0	0	PET252277	1	PET175504	3	2.3781
Abt1	22286	0	0	PET222511	4	0	0	1.9598	22286	0	0	PET222511	4	0	0	1.4851
Abtb1	5690	1	0	0	0	PET079512	4	1.9675	61951	0	0	PET029578	3	0	0	1.2047
Abtb2	-615	0	0	0	0	PET024928	3	3.7626	-615	0	0	0	0	PET024928	3	1.857
Acaa1a	-200	1	0	0	0	PET117977	2	1.868	-200	1	0	0	0	PET117977	2	1.008
Acaa1b	-17606	0	0	PET170288	2	0	0	1.3485	-17606	0	0	PET170288	2	0	0	1.1975
Acaa2	7286	0	0	0	0	PET204462	2	1.869	7286	0	0	0	0	PET204462	2	1.3043
Acaca	96906	0	0	PET199979	1	PET138791	7	2.8551	96906	0	0	PET199979	1	PET138791	7	2.3432
Acacb	-262	0	0	0	0	PET067988	2	2.9307	-262	0	0	0	0	PET067988	2	1.6133
Acad10	1679	0	0	0	0	PET068939	2	2.6033	1679	0	0	0	0	PET068939	2	1.5521
Acad8	12145	0	0	PET157360	2	0	0	1.4669	12145	0	0	PET157360	2	0	0	1.2461
Acad9	-802	0	0	PET120251	2	0	0	2.5823	-802	0	0	PET120251	2	0	0	1.628
Acadl	-55312	0	0	0	0	PET005146	12	3.5629	-55312	0	0	0	0	PET005146	12	1.955
Acadm	7154	0	0	PET134091	2	0	0	1.6554	7154	0	0	PET134091	2	0	0	1.3187
Acads	27825	0	0	0	0	PET068108	3	1.7715	27825	0	0	0	0	PET068108	3	1.3007
Acadsb	26549	0	0	0	0	PET094532	3	1.7904	-5120	0	0	PET051393	2	0	0	1.3668
Acadvl	1550	1	0	PET197502	3	0	0	1.9394	1550	1	0	PET197502	3	0	0	1.1827
Acat1	-42	1	0	PET160957	2	0	0	1.5197	-42	1	0	PET160957	2	0	0	1.0226
Acbd3	-5343	0	0	PET090125	2	0	0	1.7667	-5343	0	0	PET090125	2	0	0	1.3606
Acbd4	8537	0	0	PET203400	2	PET141121	1	2.7651	8537	0	0	PET203400	2	PET141121	1	2.3016
Acbd5	-2223	0	1	PET094805	2	0	0	2.1549	-2223	0	1	PET094805	2	0	0	1.4945
Acbd6	34891	0	0	PET266904	1	PET185569	4	2.7601	34891	0	0	PET266904	1	PET185569	4	2.2734
Accn1	-127456	0	0	0	0	PET138461	18	3.82	-127456	0	0	0	0	PET138461	18	2.0242
Accn2	-2710	0	0	PET260225	2	0	0	2.0603	-2710	0	0	PET260225	2	0	0	1.4631
Acd	-1504	0	0	PET065383	2	PET104322	1	4.0973	-1504	0	0	PET065383	2	PET104322	1	2.7718
Ace	-1000	0	0	PET203877	2	0	0	2.5828	14941	0	0	PET203880	5	0	0	1.6711
Ache	1841	1	0	PET017173	2	0	0	1.1863	1841	1	0	PET017173	2	0	0	0.9196
Acin1	-9543	0	0	PET240210	2	0	0	1.5492	-9543	0	0	PET240210	2	0	0	1.2786
Acly	3118	0	0	PET202802	1	PET140702	2	3.5672	3118	0	0	PET202802	1	PET140702	2	2.5609
Acmsd	11836	0	0	0	0	PET009727	2	1.6745	-75035	0	0	PET083336	4	0	0	1.3041
Acn9	-15697	0	1	PET020117	2	0	0	1.3841	-15697	0	1	PET020117	2	0	0	1.2123
Aco1	-37285	0	0	0	0	PET048070	4	1.9794	-37285	0	0	0	0	PET048070	4	1.3929
Aco2	-534	1	0	PET257374	1	PET179054	2	3.5526	-534	1	0	PET257374	1	PET179054	2	2.2871
Acot1	5288	0	0	0	0	PET149764	2	2.0097	5288	0	0	0	0	PET149764	2	1.3242
Acot11	-192	0	0	PET146409	2	0	0	2.5823	-30409	0	0	PET146420	3	PET053490	1	2.1795
Acot12	-4810	0	0	0	0	PET160837	2	2.0549	-4810	0	0	0	0	PET160837	2	1.403
Acot2	12252	0	0	PET215403	2	0	0	1.464	12252	0	0	PET215403	2	0	0	1.242
Acot4	49	1	0	0	0	PET149770	2	1.868	-14020	0	0	0	0	PET149767	2	1.1976
Acot5	8254	0	0	0	0	PET149775	2	1.8169	8254	0	0	0	0	PET149775	2	1.287
Acot7	1123	0	0	PET153785	2	PET058439	2	5.37	1123	0	0	PET153785	2	PET058439	2	3.2005
Acot8	9920	0	0	0	0	PET030696	3	2.2376	9920	0	0	0	0	PET030696	3	1.4525
Acot9	145	1	0	PET312046	4	PET217272	2	5.8266	145	1	0	PET312046	4	PET217272	2	3.0778
Acox1	-7870	0	0	PET205570	3	0	0	2.0778	-7870	0	0	PET205570	3	0	0	1.5025
Acox2	6255	0	0	0	0	PET163674	2	1.9347	6255	0	0	0	0	PET163674	2	1.3258
Acox3	-5315	0	0	PET003808	2	0	0	1.7688	-5315	0	0	PET003808	2	0	0	1.3613
Acoxl	772	0	0	PET108417	4	0	0	3.9594	772	0	0	PET108417	4	0	0	2.0706
Acp1	-340	1	0	0	0	PET145404	2	1.868	-171112	0	0	0	0	PET145389	3	1.0731
Acp5	2525	0	0	PET156768	1	PET108556	2	3.7418	2525	0	0	PET156768	1	PET108556	2	2.6194
Acp6	792	1	0	PET127294	4	PET040035	1	4.7907	792	1	0	PET127294	4	PET040035	1	2.7329
Acpl2	-2976	0	0	PET167004	3	0	0	2.5897	-2976	0	0	PET167004	3	0	0	1.6674
Acpp	-62773	0	0	PET168131	2	PET116434	2	2.1587	-62773	0	0	PET168131	2	PET116434	2	2.0803
Acrbp	-1529	0	0	PET034456	2	0	0	2.3397	-1529	0	0	PET034456	2	0	0	1.5646
Acrv1	-90374	0	1	PET158529	3	0	0	1.1914	-90374	0	1	PET158529	3	0	0	1.1629
Acsbg1	-120	0	0	PET161103	3	0	0	3.3154	-120	0	0	PET161103	3	0	0	1.8739
Acsbg2	-11497	0	0	0	0	PET194866	3	2.1641	-11497	0	0	0	0	PET194866	3	1.4298
Acsl1	4628	0	0	0	0	PET099420	2	2.0714	-3342	0	1	PET058358	2	0	0	1.4307
Acsl4	-92420	0	0	PET311426	2	0	0	0.9263	-92420	0	0	PET311426	2	0	0	1.0027
Acsl5	19105	0	0	PET303718	3	PET211416	3	3.6343	19105	0	0	PET303718	3	PET211416	3	2.5863
Acsl6	72966	0	1	0	0	PET135323	2	1.1091	122986	1	0	PET194986	2	PET135327	1	1.1305
Acsm2	4934	0	0	PET049451	1	PET093330	3	3.8113	4934	0	0	PET049451	1	PET093330	3	2.6074
Acss1	-1865	0	0	PET111510	2	0	0	2.2423	-1865	0	0	PET111510	2	0	0	1.5229
Acss2	565	1	0	PET112325	3	0	0	2.2624	565	1	0	PET112325	3	0	0	1.2527
Acta1	1715	1	0	0	0	PET106440	2	1.531	11474	0	0	PET068471	2	0	0	1.2537
Acta2	32323	0	1	PET300464	1	PET209145	3	2.479	32323	0	1	PET300464	1	PET209145	3	2.1616
Actb	277	1	0	PET018149	3	0	0	2.2527	-17966	1	0	PET018156	1	PET071459	4	1.8397
Actc1	-20356	0	0	0	0	PET025816	2	1.481	-20356	0	0	0	0	PET025816	2	1.1684
Actg1	-2787	0	0	0	0	PET143332	3	2.9831	-2787	0	0	0	0	PET143332	3	1.664
Actg2	710	0	0	PET028691	2	0	0	2.5823	710	0	0	PET028691	2	0	0	1.628
Actl6a	-536	0	0	0	0	PET034855	2	2.9307	-3020	1	1	PET119741	1	PET034854	2	1.9643
Actl6b	436	1	0	PET017220	2	0	0	1.5197	436	1	0	PET017220	2	0	0	1.0226
Actl7a	-1049	0	0	PET140944	2	0	0	2.564	-1049	0	0	PET140944	2	0	0	1.6209
Actl7b	-950	0	0	PET140944	2	0	0	2.592	-950	0	0	PET140944	2	0	0	1.6293
Actn1	2393	0	0	PET214815	2	PET149356	1	3.6882	2393	0	0	PET214815	2	PET149356	1	2.6537
Actn2	18808	0	0	PET221276	2	0	0	1.3285	18808	0	0	PET221276	2	0	0	1.1891
Actn3	1492	0	0	PET296206	4	0	0	3.6233	1492	0	0	PET296206	4	0	0	1.9838
Actn4	-1338	0	0	PET039075	3	PET086085	17	13.3632	-1338	0	0	PET039075	3	PET086085	17	5.1018
Actr10	-669	1	1	PET213404	2	PET148379	1	3.4315	-669	1	1	PET213404	2	PET148379	1	2.2903
Actr1a	21727	1	0	0	0	PET210578	3	0.8038	21727	1	0	0	0	PET210578	3	0.7836
Actr2	-25591	0	0	PET190317	1	PET131999	7	3.8516	-25591	0	0	PET190317	1	PET131999	7	2.7088
Actr3	51465	0	0	PET083071	2	PET009520	1	1.8407	51465	0	0	PET083071	2	PET009520	1	1.8988
Actr3b	870	0	0	PET002347	4	0	0	3.9585	870	0	0	PET002347	4	0	0	2.0706
Actr6	-6241	0	0	PET182825	2	0	0	1.7056	-6241	0	0	PET182825	2	0	0	1.3381
Actr8	3787	0	0	0	0	PET165503	2	2.1676	3787	0	0	0	0	PET165503	2	1.399
Actrt1	-187691	0	1	PET306413	2	0	0	0.7909	-187691	0	1	PET306413	2	0	0	0.928
Actrt2	-14425	1	0	PET154253	2	PET058733	3	2.3939	-14425	1	0	PET154253	2	PET058733	3	2.0691
Acvr1	-57	1	0	PET099735	3	PET020986	1	4.1697	-57	1	0	PET099735	3	PET020986	1	2.5502
Acvr1b	7797	0	0	0	0	PET181087	4	2.8215	7797	0	0	0	0	PET181087	4	1.6469
Acvr1c	-2775	0	0	PET099702	2	PET020951	1	3.5666	-2775	0	0	PET099702	2	PET020951	1	2.5958
Acvr2a	-99502	0	0	PET098633	2	PET020261	1	1.5854	-99502	0	0	PET098633	2	PET020261	1	1.7694
Acvr2b	23309	0	0	PET170331	2	0	0	1.2655	23309	0	0	PET170331	2	0	0	1.162
Acvrl1	11794	0	0	0	0	PET181080	2	1.6759	11794	0	0	0	0	PET181080	2	1.2387
Acy1	4885	0	0	PET168367	2	0	0	1.8029	4885	0	0	PET168367	2	0	0	1.3737
Acy1l2	-1159	1	0	PET137893	1	PET047535	3	4.2055	-1159	1	0	PET137893	1	PET047535	3	2.4817
Acy3	-267	0	0	PET296019	3	0	0	3.3154	-267	0	0	PET296019	3	0	0	1.8739
Acyp1	147	1	0	PET215646	2	0	0	1.5257	-24209	0	0	PET215651	2	0	0	1.1612
Acyp2	157456	0	1	PET191675	3	PET133006	8	3.2393	157456	0	1	PET191675	3	PET133006	8	2.6081
Ada	-27050	0	0	0	0	PET030567	6	2.733	-27050	0	0	0	0	PET030567	6	1.6593
Adal	-226	1	0	PET107587	2	0	0	1.5197	-33621	0	1	0	0	PET026453	2	1.1073
Adam11	-9483	0	0	0	0	PET141071	2	1.7607	-9483	0	0	0	0	PET141071	2	1.268
Adam12	1805	0	0	0	0	PET094850	2	2.5637	98511	0	0	PET051841	1	PET094868	2	1.7694
Adam15	311	1	0	PET126139	2	0	0	1.5197	311	1	0	PET126139	2	0	0	1.0226
Adam18	-5644	1	0	PET056078	2	0	0	0.6827	-5644	1	0	PET056078	2	0	0	0.7628
Adam19	520	1	0	PET193640	1	PET134383	3	4.3846	59645	0	0	PET193656	3	PET134395	4	2.5336
Adam1a	5059	0	0	0	0	PET068922	3	2.6063	-723	0	1	PET014477	2	0	0	1.628
Adam2	12281	0	1	PET242077	2	0	0	1.4606	12281	0	1	PET242077	2	0	0	1.2469
Adam21	24574	0	1	PET215028	2	PET149508	1	2.1742	24574	0	1	PET215028	2	PET149508	1	2.0763
Adam23	-3418	0	1	PET076288	1	PET004807	6	5.6232	-3418	0	1	PET076288	1	PET004807	6	3.1922
Adam24	-24372	0	1	PET057750	2	PET099014	2	2.6774	-24372	0	1	PET057750	2	PET099014	2	2.324
Adam26a	-39675	0	1	0	0	PET099193	2	1.2732	-39675	0	1	0	0	PET099193	2	1.0878
Adam26b	54246	0	0	PET057991	2	0	0	1.0451	54246	0	0	PET057991	2	0	0	1.0616
Adam28	-163816	0	0	PET242493	2	0	0	0.8137	-163816	0	0	PET242493	2	0	0	0.9431
Adam3	14071	1	0	PET056080	2	0	0	0.3549	14071	1	0	PET056080	2	0	0	0.636
Adam30	37751	0	0	PET127466	1	PET040142	2	2.0346	37751	0	0	PET127466	1	PET040142	2	1.8591
Adam32	-37986	0	0	PET056106	3	0	0	1.4546	-37986	0	0	PET056106	3	0	0	1.2695
Adam33	-2965	0	1	PET108960	2	0	0	2.0188	-2965	0	1	PET108960	2	0	0	1.4491
Adam34	-1867	0	0	0	0	PET099196	2	2.5442	-1867	0	0	0	0	PET099196	2	1.509
Adam4	-42061	0	1	PET215017	2	0	0	1.1071	-42061	0	1	PET215017	2	0	0	1.0909
Adam5	278	0	0	PET056085	2	0	0	2.5738	278	0	0	PET056085	2	0	0	1.6249
Adam6	-36527	0	1	PET219607	2	0	0	1.1431	-36527	0	1	PET219607	2	0	0	1.1075
Adam7	46210	0	0	PET242469	2	0	0	1.0848	46210	0	0	PET242469	2	0	0	1.0782
Adam8	13273	0	0	0	0	PET095500	2	1.6391	12272	0	0	PET052731	2	0	0	1.2468
Adam9	4961	0	0	0	0	PET097864	4	3.1257	4961	0	0	0	0	PET097864	4	1.7286
Adamdec1	4950	0	0	PET242477	2	0	0	1.8018	4950	0	0	PET242477	2	0	0	1.3697
Adamts1	4792	1	0	PET270963	4	0	0	1.7132	4792	1	0	PET270963	4	0	0	1.1455
Adamts10	858	0	0	PET277159	3	0	0	3.3272	858	0	0	PET277159	3	0	0	1.8815
Adamts12	180366	0	0	0	0	PET173385	2	0.9035	180366	0	0	0	0	PET173385	2	0.925
Adamts14	-1093	0	0	0	0	PET123630	3	3.6876	-1093	0	0	0	0	PET123630	3	1.8394
Adamts15	-5704	0	0	0	0	PET109344	2	1.9727	-5704	0	0	0	0	PET109344	2	1.3616
Adamts16	-664	0	0	PET229034	2	0	0	2.5823	-664	0	0	PET229034	2	0	0	1.628
Adamts17	-27830	0	0	0	0	PET088689	2	1.3826	-32851	0	0	PET042885	2	0	0	1.1159
Adamts18	-35147	0	0	PET066732	1	PET105288	6	3.324	-35147	0	0	PET066732	1	PET105288	6	2.5148
Adamts19	7057	0	0	0	0	PET202990	2	1.8828	188979	0	0	PET291953	5	0	0	1.2647
Adamts2	-794	0	0	0	0	PET134857	2	2.9471	-109568	0	0	PET194247	4	PET134838	1	2.0403
Adamts20	-16715	0	0	0	0	PET180294	2	1.5486	-16715	0	0	0	0	PET180294	2	1.1933
Adamts3	-514	1	0	PET009822	4	0	0	2.8959	-514	1	0	PET009822	4	0	0	1.4653
Adamts4	1787	1	0	PET088962	5	0	0	2.9198	1787	1	0	PET088962	5	0	0	1.4971
Adamts6	12771	0	1	PET233211	2	0	0	1.4477	187402	0	0	PET233225	2	PET162188	1	1.6758
Adamts7	-35727	0	0	0	0	PET115096	5	2.3106	-35727	0	0	0	0	PET115096	5	1.4883
Adamts8	-12389	0	0	0	0	PET109344	2	1.6547	-37498	0	1	PET157858	3	0	0	1.2712
Adamts9	-62223	0	0	0	0	PET079959	5	2.0225	90459	0	0	PET030197	2	PET079939	1	1.7876
Adamtsl2	6474	0	0	PET095476	3	0	0	2.1717	57286	0	0	PET095482	2	PET018136	1	1.8772
Adamtsl3	721	1	0	PET044914	3	0	0	2.2527	721	1	0	PET044914	3	0	0	1.2686
Adamtsl4	-24526	0	1	PET127001	5	0	0	2.2005	-14756	1	0	PET126998	4	PET039825	1	1.8971
Adamtsl5	-5984	1	0	PET181197	5	0	0	1.9816	-5984	1	0	PET181197	5	0	0	1.2419
Adar	2494	0	0	PET126217	2	0	0	2.0995	2494	0	0	PET126217	2	0	0	1.4762
Adarb1	-44668	0	1	0	0	PET125262	2	1.243	-29420	0	0	PET180664	2	0	0	1.1296
Adarb2	-10369	0	0	0	0	PET153455	3	2.2153	-10369	0	0	0	0	PET153455	3	1.4457
Adat1	24552	0	0	PET066507	2	PET105129	1	2.1767	24552	0	0	PET066507	2	PET105129	1	2.0554
Adc	-18844	0	0	PET149659	1	PET055664	4	3.1805	-18844	0	0	PET149659	1	PET055664	4	2.2683
Adck2	-6164	0	0	PET023774	2	PET075455	1	2.9768	-6164	0	0	PET023774	2	PET075455	1	2.3832
Adck4	145	0	0	PET038732	3	0	0	3.3154	145	0	0	PET038732	3	0	0	1.8739
Adck5	-82	1	0	PET256322	2	PET178295	1	3.4315	-82	1	0	PET256322	2	PET178295	1	2.2903
Adcy1	5397	0	0	PET188809	2	PET130894	1	3.0677	5397	0	0	PET188809	2	PET130894	1	2.4174
Adcy2	3627	0	1	PET228798	2	0	0	1.9256	3627	0	1	PET228798	2	0	0	1.4181
Adcy3	-955	0	0	PET206990	2	0	0	2.5823	107462	0	0	PET207018	4	PET143647	2	2.2209
Adcy5	-9798	0	0	PET265848	7	PET184860	6	6.7728	-9798	0	0	PET265848	7	PET184860	6	3.8186
Adcy6	-107	0	0	PET259985	2	0	0	2.5823	-107	0	0	PET259985	2	0	0	1.628
Adcy7	-5967	0	0	PET063322	2	PET102818	2	3.6786	-5967	0	0	PET063322	2	PET102818	2	2.72
Adcy8	75310	0	1	PET254824	1	PET177276	2	1.7342	75310	0	1	PET254824	1	PET177276	2	1.821
Adcy9	-23708	0	0	PET261144	2	PET181523	1	2.194	-23708	0	0	PET261144	2	PET181523	1	2.0631
Adcyap1	110395	0	0	PET284987	2	PET198056	2	1.8996	110395	0	0	PET284987	2	PET198056	2	1.9583
Adcyap1r1	62019	0	0	0	0	PET076870	2	1.1507	62019	0	0	0	0	PET076870	2	1.037
Add1	20042	0	0	PET003637	3	PET061429	2	3.1649	20042	0	0	PET003637	3	PET061429	2	2.5292
Add2	50622	0	0	0	0	PET079199	4	1.847	50622	0	0	0	0	PET079199	4	1.348
Add3	-289	0	0	0	0	PET211169	2	2.9307	13485	0	0	PET303373	2	PET211178	1	2.1916
Adfp	-2600	0	0	PET143986	2	0	0	2.0798	-2600	0	0	PET143986	2	0	0	1.4697
Adh1	-4095	0	1	PET132301	3	0	0	2.4091	-4095	0	1	PET132301	3	0	0	1.6114
Adh5	-1252	0	1	PET132320	2	0	0	2.4541	-1252	0	1	PET132320	2	0	0	1.5893
Adh6a	-18429	0	0	0	0	PET043511	2	1.5147	-18429	0	0	0	0	PET043511	2	1.1809
Adh6b	11384	0	0	PET132309	2	0	0	1.4885	11384	0	0	PET132309	2	0	0	1.2547
Adh6-ps1	-19874	0	0	PET132309	2	0	0	1.312	-19874	0	0	PET132309	2	0	0	1.1821
Adh7	-1540	0	0	0	0	PET043500	4	4.074	4023	0	0	PET132292	1	PET043502	2	2.492
Adhfe1	23951	0	1	0	0	PET000448	2	1.4274	23951	0	1	0	0	PET000448	2	1.1482
Adi1	42288	0	0	PET209099	1	PET145243	3	2.3352	42288	0	0	PET209099	1	PET145243	3	2.1236
Adipoq	49754	0	0	PET264070	2	0	0	1.0658	49754	0	0	PET264070	2	0	0	1.0714
Adipor1	3903	0	0	PET084391	2	PET010492	6	6.1341	3903	0	0	PET084391	2	PET010492	6	3.4479
Adipor2	-772	0	0	PET033629	3	0	0	3.3154	-772	0	0	PET033629	3	0	0	1.8739
Adk	12324	0	0	0	0	PET164534	10	4.4739	12324	0	0	0	0	PET164534	10	2.1551
Adm	-954	1	0	0	0	PET092424	2	1.868	91821	0	1	PET048193	3	0	0	1.155
Admr	-5635	0	0	PET187606	2	0	0	1.7455	-5635	0	0	PET187606	2	0	0	1.3528
Adora1	24510	0	0	0	0	PET010458	2	1.42	24510	0	0	0	0	PET010458	2	1.1454
Adora2a	945	1	0	PET180222	3	0	0	2.2527	-26084	0	0	PET180217	3	0	0	1.3216
Adora2b	-33763	0	0	0	0	PET136189	24	6.1077	-33763	0	0	0	0	PET136189	24	2.6215
Adora3	28210	0	0	0	0	PET040927	2	1.3755	28210	0	0	0	0	PET040927	2	1.1283
Adpgk	31371	0	0	PET161886	3	0	0	1.5191	31371	0	0	PET161886	3	0	0	1.2957
Adprh	8667	0	1	0	0	PET185216	2	1.797	8667	0	1	0	0	PET185216	2	1.2803
Adprhl1	15839	0	0	0	0	PET096969	2	1.5676	15839	0	0	0	0	PET096969	2	1.2002
Adprhl2	5512	0	0	PET149179	2	0	0	1.7539	5512	0	0	PET149179	2	0	0	1.3585
Adra1a	-14710	0	0	0	0	PET168509	2	1.5941	-174486	0	0	PET242131	2	PET168489	1	1.6736
Adra1b	6795	0	0	0	0	PET134167	2	1.8988	6795	0	0	0	0	PET134167	2	1.3141
Adra1d	-193354	0	1	PET109082	3	PET027477	1	1.5864	-193354	0	1	PET109082	3	PET027477	1	1.7879
Adra2a	3102	0	0	PET303555	3	0	0	2.5655	3102	0	0	PET303555	3	0	0	1.66
Adra2b	15359	0	0	PET108339	2	PET027000	1	2.4207	15359	0	0	PET108339	2	PET027000	1	2.1613
Adra2c	-5956	0	1	PET003744	2	0	0	1.7238	-5956	0	1	PET003744	2	0	0	1.3448
Adrb1	-449	1	0	PET303970	1	PET211590	2	3.5678	-449	1	0	PET303970	1	PET211590	2	2.2362
Adrb2	-2460	0	0	0	0	PET203261	4	3.6639	-102934	0	1	PET292375	2	PET203269	2	1.973
Adrb3	-12519	0	0	PET056496	6	PET098139	12	7.8555	-12519	0	0	PET056496	6	PET098139	12	4.1098
Adrbk1	-449	1	0	PET296085	2	PET205936	1	3.4433	-449	1	0	PET296085	2	PET205936	1	2.3401
Adrbk2	-362	0	0	0	0	PET067842	2	2.9307	-362	0	0	0	0	PET067842	2	1.6133
Adrm1	17435	0	0	PET116144	2	0	0	1.3515	17435	0	0	PET116144	2	0	0	1.1987
Adsl	-12346	0	0	PET257209	1	PET178917	4	3.4818	-12346	0	0	PET257209	1	PET178917	4	2.5472
Adss	77534	0	0	PET089645	4	PET014140	15	5.2648	77534	0	0	PET089645	4	PET014140	15	3.3364
Adssl1	-764	0	0	PET219478	2	0	0	2.5823	-764	0	0	PET219478	2	0	0	1.628
Aebp2	-26861	0	0	PET036237	8	PET084152	11	6.8569	-26861	0	0	PET036237	8	PET084152	11	3.9004
Aes	-3194	0	0	PET181530	2	0	0	1.9906	-3194	0	0	PET181530	2	0	0	1.4376
AF013969	-1099	0	0	PET004619	1	PET062108	2	4.5176	-1099	0	0	PET004619	1	PET062108	2	2.8634
AF529169	-3729	0	0	0	0	PET115049	2	2.1752	-3729	0	0	0	0	PET115049	2	1.4013
Aff1	-29260	0	0	PET011440	3	PET066908	18	6.8272	-29260	0	0	PET011440	3	PET066908	18	3.714
Aff3	32219	0	0	PET073210	1	PET002677	3	2.4808	32219	0	0	PET073210	1	PET002677	3	2.1624
Aff4	-14954	0	0	PET194772	1	PET135178	3	2.966	-14954	0	0	PET194772	1	PET135178	3	2.3476
Afg3l1	-11867	0	0	PET068412	2	0	0	1.4737	-11867	0	0	PET068412	2	0	0	1.2492
Afm	-1337	0	0	PET009897	5	0	0	4.2529	-1337	0	0	PET009897	5	0	0	2.1688
Afmid	-5671	0	0	PET205949	2	0	0	1.742	-5671	0	0	PET205949	2	0	0	1.3519
Aga	-559	0	0	PET059110	2	0	0	2.5823	93671	0	0	PET059116	3	PET099942	1	1.8454
Agbl2	-38	1	0	PET103868	2	0	0	1.5344	39089	0	1	PET103879	3	0	0	1.2667
Agbl3	-733	0	0	0	0	PET074924	2	2.9277	-733	0	0	0	0	PET074924	2	1.6393
Agc1	-27518	0	0	0	0	PET089687	2	1.3832	-27518	0	0	0	0	PET089687	2	1.1313
Ager	-2222	1	0	0	0	PET192766	2	1.3647	-2222	1	0	0	0	PET192766	2	0.8879
Aggf1	-2767	0	0	PET231845	2	0	0	2.0507	-2767	0	0	PET231845	2	0	0	1.4599
Agl	11433	0	1	PET129776	2	0	0	1.4871	11433	0	1	PET129776	2	0	0	1.2541
Agmat	4856	0	0	0	0	PET057418	2	2.0489	4856	0	0	0	0	PET057418	2	1.3622
Agpat1	3097	1	0	PET277348	2	0	0	0.9249	3097	1	0	PET277348	2	0	0	0.8326
Agpat2	-17348	0	0	PET095394	1	PET018090	3	2.8576	-17348	0	0	PET095394	1	PET018090	3	2.3106
Agpat3	-39955	0	0	PET180835	4	PET125370	10	5.1447	-39955	0	0	PET180835	4	PET125370	10	3.2947
Agpat4	-3499	0	0	PET274033	1	PET190398	2	3.4753	-3499	0	0	PET274033	1	PET190398	2	2.5335
Agpat5	-2341	0	0	0	0	PET097436	3	3.1033	-2341	0	0	0	0	PET097436	3	1.6954
Agpat6	11679	0	0	0	0	PET097672	4	2.5747	11679	0	0	0	0	PET097672	4	1.5772
Agpat7	2442	0	0	PET106364	2	0	0	2.1095	2442	0	0	PET106364	2	0	0	1.4796
Agps	-63751	0	0	PET102209	4	PET022754	2	2.6882	-63751	0	0	PET102209	4	PET022754	2	2.3605
Agr2	28372	0	1	0	0	PET145825	2	1.3737	28372	0	1	0	0	PET145825	2	1.1276
Agrn	-970	0	0	PET154515	2	0	0	2.5823	-970	0	0	PET154515	2	0	0	1.628
Agrp	33	1	0	PET065377	2	PET104309	2	4.4504	33	1	0	PET065377	2	PET104309	2	2.6351
Agt	9732	1	0	0	0	PET106524	2	0.6878	9732	1	0	0	0	PET106524	2	0.6591
Agtpbp1	-887	0	0	0	0	PET158478	2	2.9307	-887	0	0	0	0	PET158478	2	1.6133
Agtr1a	-81849	0	0	PET223444	2	0	0	0.9522	-81849	0	0	PET223444	2	0	0	1.0158
Agtr1b	49841	0	0	PET118279	1	PET033834	4	2.5628	49841	0	0	PET118279	1	PET033834	4	2.1794
Agtr2	-30518	0	1	PET305690	2	0	0	1.1906	-30518	0	1	PET305690	2	0	0	1.129
Agtrap	312	0	0	PET152974	2	PET057903	1	4.4941	312	0	0	PET152974	2	PET057903	1	2.8956
Agtrl1	-5039	0	0	0	0	PET023553	2	2.0343	-5039	0	0	0	0	PET023553	2	1.3792
Agxt	-17052	0	1	PET080135	2	0	0	1.3597	-17052	0	1	PET080135	2	0	0	1.2038
Agxt2	36326	0	1	0	0	PET173292	3	1.6658	36326	0	1	0	0	PET173292	3	1.2641
Agxt2l1	-40788	0	0	PET131345	2	0	0	1.1175	60663	1	1	PET131355	2	PET042838	1	1.1437
Ahctf1	-80596	0	0	PET089936	1	PET014340	9	3.3635	-80596	0	0	PET089936	1	PET014340	9	2.4988
Ahcy	-5708	0	0	0	0	PET029629	3	2.536	-5708	0	0	0	0	PET029629	3	1.5411
Ahcyl1	-906	0	0	PET128819	3	0	0	3.3154	-30373	0	0	PET128829	1	PET041081	2	2.007
Ahdc1	-634	1	0	PET150380	2	PET056179	3	5.2823	-634	1	0	PET150380	2	PET056179	3	2.8789
Ahi1	2064	0	0	PET173338	2	PET120090	2	4.6785	62007	0	0	PET173351	6	PET120099	7	3.1333
Ahnak	-8492	0	0	0	0	PET206546	3	2.3178	-8492	0	0	0	0	PET206546	3	1.4769
Ahr	-107741	0	1	PET209775	7	PET145801	22	6.3874	-107741	0	1	PET209775	7	PET145801	22	3.7694
Ahrr	1142	0	0	PET229504	2	PET159630	1	4.361	1142	0	0	PET229504	2	PET159630	1	2.8547
Ahsa1	11938	0	1	PET216056	2	PET150229	2	3.1439	11938	0	1	PET216056	2	PET150229	2	2.4849
Ahsg	2130	0	0	PET264016	2	0	0	2.1783	2130	0	0	PET264016	2	0	0	1.5014
AI173486	6599	0	0	PET292312	2	0	0	1.6842	6599	0	0	PET292312	2	0	0	1.3302
AI314976	10545	0	0	0	0	PET194073	3	2.2003	10545	0	0	0	0	PET194073	3	1.4431
AI316807	-7187	0	0	PET055710	2	0	0	1.652	-7187	0	0	PET055710	2	0	0	1.3181
AI450540	5567	0	0	PET304082	1	PET211683	6	5.0515	5567	0	0	PET304082	1	PET211683	6	3.0297
AI450948	2028	0	0	PET219505	2	0	0	2.2002	2028	0	0	PET219505	2	0	0	1.5093
AI467606	19261	1	0	0	0	PET094047	2	0.4194	18028	1	0	PET050623	2	0	0	0.5891
AI480653	2870	0	0	PET265101	2	PET184365	1	3.5395	23727	0	1	PET265098	4	PET184360	2	2.624
AI481105	3538	0	0	0	0	PET031045	5	3.8719	-9322	0	0	PET114300	1	PET031050	3	2.4694
AI595406	-3103	0	0	0	0	PET133601	5	4.0154	-3103	0	0	0	0	PET133601	5	1.964
AI606181	-151700	0	0	PET301526	2	PET209946	11	3.515	-151700	0	0	PET301526	2	PET209946	11	2.653
AI848100	-850	0	0	PET087737	3	0	0	3.3154	-850	0	0	PET087737	3	0	0	1.8739
AI851790	120709	0	0	PET187021	1	PET129623	2	1.5584	120709	0	0	PET187021	1	PET129623	2	1.7313
AI854517	10198	0	1	PET044413	3	PET089767	1	3.0892	10198	0	1	PET044413	3	PET089767	1	2.45
AI894139	-2896	1	0	PET024604	2	PET076046	1	2.4696	-2896	1	0	PET024604	2	PET076046	1	1.9787
AI931714	7186	0	0	0	0	PET101749	3	2.4071	7186	0	0	0	0	PET101749	3	1.5035
Aicda	-9375	0	0	PET034101	2	0	0	1.5555	-9375	0	0	PET034101	2	0	0	1.2811
Aif1	-2722	0	0	PET277465	2	0	0	2.0583	-2722	0	0	PET277465	2	0	0	1.4625
Aifm1	-2128	0	0	0	0	PET213476	2	2.4699	-2128	0	0	0	0	PET213476	2	1.488
Aifm2	11474	0	0	PET178358	3	0	0	1.9077	11474	0	0	PET178358	3	0	0	1.4431
Aig1	184314	0	1	PET172436	1	PET119433	2	1.416	184314	0	1	PET172436	1	PET119433	2	1.6546
Aim1	64608	0	0	PET176245	2	PET122199	2	2.1455	64608	0	0	PET176245	2	PET122199	2	2.0924
Aim1l	-574	1	0	PET150591	2	0	0	1.5197	-12093	0	0	PET150602	2	0	0	1.2466
Aip	1215	0	0	PET296044	2	0	0	2.4709	1215	0	0	PET296044	2	0	0	1.5944
Aipl1	-99580	0	0	PET197823	1	PET137321	4	2.1788	-99580	0	0	PET197823	1	PET137321	4	2.0354
Aire	1758	0	0	PET180760	2	PET125320	1	3.9527	1758	0	0	PET180760	2	PET125320	1	2.7259
Ak1	-723	0	0	PET096631	1	PET018902	2	4.6277	-723	0	0	PET096631	1	PET018902	2	2.8925
AK162044	58539	0	0	PET250625	2	PET174306	1	1.7878	58539	0	0	PET250625	2	PET174306	1	1.8728
AK190093	3263	0	0	0	0	PET082960	5	3.9435	3263	0	0	0	0	PET082960	5	1.9535
Ak2	912	0	0	0	0	PET055671	3	3.7527	-10750	0	0	PET149659	1	PET055664	4	2.4158
Ak3	39584	0	0	PET299759	5	PET208619	26	8.1639	39584	0	0	PET299759	5	PET208619	26	4.1583
Ak3l1	-30912	1	1	PET145667	2	PET052905	5	2.4943	-30912	1	1	PET145667	2	PET052905	5	2.0571
Ak5	13036	0	0	0	0	PET044601	5	2.8816	2174	0	0	PET133902	3	0	0	1.7244
Ak7	1418	0	0	0	0	PET151723	4	4.1425	1418	0	0	0	0	PET151723	4	1.9767
Akap1	1907	0	0	0	0	PET139283	3	3.2508	1907	0	0	0	0	PET139283	3	1.733
Akap10	21488	0	0	0	0	PET136154	2	1.4629	21488	0	0	0	0	PET136154	2	1.1617
Akap12	23383	0	1	PET171449	8	PET118770	10	6.8416	23383	0	1	PET171449	8	PET118770	10	3.891
Akap13	7531	0	0	PET043996	1	PET089455	3	3.448	7531	0	0	PET043996	1	PET089455	3	2.5265
Akap2	-2855	0	0	PET141159	2	PET049835	15	10.0359	-2855	0	0	PET141159	2	PET049835	15	4.3556
Akap3	18817	0	0	0	0	PET083150	2	1.5056	18817	0	0	0	0	PET083150	2	1.1974
Akap5	28671	0	0	PET214221	2	0	0	1.2075	28671	0	0	PET214221	2	0	0	1.1366
Akap6	66787	0	0	PET211405	2	PET146991	1	1.7352	66787	0	0	PET211405	2	PET146991	1	1.8466
Akap7	-15475	1	0	PET173899	1	PET120523	12	4.5742	-15475	1	0	PET173899	1	PET120523	12	2.6057
Akap8	25238	0	1	PET276980	2	PET192486	2	2.6584	25238	0	1	PET276980	2	PET192486	2	2.179
Akap8l	-2926	0	0	PET276989	3	0	0	2.5997	-2926	0	0	PET276989	3	0	0	1.6704
Akap9	15225	0	1	PET000150	2	PET059011	8	5.1105	15225	0	1	PET000150	2	PET059011	8	3.1656
Akp2	6682	0	0	0	0	PET056859	4	2.9218	-4858	1	0	PET151435	2	PET056865	2	2.1306
Akp5	-1086	0	0	0	0	PET006853	2	2.8687	-1086	0	0	0	0	PET006853	2	1.4577
Akr1a4	-3176	0	0	PET147548	2	0	0	1.9876	-3176	0	0	PET147548	2	0	0	1.4385
Akr1b3	-26888	0	0	PET022998	8	PET074879	6	5.6295	-26888	0	0	PET022998	8	PET074879	6	3.5112
Akr1b7	-20215	0	0	PET023009	2	0	0	1.307	-20215	0	0	PET023009	2	0	0	1.1799
Akr1b8	-9780	0	0	PET022998	8	PET074879	6	7.0849	-9780	0	0	PET022998	8	PET074879	6	3.9128
Akr1c13	-263	0	0	PET220327	1	PET153127	3	5.4472	-263	0	0	PET220327	1	PET153127	3	3.1362
Akr1c14	1405	0	0	PET220306	1	PET153116	3	5.0434	1405	0	0	PET220306	1	PET153116	3	3.0241
Akr1c18	-6483	0	1	PET220320	1	PET153123	2	3.0223	-17641	0	0	PET220322	2	PET153124	2	2.3831
Akr1c19	-12511	0	1	PET220333	2	PET153131	1	2.5358	-12511	0	1	PET220333	2	PET153131	1	2.2093
Akr1c20	7933	0	1	PET220369	2	0	0	1.6154	7933	0	1	PET220369	2	0	0	1.3042
Akr1c21	-13367	0	1	0	0	PET153162	2	1.629	-13367	0	1	0	0	PET153162	2	1.2222
Akr1c6	32000	0	0	PET220364	2	0	0	1.1779	32000	0	0	PET220364	2	0	0	1.1233
Akr1d1	149896	0	0	PET023413	3	PET075209	25	5.5645	149896	0	0	PET023413	3	PET075209	25	3.3622
Akr1e1	-90613	0	0	0	0	PET153173	8	2.5019	-90613	0	0	0	0	PET153173	8	1.6109
Akr7a5	38266	0	0	PET151772	2	0	0	1.1311	38266	0	0	PET151772	2	0	0	1.102
Akt1	3165	0	0	0	0	PET152546	2	2.2575	3165	0	0	0	0	PET152546	2	1.4303
Akt1s1	278	1	0	PET041018	2	0	0	1.5197	278	1	0	PET041018	2	0	0	1.0226
Akt2	-12671	0	1	PET038819	2	PET085893	3	3.5698	-12671	0	1	PET038819	2	PET085893	3	2.6548
Akt3	-17566	0	0	0	0	PET014098	3	1.966	-17566	0	0	0	0	PET014098	3	1.3663
AL022779	6900	0	0	PET229447	1	PET159587	2	2.9917	6900	0	0	PET229447	1	PET159587	2	2.3224
Alas1	915	1	0	0	0	PET116579	2	1.868	12623	0	0	PET168333	2	0	0	1.2409
Alas2	-6171	0	0	0	0	PET217049	2	1.9379	-6171	0	0	0	0	PET217049	2	1.3501
Alcam	1410	1	0	0	0	PET186273	3	2.4183	1410	1	0	0	0	PET186273	3	1.1846
Aldh18a1	7903	0	0	PET301382	2	0	0	1.6168	7903	0	0	PET301382	2	0	0	1.3047
Aldh1a1	5137	0	0	PET298493	2	0	0	1.7844	5137	0	0	PET298493	2	0	0	1.3682
Aldh1a2	147072	0	0	PET163907	1	PET113557	3	1.7573	147072	0	0	PET163907	1	PET113557	3	1.8404
Aldh1a3	-2543	0	0	PET042852	2	PET088665	1	3.6378	-2543	0	0	PET042852	2	PET088665	1	2.6202
Aldh1a7	-6377	0	1	PET298518	2	0	0	1.6973	-6377	0	1	PET298518	2	0	0	1.335
Aldh1b1	-27948	0	0	PET139538	2	PET048696	14	5.803	-27948	0	0	PET139538	2	PET048696	14	3.1374
Aldh1l1	-36962	0	0	PET029818	3	PET079684	3	3.1248	-36962	0	0	PET029818	3	PET079684	3	2.5343
Aldh1l2	-5664	0	0	PET181812	7	PET125980	1	5.0643	-5664	0	0	PET181812	7	PET125980	1	3.1412
Aldh2	-6997	1	1	PET014496	5	0	0	1.8608	8970	0	0	PET014491	2	0	0	1.2872
Aldh3a1	16459	0	1	PET196002	2	PET136063	1	2.382	16459	0	1	PET196002	2	PET136063	1	2.1608
Aldh3a2	2057	0	0	0	0	PET136074	2	2.4808	43135	0	1	PET196002	2	PET136063	1	1.95
Aldh3b1	6138	0	0	PET296005	3	0	0	2.1981	6138	0	0	PET296005	3	0	0	1.543
Aldh4a1	4931	0	0	PET151833	2	0	0	1.7999	4931	0	0	PET151833	2	0	0	1.3775
Aldh5a1	35552	0	0	PET222792	2	0	0	1.1512	35552	0	0	PET222792	2	0	0	1.1128
Aldh6a1	1987	1	0	PET215495	2	0	0	1.1477	-68912	0	0	PET215508	2	0	0	1.0347
Aldh7a1	51031	0	1	0	0	PET202772	7	2.6029	51031	0	1	0	0	PET202772	7	1.6355
Aldh8a1	-109	0	0	PET173391	2	0	0	2.5823	-109	0	0	PET173391	2	0	0	1.628
Aldh9a1	21620	0	0	0	0	PET013297	3	1.8756	21620	0	0	0	0	PET013297	3	1.3363
Aldoa	231	1	0	PET050550	2	PET094008	1	3.4315	231	1	0	PET050550	2	PET094008	1	2.2903
Aldoa-ps1	672	0	0	PET211755	3	0	0	3.3048	672	0	0	PET211755	3	0	0	1.8719
Aldob	-44431	0	0	PET140125	1	PET049067	2	1.9543	-44431	0	0	PET140125	1	PET049067	2	1.9269
Aldoc	-120	1	0	PET198956	1	PET138044	2	3.5526	-120	1	0	PET198956	1	PET138044	2	2.2871
Alg1	-12431	0	0	PET261311	3	0	0	1.8734	-12431	0	0	PET261311	3	0	0	1.4307
Alg13	19861	0	0	PET311534	2	PET216883	6	4.2433	19861	0	0	PET311534	2	PET216883	6	2.8967
Alg14	-120	1	0	0	0	PET042074	2	1.868	93675	0	0	PET130253	4	0	0	1.2735
Alg2	44	1	0	PET139832	3	0	0	2.2527	2569	0	0	PET139831	2	0	0	1.4715
Alg3	3327	0	0	PET263589	2	0	0	1.9668	3327	0	0	PET263589	2	0	0	1.4314
Alg5	13001	0	0	0	0	PET036518	2	1.6393	13001	0	0	0	0	PET036518	2	1.2259
Alg6	-40303	0	1	PET145447	1	PET052743	10	4.1502	-40303	0	1	PET145447	1	PET052743	10	2.7594
Alg8	-882	0	0	PET046502	2	0	0	2.5823	-882	0	0	PET046502	2	0	0	1.628
Alk	44986	0	0	0	0	PET196183	9	3.1377	65810	0	0	PET282236	2	PET196179	2	1.9606
Alkbh	21389	0	0	PET216085	4	0	0	1.9781	21389	0	0	PET216085	4	0	0	1.4917
Alkbh2	564	1	0	0	0	PET067985	4	3.4299	8917	0	0	PET013040	2	PET067983	2	2.5637
Alkbh3	-29864	0	0	0	0	PET024302	4	2.0815	-29864	0	0	0	0	PET024302	4	1.4264
Alkbh4	-7137	0	1	PET016954	1	PET070625	2	2.9689	-7137	0	1	PET016954	1	PET070625	2	2.3189
Alkbh5	-43065	0	0	PET195862	3	PET135970	1	2.2292	-43065	0	0	PET195862	3	PET135970	1	2.0998
Alkbh6	-19792	0	0	0	0	PET086271	2	1.4883	11473	0	0	PET039364	2	0	0	1.2537
Alkbh8	-101893	0	0	0	0	PET107046	2	1.0283	-101893	0	0	0	0	PET107046	2	0.9833
Alms1	45671	0	0	0	0	PET079155	4	1.8873	45671	0	0	0	0	PET079155	4	1.3629
Alox12	4517	0	0	PET197542	4	0	0	2.8133	4517	0	0	PET197542	4	0	0	1.7619
Alox12b	-328	1	0	PET197290	3	0	0	2.2527	6467	0	0	PET197293	2	0	0	1.333
Alox12e	-5772	0	0	PET197555	1	PET137135	2	3.1028	-5772	0	0	PET197555	1	PET137135	2	2.3975
Alox15	-4584	0	0	PET197561	1	PET137141	2	3.2691	-4584	0	0	PET197561	1	PET137141	2	2.4574
Alox5	17224	0	1	0	0	PET082086	2	1.5398	17224	0	1	0	0	PET082086	2	1.2097
Alox5ap	-3160	0	0	PET019251	1	PET072181	2	3.5405	-3160	0	0	PET019251	1	PET072181	2	2.5572
Alox8	-25508	1	0	PET197303	2	0	0	0.1858	-25508	1	0	PET197303	2	0	0	0.5401
Alpk1	17709	0	0	PET131008	2	0	0	1.3468	17709	0	0	PET131008	2	0	0	1.1967
Alpk2	22800	0	0	PET292756	2	0	0	1.2719	22800	0	0	PET292756	2	0	0	1.1648
Alpk3	-624	0	0	PET044723	3	PET089993	1	5.2272	-624	0	0	PET044723	3	PET089993	1	3.1415
Als2	-55	0	0	PET075623	2	0	0	2.5823	-55	0	0	PET075623	2	0	0	1.628
Als2cl	94	1	0	PET169093	2	0	0	1.5197	32991	1	0	PET169099	2	PET117113	1	1.3861
Als2cr11	-16125	1	0	0	0	PET004331	2	0.4939	-16125	1	0	0	0	PET004331	2	0.6412
Als2cr12	1525	0	1	PET075554	4	PET004286	3	7.0394	1525	0	1	PET075554	4	PET004286	3	3.6805
Als2cr13	-5814	0	0	0	0	PET004440	2	1.967	-5814	0	0	0	0	PET004440	2	1.3362
Als2cr15	-12863	0	0	PET075794	3	PET004462	2	3.5023	-12863	0	0	PET075794	3	PET004462	2	2.6522
Als2cr2	205	1	0	0	0	PET004318	2	1.868	205	1	0	0	0	PET004318	2	1.008
Als2cr4	8785	1	0	0	0	PET004331	2	0.724	8785	1	0	0	0	PET004331	2	0.7221
Als2cr7	120058	0	0	PET075654	5	PET004360	3	2.8077	120058	0	0	PET075654	5	PET004360	3	2.4517
Alx4	-13406	0	0	PET104403	2	PET024247	1	2.4915	-13406	0	0	PET104403	2	PET024247	1	2.1955
Amacr	-4822	0	0	PET249185	5	PET173362	7	7.6431	-4822	0	0	PET249185	5	PET173362	7	3.9953
Ambn	-103192	0	0	0	0	PET065584	2	1.0254	-80623	0	0	PET009652	2	0	0	1.0175
Ambp	4016	0	0	0	0	PET050243	2	2.1364	4016	0	0	0	0	PET050243	2	1.4157
Amd1	-167	1	0	PET175657	2	PET121772	2	4.4504	-167	1	0	PET175657	2	PET121772	2	2.6351
Amelx	-76602	0	0	0	0	PET217908	2	1.0932	-46007	0	0	PET312942	2	0	0	1.0754
Amfr	2242	0	0	0	0	PET103339	4	3.7417	2242	0	0	0	0	PET103339	4	1.8821
Amh	130	1	0	0	0	PET125663	2	1.868	130	1	0	0	0	PET125663	2	1.008
Amhr2	2737	0	0	PET260763	7	0	0	4.451	2737	0	0	PET260763	7	0	0	2.2574
Amica1	-2679	0	0	PET159731	1	PET110686	2	3.692	-2679	0	0	PET159731	1	PET110686	2	2.6028
Amigo1	-21513	0	0	PET128911	2	PET041146	1	2.2428	-21513	0	0	PET128911	2	PET041146	1	2.0847
Amigo2	-129270	0	0	PET259765	2	PET180568	4	2.3522	-129270	0	0	PET259765	2	PET180568	4	2.1861
Ammecr1	-63710	0	0	0	0	PET216823	5	2.0117	-63710	0	0	0	0	PET216823	5	1.4211
Amot	9840	0	0	PET311607	2	0	0	1.5385	-154459	0	0	PET311619	2	PET216936	1	1.6957
Amotl1	-66083	0	0	PET155755	2	PET107893	5	2.9946	-66083	0	0	PET155755	2	PET107893	5	2.4544
Amotl2	-1242	0	0	0	0	PET116236	3	3.5824	-1242	0	0	0	0	PET116236	3	1.8716
Ampd1	12134	0	0	PET128151	2	0	0	1.4672	12134	0	0	PET128151	2	0	0	1.2462
Ampd2	6688	0	0	PET128898	2	0	0	1.6791	6688	0	0	PET128898	2	0	0	1.3283
Ampd3	-26647	0	0	PET048202	1	PET092445	3	2.5898	-26647	0	0	PET048202	1	PET092445	3	2.2068
Amph	-106825	0	0	PET221946	3	PET154295	5	2.9356	-106825	0	0	PET221946	3	PET154295	5	2.4787
Amy1	-192	0	0	0	0	PET041521	3	3.7463	-192	0	0	0	0	PET041521	3	1.8843
Amy2	115657	0	1	0	0	PET041510	4	1.5437	115657	0	1	0	0	PET041510	4	1.2216
Anapc1	25	1	0	PET108568	2	PET027125	1	3.4315	25	1	0	PET108568	2	PET027125	1	2.2903
Anapc10	2188	0	0	PET062145	2	0	0	2.1693	2188	0	0	PET062145	2	0	0	1.4971
Anapc13	68824	0	0	PET167846	3	0	0	1.2714	66439	1	0	PET167845	3	PET116233	1	1.4358
Anapc2	14172	0	0	PET095126	1	PET017898	2	2.5316	14172	0	0	PET095126	1	PET017898	2	2.1776
Anapc4	-295	1	0	PET005828	2	PET062887	1	3.4315	-295	1	0	PET005828	2	PET062887	1	2.2903
Anapc5	3717	0	0	PET014761	2	0	0	1.918	3717	0	0	PET014761	2	0	0	1.4145
Anapc7	-1264	0	0	PET014682	2	0	0	2.4488	-1264	0	0	PET014682	2	0	0	1.5876
Ang1	225	1	0	0	0	PET166973	2	1.8444	225	1	0	0	0	PET166973	2	0.9994
Ang4	29605	0	1	PET239954	2	0	0	1.1988	29605	0	1	PET239954	2	0	0	1.1327
Angel1	-44650	0	0	PET215944	2	PET150151	2	2.3416	-44650	0	0	PET215944	2	PET150151	2	2.1492
Angel2	-9065	0	0	PET091553	4	PET015446	1	3.5631	-9065	0	0	PET091553	4	PET015446	1	2.6364
Angpt1	57715	0	0	PET252347	2	0	0	1.0306	174421	0	0	PET252340	3	0	0	1.0783
Angpt2	83427	0	0	0	0	PET097411	5	1.8853	83427	0	0	0	0	PET097411	5	1.3818
Angpt4	-5700	0	0	PET111656	4	0	0	2.6689	-5700	0	0	PET111656	4	0	0	1.7186
Angptl2	-19409	0	0	PET096776	2	PET018990	3	3.2412	-19409	0	0	PET096776	2	PET018990	3	2.5363
Angptl3	57076	0	0	PET145345	2	0	0	1.0332	57076	0	0	PET145345	2	0	0	1.0558
Angptl4	6697	0	0	PET277193	2	PET192660	1	2.9273	6697	0	0	PET277193	2	PET192660	1	2.3622
Angptl6	3105	1	0	PET156460	4	0	0	1.9999	3105	1	0	PET156460	4	0	0	1.2287
Ank	-4075	0	0	PET250759	2	0	0	1.8785	-4075	0	0	PET250759	2	0	0	1.4006
Ank1	-73533	0	0	PET055794	4	PET097640	3	2.917	-73533	0	0	PET055794	4	PET097640	3	2.4786
Ank2	34630	0	0	0	0	PET042572	5	2.3096	-22490	0	0	PET130926	2	PET042547	1	2.0748
Ank3	-64282	0	0	PET179453	1	PET124472	7	3.1264	-64282	0	0	PET179453	1	PET124472	7	2.4147
Ankfy1	5907	0	0	0	0	PET137401	3	2.5164	5907	0	0	0	0	PET137401	3	1.5594
Ankhd1	-418	1	0	PET289179	1	PET201024	2	3.5526	-418	1	0	PET289179	1	PET201024	2	2.2871
Ankib1	105310	0	0	PET000122	3	0	0	1.1546	105310	0	0	PET000122	3	0	0	1.1381
Ankk1	-6822	0	0	PET160425	2	0	0	1.6716	-6822	0	0	PET160425	2	0	0	1.3254
Ankmy1	-1126	0	0	PET080097	4	0	0	3.8412	-1126	0	0	PET080097	4	0	0	2.0438
Ankmy2	31517	0	0	PET209826	2	PET145844	1	2.057	31517	0	0	PET209826	2	PET145844	1	2.0012
Ankra2	-291	1	0	PET232329	1	PET161595	2	3.5595	-291	1	0	PET232329	1	PET161595	2	2.3068
Ankrd1	-4699	0	0	PET300728	1	PET209368	5	4.8174	-4699	0	0	PET300728	1	PET209368	5	2.9625
Ankrd10	-5155	0	0	0	0	PET096786	5	3.5555	10449	0	0	PET054530	2	PET096783	1	2.2523
Ankrd11	-2780	0	0	PET068334	2	PET106344	3	5.0333	-2780	0	0	PET068334	2	PET106344	3	3.1229
Ankrd12	17086	0	0	PET281357	3	0	0	1.7432	17086	0	0	PET281357	3	0	0	1.3906
Ankrd13a	26884	0	0	PET013188	6	0	0	2.4115	26884	0	0	PET013188	6	0	0	1.6755
Ankrd13b	5675	0	0	PET198742	3	0	0	2.2449	5675	0	0	PET198742	3	0	0	1.5512
Ankrd13c	-15318	0	1	0	0	PET045091	9	4.0035	-15318	0	1	0	0	PET045091	9	2.03
Ankrd13d	-14285	0	0	PET296081	2	0	0	1.4149	-14285	0	0	PET296081	2	0	0	1.2253
Ankrd15	67052	0	1	PET299269	5	PET208226	9	4.609	67052	0	1	PET299269	5	PET208226	9	3.1588
Ankrd16	14723	0	0	PET093355	2	0	0	1.4043	14723	0	0	PET093355	2	0	0	1.2206
Ankrd17	-2891	0	0	PET009856	1	PET065753	2	3.6288	-2891	0	0	PET009856	1	PET065753	2	2.5817
Ankrd2	-8015	0	0	PET301641	2	0	0	1.6116	-8015	0	0	PET301641	2	0	0	1.302
Ankrd23	7491	0	0	PET072815	2	0	0	1.6365	7491	0	0	PET072815	2	0	0	1.3122
Ankrd24	9476	0	0	0	0	PET125821	2	1.761	9476	0	0	0	0	PET125821	2	1.2681
Ankrd25	-221	1	0	PET156695	4	0	0	2.8959	28802	1	0	PET156684	3	PET108507	1	1.5869
Ankrd26	173	1	0	PET033490	2	0	0	1.5197	-157573	0	0	PET033518	2	PET082288	1	1.6844
Ankrd28	-138162	0	0	PET238081	3	PET165711	11	3.8283	-138162	0	0	PET238081	3	PET165711	11	2.8566
Ankrd29	1978	0	0	PET286200	2	0	0	2.2126	1978	0	0	PET286200	2	0	0	1.5133
Ankrd32	178900	0	0	PET229762	2	0	0	0.7976	178900	0	0	PET229762	2	0	0	0.9342
Ankrd33	-45674	0	0	PET260493	2	PET181070	1	1.8912	-45674	0	0	PET260493	2	PET181070	1	1.9233
Ankrd35	5930	0	0	PET127198	4	PET039986	2	4.6034	5930	0	0	PET127198	4	PET039986	2	3.044
Ankrd38	32469	0	0	PET145290	1	PET052631	3	2.4765	32469	0	0	PET145290	1	PET052631	3	2.1472
Ankrd39	7491	0	0	PET072815	2	0	0	1.6365	7491	0	0	PET072815	2	0	0	1.3122
Ankrd42	-3491	0	0	PET045997	2	0	0	1.9455	-3491	0	0	PET045997	2	0	0	1.424
Ankrd43	-28567	0	0	PET194803	2	PET135201	1	2.1009	-28567	0	0	PET194803	2	PET135201	1	2.0247
Ankrd44	34817	0	0	0	0	PET003925	3	1.6865	34817	0	0	0	0	PET003925	3	1.2678
Ankrd45	485	1	0	PET087634	4	0	0	2.8959	485	1	0	PET087634	4	0	0	1.4653
Ankrd46	85021	0	1	PET251634	4	0	0	1.4495	85021	0	1	PET251634	4	0	0	1.2764
Ankrd47	454	1	0	PET277200	2	0	0	1.5189	454	1	0	PET277200	2	0	0	1.0226
Ankrd5	9606	0	0	0	0	PET027923	5	3.0902	9606	0	0	0	0	PET027923	5	1.7392
Ankrd50	-36830	0	1	PET120555	1	PET035380	2	2.0392	-36830	0	1	PET120555	1	PET035380	2	1.966
Ankrd52	-4311	0	1	PET187736	2	0	0	1.8547	-4311	0	1	PET187736	2	0	0	1.3922
Ankrd6	-5608	0	1	PET137847	2	PET047507	2	3.7307	-5608	0	1	PET137847	2	PET047507	2	2.6942
Ankrd9	-30279	0	0	PET219124	1	PET152308	2	2.1296	-30279	0	0	PET219124	1	PET152308	2	2.0043
Anks1	5992	0	0	PET276031	2	PET191824	1	2.9959	5992	0	0	PET276031	2	PET191824	1	2.3905
Anks1b	-119366	0	0	PET182923	5	PET126751	9	4.0446	-119366	0	0	PET182923	5	PET126751	9	2.9697
Anks3	-7437	0	0	0	0	PET181596	2	1.8604	-7437	0	0	0	0	PET181596	2	1.3014
Anks6	9201	0	0	PET139758	2	0	0	1.5621	9201	0	0	PET139758	2	0	0	1.2837
Anln	-6063	0	1	0	0	PET108594	2	1.9484	-6063	0	1	0	0	PET108594	2	1.3302
Anp32a	-3311	0	0	PET162411	3	PET112617	1	3.9857	-3311	0	0	PET162411	3	PET112617	1	2.7636
Anp32c	-22568	0	0	PET192134	2	0	0	1.2748	-22568	0	0	PET192134	2	0	0	1.1661
Anp32e	33650	0	0	0	0	PET039868	3	1.6968	33650	0	0	0	0	PET039868	3	1.2745
Anpep	-25862	0	0	PET044495	3	0	0	1.587	-25862	0	0	PET044495	3	0	0	1.3228
Antxr1	621	1	0	PET029337	2	PET079329	1	3.4326	621	1	0	PET029337	2	PET079329	1	2.3063
Antxr2	158680	0	0	PET010631	1	PET066306	4	1.9605	158680	0	0	PET010631	1	PET066306	4	1.9363
Anubl1	20267	0	0	PET033178	2	0	0	1.3075	20267	0	0	PET033178	2	0	0	1.1818
Anxa1	26086	0	0	PET298476	2	0	0	1.2337	26086	0	0	PET298476	2	0	0	1.152
Anxa10	45138	0	0	PET059913	2	PET100506	1	1.8963	45138	0	0	PET059913	2	PET100506	1	1.9257
Anxa11	873	0	0	0	0	PET165053	3	3.7626	22795	0	0	PET237214	3	PET165057	1	2.2478
Anxa13	83202	0	0	0	0	PET176674	5	1.8937	83202	0	0	0	0	PET176674	5	1.3811
Anxa2	-364	0	0	0	0	PET113358	2	2.9307	83465	0	0	PET163618	1	PET113368	2	1.8195
Anxa3	1714	0	0	0	0	PET066211	2	2.594	1714	0	0	0	0	PET066211	2	1.5504
Anxa4	-5924	0	0	0	0	PET079279	2	1.9587	-5924	0	0	0	0	PET079279	2	1.3335
Anxa5	73572	0	0	0	0	PET035227	8	2.6014	73572	0	0	0	0	PET035227	8	1.6685
Anxa6	-517	1	0	PET195094	3	0	0	2.2641	-517	1	0	PET195094	3	0	0	1.2642
Anxa7	971	0	0	PET236371	4	PET164466	1	5.8703	971	0	0	PET236371	4	PET164466	1	3.3383
Anxa8	-73385	0	0	PET238378	2	PET165919	1	1.6962	-73385	0	0	PET238378	2	PET165919	1	1.8243
Aoah	191411	0	0	PET222198	1	PET154487	4	1.879	191411	0	0	PET222198	1	PET154487	4	1.8979
Aoc2	2576	0	0	0	0	PET140838	2	2.3653	2576	0	0	0	0	PET140838	2	1.4579
Aoc3	3263	0	1	PET202985	3	PET140839	2	4.7783	3263	0	1	PET202985	3	PET140839	2	3.0718
Aof1	-2036	0	0	PET225869	2	0	0	2.1982	-2036	0	0	PET225869	2	0	0	1.5086
Aof2	-64460	0	0	PET151166	1	PET056700	4	2.4125	-64460	0	0	PET151166	1	PET056700	4	1.9964
Aox1	870	0	0	PET075452	2	0	0	2.5816	870	0	0	PET075452	2	0	0	1.608
Aox3	248	1	0	PET075464	1	PET004230	2	3.5477	248	1	0	PET075464	1	PET004230	2	2.2871
Aox3l1	17297	0	0	PET075490	4	0	0	2.0756	-20609	1	0	PET075484	3	PET004243	1	1.6669
Aox4	47314	1	0	PET075484	3	PET004243	1	1.1195	47314	1	0	PET075484	3	PET004243	1	1.4734
Ap1b1	27101	0	0	PET188413	2	0	0	1.223	27101	0	0	PET188413	2	0	0	1.1434
Ap1g1	-18325	0	1	0	0	PET104812	2	1.5154	-18325	0	1	0	0	PET104812	2	1.2154
Ap1g2	439	1	0	PET240297	3	0	0	2.2527	439	1	0	PET240297	3	0	0	1.2686
Ap1gbp1	10195	0	0	PET199938	3	PET138752	3	4.1812	10195	0	0	PET199938	3	PET138752	3	2.9623
Ap1m1	5639	0	1	PET061173	2	PET101340	2	3.726	5639	0	1	PET061173	2	PET101340	2	2.6926
Ap1m2	6215	0	0	0	0	PET108443	2	1.9375	6215	0	0	0	0	PET108443	2	1.3267
Ap1s1	-54	1	0	PET017136	2	PET070741	2	4.4504	-54	1	0	PET017136	2	PET070741	2	2.6351
Ap1s2	-35889	0	1	PET312623	1	PET217660	2	2.0512	-35889	0	1	PET312623	1	PET217660	2	1.9714
Ap1s3	68999	0	0	PET078263	3	PET006222	4	2.9926	68999	0	0	PET078263	3	PET006222	4	2.4944
Ap2a1	-5269	0	1	PET041031	2	0	0	1.7728	-5269	0	1	PET041031	2	0	0	1.3548
Ap2a2	-45640	0	1	PET053016	1	PET095708	2	1.9425	-45640	0	1	PET053016	1	PET095708	2	1.9213
Ap2m1	-406	0	0	PET263572	2	0	0	2.5823	-406	0	0	PET263572	2	0	0	1.628
Ap2s1	-112	1	0	PET037962	1	PET085335	2	3.5526	-112	1	0	PET037962	1	PET085335	2	2.2871
Ap3b1	2578	0	0	0	0	PET161118	3	3.0362	6209	0	0	PET231644	2	PET161120	1	2.3814
Ap3b2	-3461	0	0	PET044793	2	PET090041	2	4.1616	-3461	0	0	PET044793	2	PET090041	2	2.8371
Ap3d1	-6371	0	0	0	0	PET125651	2	1.9267	3668	0	0	PET181296	2	0	0	1.4165
Ap3m1	4186	0	0	0	0	PET164532	6	4.1704	4186	0	0	0	0	PET164532	6	2.0263
Ap3m2	-1407	0	0	0	0	PET097627	2	2.7125	-1407	0	0	0	0	PET097627	2	1.5554
Ap3s1	-12117	0	0	0	0	PET103388	2	1.6656	-12592	0	1	PET306070	2	0	0	1.2412
Ap3s2	-19320	0	0	PET044505	1	PET089827	2	2.36	-19320	0	0	PET044505	1	PET089827	2	2.1066
Ap4b1	11648	0	0	PET128276	2	0	0	1.4808	11648	0	0	PET128276	2	0	0	1.2516
Ap4e1	-10549	0	1	PET108266	1	PET026965	4	3.6227	-10549	0	1	PET108266	1	PET026965	4	2.5884
Ap4s1	167	1	0	PET211269	3	0	0	2.2527	-3694	0	0	0	0	PET146885	2	1.4027
Apaf1	85307	0	0	PET182965	2	PET126775	1	1.6417	85307	0	0	PET182965	2	PET126775	1	1.7988
Apba1	1404	0	0	PET298984	2	PET208052	2	5.1052	1404	0	0	PET298984	2	PET208052	2	3.1249
Apba2	15673	0	1	PET042623	2	0	0	1.3845	15673	0	1	PET042623	2	0	0	1.2125
Apba2bp	27039	0	0	PET112168	1	PET029568	2	2.1911	27039	0	0	PET112168	1	PET029568	2	1.9188
Apbb1	11	1	0	PET047570	2	PET091995	1	3.4315	11	1	0	PET047570	2	PET091995	1	2.3045
Apbb1ip	-33238	0	0	0	0	PET017674	5	2.3312	-33238	0	0	0	0	PET017674	5	1.5236
Apbb2	86277	0	0	PET007308	2	PET063983	5	2.8191	86277	0	0	PET007308	2	PET063983	5	2.3853
Apbh	35873	0	0	PET039537	2	0	0	1.1478	35873	0	0	PET039537	2	0	0	1.1096
Apc	-8753	0	0	PET288706	2	0	0	1.5798	-8753	0	0	PET288706	2	0	0	1.2905
Apc2	-3466	0	0	PET181180	1	PET125584	2	3.4828	-3466	0	0	PET181180	1	PET125584	2	2.532
Apcdd1	20952	0	0	0	0	PET203331	2	1.4713	20952	0	0	0	0	PET203331	2	1.1648
Apcs	-37944	0	0	0	0	PET013801	2	1.2862	30395	0	0	PET089197	2	0	0	1.1295
Apeh	2532	1	0	PET168642	2	0	0	1.0297	2532	1	0	PET168642	2	0	0	0.8685
Aph1a	31693	0	0	0	0	PET012782	3	1.72	47415	1	0	PET087716	2	PET012780	1	1.3448
Aph1b	9146	0	0	PET163230	2	0	0	1.5642	9146	0	0	PET163230	2	0	0	1.2845
Aph1c	-8093	0	0	PET163239	2	0	0	1.6065	-8093	0	0	PET163239	2	0	0	1.2992
Api5	-152579	0	0	PET104579	2	PET024363	6	2.6739	-152579	0	0	PET104579	2	PET024363	6	2.3286
Apip	37346	0	0	PET105294	2	0	0	1.1374	142625	0	0	PET105301	3	0	0	1.1058
Apln	-37432	0	0	PET306519	2	PET213430	8	4.1685	-37432	0	0	PET306519	2	PET213430	8	2.8749
Aplp1	-2560	0	0	PET039387	2	0	0	2.0926	-2560	0	0	PET039387	2	0	0	1.4721
Aplp2	-1714	0	0	0	0	PET109381	2	2.594	-1714	0	0	0	0	PET109381	2	1.5229
Apoa1bp	-2626	0	1	PET125877	2	0	0	2.0751	-2626	0	1	PET125877	2	0	0	1.4681
Apoa5	343	0	0	PET159935	2	0	0	2.5823	343	0	0	PET159935	2	0	0	1.628
Apob	919	0	0	0	0	PET143957	2	2.9307	-156849	0	1	PET207395	2	PET143943	5	2.2375
Apobec1	112	0	0	0	0	PET082710	3	3.7626	112	0	0	0	0	PET082710	3	1.857
Apobec2	-2014	0	0	PET279277	1	PET194077	3	4.6345	-2014	0	0	PET279277	1	PET194077	3	2.9097
Apobec3	14526	0	1	0	0	PET178764	8	3.7383	14526	0	1	0	0	PET178764	8	1.9598
Apobec4	-23629	0	0	PET086378	1	PET011859	2	2.2548	-23629	0	0	PET086378	1	PET011859	2	2.0616
Apof	476	0	0	0	0	PET130103	2	2.9307	476	0	0	0	0	PET130103	2	1.6133
Apoh	-737	0	0	PET204332	2	0	0	2.5884	-74263	0	0	PET204325	3	PET141794	2	2.2332
Apol2	-3231	0	1	0	0	PET178457	4	3.4445	-3231	0	1	0	0	PET178457	4	1.8098
Apol6	-8729	0	0	0	0	PET178363	4	2.7502	-8729	0	0	0	0	PET178363	4	1.6271
Apold1	8031	0	0	PET035592	2	0	0	1.6109	8031	0	0	PET035592	2	0	0	1.3025
Apon	-810	0	1	0	0	PET130099	2	2.9307	-810	0	1	0	0	PET130099	2	1.6133
App	-20993	0	0	PET270911	2	PET188252	2	2.7666	-20993	0	0	PET270911	2	PET188252	2	2.3667
Appbp1	6216	0	0	PET065212	2	0	0	1.7072	6216	0	0	PET065212	2	0	0	1.3387
Aprin	-4062	0	0	PET019510	1	PET072334	2	3.3598	-4062	0	0	PET019510	1	PET072334	2	2.4894
Aptx	141	1	0	PET138666	1	PET048140	3	4.3846	141	1	0	PET138666	1	PET048140	3	2.5308
Aqp1	-25485	0	0	PET025780	2	0	0	1.2404	-25485	0	0	PET025780	2	0	0	1.1517
Aqp11	8670	0	0	0	0	PET091359	3	2.3069	8670	0	0	0	0	PET091359	3	1.4736
Aqp12	-3049	0	0	0	0	PET007494	2	2.2767	-3049	0	0	0	0	PET007494	2	1.4318
Aqp2	-37360	0	0	0	0	PET180850	2	1.292	-37360	0	0	0	0	PET180850	2	1.1138
Aqp3	-3058	0	0	PET138762	1	PET048192	2	3.583	-3058	0	0	PET138762	1	PET048192	2	2.5662
Aqp4	27832	0	1	0	0	PET199201	2	1.3797	186707	0	0	PET286538	4	0	0	1.1828
Aqp7	-3795	0	0	PET138749	2	0	0	1.9111	-3795	0	0	PET138749	2	0	0	1.4131
Aqp8	-48858	0	0	PET050071	3	0	0	1.374	-48858	0	0	PET050071	3	0	0	1.2357
Aqp9	-13249	0	0	PET163878	2	0	0	1.4381	-13249	0	0	PET163878	2	0	0	1.2332
Aqr	-3189	0	1	PET106613	2	PET025826	4	5.4406	-3189	0	1	PET106613	2	PET025826	4	3.2495
Ar	76284	0	1	PET300706	4	0	0	1.4831	76284	0	1	PET300706	4	0	0	1.3018
Araf	-76723	0	1	PET305642	1	PET212839	2	1.7269	-76723	0	1	PET305642	1	PET212839	2	1.8174
Arbp	-5587	1	0	0	0	PET068203	2	0.9222	-5587	1	0	0	0	PET068203	2	0.7366
Arc	19480	0	0	PET255967	1	PET178055	7	4.0972	19480	0	0	PET255967	1	PET178055	7	2.7439
Areg	23429	0	0	PET009972	2	0	0	1.264	23429	0	0	PET009972	2	0	0	1.1614
Arf1	1482	0	0	PET195621	5	0	0	4.1549	1482	0	0	PET195621	5	0	0	2.145
Arf2	-293	1	0	0	0	PET141248	3	2.7	86463	0	1	PET203592	1	PET141262	3	1.9455
Arf4	13927	0	0	PET237302	2	0	0	1.4221	13927	0	0	PET237302	2	0	0	1.2283
Arf6	2432	0	0	PET213147	2	0	0	2.1115	2432	0	0	PET213147	2	0	0	1.4802
Arfgap1	-12802	0	0	0	0	PET032447	5	2.8935	-12802	0	0	0	0	PET032447	5	1.6875
Arfgap3	-226	0	0	0	0	PET179184	2	2.9192	-226	0	0	0	0	PET179184	2	1.6369
Arfgef1	15556	0	0	PET070010	2	0	0	1.3869	15556	0	0	PET070010	2	0	0	1.2147
Arfgef2	88	1	0	PET114248	3	0	0	2.2527	88	1	0	PET114248	3	0	0	1.2686
Arfip2	244	0	0	PET047575	2	0	0	2.5823	244	0	0	PET047575	2	0	0	1.628
Arfl4	16408	0	0	PET203076	2	PET140891	10	5.5634	16408	0	0	PET203076	2	PET140891	10	3.2961
Arfrp1	27446	0	0	0	0	PET032500	8	3.2524	27446	0	0	0	0	PET032500	8	1.8307
Arg1	-100964	0	0	PET173857	9	PET120490	1	2.9665	-100964	0	0	PET173857	9	PET120490	1	2.4473
Arg2	5633	0	0	PET214602	4	0	0	2.676	5633	0	0	PET214602	4	0	0	1.7208
Arhgap10	20030	0	0	0	0	PET101724	2	1.4864	20030	0	0	0	0	PET101724	2	1.1704
Arhgap12	11567	0	0	PET285516	2	0	0	1.4856	11567	0	0	PET285516	2	0	0	1.2492
Arhgap15	-16564	0	1	PET098145	2	PET019907	4	3.7461	-16564	0	1	PET098145	2	PET019907	4	2.724
Arhgap17	33228	0	0	0	0	PET093663	6	2.6086	33228	0	0	0	0	PET093663	6	1.6232
Arhgap18	5516	0	0	PET174095	2	PET120669	1	3.0526	5516	0	0	PET174095	2	PET120669	1	2.4118
Arhgap19	-19471	0	0	0	0	PET209993	4	2.3097	-19471	0	0	0	0	PET209993	4	1.4932
Arhgap20	-28135	0	0	0	0	PET111375	2	1.3789	63689	0	0	PET160736	3	0	0	1.2019
Arhgap21	-3293	0	0	PET094551	4	PET017532	1	4.4816	-3293	0	0	PET094551	4	PET017532	1	2.9383
Arhgap22	-82782	0	0	PET238284	2	PET165844	2	2.0276	-82782	0	0	PET238284	2	PET165844	2	2.0196
Arhgap23	-2731	0	1	PET202115	2	PET140271	1	3.5795	-2731	0	1	PET202115	2	PET140271	1	2.6003
Arhgap24	-1933	0	0	PET011284	2	PET066772	1	3.8709	-1933	0	0	PET011284	2	PET066772	1	2.6983
Arhgap25	-17107	0	0	0	0	PET079343	2	1.5405	-12769	0	1	PET029376	2	0	0	1.2394
Arhgap26	-20104	0	0	PET289610	2	PET201319	4	3.5854	-20104	0	0	PET289610	2	PET201319	4	2.6681
Arhgap28	-60345	0	0	PET281650	2	PET195771	1	1.7756	-60345	0	0	PET281650	2	PET195771	1	1.8667
Arhgap29	3723	0	0	PET130374	2	PET042153	1	3.3369	3723	0	0	PET130374	2	PET042153	1	2.5338
Arhgap6	108432	0	0	PET312926	2	0	0	0.8934	108432	0	0	PET312926	2	0	0	0.9857
Arhgap8	-40532	0	0	PET257836	4	PET179347	5	3.9403	-40532	0	0	PET257836	4	PET179347	5	2.8841
Arhgef1	24187	0	0	0	0	PET085620	7	3.0825	24187	0	0	0	0	PET085620	7	1.7716
Arhgef10	11225	0	1	PET055060	1	PET097163	3	3.15	11225	0	1	PET055060	1	PET097163	3	2.4208
Arhgef10l	9225	1	0	PET152048	6	PET057271	2	3.7817	9225	1	0	PET152048	6	PET057271	2	2.5446
Arhgef11	18899	0	0	PET125789	3	0	0	1.7038	18899	0	0	PET125789	3	0	0	1.368
Arhgef12	34781	0	0	PET159381	4	0	0	1.7718	34781	0	0	PET159381	4	0	0	1.416
Arhgef15	-2562	0	0	PET197236	2	0	0	2.0867	-2562	0	0	PET197236	2	0	0	1.472
Arhgef16	2349	0	0	PET154175	2	PET058678	1	3.7038	2349	0	0	PET154175	2	PET058678	1	2.661
Arhgef17	3927	0	0	0	0	PET091672	2	2.1499	3927	0	0	0	0	PET091672	2	1.3935
Arhgef19	39632	0	0	PET152163	4	0	0	1.716	39632	0	0	PET152163	4	0	0	1.3964
Arhgef2	-22463	0	0	PET126025	6	0	0	2.5205	-22463	0	0	PET126025	6	0	0	1.6951
Arhgef3	11320	0	0	PET237417	1	PET165225	4	3.5653	11320	0	0	PET237417	1	PET165225	4	2.569
Arhgef4	-2384	0	0	PET072541	2	0	0	2.121	-2384	0	0	PET072541	2	0	0	1.4834
Arhgef5	31991	0	0	PET024196	2	0	0	1.179	31991	0	0	PET024196	2	0	0	1.1228
Arhgef6	2203	0	0	PET307022	2	0	0	2.1593	2203	0	0	PET307022	2	0	0	1.496
Arhgef7	-5320	0	0	PET054555	2	0	0	1.7684	-5320	0	0	PET054555	2	0	0	1.3612
Arhgef9	10052	0	0	PET308978	1	PET215127	2	2.7365	10052	0	0	PET308978	1	PET215127	2	2.2592
Arid1a	-12608	0	0	PET150542	1	PET056299	2	2.5996	-12608	0	0	PET150542	1	PET056299	2	2.2051
Arid1b	-510	1	0	PET273050	1	PET189685	2	3.5595	55708	0	0	PET273063	2	PET189693	6	2.6209
Arid2	-42591	0	1	PET259544	1	PET180439	9	3.8862	-42591	0	1	PET259544	1	PET180439	9	2.6754
Arid3a	-4191	0	1	PET181075	4	0	0	2.8614	-4191	0	1	PET181075	4	0	0	1.7814
Arid3b	7124	0	0	0	0	PET112038	11	5.3717	7124	0	0	0	0	PET112038	11	2.3623
Arid4a	-59	1	0	PET213422	1	PET148388	2	3.5526	-59	1	0	PET213422	1	PET148388	2	2.2871
Arid4b	-9182	0	0	PET221431	2	0	0	1.5628	-9182	0	0	PET221431	2	0	0	1.2858
Arid5a	-9110	0	0	0	0	PET002421	2	1.7768	-9110	0	0	0	0	PET002421	2	1.2735
Arid5b	-771	0	0	PET179228	5	PET124305	12	13.3839	-771	0	0	PET179228	5	PET124305	12	5.2408
Arih1	13631	0	0	PET161906	2	PET112239	1	2.487	13631	0	0	PET161906	2	PET112239	1	2.1891
Arih2	-5537	0	0	0	0	PET116863	5	3.4984	-5537	0	0	0	0	PET116863	5	1.846
Arl1	4125	0	0	PET182681	2	0	0	1.8733	31739	0	0	PET182685	4	0	0	1.43
Arl13a	73799	0	0	0	0	PET216435	4	1.6928	73799	0	0	0	0	PET216435	4	1.3125
Arl14	-1494	0	1	PET123875	2	0	0	2.3579	-1494	0	1	PET123875	2	0	0	1.5595
Arl15	15882	0	0	PET234500	1	PET163099	3	2.9119	15882	0	0	PET234500	1	PET163099	3	2.3325
Arl2	238	1	0	PET296488	3	0	0	2.2275	238	1	0	PET296488	3	0	0	1.251
Arl2bp	-294	1	0	PET064183	3	0	0	2.2527	-4515	0	0	PET064181	2	0	0	1.3853
Arl3	42985	0	0	PET302505	1	PET210601	5	2.918	42985	0	0	PET302505	1	PET210601	5	2.3374
Arl4a	37230	0	0	PET210188	1	PET146112	6	3.2847	37230	0	0	PET210188	1	PET146112	6	2.472
Arl4c	89044	0	0	PET079415	5	PET007028	5	3.5094	89044	0	0	PET079415	5	PET007028	5	2.7365
Arl5a	44561	0	0	PET099110	2	0	0	1.0927	44561	0	0	PET099110	2	0	0	1.0842
Arl5b	14743	0	0	0	0	PET016983	2	1.5932	10450	0	0	PET093730	2	0	0	1.2663
Arl5c	165	1	0	0	0	PET140380	2	1.868	165	1	0	0	0	PET140380	2	1.008
Arl6	-4810	0	1	PET268595	1	PET186746	3	3.8166	-4810	0	1	PET268595	1	PET186746	3	2.6507
Arl6ip1	2548	0	0	PET049219	1	PET093174	2	3.7494	2548	0	0	PET049219	1	PET093174	2	2.6178
Arl6ip2	-188	1	0	PET283045	3	PET196760	1	4.1646	-2081	0	0	PET283046	1	PET196761	2	2.6742
Arl6ip4	49308	0	0	PET015019	3	0	0	1.3712	49308	0	0	PET015019	3	0	0	1.2345
Arl6ip5	-2257	0	0	PET030803	1	PET080391	3	4.53	-2257	0	0	PET030803	1	PET080391	3	2.8744
Arl6ip6	-610	1	0	PET099265	2	0	0	1.5197	-610	1	0	PET099265	2	0	0	1.0226
Arl8b	-79853	0	0	PET032183	2	PET081359	3	2.3527	-79853	0	0	PET032183	2	PET081359	3	2.1798
Arl9	-4504	0	0	0	0	PET064896	2	2.0841	-4504	0	0	0	0	PET064896	2	1.3732
Armc1	50288	1	1	PET118097	2	0	0	0.0017	50288	1	1	PET118097	2	0	0	0.4704
Armc2	1808	0	0	PET175922	2	PET121963	11	9.5439	1808	0	0	PET175922	2	PET121963	11	4.3033
Armc3	61646	0	0	PET094253	3	0	0	1.2996	61646	0	0	PET094253	3	0	0	1.2117
Armc4	-82661	0	0	PET285666	1	PET198551	2	1.698	-82661	0	0	PET285666	1	PET198551	2	1.803
Armc5	-16969	0	1	PET050853	2	0	0	1.3599	-16969	0	1	PET050853	2	0	0	1.2022
Armc6	-225	1	0	PET060845	3	0	0	2.2624	-225	1	0	PET060845	3	0	0	1.2527
Armc7	8008	1	0	PET205422	2	0	0	0.5493	8008	1	0	PET205422	2	0	0	0.6975
Armc8	61916	0	0	PET167383	4	0	0	1.5579	61916	0	0	PET167383	4	0	0	1.3312
Armc9	46871	0	0	PET079007	2	PET006736	5	3.2369	46871	0	0	PET079007	2	PET006736	5	2.5464
Armcx1	-1636	0	0	PET310922	2	0	0	2.3099	-1636	0	0	PET310922	2	0	0	1.5444
Armcx2	-109626	0	0	PET310938	2	0	0	0.8946	-109626	0	0	PET310938	2	0	0	0.9772
Armcx3	-14572	0	0	PET050835	2	0	0	1.4076	-14572	0	0	PET050835	2	0	0	1.222
Armet	-10201	0	0	PET168449	2	0	0	1.526	-10201	0	0	PET168449	2	0	0	1.2695
Arnt	-4870	0	0	PET126933	2	0	0	1.8042	-4870	0	0	PET126933	2	0	0	1.3741
Arnt2	11329	0	0	PET045191	1	PET090350	2	2.6648	11329	0	0	PET045191	1	PET090350	2	2.1119
Arntl	-65070	0	0	PET048618	3	PET092723	14	5.0641	-65070	0	0	PET048618	3	PET092723	14	3.2247
Arntl2	45899	1	0	PET037115	2	0	0	0.0228	45899	1	0	PET037115	2	0	0	0.4754
Arpc1a	7987	0	0	PET018534	2	0	0	1.6129	7987	0	0	PET018534	2	0	0	1.3032
Arpc1b	-18914	0	1	PET018535	2	0	0	1.3268	-18914	0	1	PET018535	2	0	0	1.1883
Arpc2	9128	0	0	0	0	PET005722	4	2.7225	9128	0	0	0	0	PET005722	4	1.6537
Arpc3	-13712	0	1	0	0	PET069065	2	1.6196	12172	1	0	PET014679	1	PET069070	2	1.6081
Arpc5	21742	0	0	0	0	PET011866	2	1.459	21742	0	0	0	0	PET011866	2	1.1446
Arpc5l	13776	0	0	PET097727	3	0	0	1.8303	13776	0	0	PET097727	3	0	0	1.4151
Arpm1	17711	0	0	PET119427	2	0	0	1.3467	17711	0	0	PET119427	2	0	0	1.1967
Arpp19	-39890	0	0	PET164451	1	PET113938	3	2.3637	-39890	0	0	PET164451	1	PET113938	3	2.1135
Arpp21	11691	0	0	PET169279	2	0	0	1.4796	11691	0	0	PET169279	2	0	0	1.2512
Arrb1	-16454	0	0	PET046844	3	PET091532	3	3.7494	-16454	0	0	PET046844	3	PET091532	3	2.8453
Arrdc1	24103	0	1	PET095041	8	PET017847	4	5.1365	24103	0	1	PET095041	8	PET017847	4	3.3321
Arrdc2	-6037	0	1	PET060982	2	0	0	1.7162	-6037	0	1	PET060982	2	0	0	1.3406
Arrdc3	52227	0	0	PET085940	2	PET011541	1	1.8346	52227	0	0	PET085940	2	PET011541	1	1.8959
Arrdc4	-160706	0	0	PET043159	3	PET088884	1	1.6543	-160706	0	0	PET043159	3	PET088884	1	1.8237
Arrdc5	1876	0	1	0	0	PET194781	3	3.2656	1876	0	1	0	0	PET194781	3	1.7424
Ars2	843	0	1	0	0	PET070752	4	4.4925	843	0	1	0	0	PET070752	4	2.052
Arsa	-1918	1	0	PET258656	2	PET179902	1	2.8151	-1918	1	0	PET258656	2	PET179902	1	2.0952
Arsb	197966	0	0	PET231568	1	PET161052	2	1.3932	197966	0	0	PET231568	1	PET161052	2	1.642
Arsg	2455	0	0	PET204505	3	0	0	2.7051	-5499	1	0	PET204506	1	PET141922	2	1.8046
Arsi	-13043	0	0	PET292138	2	PET203111	1	2.512	-13043	0	0	PET292138	2	PET203111	1	2.1995
Arsj	100756	0	0	PET130877	1	PET042507	3	1.9162	100756	0	0	PET130877	1	PET042507	3	1.9444
Arsk	-13710	0	0	0	0	PET159791	3	2.0795	-13710	0	0	0	0	PET159791	3	1.4031
Art3	13536	0	0	0	0	PET065954	2	1.6213	35432	0	0	PET010172	3	0	0	1.2716
Art4	14419	0	0	PET035832	2	0	0	1.4109	14419	0	0	PET035832	2	0	0	1.2247
Art5	-9712	0	0	0	0	PET091800	2	1.7512	-9712	0	0	0	0	PET091800	2	1.2648
Artn	-2879	0	0	PET147836	2	0	0	2.0323	-2879	0	0	PET147836	2	0	0	1.4537
Arts1	7870	0	0	0	0	PET159660	2	1.8367	-161309	1	0	PET229525	3	PET159652	2	1.4177
Arv1	14135	0	0	PET068609	2	0	0	1.4173	14135	0	0	PET068609	2	0	0	1.2239
Arvcf	8341	0	0	PET263247	5	0	0	2.8094	8341	0	0	PET263247	5	0	0	1.7828
Arx	3198	1	0	0	0	PET215036	2	1.1788	3198	1	0	0	0	PET215036	2	0.8363
As3mt	-5025	0	0	PET302535	2	PET210621	1	3.1178	-5025	0	0	PET302535	2	PET210621	1	2.4359
Asah1	-7620	0	1	PET057828	1	PET099064	3	3.4389	-7620	0	1	PET057828	1	PET099064	3	2.5233
Asah2	5782	0	0	PET300162	2	0	0	1.7354	5782	0	0	PET300162	2	0	0	1.3491
Asah3	2200	0	0	PET280385	2	0	0	2.165	2200	0	0	PET280385	2	0	0	1.5001
Asah3l	309	0	0	PET144016	2	0	0	2.5823	189178	0	0	PET144051	3	PET051760	4	2.2391
Asb1	-2481	0	1	PET079891	2	PET007338	4	5.7589	-2481	0	1	PET079891	2	PET007338	4	3.3381
Asb10	800	0	0	0	0	PET060397	2	2.9307	800	0	0	0	0	PET060397	2	1.6133
Asb12	104773	0	1	PET309000	2	PET215139	2	1.9223	104773	0	1	PET309000	2	PET215139	2	1.9693
Asb13	78928	1	0	PET220258	2	PET153091	11	3.013	78928	1	0	PET220258	2	PET153091	11	2.2399
Asb14	-26944	0	0	PET237321	3	PET165140	2	2.9622	-26944	0	0	PET237321	3	PET165140	2	2.4503
Asb16	-2129	0	0	PET203218	3	0	0	2.7938	-19345	0	0	PET203213	1	PET140982	2	2.1063
Asb17	-37824	0	0	PET134071	2	PET044719	2	2.4209	-37824	0	0	PET134071	2	PET044719	2	2.2152
Asb18	-314	0	0	PET079672	2	0	0	2.5823	-314	0	0	PET079672	2	0	0	1.628
Asb2	2634	0	0	PET217830	2	0	0	2.0737	8063	0	0	PET217829	3	0	0	1.4986
Asb3	8896	0	0	0	0	PET133057	2	1.7864	177851	0	0	PET191786	1	PET133081	2	1.6609
Asb4	-65288	0	1	PET019910	1	PET072621	4	2.3974	-65288	0	1	PET019910	1	PET072621	4	2.1295
Asb5	-5806	0	0	PET059192	2	PET099997	1	3.019	-5806	0	0	PET059192	2	PET099997	1	2.4301
Asb6	70099	0	0	PET096188	6	PET018631	2	3.0602	70099	0	0	PET096188	6	PET018631	2	2.5351
Asb7	7700	1	0	PET042883	2	PET088685	1	1.7509	7700	1	0	PET042883	2	PET088685	1	1.7246
Asb8	-854	0	0	PET259922	3	PET180661	1	5.2272	-854	0	0	PET259922	3	PET180661	1	3.1415
Asb9	-1897	0	0	PET312670	2	0	0	2.2337	-1897	0	0	PET312670	2	0	0	1.5201
Ascc1	-30470	0	1	PET177984	3	PET123455	4	3.6012	-30470	0	1	PET177984	3	PET123455	4	2.7209
Ascc2	-1146	0	0	0	0	PET130575	2	2.8486	-1146	0	0	0	0	PET130575	2	1.6365
Ascc3	-75588	0	1	PET176893	2	0	0	0.9695	-75588	0	1	PET176893	2	0	0	1.0245
Ascc3l1	-25513	1	0	PET108311	2	PET026985	1	1.0952	-25513	1	0	PET108311	2	PET026985	1	1.4417
Ascl2	1448	1	0	PET053219	1	PET095868	2	3.1814	1448	1	0	PET053219	1	PET095868	2	2.1747
Asf1a	9862	0	0	0	0	PET122964	3	2.2556	9862	0	0	0	0	PET122964	3	1.4268
Asf1b	-427	1	0	0	0	PET102323	2	1.8784	-427	1	0	0	0	PET102323	2	1.0292
Asgr2	3640	0	0	0	0	PET137116	3	2.808	3640	0	0	0	0	PET137116	3	1.6171
Ash1l	20096	0	1	0	0	PET039210	2	1.4853	20096	0	1	0	0	PET039210	2	1.17
Ash2l	-574	1	0	PET056283	2	0	0	1.5257	20050	0	0	0	0	PET097974	2	1.1542
Asns	-1042	0	0	0	0	PET072838	3	3.7277	-51046	0	1	PET020187	1	PET072843	5	2.2884
Asnsd1	-127675	0	1	0	0	PET003802	2	0.9771	-127675	0	1	0	0	PET003802	2	0.9599
Aspa	6092	0	1	0	0	PET137466	13	6.1691	6092	0	1	0	0	PET137466	13	2.5455
Asph	16481	0	0	0	0	PET045813	3	1.9946	-94428	0	0	PET135515	2	PET045824	2	1.9913
Asphd2	4317	0	0	PET012694	3	0	0	2.3805	4317	0	0	PET012694	3	0	0	1.6023
Aspm	1012	1	0	0	0	PET011033	3	2.6898	1012	1	0	0	0	PET011033	3	1.2493
Aspscr1	27695	0	0	PET206597	2	PET143383	2	2.5932	27695	0	0	PET206597	2	PET143383	2	2.2708
Asrgl1	-17499	0	0	0	0	PET206570	5	2.6957	-93145	0	1	PET297005	2	PET206582	1	1.782
Ass1	32245	0	0	PET096369	4	PET018753	1	2.673	32245	0	0	PET096369	4	PET018753	1	2.3015
Astn1	73732	0	0	PET087277	1	PET012493	2	1.7425	73732	0	0	PET087277	1	PET012493	2	1.8252
Astn2	73755	0	0	PET142148	4	PET050445	4	3.1793	73755	0	0	PET142148	4	PET050445	4	2.6407
Asxl1	25679	0	1	PET111970	6	PET029426	3	4.2407	25679	0	1	PET111970	6	PET029426	3	2.9951
Asxl2	59801	0	1	0	0	PET143550	3	1.4896	59801	0	1	0	0	PET143550	3	1.1984
Asxl3	-60186	0	0	PET287274	1	PET199719	2	1.8245	-60186	0	0	PET287274	1	PET199719	2	1.8653
Asz1	46246	0	0	PET021142	2	0	0	1.0814	46246	0	0	PET021142	2	0	0	1.08
Atad1	13128	0	0	PET300281	4	PET208994	4	4.7168	13128	0	0	PET300281	4	PET208994	4	3.1287
Atad2	-226	0	0	PET253946	2	0	0	2.5823	-226	0	0	PET253946	2	0	0	1.628
Atad3a	9081	0	0	0	0	PET058862	2	1.7753	9081	0	0	0	0	PET058862	2	1.2775
Atad4	-372	0	0	0	0	PET140182	2	2.9307	-372	0	0	0	0	PET140182	2	1.6133
Atbf1	14338	0	0	PET065932	5	PET104694	1	3.5309	14338	0	0	PET065932	5	PET104694	1	2.6355
Atcay	815	0	0	PET181438	3	0	0	3.3154	815	0	0	PET181438	3	0	0	1.8739
Ate1	1660	0	0	PET051233	2	0	0	2.3023	1660	0	0	PET051233	2	0	0	1.542
Atf1	42494	0	1	PET260339	4	PET180955	3	3.3028	42494	0	1	PET260339	4	PET180955	3	2.6285
Atf2	1487	0	0	PET101888	3	0	0	3.0304	1487	0	0	PET101888	3	0	0	1.796
Atf3	-1658	1	0	PET091597	2	PET015469	2	3.8538	-1658	1	0	PET091597	2	PET015469	2	2.4792
Atf4	-86	1	0	0	0	PET178828	5	4.0922	-86	1	0	0	0	PET178828	5	1.6118
Atf5	44599	0	0	PET041001	2	0	0	1.0936	44599	0	0	PET041001	2	0	0	1.0871
Atf6	-1842	0	0	PET088902	2	0	0	2.2486	-1842	0	0	PET088902	2	0	0	1.5249
Atf7	7183	0	0	PET260792	2	0	0	1.6522	7183	0	0	PET260792	2	0	0	1.3181
Atf7ip	36893	0	0	PET035797	2	PET083872	2	2.4407	36893	0	0	PET035797	2	PET083872	2	2.2021
Atf7ip2	-4537	0	1	PET261937	2	PET182113	4	5.023	-4537	0	1	PET261937	2	PET182113	4	3.1292
Atg10	-2373	1	0	PET231199	2	PET160788	1	2.6326	-2373	1	0	PET231199	2	PET160788	1	2.0344
Atg12	3328	0	0	PET290521	2	0	0	1.9685	3328	0	0	PET290521	2	0	0	1.4313
Atg16l1	219	1	0	PET079273	2	0	0	1.5197	-41067	0	0	0	0	PET006928	2	1.0838
Atg16l2	391	1	0	PET047126	2	PET091717	1	3.4315	391	1	0	PET047126	2	PET091717	1	2.3294
Atg4a	-7533	0	0	0	0	PET040692	2	1.855	24400	1	0	PET128245	2	PET040688	1	1.4515
Atg4b	-46067	0	0	0	0	PET007571	3	1.5803	-10921	0	0	PET080248	2	0	0	1.2603
Atg4c	-32763	0	0	PET145357	4	PET052676	9	5.1558	-32763	0	0	PET145357	4	PET052676	9	3.2958
Atg4d	11079	1	0	PET156569	2	0	0	0.4351	11079	1	0	PET156569	2	0	0	0.653
Atg5	123049	0	0	PET176317	1	PET122245	8	2.8818	123049	0	0	PET176317	1	PET122245	8	2.3231
Atg7	-7706	0	0	PET032870	3	PET081872	2	3.9332	-7706	0	0	PET032870	3	PET081872	2	2.8017
Atg9a	446	1	0	PET077729	2	0	0	1.5197	446	1	0	PET077729	2	0	0	1.0226
Atg9b	-742	0	0	PET002125	1	PET060372	2	4.6152	-742	0	0	PET002125	1	PET060372	2	2.8925
Atic	11975	0	0	PET077123	2	0	0	1.4708	11975	0	0	PET077123	2	0	0	1.2479
Atm	48473	0	0	0	0	PET111530	2	1.2168	45821	0	0	PET160941	2	0	0	1.0809
Atn1	1118	1	0	PET034385	4	0	0	2.7971	1118	1	0	PET034385	4	0	0	1.4407
Atoh1	-77242	0	1	PET026585	4	0	0	1.4789	-152377	0	0	PET026575	2	PET077427	1	1.6905
Atoh7	-623	0	0	PET178656	4	0	0	3.9585	-623	0	0	PET178656	4	0	0	2.0706
Atoh8	-13155	0	0	0	0	PET078025	2	1.6349	-13155	0	0	0	0	PET078025	2	1.2243
Atox1	21442	0	1	PET195170	3	0	0	1.6558	21442	0	1	PET195170	3	0	0	1.3496
Atp10a	97028	0	0	PET042267	2	PET088276	1	1.5945	97028	0	0	PET042267	2	PET088276	1	1.7742
Atp10d	-5578	0	0	PET007914	1	PET064377	2	3.1269	-5578	0	0	PET007914	1	PET064377	2	2.4063
Atp11a	-1200	0	0	PET054709	2	0	0	2.4778	22671	0	0	PET054714	2	PET096917	1	2.0894
Atp11b	-30716	0	0	PET120193	2	PET035174	4	3.2572	-30716	0	0	PET120193	2	PET035174	4	2.5497
Atp11c	1296	1	0	PET307217	2	0	0	1.3724	-77854	0	0	PET307226	2	0	0	1.0213
Atp12a	4094	0	0	PET240514	2	0	0	1.8765	4094	0	0	PET240514	2	0	0	1.3999
Atp13a1	-11860	0	1	PET060750	3	0	0	1.8935	-11860	0	1	PET060750	3	0	0	1.438
Atp13a3	15153	0	0	PET264987	3	0	0	1.7912	15153	0	0	PET264987	3	0	0	1.4007
Atp13a4	-7769	0	0	0	0	PET184135	2	1.842	-7769	0	0	0	0	PET184135	2	1.2954
Atp13a5	-58084	0	0	PET264813	2	0	0	1.0291	-58084	0	0	PET264813	2	0	0	1.0538
Atp1a1	1937	0	0	0	0	PET040463	2	2.5231	154822	0	0	PET127889	1	PET040440	3	1.8278
Atp1a2	-4142	0	0	PET089118	3	0	0	2.4029	-4142	0	0	PET089118	3	0	0	1.6094
Atp1a3	21641	0	1	PET038424	7	0	0	2.7796	-31259	0	1	PET038434	2	PET085629	2	2.2415
Atp1a4	15565	0	0	PET089113	3	0	0	1.7804	15565	0	0	PET089113	3	0	0	1.3967
Atp1b1	-13418	0	0	PET088039	2	PET013040	3	3.5238	-13418	0	0	PET088039	2	PET013040	3	2.6385
Atp1b2	5588	0	0	PET197400	3	0	0	2.2453	5588	0	0	PET197400	3	0	0	1.5586
Atp1b3	9776	0	0	PET166894	2	PET115582	1	2.6815	9776	0	0	PET166894	2	PET115582	1	2.2684
Atp1b4	169151	0	0	0	0	PET172928	2	0.9168	169151	0	0	0	0	PET172928	2	0.9314
Atp2a1	446	0	0	PET050473	3	0	0	3.3154	446	0	0	PET050473	3	0	0	1.8739
Atp2a2	4883	0	0	PET014700	3	0	0	2.315	4883	0	0	PET014700	3	0	0	1.5813
Atp2a3	-5924	0	0	PET197980	1	PET137414	2	3.0846	-5924	0	0	PET197980	1	PET137414	2	2.3908
Atp2b1	-4758	0	0	0	0	PET127522	2	2.0584	-4758	0	0	0	0	PET127522	2	1.3387
Atp2b2	4055	0	0	PET032785	10	0	0	5.0801	4055	0	0	PET032785	10	0	0	2.4626
Atp2b3	69552	0	0	PET307859	3	0	0	1.2645	69552	0	0	PET307859	3	0	0	1.1937
Atp2b4	58981	0	0	PET084256	4	PET010398	10	4.7103	58981	0	0	PET084256	4	PET010398	10	3.1602
Atp2c1	-25015	0	1	PET168223	1	PET116505	2	2.2233	-25015	0	1	PET168223	1	PET116505	2	2.0815
Atp4a	6940	0	0	PET039447	2	0	0	1.6651	6940	0	0	PET039447	2	0	0	1.323
Atp4b	25177	0	0	PET054821	2	0	0	1.2436	25177	0	0	PET054821	2	0	0	1.1525
Atp5a1	-2282	0	0	PET294435	2	0	0	2.1421	-2282	0	0	PET294435	2	0	0	1.4903
Atp5c1	9635	0	0	0	0	PET016547	3	2.2524	9635	0	0	0	0	PET016547	3	1.4571
Atp5e	-8541	1	0	PET115663	1	PET031996	3	2.2885	-8541	1	0	PET115663	1	PET031996	3	1.8873
Atp5f1	26356	0	0	0	0	PET040927	2	1.3968	18045	0	0	PET128612	2	0	0	1.1943
Atp5g1	6377	0	0	PET201768	3	0	0	2.1754	6377	0	0	PET201768	3	0	0	1.5325
Atp5g2	1085	0	0	0	0	PET181267	2	2.877	1085	0	0	0	0	PET181267	2	1.5993
Atp5g3	-16789	0	0	PET101898	2	PET022560	2	2.9102	-16789	0	0	PET101898	2	PET022560	2	2.3958
Atp5h	-349	0	0	0	0	PET172788	2	2.9307	-349	0	0	0	0	PET172788	2	1.6133
Atp5j	-20993	0	0	PET270911	2	PET188252	2	2.7666	-20993	0	0	PET270911	2	PET188252	2	2.3667
Atp5k	19551	0	0	PET012151	2	PET067402	1	2.2919	19551	0	0	PET012151	2	PET067402	1	2.1062
Atp5l	-536	0	0	PET159711	2	0	0	2.5823	-536	0	0	PET159711	2	0	0	1.628
Atp5o	21462	0	0	PET271827	3	0	0	1.6554	21462	0	0	PET271827	3	0	0	1.3495
Atp5s	35271	0	0	PET213210	2	0	0	1.1519	35271	0	0	PET213210	2	0	0	1.1094
Atp6ap2	-50994	0	0	0	0	PET212463	3	1.5443	-50994	0	0	0	0	PET212463	3	1.219
Atp6v0a1	22228	0	1	0	0	PET140790	2	1.4518	13344	0	0	PET202916	2	0	0	1.2357
Atp6v0a2	-14853	0	0	PET015119	1	PET069357	3	2.9564	-14853	0	0	PET015119	1	PET069357	3	2.3493
Atp6v0a4	-38	0	0	0	0	PET075262	7	6.3427	-170029	0	0	PET023531	4	PET075293	7	2.6321
Atp6v0d1	-8226	0	0	PET065362	2	0	0	1.6022	-8226	0	0	PET065362	2	0	0	1.2991
Atp6v0d2	2610	0	0	PET136641	2	0	0	2.0781	2610	0	0	PET136641	2	0	0	1.4697
Atp6v0e	38787	1	0	PET275715	2	0	0	0.0524	38787	1	0	PET275715	2	0	0	0.4913
Atp6v0e2	2929	0	0	0	0	PET076100	2	2.3113	2929	0	0	0	0	PET076100	2	1.4073
Atp6v1a	118	1	0	0	0	PET185619	3	2.7	83280	0	0	PET266970	1	PET185611	2	1.6951
Atp6v1b1	-919	0	1	PET028721	2	0	0	2.5823	-919	0	1	PET028721	2	0	0	1.628
Atp6v1b2	-206	1	0	0	0	PET101016	2	1.8444	-206	1	0	0	0	PET101016	2	0.9994
Atp6v1c1	-62	1	0	PET251981	5	PET175299	1	5.3913	-62	1	0	PET251981	5	PET175299	1	2.8996
Atp6v1c2	8129	0	0	0	0	PET144791	3	2.3408	8129	0	0	0	0	PET144791	3	1.4838
Atp6v1d	579	1	0	PET214553	3	0	0	2.2527	3222	0	0	0	0	PET149181	2	1.4234
Atp6v1e1	30964	1	0	PET033875	3	0	0	0.4609	30964	1	0	PET033875	3	0	0	0.6922
Atp6v1e2	-7071	0	1	PET284222	2	0	0	1.6581	-7071	0	1	PET284222	2	0	0	1.3252
Atp6v1f	439	1	0	PET022240	2	0	0	1.5197	439	1	0	PET022240	2	0	0	1.0329
Atp6v1g1	1564	0	0	0	0	PET050274	2	2.6483	-28845	0	0	PET141823	2	PET050271	2	2.2609
Atp6v1g2	-3636	0	0	PET277478	2	0	0	1.9276	-3636	0	0	PET277478	2	0	0	1.4178
Atp6v1g3	-6367	0	0	PET085018	1	PET010917	5	4.4741	-6367	0	0	PET085018	1	PET010917	5	2.8689
Atp6v1h	52453	0	1	0	0	PET000171	3	1.5345	139884	0	0	PET069489	1	PET000179	2	1.7042
Atp7b	10805	0	1	PET055636	2	0	0	1.5062	10805	0	1	PET055636	2	0	0	1.2618
Atp8a1	-3641	0	0	PET007529	2	PET064136	1	3.3538	-3641	0	0	PET007529	2	PET064136	1	2.5214
Atp8a2	-941	0	0	PET241111	3	0	0	3.3224	38402	0	0	PET241012	2	PET167720	1	1.9841
Atp8b1	22594	0	0	0	0	PET203486	3	1.8546	22594	0	0	0	0	PET203486	3	1.3708
Atp8b2	-899	0	0	PET126272	3	0	0	3.3154	-899	0	0	PET126272	3	0	0	1.8739
Atp8b3	1025	0	0	PET181247	2	0	0	2.5679	1025	0	0	PET181247	2	0	0	1.6237
Atp8b4	41464	0	0	PET108182	4	0	0	1.7027	41464	0	0	PET108182	4	0	0	1.3896
Atp9a	-319	0	0	0	0	PET031293	2	2.9307	-607	0	0	PET114651	2	0	0	1.628
Atp9b	1963	0	0	0	0	PET205099	2	2.5155	1963	0	0	0	0	PET205099	2	1.5009
Atpaf1	-979	0	0	PET147390	2	0	0	2.5823	-979	0	0	PET147390	2	0	0	1.628
Atpaf2	-39	1	0	PET195844	3	PET135958	2	5.1834	-39	1	0	PET195844	3	PET135958	2	2.8811
Atpbd1b	178	1	0	0	0	PET056268	2	1.868	178	1	0	0	0	PET056268	2	1.008
Atpbd1c	806	0	0	PET014673	2	0	0	2.5823	806	0	0	PET014673	2	0	0	1.628
Atpbd4	93419	0	0	0	0	PET025850	2	1.0487	-86760	0	0	PET106680	2	0	0	1.0095
Atpif1	3772	0	0	PET150272	2	0	0	1.9117	3772	0	0	PET150272	2	0	0	1.4123
Atrn	2784	0	0	PET108939	2	0	0	2.0478	2784	0	0	PET108939	2	0	0	1.4589
Atrnl1	-64581	0	0	PET304106	2	PET211703	1	1.7485	-64581	0	0	PET304106	2	PET211703	1	1.8532
Atrx	5454	0	1	0	0	PET215665	2	2.0041	5454	0	1	0	0	PET215665	2	1.3454
Atxn1	-24343	0	0	PET225682	1	PET156954	2	2.2397	-24343	0	0	PET225682	1	PET156954	2	2.0551
Atxn10	-8710	0	0	PET257987	2	PET179435	2	3.3766	-8710	0	0	PET257987	2	PET179435	2	2.6118
Atxn2	72685	0	0	PET014527	2	0	0	0.9781	72685	0	0	PET014527	2	0	0	1.0288
Atxn2l	-222	1	0	PET050483	2	0	0	1.5197	-222	1	0	PET050483	2	0	0	1.0226
Atxn3	2329	0	1	PET217572	3	0	0	2.7376	2329	0	1	PET217572	3	0	0	1.7117
Atxn7	22	1	0	PET235817	1	PET164058	2	3.5526	22	1	0	PET235817	1	PET164058	2	2.2871
Atxn7l1	-29533	0	0	PET209568	3	PET145648	1	2.4241	-29533	0	0	PET209568	3	PET145648	1	2.2154
Atxn7l2	-768	1	0	PET128923	3	0	0	2.2527	2812	0	0	PET128921	2	0	0	1.4574
Atxn7l3	-14020	1	0	PET203227	1	PET140996	2	1.4969	-14020	1	0	PET203227	1	PET140996	2	1.5748
Atxn7l4	-29533	0	0	PET209568	3	PET145648	1	2.4241	-29533	0	0	PET209568	3	PET145648	1	2.2154
AU015836	-1823	0	0	PET308893	2	PET215078	2	4.812	-1823	0	0	PET308893	2	PET215078	2	3.0402
AU022870	29605	0	0	PET018343	3	0	0	1.5391	29605	0	0	PET018343	3	0	0	1.3038
AU024582	-20182	0	0	PET095360	1	PET018061	5	3.463	-20182	0	0	PET095360	1	PET018061	5	2.5345
AU040829	45357	0	0	PET196664	4	0	0	1.6684	45357	0	0	PET196664	4	0	0	1.3763
AU041783	-7887	0	1	0	0	PET211637	3	2.3569	93091	0	0	PET304001	3	PET211622	1	1.9343
Auh	12328	0	0	PET226769	3	PET157692	3	4.0071	12328	0	0	PET226769	3	PET157692	3	2.8505
Aurka	91330	0	1	PET115240	2	PET031734	9	3.5925	91330	0	1	PET115240	2	PET031734	9	2.6802
Aurkaip1	826	1	0	0	0	PET058877	2	1.868	826	1	0	0	0	PET058877	2	1.008
Aurkb	-7902	1	0	PET197259	4	PET136947	1	2.613	-7902	1	0	PET197259	4	PET136947	1	2.0701
AV340375	-19193	0	0	PET162811	10	PET112865	4	5.8666	-19193	0	0	PET162811	10	PET112865	4	3.5689
Aven	2548	0	0	PET106405	3	PET025682	1	4.2233	2548	0	0	PET106405	3	PET025682	1	2.8422
Avp	-9276	0	0	0	0	PET027342	2	1.7695	-9276	0	0	0	0	PET027342	2	1.271
Avpi1	-7735	0	0	PET301671	4	PET210033	6	6.1196	-7735	0	0	PET301671	4	PET210033	6	3.56
Avpr1a	-34714	0	1	PET186878	2	0	0	1.1563	-34714	0	1	PET186878	2	0	0	1.1135
Avpr1b	18193	0	1	PET083836	2	0	0	1.3386	18193	0	1	PET083836	2	0	0	1.1933
AW548124	34503	0	0	0	0	PET197067	4	2.0145	34503	0	0	0	0	PET197067	4	1.4045
AW555464	6765	0	0	PET219491	3	0	0	2.1502	6765	0	0	PET219491	3	0	0	1.5256
Axin1	-1354	0	0	0	0	PET191549	2	2.7362	758	0	0	PET275602	2	0	0	1.628
Axin2	-184	0	0	PET204406	1	PET141845	2	4.6194	-184	0	0	PET204406	1	PET141845	2	2.917
Axl	-1829	0	0	PET038566	2	0	0	2.2522	-1829	0	0	PET038566	2	0	0	1.5261
Axud1	727	0	0	PET170459	3	PET118061	1	5.2272	727	0	0	PET170459	3	PET118061	1	3.1511
Aytl2	2797	0	0	PET229370	2	0	0	2.0457	2797	0	0	PET229370	2	0	0	1.4582
Azi1	-3002	0	0	PET206440	3	0	0	2.5846	-32754	0	0	PET206453	2	PET143295	1	1.993
Azi2	184716	1	0	PET170106	2	0	0	0	184716	1	0	PET170106	2	0	0	0.3257
Azin1	72521	0	1	PET251944	1	PET175284	3	2.061	72521	0	1	PET251944	1	PET175284	3	1.985
B130050K08	21520	0	0	PET267626	1	PET186062	3	2.7183	21520	0	0	PET267626	1	PET186062	3	2.2579
B230112C05Rik	164	0	0	PET232073	3	0	0	3.3154	164	0	0	PET232073	3	0	0	1.8739
B230120H23Rik	-42340	0	0	PET101600	2	0	0	1.1055	-42340	0	0	PET101600	2	0	0	1.0901
B230208H17Rik	4421	0	0	0	0	PET017947	2	2.0929	4421	0	0	0	0	PET017947	2	1.376
B230311B06Rik	1294	0	0	PET049293	3	PET093228	3	6.6616	1294	0	0	PET049293	3	PET093228	3	3.6286
B230317C12Rik	-6863	0	0	PET095394	1	PET018090	3	3.5257	-6863	0	0	PET095394	1	PET018090	3	2.5517
B230380D07Rik	24537	0	0	PET163816	3	0	0	1.606	24537	0	0	PET163816	3	0	0	1.3303
B2m	270	1	0	PET107727	3	0	0	2.2527	-26127	0	0	PET107723	1	PET026557	2	2.0396
B3bp	-38331	0	0	PET007181	3	PET063890	3	3.0992	-38331	0	0	PET007181	3	PET063890	3	2.5245
B3galnt1	-4433	0	0	0	0	PET037733	2	2.0917	-4433	0	0	0	0	PET037733	2	1.3756
B3galnt2	-2211	0	0	PET221400	2	0	0	2.1575	-2211	0	0	PET221400	2	0	0	1.4954
B3galt1	-9538	0	0	PET100888	2	0	0	1.5494	-9538	0	0	PET100888	2	0	0	1.2787
B3galt2	29622	0	0	PET085506	2	0	0	1.1986	29622	0	0	PET085506	2	0	0	1.1326
B3galt4	-408	1	0	0	0	PET192689	2	1.868	-408	1	0	0	0	PET192689	2	1.008
B3galt5	26	1	0	0	0	PET189364	2	1.868	-15021	0	0	PET272584	2	0	0	1.218
B3galtl	979	0	0	PET019344	2	0	0	2.5823	979	0	0	PET019344	2	0	0	1.628
B3gat1	-14940	0	0	PET157332	1	PET108970	2	2.5015	-14940	0	0	PET157332	1	PET108970	2	2.1654
B3gat2	855	0	0	0	0	PET001539	2	2.9307	-113969	0	0	PET071493	1	PET001528	2	1.742
B3gnt1	-6035	0	0	PET190768	3	PET132353	1	3.479	-6035	0	0	PET190768	3	PET132353	1	2.5915
B3gnt3	7445	1	0	0	0	PET101299	2	0.7973	7445	1	0	0	0	PET101299	2	0.6959
B3gnt4	-14091	0	0	PET014903	3	0	0	1.8194	-14091	0	0	PET014903	3	0	0	1.4078
B3gnt5	1044	0	0	PET263443	4	0	0	3.9201	105705	0	0	PET263459	5	PET183140	6	2.7919
B3gnt7	5778	0	0	PET079029	8	PET006760	7	8.3419	5778	0	0	PET079029	8	PET006760	7	4.2472
B3gnt8	22133	0	1	PET038539	2	0	0	1.2802	22133	0	1	PET038539	2	0	0	1.1685
B4galnt2	747	0	0	PET201729	2	0	0	2.5742	747	0	0	PET201729	2	0	0	1.6396
B4galt1	-2167	0	0	0	0	PET048160	4	3.7707	16566	0	0	PET138694	3	PET048153	1	2.326
B4galt2	-253	1	0	PET147824	2	0	0	1.5197	-253	1	0	PET147824	2	0	0	1.0226
B4galt4	26347	0	0	0	0	PET185249	2	1.3951	26347	0	0	0	0	PET185249	2	1.169
B4galt5	-12650	0	0	0	0	PET031091	5	2.8986	-12650	0	0	0	0	PET031091	5	1.7465
B4galt6	4164	0	0	PET287043	3	PET199559	1	3.784	4164	0	0	PET287043	3	PET199559	1	2.6966
B630005N14Rik	-70313	0	0	PET020710	4	PET073196	2	2.6292	-70313	0	0	PET020710	4	PET073196	2	2.3359
B930008K04Rik	-40757	0	0	PET310952	3	0	0	1.4291	-40757	0	0	PET310952	3	0	0	1.2612
B930025P03Rik	113676	0	0	0	0	PET096684	11	2.8685	113676	0	0	0	0	PET096684	11	1.756
Baalc	13640	0	1	PET251998	2	0	0	1.4309	13640	0	1	PET251998	2	0	0	1.2271
Baat	138468	0	1	PET140105	4	0	0	1.2958	138468	0	1	PET140105	4	0	0	1.2213
Bace1	1756	0	0	PET159861	1	PET110754	3	4.795	1756	0	0	PET159861	1	PET110754	3	2.9527
Bace2	-33095	0	0	PET272725	2	PET189452	5	3.5024	-33095	0	0	PET272725	2	PET189452	5	2.643
Bach1	369	0	0	0	0	PET188439	2	2.9307	369	0	0	0	0	PET188439	2	1.6133
Bach2	-12170	0	0	PET137761	2	PET047446	5	4.3931	-12170	0	0	PET137761	2	PET047446	5	2.9419
Bad	6118	0	0	PET296659	6	PET206326	1	4.6405	6118	0	0	PET296659	6	PET206326	1	3.0075
Bag1	7727	0	0	PET138728	1	PET048172	3	3.4245	7727	0	0	PET138728	1	PET048172	3	2.544
Bag2	7558	0	1	PET072364	2	0	0	1.6332	7558	0	1	PET072364	2	0	0	1.311
Bag3	-34133	0	1	PET050919	1	PET094218	6	3.35	-34133	0	1	PET050919	1	PET094218	6	2.4939
Bag4	13938	0	0	PET056270	3	0	0	1.8236	13938	0	0	PET056270	3	0	0	1.4133
Bag5	-765	0	0	PET219285	2	0	0	2.5823	-765	0	0	PET219285	2	0	0	1.628
Bahcc1	872	1	0	PET206494	1	PET143320	2	3.5526	872	1	0	PET206494	1	PET143320	2	2.2871
Bahd1	-4267	0	0	PET107215	1	PET026216	3	3.9246	-4267	0	0	PET107215	1	PET026216	3	2.7347
Bai1	-2370	0	0	0	0	PET178042	2	2.4104	-2370	0	0	0	0	PET178042	2	1.4709
Bai2	-24778	1	0	PET149846	5	PET055808	1	2.0568	-24778	1	0	PET149846	5	PET055808	1	1.8802
Baiap2	-5147	1	0	PET206405	1	PET143275	2	2.1107	-5147	1	0	PET206405	1	PET143275	2	1.8377
Baiap2l1	-121724	0	0	PET018421	4	PET071640	2	2.3219	-121724	0	0	PET018421	4	PET071640	2	2.2026
Baiap2l2	-4716	0	0	PET256854	1	PET178668	3	3.8385	-4716	0	0	PET256854	1	PET178668	3	2.6835
Baiap3	-10157	0	0	0	0	PET191448	4	2.6574	-10157	0	0	0	0	PET191448	4	1.601
Bambi	-17454	0	1	PET285168	2	PET198192	2	2.8847	-17454	0	1	PET285168	2	PET198192	2	2.3858
Bambi-ps1	-103483	0	0	PET107790	3	0	0	1.1556	-103483	0	0	PET107790	3	0	0	1.1403
Banf1	4575	0	0	0	0	PET206089	2	2.0768	4575	0	0	0	0	PET206089	2	1.3709
Bank1	-88210	0	0	PET132049	2	0	0	0.9362	-88210	0	0	PET132049	2	0	0	1.0077
Banp	-480	1	0	PET068102	3	0	0	2.2527	-480	1	0	PET068102	3	0	0	1.2686
Bapx1	9003	0	0	PET004607	2	0	0	1.5703	9003	0	0	PET004607	2	0	0	1.2885
Bard1	44400	0	0	0	0	PET005393	2	1.2412	44400	0	0	0	0	PET005393	2	1.0748
Barhl1	-3523	0	0	0	0	PET018366	2	2.1897	-3523	0	0	0	0	PET018366	2	1.414
Barx1	42292	0	0	PET226126	2	PET157254	2	2.3607	42292	0	0	PET226126	2	PET157254	2	2.1701
Barx2	-182470	0	0	PET158054	6	PET109468	9	3.863	-182470	0	0	PET158054	6	PET109468	9	2.9076
Basp1	-355	1	0	PET250461	3	PET174192	6	8.0206	-355	1	0	PET250461	3	PET174192	6	3.7354
Bat2	-2280	1	0	PET277460	4	PET192846	2	4.6535	-2280	1	0	PET277460	4	PET192846	2	2.7667
Bat2d	36589	0	0	PET087818	2	0	0	1.1451	36589	0	0	PET087818	2	0	0	1.1028
Bat3	3199	0	0	PET277454	3	0	0	2.5477	3199	0	0	PET277454	3	0	0	1.6545
Bat5	1128	0	0	PET277441	2	0	0	2.5128	1128	0	0	PET277441	2	0	0	1.6071
Batf	4626	0	0	PET215731	3	0	0	2.3447	4626	0	0	PET215731	3	0	0	1.5776
Batf2	-87	1	0	PET296488	3	0	0	2.2275	-3822	0	1	PET296493	2	0	0	1.4121
Baz1a	24084	0	0	PET211663	1	PET147173	3	2.6498	24084	0	0	PET211663	1	PET147173	3	2.2712
Baz1b	-11045	0	0	0	0	PET070468	3	2.191	-11045	0	0	0	0	PET070468	3	1.435
Baz2a	-861	0	0	0	0	PET130078	2	2.9307	-861	0	0	0	0	PET130078	2	1.6133
Baz2b	12751	0	0	PET099990	1	PET021206	6	4.187	12751	0	0	PET099990	1	PET021206	6	2.7725
BB146404	53432	0	0	0	0	PET121203	2	1.1902	-31310	1	0	PET174885	2	PET121212	1	1.3973
Bbc3	-690	0	0	0	0	PET085291	2	2.9307	-690	0	0	0	0	PET085291	2	1.6433
Bbox1	-12936	0	1	PET106218	2	0	0	1.4461	-12936	0	1	PET106218	2	0	0	1.2377
Bbs1	9870	0	0	0	0	PET206015	7	3.7763	9870	0	0	0	0	PET206015	7	1.9501
Bbs12	13975	0	0	PET120407	2	0	0	1.421	13975	0	0	PET120407	2	0	0	1.2275
Bbs2	8623	0	0	0	0	PET103356	7	3.8936	8623	0	0	0	0	PET103356	7	1.9785
Bbs4	-14338	0	0	0	0	PET112230	2	1.6033	30479	0	0	PET161886	3	0	0	1.2997
Bbs5	-46	1	0	PET101127	3	0	0	2.2527	-34800	0	0	PET101116	2	PET021998	1	1.9801
Bbs7	285	1	0	PET120337	1	PET035242	2	3.5526	285	1	0	PET120337	1	PET035242	2	2.2871
Bbx	-50238	1	0	PET267690	1	PET186116	3	1.1807	-50238	1	0	PET267690	1	PET186116	3	1.4494
BC003267	-25740	0	1	0	0	PET096317	5	2.4701	-147964	0	0	PET053842	2	PET096305	1	1.7104
BC003324	-248	0	0	PET015086	2	0	0	2.5823	-248	0	0	PET015086	2	0	0	1.628
BC003885	11200	0	1	PET164225	2	PET113789	3	3.6654	11200	0	1	PET164225	2	PET113789	3	2.6901
BC003993	-3109	0	0	0	0	PET022980	2	2.2667	-3109	0	0	0	0	PET022980	2	1.4288
BC004044	-12370	0	0	PET017392	3	0	0	1.8755	-12370	0	0	PET017392	3	0	0	1.4315
BC004728	5287	0	0	PET260413	5	0	0	3.115	5287	0	0	PET260413	5	0	0	1.872
BC005537	-485	1	0	PET222773	2	PET154861	1	3.4315	-485	1	0	PET222773	2	PET154861	1	2.2903
BC008163	584	0	0	PET150353	2	PET056164	2	5.513	584	0	0	PET150353	2	PET056164	2	3.2405
BC010304	-20385	0	0	0	0	PET157298	2	1.4805	-16630	0	1	PET226182	2	0	0	1.2048
BC010584	-24116	0	0	PET076218	2	PET004763	3	3.0899	-24116	0	0	PET076218	2	PET004763	3	2.5043
BC011209	6260	0	0	PET215742	2	PET150004	7	5.891	6260	0	0	PET215742	2	PET150004	7	3.3845
BC016423	-504	0	0	0	0	PET153084	2	2.9307	-504	0	0	0	0	PET153084	2	1.6133
BC016495	41416	0	0	0	0	PET207546	2	1.2609	41416	0	0	0	0	PET207546	2	1.0829
BC016548	-59339	0	0	PET150096	1	PET055973	2	1.8304	-59339	0	0	PET150096	1	PET055973	2	1.8681
BC017133	-62158	0	1	PET028755	6	PET078976	11	5.3145	-62158	0	1	PET028755	6	PET078976	11	3.4045
BC019731	-130631	0	0	PET017628	9	0	0	2.1649	-12553	1	0	PET017605	3	PET071076	1	1.7907
BC020002	-6171	0	0	PET020219	2	0	0	1.71	-6171	0	0	PET020219	2	0	0	1.3397
BC021395	127590	0	0	PET287548	1	PET199882	15	3.9448	127590	0	0	PET287548	1	PET199882	15	2.7275
BC021523	160	0	0	PET258134	2	0	0	2.5823	160	0	0	PET258134	2	0	0	1.6292
BC023105	37950	0	0	PET292059	2	0	0	1.1332	37950	0	0	PET292059	2	0	0	1.103
BC023744	-3385	0	0	PET013714	3	PET068420	2	4.7388	-3385	0	0	PET013714	3	PET068420	2	3.0597
BC024479	-3717	0	0	PET158687	1	PET109937	6	5.5187	-3717	0	0	PET158687	1	PET109937	6	3.1636
BC024978	-1887	0	0	0	0	PET085821	2	2.5381	-1887	0	0	0	0	PET085821	2	1.515
BC026657	622	0	0	PET094503	3	PET017508	2	6.2461	622	0	0	PET094503	3	PET017508	2	3.4864
BC028801	-33738	0	0	PET084583	3	0	0	1.4942	-33738	0	0	PET084583	3	0	0	1.2926
BC029169	8607	0	0	0	0	PET141952	2	1.7998	-30877	0	0	0	0	PET141957	3	1.2863
BC029214	2258	0	0	PET095168	2	0	0	2.1473	2258	0	0	PET095168	2	0	0	1.492
BC030336	17718	0	0	PET049595	4	PET093417	1	3.0613	17718	0	0	PET049595	4	PET093417	1	2.4539
BC031441	75758	0	1	PET280114	2	0	0	0.969	75758	0	1	PET280114	2	0	0	1.0243
BC031781	4070	0	0	PET090149	2	PET014458	1	3.2702	4070	0	0	PET090149	2	PET014458	1	2.4916
BC032203	18979	0	0	PET278930	1	PET193850	8	4.4117	18979	0	0	PET278930	1	PET193850	8	2.8378
BC033915	-17778	0	0	PET159910	4	0	0	2.0627	-17778	0	0	PET159910	4	0	0	1.5215
BC034076	-158	0	1	PET096357	1	PET018739	3	5.4274	-158	0	1	PET096357	1	PET018739	3	3.1362
BC034090	2247	0	0	PET086839	3	0	0	2.7599	2247	0	0	PET086839	3	0	0	1.7183
BC037034	5432	0	0	PET017339	2	0	0	1.7601	5432	0	0	PET017339	2	0	0	1.3582
BC037393	-4312	0	0	PET019510	1	PET072334	2	3.3147	-4312	0	0	PET019510	1	PET072334	2	2.4735
BC037703	-1765	0	1	0	0	PET040500	2	2.5768	-1765	0	1	0	0	PET040500	2	1.5181
BC038156	1493	0	0	0	0	PET109369	4	4.1027	1493	0	0	0	0	PET109369	4	1.9658
BC038881	-30542	0	1	PET052900	3	PET095623	2	2.874	-30542	0	1	PET052900	3	PET095623	2	2.4176
BC042698	-519	1	0	PET085102	3	0	0	2.2527	130307	0	0	PET085138	1	PET011015	3	1.8619
BC048390	810	0	0	PET049464	2	0	0	2.5742	810	0	0	PET049464	2	0	0	1.628
BC049807	3	1	0	0	0	PET191135	2	1.868	-6741	0	0	PET275010	2	0	0	1.3271
BC050188	-276	0	0	PET057955	2	0	0	2.5816	-276	0	0	PET057955	2	0	0	1.628
BC050210	228	0	0	0	0	PET002454	3	3.7626	36762	0	0	PET072845	1	PET002467	2	1.9664
BC052328	12557	0	0	0	0	PET174410	2	1.6522	12557	0	0	0	0	PET174410	2	1.2304
BC053440	15808	0	0	PET060433	2	PET100868	2	2.9502	15808	0	0	PET060433	2	PET100868	2	2.4113
BC055324	46607	0	0	PET087966	1	PET012983	3	2.2818	46607	0	0	PET087966	1	PET012983	3	2.0786
BC056183	6159	0	0	0	0	PET016955	2	1.9537	6159	0	0	0	0	PET016955	2	1.3036
BC057593	2254	0	0	PET277107	2	0	0	2.1484	40778	0	0	PET277117	1	PET192592	2	1.9446
BC061212	4167	0	0	PET010377	2	PET066112	2	3.9903	4167	0	0	PET010377	2	PET066112	2	2.7813
BC062115	64	1	0	PET181573	2	PET125827	1	3.4315	64	1	0	PET181573	2	PET125827	1	2.2903
BC063263	-55086	0	0	PET040683	2	0	0	1.0412	-55086	0	0	PET040683	2	0	0	1.0598
BC066107	-10590	0	0	PET277093	2	PET192576	2	3.2304	-10590	0	0	PET277093	2	PET192576	2	2.5169
BC066140	0	1	0	PET049846	2	0	0	1.5197	0	1	0	PET049846	2	0	0	1.0226
BC068281	-237	1	0	0	0	PET143721	2	1.868	-237	1	0	0	0	PET143721	2	1.008
BC088983	-252	1	0	0	0	PET100099	2	1.868	-252	1	0	0	0	PET100099	2	1.008
BC094274	-10407	0	0	PET096447	2	0	0	1.5164	-10407	0	0	PET096447	2	0	0	1.2688
Bcan	6413	0	0	PET125867	4	0	0	2.5986	6413	0	0	PET125867	4	0	0	1.697
Bcap29	26208	0	0	0	0	PET145490	3	1.7912	26208	0	0	0	0	PET145490	3	1.3382
Bcap31	-11126	0	0	PET307877	2	0	0	1.4963	-11126	0	0	PET307877	2	0	0	1.2578
Bcar1	-45830	0	0	PET066458	4	PET105093	12	5.3825	-45830	0	0	PET066458	4	PET105093	12	3.369
Bcar3	-18	1	0	PET130439	2	PET042198	2	4.4504	-1997	0	0	PET130455	1	PET042208	2	2.686
Bcas1	31583	0	0	PET114980	2	PET031524	1	2.056	31583	0	0	PET114980	2	PET031524	1	2.0007
Bcas2	-74	1	0	PET128171	3	PET040639	1	4.1646	-74	1	0	PET128171	3	PET040639	1	2.5362
Bcas3	8823	0	0	0	0	PET138906	4	2.7435	-54735	0	0	PET200220	2	PET138944	2	2.111
Bcat1	-12692	0	1	PET036881	2	PET084631	5	4.3515	-12692	0	1	PET036881	2	PET084631	5	2.9287
Bcat2	-1575	0	0	0	0	PET087570	2	2.6253	-1575	0	0	0	0	PET087570	2	1.5367
Bcdin3	-615	1	0	PET017271	2	PET070816	2	4.4504	-615	1	0	PET017271	2	PET070816	2	2.6351
Bche	30494	0	1	PET124258	2	0	0	1.1917	30494	0	1	PET124258	2	0	0	1.1245
Bckdha	2882	0	0	PET038540	3	0	0	2.6087	2882	0	0	PET038540	3	0	0	1.6731
Bckdhb	335	0	0	0	0	PET114698	2	2.9307	335	0	0	0	0	PET114698	2	1.6133
Bckdk	1501	1	0	PET050808	4	0	0	2.5422	4560	0	0	PET050810	2	0	0	1.382
Bcl10	15986	0	0	0	0	PET044065	2	1.5643	15986	0	0	0	0	PET044065	2	1.199
Bcl11a	-2803	0	0	PET190964	3	0	0	2.6251	30165	0	0	PET190974	2	PET132499	1	2.0106
Bcl11b	24059	0	0	PET218560	1	PET151969	2	2.2456	24059	0	0	PET218560	1	PET151969	2	2.0577
Bcl2	110204	0	0	0	0	PET008342	3	1.297	110204	0	0	0	0	PET008342	3	1.1224
Bcl2a1b	39635	0	0	0	0	PET115018	3	1.6375	39635	0	0	0	0	PET115018	3	1.2502
Bcl2a1c	39635	0	0	0	0	PET115018	3	1.6375	39635	0	0	0	0	PET115018	3	1.2502
Bcl2l1	18672	0	0	PET111858	2	PET029345	7	4.5993	18672	0	0	PET111858	2	PET029345	7	3.0108
Bcl2l10	5320	0	1	PET164513	1	PET113983	3	3.7309	5320	0	1	PET164513	1	PET113983	3	2.6265
Bcl2l11	137309	0	0	PET108492	3	PET027088	4	2.5607	137309	0	0	PET108492	3	PET027088	4	2.3172
Bcl2l12	288	1	0	PET041042	3	0	0	2.2597	-5843	0	0	PET041045	2	0	0	1.3526
Bcl2l13	-153	1	0	0	0	PET082548	2	1.8444	8482	0	0	PET033881	2	0	0	1.292
Bcl2l14	1623	0	0	PET035495	1	PET083644	2	4.1358	1623	0	0	PET035495	1	PET083644	2	2.7463
Bcl2l2	-6075	1	0	PET240243	2	0	0	0.6534	-6075	1	0	PET240243	2	0	0	0.7366
Bcl6	-575	1	0	PET264189	3	PET183681	2	5.1834	-575	1	0	PET264189	3	PET183681	2	2.8811
Bcl7a	31406	1	0	PET014875	3	PET069217	3	2.1796	31406	1	0	PET014875	3	PET069217	3	1.9736
Bcl7b	-852	0	0	0	0	PET070465	2	2.9501	-852	0	0	0	0	PET070465	2	1.6141
Bcl7c	28672	0	0	0	0	PET094128	2	1.3685	28672	0	0	0	0	PET094128	2	1.1584
Bcl9	-3459	0	0	0	0	PET040055	2	2.2104	-3459	0	0	0	0	PET040055	2	1.2831
Bcl9l	-2852	1	0	PET159633	2	0	0	0.974	-2852	1	0	PET159633	2	0	0	0.8399
Bclaf1	-25983	1	0	PET173228	5	PET120009	3	2.9021	-25983	1	0	PET173228	5	PET120009	3	2.2829
Bclp2	-58111	0	0	0	0	PET040942	3	1.4993	-58111	0	0	0	0	PET040942	3	1.202
Bcmo1	42270	0	0	0	0	PET105631	5	2.2076	42270	0	0	0	0	PET105631	5	1.4849
Bcor	6764	1	0	PET305107	2	PET212438	8	5.0788	6764	1	0	PET305107	2	PET212438	8	2.886
Bcorl1	-830	1	0	0	0	PET213464	2	1.868	-21082	0	1	PET306552	2	0	0	1.1746
Bcr	57942	0	0	0	0	PET124945	5	2.0554	57942	0	0	0	0	PET124945	5	1.4356
Bcs1l	4300	0	0	PET077631	2	0	0	1.8558	4300	0	0	PET077631	2	0	0	1.3926
Bdh1	-1206	0	0	PET265155	3	PET184394	1	5.0101	-1206	0	0	PET265155	3	PET184394	1	3.0792
Bdh2	-35069	0	0	0	0	PET043225	2	1.3093	-35069	0	0	0	0	PET043225	2	1.1023
Bdkrb1	29418	0	0	PET218193	2	0	0	1.2005	29418	0	0	PET218193	2	0	0	1.1296
Bdkrb2	539	1	0	PET218179	1	PET151706	3	4.3784	539	1	0	PET218179	1	PET151706	3	2.5549
Bdnf	-95683	0	0	PET106115	2	PET025472	5	2.7538	-95683	0	0	PET106115	2	PET025472	5	2.359
Bean	-9321	0	0	PET065158	2	PET104133	1	2.7106	-9321	0	0	PET065158	2	PET104133	1	2.28
Becn1	3393	0	0	PET202979	2	0	0	1.9581	3393	0	0	PET202979	2	0	0	1.4284
Best3	-23738	0	0	PET186015	4	0	0	1.932	-23738	0	0	PET186015	4	0	0	1.4751
Bet1	10925	0	0	PET019734	2	0	0	1.5025	10925	0	0	PET019734	2	0	0	1.2603
Bet1l	74	1	0	PET052844	2	PET095589	1	3.4315	74	1	0	PET052844	2	PET095589	1	2.2903
Bex2	1286	0	0	PET311006	2	0	0	2.4393	1286	0	0	PET311006	2	0	0	1.5847
Bex4	-1096	0	1	PET086050	2	0	0	2.5292	-1096	0	1	PET086050	2	0	0	1.6121
Bex6	-12310	0	1	PET265331	2	0	0	1.4624	-12310	0	1	PET265331	2	0	0	1.2443
Bfar	13378	0	0	0	0	PET182507	2	1.6279	13378	0	0	0	0	PET182507	2	1.2221
Bfsp1	-4083	0	1	0	0	PET028492	2	2.131	-4083	0	1	0	0	PET028492	2	1.3877
Bfsp2	49537	0	1	PET167978	2	PET116333	1	1.8567	49537	0	1	PET167978	2	PET116333	1	1.9066
Bglap2	6359	1	1	0	0	PET039125	4	1.8922	-17142	0	0	PET125966	2	0	0	1.2009
Bglap-rs1	-2518	1	1	0	0	PET039125	4	2.582	-2518	1	1	0	0	PET039125	4	1.2535
Bhlhb2	5815	0	0	PET032171	1	PET081354	4	4.1459	5815	0	0	PET032171	1	PET081354	4	2.7589
Bhlhb3	-1088	1	0	PET036995	2	PET084707	2	4.346	-1088	1	0	PET036995	2	PET084707	2	2.606
Bhlhb4	35764	0	0	PET116269	3	PET032410	1	2.3207	35764	0	0	PET116269	3	PET032410	1	2.142
Bhlhb5	-52284	0	1	PET117969	2	PET033595	1	1.8342	-52284	0	1	PET117969	2	PET033595	1	1.8956
Bhlhb8	11528	0	0	PET018383	3	0	0	1.9057	11528	0	0	PET018383	3	0	0	1.4423
Bhlhb9	18148	0	0	PET310987	1	PET216506	2	2.3937	18148	0	0	PET310987	1	PET216506	2	2.1207
Bhmt	-3390	0	0	PET231530	1	PET161014	2	3.5003	-3390	0	0	PET231530	1	PET161014	2	2.5381
Bhmt2	19170	0	0	PET231531	1	PET161017	2	2.3642	19170	0	0	PET231531	1	PET161017	2	2.1083
Bicc1	-17126	0	1	PET179723	5	0	0	2.3869	-17126	0	1	PET179723	5	0	0	1.6506
Bicd1	-14153	0	0	PET037493	1	PET085019	2	2.5302	-14153	0	0	PET037493	1	PET085019	2	2.1976
Bicd2	-95	1	0	PET226259	3	0	0	2.2527	-95	1	0	PET226259	3	0	0	1.2908
Bid	3207	0	0	PET033894	2	0	0	1.9798	3207	0	0	PET033894	2	0	0	1.437
Bik	4761	0	0	0	0	PET179213	2	2.0581	4761	0	0	0	0	PET179213	2	1.3651
Bin1	-3875	0	0	PET288434	2	0	0	1.9	-3875	0	0	PET288434	2	0	0	1.4082
Bin3	1972	1	0	PET242651	2	PET168820	1	2.7908	1972	1	0	PET242651	2	PET168820	1	2.0872
Birc1a	60725	0	1	PET232649	2	0	0	1.0188	60725	0	1	PET232649	2	0	0	1.0488
Birc1b	11614	0	0	PET232631	2	0	0	1.4809	11614	0	0	PET232631	2	0	0	1.2499
Birc1e	-10201	0	0	PET232637	2	PET161795	2	3.2579	-10201	0	0	PET232637	2	PET161795	2	2.5271
Birc1g	44039	0	1	0	0	PET161797	6	2.4473	44039	0	1	0	0	PET161797	6	1.575
Birc2	-1058	0	0	0	0	PET107360	2	2.8935	-1058	0	0	0	0	PET107360	2	1.6036
Birc4	-23501	1	1	PET306239	3	0	0	0.5591	-23501	1	1	PET306239	3	0	0	0.7311
Birc5	14055	0	0	PET205965	2	0	0	1.4191	14055	0	0	PET205965	2	0	0	1.2267
Birc6	-543	1	0	PET282502	3	PET196356	2	5.1834	-543	1	0	PET282502	3	PET196356	2	2.8811
Birc7	25429	0	0	0	0	PET032447	5	2.4769	25429	0	0	0	0	PET032447	5	1.568
Blcap	18	1	0	PET112713	5	0	0	3.4795	18	1	0	PET112713	5	0	0	1.632
Blk	1633	0	0	PET241645	2	0	0	2.3108	1633	0	0	PET241645	2	0	0	1.5447
Blm	8224	0	0	0	0	PET089915	2	1.8184	8224	0	0	0	0	PET089915	2	1.2875
Blmh	237	1	0	PET198656	2	PET137862	2	4.4504	237	1	0	PET198656	2	PET137862	2	2.6351
Blnk	-19570	0	0	PET301464	3	0	0	1.6904	-19570	0	0	PET301464	3	0	0	1.3629
Bloc1s2	-32212	0	1	0	0	PET210268	2	1.3337	-32212	0	1	0	0	PET210268	2	1.1307
Blr1	2228	0	0	PET159647	2	0	0	2.1538	2228	0	0	PET159647	2	0	0	1.4942
Blvra	-21027	0	0	PET108283	1	PET026970	2	2.3152	-21027	0	0	PET108283	1	PET026970	2	2.0876
Blzf1	26603	0	0	0	0	PET013015	2	1.3939	29594	0	0	PET088007	2	0	0	1.1333
bM64F17.1	-37829	0	1	PET141592	1	PET050116	17	5.5526	-37829	0	1	PET141592	1	PET050116	17	3.1647
Bmf	4000	0	0	0	0	PET026184	2	2.1409	4000	0	0	0	0	PET026184	2	1.3908
Bmi1	637	1	0	PET094154	2	PET017275	1	3.4315	637	1	0	PET094154	2	PET017275	1	2.2903
Bmp1	3965	0	1	PET242708	5	0	0	3.3247	3965	0	1	PET242708	5	0	0	1.9305
Bmp10	-44331	0	0	PET029346	2	0	0	1.094	-44331	0	0	PET029346	2	0	0	1.0848
Bmp15	-144400	0	0	0	0	PET212140	2	0.9502	-144400	0	0	0	0	PET212140	2	0.9473
Bmp2	32889	0	0	0	0	PET027680	3	1.7056	32889	0	0	0	0	PET027680	3	1.2776
Bmp2k	-17042	0	0	PET010528	1	PET066229	3	2.8658	-17042	0	0	PET010528	1	PET066229	3	2.315
Bmp3	36962	0	0	PET010753	2	0	0	1.1411	36962	0	0	PET010753	2	0	0	1.1085
Bmp4	-1313	0	0	0	0	PET166584	7	5.952	-1313	0	0	0	0	PET166584	7	2.4202
Bmp5	24364	0	0	PET164604	3	0	0	1.6086	24364	0	0	PET164604	3	0	0	1.3313
Bmp6	50	1	0	PET224546	2	PET156146	1	3.4315	50	1	0	PET224546	2	PET156146	1	2.2903
Bmp7	130618	0	0	PET115352	3	PET031809	2	2.0718	130618	0	0	PET115352	3	PET031809	2	2.0693
Bmp8a	10941	0	0	0	0	PET054979	5	2.9902	10941	0	0	0	0	PET054979	5	1.7436
Bmp8b	-22165	0	0	PET148519	2	0	0	1.28	-22165	0	0	PET148519	2	0	0	1.1683
Bmper	-1185	1	0	0	0	PET108675	2	1.7575	36828	0	1	PET156953	4	0	0	1.4074
Bmpr1a	-37252	0	0	PET238473	1	PET165960	2	2.0339	-37252	0	0	PET238473	1	PET165960	2	1.9636
Bmpr1b	13687	0	0	PET132624	5	PET043719	4	4.9861	13687	0	0	PET132624	5	PET043719	4	3.2664
Bmpr2	-35581	0	0	0	0	PET004418	3	1.6755	22659	0	0	PET075745	3	0	0	1.3417
Bms1l	39689	0	0	PET033467	2	0	0	1.1226	39689	0	0	PET033467	2	0	0	1.0959
Bmyc	42323	0	0	PET095215	2	0	0	1.1056	42323	0	0	PET095215	2	0	0	1.0901
Bnc1	-11701	0	0	PET044862	1	PET090096	2	2.6439	-11701	0	0	PET044862	1	PET090096	2	2.2228
Bnc2	12637	0	0	PET143745	4	PET051545	10	6.6946	12637	0	0	PET143745	4	PET051545	10	3.7269
Bnip1	39	0	0	PET275728	3	PET191621	1	5.2336	39	0	0	PET275728	3	PET191621	1	3.1628
Bnip3	-354	1	0	PET052554	2	0	0	1.5197	40616	0	0	PET052546	2	0	0	1.095
Bnip3l	-191	1	0	PET242217	1	PET168548	3	4.3846	-191	1	0	PET242217	1	PET168548	3	2.5308
Bnipl	1005	0	0	PET126898	2	PET039764	1	4.4891	1005	0	0	PET126898	2	PET039764	1	2.8941
Boc	-71335	0	0	PET267057	2	PET185686	7	3.3951	-71335	0	0	PET267057	2	PET185686	7	2.6083
Bola1	1804	0	0	PET127089	2	0	0	2.2593	1804	0	0	PET127089	2	0	0	1.5283
Bola2	2521	0	1	PET050525	2	PET093988	1	3.6449	2521	0	1	PET050525	2	PET093988	1	2.6227
Boll	10655	0	1	0	0	PET003992	2	1.7149	83342	1	1	PET075107	1	PET003987	4	1.4692
Bpgm	49922	0	0	0	0	PET074890	3	1.5518	49922	0	0	0	0	PET074890	3	1.259
Bphl	12077	0	0	0	0	PET155681	2	1.6777	12077	0	0	0	0	PET155681	2	1.2162
Bpi	-2047	0	0	0	0	PET030035	2	2.4917	-2047	0	0	0	0	PET030035	2	1.4942
Bpil2	-4613	0	0	PET182275	2	0	0	1.8265	-4613	0	0	PET182275	2	0	0	1.3821
Bpil3	1785	0	0	PET112074	2	0	0	2.2685	1785	0	0	PET112074	2	0	0	1.5362
Bpnt1	1445	0	0	0	0	PET014924	2	2.6865	1445	0	0	0	0	PET014924	2	1.5739
Bptf	-3678	0	0	PET204096	2	PET141637	2	4.1047	-3678	0	0	PET204096	2	PET141637	2	2.8187
Bpy2ip1	-453	1	0	0	0	PET101218	7	5.2801	-453	1	0	0	0	PET101218	7	1.8864
Braf	-14295	0	0	0	0	PET075474	3	2.0599	-14295	0	0	0	0	PET075474	3	1.3968
Brca1	2456	0	1	0	0	PET140870	3	3.0698	44891	0	0	PET203032	1	PET140865	2	1.9247
Brca2	48845	0	0	PET019497	2	PET072326	1	1.8627	48845	0	0	PET019497	2	PET072326	1	1.9095
Brctd1	-123535	0	0	PET229787	2	0	0	0.8674	-123535	0	0	PET229787	2	0	0	0.972
Brd1	24834	0	1	PET258490	4	PET179792	14	6.6094	24834	0	1	PET258490	4	PET179792	14	3.7145
Brd2	4076	0	0	PET277266	1	PET192711	2	3.3572	4076	0	0	PET277266	1	PET192711	2	2.4885
Brd3	4290	1	0	PET095536	2	PET018188	1	2.1688	29012	0	0	PET095527	2	PET018180	1	2.0214
Brd4	-13150	0	1	PET276980	2	PET192486	2	3.0784	-13150	0	1	PET276980	2	PET192486	2	2.3413
Brd7	-6456	0	1	PET063335	2	0	0	1.6926	-6456	0	1	PET063335	2	0	0	1.3333
Brdt	5092	0	0	PET011982	2	0	0	1.7861	5092	0	0	PET011982	2	0	0	1.3672
Bre	9221	0	0	PET003158	2	PET061123	1	2.7215	9221	0	0	PET003158	2	PET061123	1	2.2818
Brf1	-305	0	0	0	0	PET152575	2	2.9307	-305	0	0	0	0	PET152575	2	1.6133
Bri3	32970	0	0	PET018401	2	0	0	1.1699	32970	0	0	PET018401	2	0	0	1.1197
Bri3bp	1811	0	0	PET015282	2	0	0	2.2573	1811	0	0	PET015282	2	0	0	1.5277
Brip1	196036	0	0	PET200282	1	PET138976	4	1.8669	196036	0	0	PET200282	1	PET138976	4	1.8948
Brms1	7517	0	0	0	0	PET206048	8	4.3611	7517	0	0	0	0	PET206048	8	2.103
Brms1l	38110	0	0	PET211809	4	PET147256	1	2.5737	38110	0	0	PET211809	4	PET147256	1	2.2607
Brp16	-7845	0	0	PET256281	5	0	0	2.8486	-7845	0	0	PET256281	5	0	0	1.7945
Brpf1	-12853	0	0	PET032664	3	0	0	1.8593	-12853	0	0	PET032664	3	0	0	1.4256
Brpf3	-8151	0	0	0	0	PET191939	6	3.5862	-13196	0	1	PET276203	2	PET191937	3	2.6432
Brs3	-2067	0	0	PET307001	2	0	0	2.1907	-2067	0	0	PET307001	2	0	0	1.5062
Brsk2	495	1	0	PET053078	2	PET095752	1	3.4315	495	1	0	PET053078	2	PET095752	1	2.2903
Brunol4	-61	1	0	PET287751	2	PET200023	1	3.4215	-61	1	0	PET287751	2	PET200023	1	2.2903
Brunol5	19802	0	0	PET181503	3	0	0	1.6811	19802	0	0	PET181503	3	0	0	1.3659
Brunol6	-28840	0	0	PET161922	1	PET112251	7	3.7488	-28840	0	0	PET161922	1	PET112251	7	2.631
Brwd1	-6615	0	1	PET272546	1	PET189333	2	3.0057	-6615	0	1	PET272546	1	PET189333	2	2.3853
Brwd2	-162303	0	0	0	0	PET094310	18	3.5846	-162303	0	0	0	0	PET094310	18	2.0053
Brwd3	-16686	0	1	0	0	PET215758	2	1.5492	-16686	0	1	0	0	PET215758	2	1.1936
Bscl2	-440	0	0	PET296915	3	0	0	3.3154	-440	0	0	PET296915	3	0	0	1.8739
Bsn	30414	0	0	PET168658	2	PET116789	1	2.0739	30414	0	0	PET168658	2	PET116789	1	2.024
Bst1	-4251	0	1	PET004830	4	0	0	2.8522	-4251	0	1	PET004830	4	0	0	1.7734
Bst2	10663	0	0	PET061076	4	0	0	2.3159	10663	0	0	PET061076	4	0	0	1.6071
Bsx	865	0	0	PET159073	2	0	0	2.5823	865	0	0	PET159073	2	0	0	1.628
Btaf1	-11159	0	0	PET300868	2	0	0	1.4953	-11159	0	0	PET300868	2	0	0	1.2574
Btbd1	16095	0	0	PET044838	1	PET090078	2	2.4575	16095	0	0	PET044838	1	PET090078	2	2.1735
Btbd10	15309	0	0	0	0	PET092747	3	2.0282	15309	0	0	0	0	PET092747	3	1.3866
Btbd11	152054	0	0	PET182200	8	PET126250	8	4.1726	152054	0	0	PET182200	8	PET126250	8	3.0615
Btbd12	-10040	0	0	0	0	PET181476	4	2.6644	-10040	0	0	0	0	PET181476	4	1.6029
Btbd14a	2616	0	0	PET095268	3	PET018010	3	5.7049	2616	0	0	PET095268	3	PET018010	3	3.367
Btbd2	-10659	1	0	PET181279	3	PET125644	1	1.9958	-10659	1	0	PET181279	3	PET125644	1	1.8331
Btbd3	131307	0	0	PET109932	1	PET028093	6	2.469	131307	0	0	PET109932	1	PET028093	6	2.1599
Btbd4	1462	1	0	PET116403	3	0	0	1.9916	5966	0	0	PET116399	2	0	0	1.3467
Btbd7	9121	0	0	PET217740	2	0	0	1.5652	9121	0	0	PET217740	2	0	0	1.2849
Btbd9	26	1	0	PET276607	3	PET192215	2	5.2067	-7986	0	0	PET276598	5	PET192203	2	3.0865
Btc	25423	0	1	PET009993	2	0	0	1.2409	25423	0	1	PET009993	2	0	0	1.1513
Btd	2174	0	0	0	0	PET165686	2	2.458	2174	0	0	0	0	PET165686	2	1.4846
Btf3	10317	0	0	0	0	PET161600	2	1.7274	10317	0	0	0	0	PET161600	2	1.2566
Btf3l4	-294	1	0	PET146772	2	PET053713	2	4.4504	-294	1	0	PET146772	2	PET053713	2	2.6351
Btg1	-7650	0	0	0	0	PET127333	4	2.8336	-6999	0	0	PET183800	4	0	0	1.6812
Btg2	13329	0	0	PET084329	3	0	0	1.844	13329	0	0	PET084329	3	0	0	1.4187
Btg3	111492	0	0	PET270245	3	PET187847	8	3.5076	111492	0	0	PET270245	3	PET187847	8	2.7056
Btg4	4738	0	0	0	0	PET111319	6	4.055	4738	0	0	0	0	PET111319	6	1.9996
Btk	-1815	0	0	PET310906	2	0	0	2.2562	-1815	0	0	PET310906	2	0	0	1.5273
Btla	33210	0	0	PET267125	2	0	0	1.168	33210	0	0	PET267125	2	0	0	1.1188
Btn1a1	13498	0	0	0	0	PET154690	2	1.6254	13498	0	0	0	0	PET154690	2	1.221
Btn2a2	323	0	0	PET222540	2	0	0	2.5823	-3153	1	0	PET222542	1	PET154698	2	1.9525
Btnl1	-13443	0	0	0	0	PET192737	2	1.6269	-11993	0	0	PET277309	2	0	0	1.2477
Btnl2	15501	0	0	0	0	PET192737	2	1.5753	15501	0	0	0	0	PET192737	2	1.203
Btrc	3566	0	0	PET302275	2	0	0	1.9361	3566	0	0	PET302275	2	0	0	1.4208
Bub1	15741	0	0	PET108410	2	0	0	1.3832	15741	0	0	PET108410	2	0	0	1.2119
Bub1b	37351	0	0	PET107175	3	0	0	1.4602	37351	0	0	PET107175	3	0	0	1.2717
Bub3	143889	0	0	PET051431	3	PET094552	3	2.308	143889	0	0	PET051431	3	PET094552	3	2.1911
Bud13	42475	0	0	PET159945	3	0	0	1.4183	42475	0	0	PET159945	3	0	0	1.2544
Bud31	598	0	0	PET018544	2	0	0	2.5823	598	0	0	PET018544	2	0	0	1.628
Bves	-22006	0	0	0	0	PET122380	2	1.4551	-22006	0	0	0	0	PET122380	2	1.1587
Bxdc1	23668	0	0	PET175638	1	PET121759	2	2.254	23668	0	0	PET175638	1	PET121759	2	2.0613
Bxdc5	-22255	0	1	0	0	PET044131	2	1.4514	-22255	0	1	0	0	PET044131	2	1.1573
Bysl	7033	0	0	PET279095	2	0	0	1.6601	7033	0	0	PET279095	2	0	0	1.3211
Bzrap1	-11256	0	0	PET200587	1	PET139150	3	3.148	-11256	0	0	PET200587	1	PET139150	3	2.4201
Bzw1	-23167	0	0	PET075505	2	PET004257	2	2.7055	-23167	0	0	PET075505	2	PET004257	2	2.3146
Bzw2	83060	0	0	0	0	PET145831	2	1.077	78158	0	0	PET209813	2	0	0	1.0209
C030013E06Rik	-9409	0	1	PET203234	4	PET141001	5	5.4655	-9409	0	1	PET203234	4	PET141001	5	3.3722
C030039L03Rik	7800	0	0	0	0	PET085909	2	1.8404	7800	0	0	0	0	PET085909	2	1.2948
C130050O18Rik	3097	0	0	PET017528	2	PET071022	1	3.479	3097	0	0	PET017528	2	PET071022	1	2.5655
C130073F10Rik	4374	0	1	PET145748	4	PET052965	2	4.9319	4374	0	1	PET145748	4	PET052965	2	3.1448
C130086A10	-136814	0	0	PET135934	3	PET046118	4	2.5628	-136814	0	0	PET135934	3	PET046118	4	2.3181
C130092O11Rik	119648	0	0	0	0	PET077249	9	2.5056	119648	0	0	0	0	PET077249	9	1.6289
C1d	-7630	0	0	PET189997	1	PET131751	2	2.9128	-7630	0	0	PET189997	1	PET131751	2	2.3269
C1galt1	-104565	0	1	PET020187	1	PET072843	5	2.3822	-104565	0	1	PET020187	1	PET072843	5	2.1171
C1galt1c1	-1710	0	0	PET306053	2	0	0	2.2868	-1710	0	0	PET306053	2	0	0	1.5371
C1qa	-24177	0	0	0	0	PET056747	2	1.4227	-19040	0	0	PET151220	2	0	0	1.1916
C1qdc1	751	0	0	PET037380	3	0	0	3.3272	751	0	0	PET037380	3	0	0	1.8739
C1qdc2	6608	1	0	PET154479	3	PET058885	1	2.3456	6608	1	0	PET154479	3	PET058885	1	1.9611
C1ql1	-769	0	0	PET203363	2	0	0	2.5823	-769	0	0	PET203363	2	0	0	1.628
C1ql2	14011	0	0	PET082597	4	0	0	2.1746	14011	0	0	PET082597	4	0	0	1.5614
C1ql3	-3474	0	0	PET093483	2	0	0	1.9476	-3474	0	0	PET093483	2	0	0	1.4248
C1ql4	3554	0	0	PET260089	3	0	0	2.4877	3554	0	0	PET260089	3	0	0	1.636
C1qtnf1	-2281	0	0	0	0	PET143051	2	2.4314	-2281	0	0	0	0	PET143051	2	1.477
C1qtnf3	-126045	0	1	PET249169	4	PET173345	1	1.9629	-126045	0	1	PET249169	4	PET173345	1	1.9889
C1qtnf4	2384	0	0	0	0	PET023890	2	2.4072	-19054	0	0	PET103885	2	PET023888	1	2.112
C1qtnf7	38829	0	0	PET004794	1	PET062219	2	2.015	38829	0	0	PET004794	1	PET062219	2	1.9736
C1qtnf9	-25852	0	0	PET241197	2	PET167834	3	3.0512	-25852	0	0	PET241197	2	PET167834	3	2.4412
C1r	-11489	0	1	0	0	PET082871	4	2.5843	-11489	0	1	0	0	PET082871	4	1.58
C1rl	8061	0	1	0	0	PET082871	4	2.8003	8061	0	1	0	0	PET082871	4	1.6411
C1s	11253	0	0	PET034349	2	0	0	1.4924	11253	0	0	PET034349	2	0	0	1.2563
C2	2537	0	0	PET277385	3	PET192800	1	4.2334	2537	0	0	PET277385	3	PET192800	1	2.8435
C230052I12Rik	6199	0	0	PET039873	2	0	0	1.7082	6199	0	0	PET039873	2	0	0	1.3391
C230078M08Rik	-17954	0	0	PET275647	2	PET191582	1	2.3366	-17954	0	0	PET275647	2	PET191582	1	2.1255
C230093N12Rik	1210	0	0	PET096610	5	0	0	4.3502	-2925	0	0	PET096614	1	PET018892	2	2.5785
C2ta	-500	0	0	PET262002	2	0	0	2.5823	-500	0	0	PET262002	2	0	0	1.628
C330002I19Rik	-28987	1	0	PET208737	64	PET145010	31	16.5365	-28987	1	0	PET208737	64	PET145010	31	6.0855
C330003B14Rik	32762	0	1	PET237238	5	PET165075	10	5.6507	32762	0	1	PET237238	5	PET165075	10	3.4802
C330006A16Rik	-1177	0	0	PET095293	2	0	0	2.4887	-37110	0	0	PET095303	2	PET018027	1	1.9617
C330013F16Rik	-45384	0	0	0	0	PET216659	2	1.235	-45384	0	0	0	0	PET216659	2	1.0723
C330016K18Rik	-11370	0	1	PET028640	2	PET078886	1	2.5858	-11370	0	1	PET028640	2	PET078886	1	2.232
C330019L16Rik	28682	0	1	PET040721	1	PET087264	3	2.547	28682	0	1	PET040721	1	PET087264	3	2.1895
C330024D12Rik	-1438	0	0	0	0	PET088827	2	2.6992	-1438	0	0	0	0	PET088827	2	1.5518
C330027C09Rik	-7221	0	0	PET267485	3	0	0	2.1187	-7221	0	0	PET267485	3	0	0	1.5164
C3ar1	-3919	0	0	PET034184	2	0	0	1.8921	-3919	0	0	PET034184	2	0	0	1.4066
C4a	25926	1	0	PET277367	3	0	0	0.5234	25926	1	0	PET277367	3	0	0	0.7171
C4b	25926	1	0	PET277367	3	0	0	0.5234	25926	1	0	PET277367	3	0	0	0.7171
C4bp	-2101	0	1	0	0	PET009984	2	2.4802	-2101	0	1	0	0	PET009984	2	1.5141
C6	170946	0	0	PET248391	1	PET172765	3	1.7	170946	0	0	PET248391	1	PET172765	3	1.8086
C6.1al	25182	0	0	PET185027	2	0	0	1.2435	25182	0	0	PET185027	2	0	0	1.1525
C730007P19Rik	-17087	0	1	PET037731	2	0	0	1.3577	-17087	0	1	PET037731	2	0	0	1.2013
C730024G19Rik	57289	0	1	PET037442	2	PET084985	11	4.3824	57289	0	1	PET037442	2	PET084985	11	2.9446
C77080	685	0	0	PET149716	2	0	0	2.5823	685	0	0	PET149716	2	0	0	1.628
C77370	-59417	0	0	PET309664	1	PET215602	3	2.1665	-59417	0	0	PET309664	1	PET215602	3	2.0252
C78339	-24500	0	0	PET225795	2	PET157027	6	4.0463	-24500	0	0	PET225795	2	PET157027	6	2.8941
C79267	-24364	0	0	PET151802	1	PET057118	3	2.6429	-24364	0	0	PET151802	1	PET057118	3	2.2257
C79407	57107	0	1	PET212708	2	PET147881	21	6.0414	57107	0	1	PET212708	2	PET147881	21	3.4211
C80008	173062	0	0	0	0	PET066259	4	1.3955	173062	0	0	0	0	PET066259	4	1.197
C80913	-5690	0	1	PET040270	11	0	0	4.9804	-5690	0	1	PET040270	11	0	0	2.4418
C8a	-707	0	0	0	0	PET053264	2	2.9384	-707	0	0	0	0	PET053264	2	1.6607
C8b	27599	0	0	PET146118	2	0	0	1.216	27599	0	0	PET146118	2	0	0	1.145
C9	-82991	0	0	0	0	PET172890	2	1.0772	-49268	0	0	PET248563	2	0	0	1.0726
Cab39	981	0	0	PET078934	2	0	0	2.5823	981	0	0	PET078934	2	0	0	1.628
Cab39l	42443	0	0	PET240992	2	PET167708	4	3.0422	42443	0	0	PET240992	2	PET167708	4	2.3386
Cabc1	96	1	0	PET090008	2	PET014386	1	3.4326	96	1	0	PET090008	2	PET014386	1	2.2903
Cabin1	1129	0	0	PET180279	2	0	0	2.5123	1129	0	0	PET180279	2	0	0	1.607
Cables1	2452	0	0	0	0	PET198914	2	2.3919	-2234	0	0	PET286149	2	0	0	1.4976
Cables2	3226	0	0	PET116166	2	0	0	1.9806	3226	0	0	PET116166	2	0	0	1.4361
Cabp1	16938	1	0	PET013268	2	PET068128	2	1.8418	16938	1	0	PET013268	2	PET068128	2	1.7882
Cabp2	-23192	0	0	0	0	PET205899	3	1.8461	-23192	0	0	0	0	PET205899	3	1.3263
Cabp4	1237	1	0	PET296046	3	0	0	2.0968	1237	1	0	PET296046	3	0	0	1.2264
Cabp7	3708	0	0	0	0	PET130588	2	2.178	25500	0	0	PET188348	2	PET130583	1	2.0471
Cabyr	-20401	0	1	PET286243	1	PET198975	2	2.3311	-20401	0	1	PET286243	1	PET198975	2	2.0943
Cachd1	3001	0	0	PET145566	3	0	0	2.5848	3001	0	0	PET145566	3	0	0	1.6659
Cacna1a	-7613	0	0	0	0	PET102405	3	2.385	-107852	0	1	PET062693	1	PET102380	3	1.8957
Cacna1b	-8814	0	0	0	0	PET017826	2	1.7901	158493	0	0	PET094992	1	PET017806	2	1.6816
Cacna1c	-3153	0	0	PET033591	2	0	0	1.9909	-3153	0	0	PET033591	2	0	0	1.4396
Cacna1d	-62502	0	0	PET237810	1	PET165549	2	1.809	-62502	0	0	PET237810	1	PET165549	2	1.8577
Cacna1e	14314	1	0	PET086740	3	PET012124	3	2.8112	14314	1	0	PET086740	3	PET012124	3	2.1999
Cacna1g	-229	0	0	PET201411	2	0	0	2.5823	-229	0	0	PET201411	2	0	0	1.628
Cacna1h	-14861	0	0	0	0	PET191455	4	2.438	-14861	0	0	0	0	PET191455	4	1.537
Cacna1i	4561	0	0	0	0	PET178847	4	3.1858	71732	0	0	PET257120	2	PET178854	1	1.8325
Cacna1s	-4165	0	0	0	0	PET010703	2	2.1214	-4165	0	0	0	0	PET010703	2	1.3848
Cacna2d1	-1670	0	0	0	0	PET059687	2	2.6093	100397	0	0	0	0	PET059714	8	1.5933
Cacna2d2	-23766	0	0	PET168498	1	PET116679	2	2.2467	-23766	0	0	PET168498	1	PET116679	2	2.0639
Cacna2d3	-9582	0	1	0	0	PET165474	2	1.7566	-9582	0	1	0	0	PET165474	2	1.2666
Cacnb1	955	0	0	PET202302	2	0	0	2.5823	955	0	0	PET202302	2	0	0	1.628
Cacnb3	-16949	1	0	PET259990	2	0	0	0.2853	-16949	1	0	PET259990	2	0	0	0.5931
Cacnb4	-37072	0	0	0	0	PET020580	2	1.2929	26326	0	0	PET099131	2	0	0	1.147
Cacng2	24395	0	0	PET256613	2	PET178511	1	2.1799	24395	0	0	PET256613	2	PET178511	1	2.0568
Cacng3	-57063	0	0	0	0	PET093605	3	1.5055	-57063	0	0	0	0	PET093605	3	1.2044
Cacng4	-3507	0	1	0	0	PET141740	2	2.2057	-3507	0	1	0	0	PET141740	2	1.4105
Cacng5	-8631	0	1	0	0	PET141764	2	1.7987	-8631	0	1	0	0	PET141764	2	1.2808
Cacybp	1257	1	0	PET087500	2	0	0	1.3893	-24263	0	0	PET087505	2	0	0	1.1571
Cadps	-15239	0	0	PET235720	3	PET163985	6	4.8816	-15239	0	0	PET235720	3	PET163985	6	3.1604
Cadps2	9508	0	0	0	0	PET073830	3	2.2592	9508	0	0	0	0	PET073830	3	1.4591
Cage1	112	1	0	0	0	PET156120	3	2.6923	27865	0	0	PET224497	3	0	0	1.3088
Calb1	-102648	0	0	PET136253	2	0	0	0.9046	-102648	0	0	PET136253	2	0	0	0.9915
Calb2	529	0	0	PET066155	2	0	0	2.5823	529	0	0	PET066155	2	0	0	1.628
Calca	2626	0	0	PET048812	3	0	0	2.6642	2626	0	0	PET048812	3	0	0	1.6899
Calcb	18608	0	0	0	0	PET092892	2	1.5047	18608	0	0	0	0	PET092892	2	1.1833
Calcoco1	-33032	0	0	0	0	PET181279	2	1.3272	-33032	0	0	0	0	PET181279	2	1.1094
Calcr	8604	0	0	PET019707	1	PET072469	2	2.8346	8604	0	0	PET019707	1	PET072469	2	2.2972
Calcrl	-18301	0	0	PET103206	2	0	0	1.3368	-18301	0	0	PET103206	2	0	0	1.1925
Cald1	-2570	0	0	0	0	PET074898	2	2.3666	7851	0	1	0	0	PET074909	3	1.5355
Calm1	-15350	0	0	PET217341	1	PET151129	2	2.4863	-15350	0	0	PET217341	1	PET151129	2	2.1591
Calm2	43026	0	1	PET284312	2	PET197617	1	1.917	43026	0	1	PET284312	2	PET197617	1	1.9356
Calm3	-28315	0	0	PET038009	2	0	0	1.211	-28315	0	0	PET038009	2	0	0	1.1381
Calm5	4762	0	0	PET220278	1	PET153101	2	3.241	4762	0	0	PET220278	1	PET153101	2	2.4474
Calml3	-196	0	0	0	0	PET153098	2	2.9307	91307	1	0	PET220258	2	PET153091	11	2.1959
Calml4	-12088	1	0	PET162503	2	0	0	0.3937	-12088	1	0	PET162503	2	0	0	0.6373
Caln1	-4849	0	0	PET016037	2	0	0	1.806	16044	0	0	PET016043	3	0	0	1.3922
Calr	271	1	0	PET062807	2	PET102450	2	4.4504	271	1	0	PET062807	2	PET102450	2	2.6351
Calr3	-200	1	0	PET061216	2	0	0	1.5049	13659	0	0	PET061213	2	0	0	1.2291
Calu	5210	0	0	PET022227	1	PET074272	2	3.1757	5210	0	0	PET022227	1	PET074272	2	2.4239
Camk1d	-1346	0	0	0	0	PET016180	5	4.8193	-1372	0	0	PET092548	1	PET016177	2	2.7962
Camk1g	-3694	0	1	0	0	PET015710	4	3.3367	-3694	0	1	0	0	PET015710	4	1.8136
Camk2a	-13033	0	0	0	0	PET203125	2	1.6384	-13033	0	0	0	0	PET203125	2	1.2256
Camk2b	-1360	0	0	PET188620	1	PET130775	3	5.0807	-1360	0	0	PET188620	1	PET130775	3	3.0346
Camk2d	335	1	0	PET130889	4	0	0	2.8959	-132343	0	0	PET130877	1	PET042507	3	1.8892
Camk2g	6049	0	0	PET236420	1	PET164501	2	3.0701	6049	0	0	PET236420	1	PET164501	2	2.3855
Camk2n1	-43654	0	0	PET151549	1	PET056949	5	2.9078	-43654	0	0	PET151549	1	PET056949	5	2.3336
Camk4	-10031	0	0	PET288491	2	PET200542	1	2.6659	-10031	0	0	PET288491	2	PET200542	1	2.2622
Camkk1	8185	0	0	PET197990	2	PET137421	1	2.7916	8185	0	0	PET197990	2	PET137421	1	2.312
Camkk2	-1857	0	0	PET014754	2	0	0	2.2445	-1857	0	0	PET014754	2	0	0	1.5086
Camkv	-19691	1	0	PET168610	2	0	0	0.2522	-19691	1	0	PET168610	2	0	0	0.5779
Caml	12410	1	0	PET227260	3	0	0	0.8115	12410	1	0	PET227260	3	0	0	0.8256
Camp	-10504	1	0	PET168913	2	0	0	0.4533	-10504	1	0	PET168913	2	0	0	0.6602
Camsap1	5082	0	0	0	0	PET017996	2	2.0279	5082	0	0	0	0	PET017996	2	1.3556
Camsap1l1	-10287	0	0	PET084720	2	0	0	1.5231	-10287	0	0	PET084720	2	0	0	1.2684
Camta2	13	1	0	PET197636	3	PET137190	2	5.1834	13	1	0	PET197636	3	PET137190	2	2.8811
Cand1	-527	1	0	PET186346	2	0	0	1.5311	71039	0	0	PET186333	4	0	0	1.3118
Cand2	-710	0	0	0	0	PET082019	2	2.9307	-710	0	0	0	0	PET082019	2	1.6133
Cant1	10292	1	0	PET206101	2	0	0	0.4603	10292	1	0	PET206101	2	0	0	0.663
Canx	-20468	0	0	PET194212	1	PET134809	4	3.1177	-20468	0	0	PET194212	1	PET134809	4	2.4111
Cap2	35463	0	0	PET225795	2	PET157027	6	3.7212	35463	0	0	PET225795	2	PET157027	6	2.7814
Capg	2090	0	0	PET027501	2	0	0	2.1852	2090	0	0	PET027501	2	0	0	1.5044
Capn1	-14632	0	0	PET296465	2	PET206207	2	3.0011	-14632	0	0	PET296465	2	PET206207	2	2.4301
Capn10	-649	0	0	PET080112	2	0	0	2.5823	-649	0	0	PET080112	2	0	0	1.628
Capn11	2616	0	0	PET278684	2	0	0	2.0722	2616	0	0	PET278684	2	0	0	1.466
Capn12	9191	0	0	0	0	PET086070	2	1.7732	13547	1	0	PET039056	2	PET086072	1	1.5852
Capn13	-286	0	0	0	0	PET196260	2	2.9225	-286	0	0	0	0	PET196260	2	1.4711
Capn2	2958	0	0	PET090470	3	0	0	2.5933	2958	0	0	PET090470	3	0	0	1.6685
Capn3	3093	0	1	PET107481	2	0	0	2.0051	3093	0	1	PET107481	2	0	0	1.4426
Capn5	-958	0	0	PET046628	2	0	0	2.5823	-958	0	0	PET046628	2	0	0	1.628
Capn6	-51770	0	0	PET311500	1	PET216863	3	2.2281	-51770	0	0	PET311500	1	PET216863	3	2.0553
Capn7	12749	0	0	PET237981	2	0	0	1.4508	12749	0	0	PET237981	2	0	0	1.2396
Capn8	-33737	0	1	PET090481	2	0	0	1.1638	-33737	0	1	PET090481	2	0	0	1.1169
Capns1	4587	0	0	PET039335	1	PET086249	6	5.3061	4587	0	0	PET039335	1	PET086249	6	3.0407
Capns2	9468	0	0	PET063930	2	0	0	1.552	9468	0	0	PET063930	2	0	0	1.2797
Caps2	-15463	0	0	PET185477	2	0	0	1.3888	-15463	0	0	PET185477	2	0	0	1.2142
Capsl	17688	0	1	PET248998	4	PET173230	1	3.0625	17688	0	1	PET248998	4	PET173230	1	2.4543
Capza1	-12114	0	0	0	0	PET008232	2	1.6672	-12114	0	0	0	0	PET008232	2	1.1176
Capza2	-11395	0	0	0	0	PET073452	2	1.689	-11395	0	0	0	0	PET073452	2	1.2433
Capza3	53893	0	0	0	0	PET084091	2	1.1859	53893	0	0	0	0	PET084091	2	1.0684
Capzb	-713	0	0	PET151749	5	PET057073	1	6.4539	-713	0	0	PET151749	5	PET057073	1	3.505
Car1	88326	0	0	PET117670	2	0	0	0.9359	88326	0	0	PET117670	2	0	0	1.0076
Car10	16740	0	0	PET201226	2	0	0	1.364	16740	0	0	PET201226	2	0	0	1.204
Car11	1030	1	0	PET041212	2	0	0	1.5024	1030	1	0	PET041212	2	0	0	1.0175
Car12	-52509	0	0	PET163210	1	PET113130	7	3.273	-11861	0	1	PET163216	2	PET113134	2	2.4866
Car13	-20654	0	0	PET117656	3	PET033393	4	3.9327	-20654	0	0	PET117656	3	PET033393	4	2.8383
Car2	113331	0	0	PET117707	4	PET033432	5	3.1211	113331	0	0	PET117707	4	PET033432	5	2.5673
Car3	-906	1	0	PET117681	2	0	0	1.5091	-906	1	0	PET117681	2	0	0	1.0177
Car4	208	1	0	PET200102	3	0	0	2.2527	-13871	1	0	PET200097	1	PET138863	2	1.5773
Car5a	-2777	1	0	0	0	PET106211	3	1.9229	-2777	1	0	0	0	PET106211	3	1.0593
Car6	51059	0	1	0	0	PET058174	3	1.5439	51059	0	1	0	0	PET058174	3	1.2188
Car7	39948	0	1	PET065217	2	PET104184	1	1.9505	39948	0	1	PET065217	2	PET104184	1	1.9668
Car8	84203	0	0	0	0	PET045674	14	3.5622	84203	0	0	0	0	PET045674	14	1.9716
Car9	8910	0	1	PET139089	2	PET048399	1	2.7384	8910	0	1	PET139089	2	PET048399	1	2.2911
Card10	-4096	0	0	PET256735	1	PET178592	2	3.3535	-4096	0	0	PET256735	1	PET178592	2	2.4872
Card11	3444	0	1	PET017826	3	0	0	2.5055	-87150	0	0	PET017865	1	PET071252	2	1.7928
Card14	-2302	0	0	PET206269	2	PET143177	1	3.7207	-2302	0	0	PET206269	2	PET143177	1	2.6483
Carf	565	1	0	PET075797	2	0	0	1.5206	31084	0	1	PET075799	3	0	0	1.2986
Carhsp1	3329	0	0	PET261680	2	0	0	1.9665	3329	0	0	PET261680	2	0	0	1.4313
Carkl	1250	0	0	PET198025	5	0	0	4.3183	1250	0	0	PET198025	5	0	0	2.1845
Cars	-251	1	0	PET053357	1	PET095960	2	3.5526	6047	0	1	PET053355	2	PET095958	1	2.3881
Cart	-17	1	0	PET232604	2	0	0	1.5197	24644	0	1	PET232601	2	0	0	1.1551
Cart1	-859	1	0	PET184465	3	0	0	2.2565	-859	1	0	PET184465	3	0	0	1.2967
Casc1	-20317	0	0	0	0	PET084656	2	1.4783	34173	1	0	PET036901	1	PET084649	3	1.5228
Casc3	-5156	0	1	PET202473	1	PET140491	6	5.14	-5156	0	1	PET202473	1	PET140491	6	3.0547
Casc4	-813	1	0	PET107689	2	PET026530	1	3.4315	-40600	0	0	PET107682	5	PET026527	1	2.3575
Casd1	41309	0	0	PET019790	1	PET072536	2	1.9869	41309	0	0	PET019790	1	PET072536	2	1.942
Cask	-82135	0	0	PET305286	2	0	0	0.9514	-82135	0	0	PET305286	2	0	0	1.0154
Caskin1	3621	0	0	0	0	PET191372	2	2.1897	3621	0	0	0	0	PET191372	2	1.4057
Caskin2	127	1	0	0	0	PET142620	2	1.868	19836	0	0	PET205480	3	0	0	1.3609
Casp1	-133476	0	0	PET154724	2	0	0	0.8523	-133476	0	0	PET154724	2	0	0	0.964
Casp12	13205	0	0	0	0	PET107185	2	1.6335	13205	0	0	0	0	PET107185	2	1.2238
Casp14	12055	0	0	0	0	PET125404	2	1.6676	12055	0	0	0	0	PET125404	2	1.2358
Casp3	2590	0	0	PET058380	4	0	0	3.191	2590	0	0	PET058380	4	0	0	1.87
Casp6	42156	0	0	PET131274	2	0	0	1.1066	42156	0	0	PET131274	2	0	0	1.0906
Casp7	85720	0	0	0	0	PET211563	2	1.0694	55640	0	0	PET303925	2	0	0	1.0587
Casp8	-26222	0	0	0	0	PET004296	8	3.2784	-26222	0	0	0	0	PET004296	8	1.8701
Casp8ap2	6931	0	0	PET137784	2	0	0	1.6656	6931	0	0	PET137784	2	0	0	1.3232
Casp9	10149	0	0	0	0	PET057428	2	1.7339	10149	0	0	0	0	PET057428	2	1.2588
Caspr5-1	-34107	0	0	PET082028	4	PET008816	1	2.6393	-34107	0	0	PET082028	4	PET008816	1	2.2877
Casq1	-22995	0	0	PET089113	3	0	0	1.6298	-22995	0	0	PET089113	3	0	0	1.3395
Casq2	-2336	0	0	PET128001	2	PET040527	6	6.8903	-2336	0	0	PET128001	2	PET040527	6	3.6427
Casr	-51630	0	0	PET266067	3	PET185011	1	2.1378	-51630	0	0	PET266067	3	PET185011	1	2.069
Cast	61	1	0	PET229546	2	PET159676	2	4.4504	61	1	0	PET229546	2	PET159676	2	2.6351
Casz1	-49583	0	0	PET153082	3	PET057985	7	3.9776	-49583	0	0	PET153082	3	PET057985	7	2.8705
Cat	27	1	0	PET105342	3	0	0	2.2527	27	1	0	PET105342	3	0	0	1.2686
Catsper1	-4195	0	0	PET296296	2	0	0	1.8634	-4195	0	0	PET296296	2	0	0	1.3958
Catsper3	-12702	0	1	0	0	PET158043	4	2.512	-12702	0	1	0	0	PET158043	4	1.5651
Cav1	33856	0	0	PET021056	2	0	0	1.1629	33856	0	0	PET021056	2	0	0	1.1165
Cav2	4210	0	0	0	0	PET073426	2	2.1162	4210	0	0	0	0	PET073426	2	1.3832
Cav3	14331	0	0	0	0	PET081625	2	1.6035	14331	0	0	0	0	PET081625	2	1.2132
Cbara1	1090	0	0	0	0	PET123415	2	2.874	-142832	0	0	PET177899	2	PET123395	3	2.0841
Cbfa2t2	-2001	0	1	PET112145	3	0	0	2.8334	45045	0	0	PET112158	1	PET029560	2	1.8139
Cbfa2t3h	16555	0	0	PET068258	2	0	0	1.3675	16555	0	0	PET068258	2	0	0	1.2096
Cbfb	-1398	0	1	0	0	PET104230	2	2.7165	-1398	0	1	0	0	PET104230	2	1.5565
Cbl	11502	0	1	PET159587	2	0	0	1.4851	11502	0	1	PET159587	2	0	0	1.2533
Cblb	23904	0	0	0	0	PET186236	2	1.431	23904	0	0	0	0	PET186236	2	1.1461
Cbln1	-69087	0	0	PET063190	1	PET102717	2	1.7684	-69087	0	0	PET063190	1	PET102717	2	1.8379
Cbln2	72329	0	0	PET295541	2	0	0	0.9792	72329	0	0	PET295541	2	0	0	1.0294
Cbln3	33187	0	0	PET240433	2	PET167347	3	2.8743	33187	0	0	PET240433	2	PET167347	3	2.4204
Cbln4	164049	0	1	PET115211	1	PET031716	12	3.3159	164049	0	1	PET115211	1	PET031716	12	2.4811
Cbr1	3589	0	0	PET272117	2	0	0	1.9333	3589	0	0	PET272117	2	0	0	1.4198
Cbr2	-7576	0	0	0	0	PET143389	2	1.8526	-7576	0	0	0	0	PET143389	2	1.2988
Cbr3	3874	0	0	PET272126	2	0	0	1.9002	3874	0	0	PET272126	2	0	0	1.4082
Cbr4	5311	0	0	PET059824	3	0	0	2.2713	5311	0	0	PET059824	3	0	0	1.5671
Cbs	-521	1	0	0	0	PET192385	2	1.868	9949	0	0	0	0	PET192380	2	1.2615
Cbwd1	21422	0	0	0	0	PET208166	3	1.8771	-63768	0	1	PET299187	2	PET208171	1	1.8524
Cbx1	-8693	0	1	PET201920	4	PET140152	3	4.7401	-8693	0	1	PET201920	4	PET140152	3	3.1152
Cbx2	12819	1	0	PET206207	2	0	0	0.3864	12819	1	0	PET206207	2	0	0	0.6599
Cbx3	14674	0	0	PET025126	2	PET076391	2	2.9974	14674	0	0	PET025126	2	PET076391	2	2.4306
Cbx4	-69875	1	0	PET206235	2	PET143150	5	1.8944	-92217	0	0	PET206239	3	PET143153	1	1.9354
Cbx5	381	0	0	0	0	PET181348	2	2.9307	381	0	0	0	0	PET181348	2	1.6133
Cbx6	7068	0	0	PET256975	2	PET178747	1	2.8824	7068	0	0	PET256975	2	PET178747	1	2.3486
Cbx7	22998	0	1	0	0	PET178764	8	3.3686	22998	0	1	0	0	PET178764	8	1.8657
Cbx8	5003	1	0	PET206207	2	0	0	0.7306	5003	1	0	PET206207	2	0	0	0.7895
Cc2d1a	-1537	0	1	PET062659	3	0	0	3.0078	-1537	0	1	PET062659	3	0	0	1.7896
Cc2d1b	-9596	0	1	0	0	PET053697	2	1.756	-9596	0	1	0	0	PET053697	2	1.2664
Ccar1	-209	1	0	0	0	PET123859	2	1.868	-17059	0	0	PET178590	2	0	0	1.2015
Ccbe1	-4970	0	0	PET292920	3	0	0	2.3057	-108211	0	0	PET292933	2	PET203690	1	1.7536
Ccbl1	-9614	0	0	0	0	PET018551	2	1.7553	-9614	0	0	0	0	PET018551	2	1.2661
Ccbl2	-50571	0	1	PET132714	4	PET043787	10	4.8774	-50571	0	1	PET132714	4	PET043787	10	3.2127
Ccbp2	1248	0	1	0	0	PET118316	2	2.7872	1248	0	1	0	0	PET118316	2	1.5755
Ccdc101	-15332	0	0	PET050511	2	PET093979	2	2.9707	-15332	0	0	PET050511	2	PET093979	2	2.4192
Ccdc102a	5747	0	0	PET064230	2	0	0	1.7378	5747	0	0	PET064230	2	0	0	1.35
Ccdc104	558	1	0	PET191507	2	0	0	1.5197	28098	0	0	PET191502	2	0	0	1.139
[truncated: 11,650 more rows]
