# Supplementary material for: Identification of Pou5f1, Sox2, and Nanog downstream target genes with statistical confidence by applying a novel algorithm to time course microarray and genome-wide chromatin immunoprecipitation data
Source: BMC Genomics. 2008 Jun 3;9:269. doi: 10.1186/1471-2164-9-269 (PMC2424064; doi:10.1186/1471-2164-9-269)
Supplement: Additional file 14 — ChIP-PET regions (from [1]) listed in Additional file 8 [file 1471-2164-9-269-S14.xls]

## Sheet: Sheet1
Table S10. ChIP-PET regions (from Loh et al. 2006) listed in Supplementary Table S9
ChIP to protein	PET ID in this paper	PET ID original (Loh et al. 2006)	Chromosome	Start	End	N ditags
OCT4	PET000001	5.3000047	chr5	3000046	3001910	45
OCT4	PET000076	5.3449741	chr5	3449740	3451039	2
OCT4	PET000116	5.3653912	chr5	3653911	3654240	2
OCT4	PET000122	5.3701788	chr5	3701787	3702790	3
OCT4	PET000136	5.3817856	chr5	3817855	3819145	2
OCT4	PET000143	5.3878512	chr5	3878511	3878563	1
OCT4	PET000150	5.3948912	chr5	3948911	3949285	2
OCT4	PET000153	5.3976012	chr5	3976011	3977802	3
OCT4	PET000291	5.5318800	chr5	5318799	5319473	3
OCT4	PET000317	5.5571826	chr5	5571825	5572094	3
OCT4	PET000534	5.8041801	chr5	8041800	8042163	2
OCT4	PET000584	5.8425435	chr5	8425434	8425635	2
OCT4	PET000609	5.8546008	chr5	8546007	8546091	1
OCT4	PET000632	5.8730244	chr5	8730243	8730531	2
OCT4	PET000651	5.8850089	chr5	8850088	8850406	1
OCT4	PET000657	5.8878702	chr5	8878701	8879158	2
OCT4	PET000671	5.9006306	chr5	9006305	9006684	3
OCT4	PET000695	5.9161733	chr5	9161732	9161856	1
OCT4	PET000852	5.10971985	chr5	10971984	10972076	1
OCT4	PET001009	5.12739205	chr5	12739204	12739388	2
OCT4	PET001034	5.13042208	chr5	13042207	13042647	3
OCT4	PET001073	5.13482629	chr5	13482628	13483854	3
OCT4	PET001119	5.13984754	chr5	13984753	13986596	5
OCT4	PET001291	5.15831564	chr5	15831563	15831674	1
OCT4	PET001339	5.16353825	chr5	16353824	16354042	1
OCT4	PET001387	5.16815258	chr5	16815257	16816430	3
OCT4	PET001447	5.17520148	chr5	17520147	17520314	1
OCT4	PET001507	5.18154073	chr5	18154072	18154436	3
OCT4	PET001663	5.19263551	chr5	19263550	19263813	3
OCT4	PET001681	5.19340333	chr5	19340332	19340929	4
OCT4	PET001724	5.19624477	chr5	19624476	19624607	2
OCT4	PET001765	5.19937899	chr5	19937898	19938874	3
OCT4	PET001783	5.20051901	chr5	20051900	20052115	1
OCT4	PET001796	5.20111282	chr5	20111281	20111413	1
OCT4	PET001814	5.20204794	chr5	20204793	20205554	6
OCT4	PET001873	5.20687788	chr5	20687787	20687955	1
OCT4	PET001910	5.20941032	chr5	20941031	20942432	4
OCT4	PET001915	5.21086057	chr5	21086056	21086303	2
OCT4	PET001982	5.21819050	chr5	21819049	21819255	1
OCT4	PET002029	5.22124351	chr5	22124350	22124471	2
OCT4	PET002054	5.22299436	chr5	22299435	22299628	1
OCT4	PET002103	5.22659461	chr5	22659460	22659693	2
OCT4	PET002118	5.22748526	chr5	22748525	22749898	4
OCT4	PET002123	5.22776265	chr5	22776264	22776449	2
OCT4	PET002125	5.22791691	chr5	22791690	22791759	1
OCT4	PET002136	5.22841698	chr5	22841697	22842220	2
OCT4	PET002139	5.22848863	chr5	22848862	22849346	3
OCT4	PET002153	5.22916828	chr5	22916827	22918268	2
OCT4	PET002168	5.22969414	chr5	22969413	22969991	2
OCT4	PET002191	5.23138766	chr5	23138765	23139143	2
OCT4	PET002246	5.23436137	chr5	23436136	23436384	2
OCT4	PET002248	5.23439936	chr5	23439935	23440195	2
OCT4	PET002267	5.23564825	chr5	23564824	23565018	3
OCT4	PET002319	5.23965960	chr5	23965959	23966472	5
OCT4	PET002335	5.24083896	chr5	24083895	24084202	3
OCT4	PET002347	5.24173448	chr5	24173447	24174021	4
OCT4	PET002385	5.24484069	chr5	24484068	24485482	2
OCT4	PET002481	5.25274785	chr5	25274784	25274936	2
OCT4	PET002540	5.25730962	chr5	25730961	25731498	3
OCT4	PET002606	5.26200307	chr5	26200306	26200555	4
OCT4	PET002628	5.26444025	chr5	26444024	26445139	3
OCT4	PET002645	5.26598001	chr5	26598000	26598153	2
OCT4	PET002691	5.26997151	chr5	26997150	26997617	2
OCT4	PET002751	5.27537960	chr5	27537959	27538353	1
OCT4	PET002778	5.27779144	chr5	27779143	27779253	1
OCT4	PET002805	5.27963840	chr5	27963839	27964780	2
OCT4	PET002853	5.28210260	chr5	28210259	28210668	2
OCT4	PET002874	5.28408075	chr5	28408074	28408811	2
OCT4	PET002882	5.28466843	chr5	28466842	28467143	3
OCT4	PET002891	5.28527222	chr5	28527221	28527596	3
OCT4	PET002903	5.28584029	chr5	28584028	28584563	3
OCT4	PET002920	5.28687398	chr5	28687397	28687657	2
OCT4	PET002939	5.28885611	chr5	28885610	28885915	2
OCT4	PET002966	5.29022669	chr5	29022668	29022791	1
OCT4	PET002997	5.29219899	chr5	29219898	29220632	3
OCT4	PET003011	5.29295092	chr5	29295091	29295291	3
OCT4	PET003022	5.29352690	chr5	29352689	29352991	2
OCT4	PET003029	5.29371172	chr5	29371171	29372460	2
OCT4	PET003038	5.29455940	chr5	29455939	29456034	3
OCT4	PET003046	5.29499554	chr5	29499553	29500952	2
OCT4	PET003050	5.29524864	chr5	29524863	29525423	3
OCT4	PET003054	5.29534815	chr5	29534814	29534906	1
OCT4	PET003072	5.29608272	chr5	29608271	29608683	2
OCT4	PET003077	5.29634479	chr5	29634478	29634719	2
OCT4	PET003087	5.29699521	chr5	29699520	29701548	4
OCT4	PET003091	5.29720744	chr5	29720743	29721319	2
OCT4	PET003122	5.29893224	chr5	29893223	29893930	5
OCT4	PET003130	5.29958827	chr5	29958826	29959601	2
OCT4	PET003141	5.30018424	chr5	30018423	30019055	2
OCT4	PET003148	5.30042541	chr5	30042540	30042784	5
OCT4	PET003158	5.30117424	chr5	30117423	30119901	2
OCT4	PET003242	5.30554401	chr5	30554400	30554595	2
OCT4	PET003246	5.30593238	chr5	30593237	30593818	2
OCT4	PET003285	5.30859553	chr5	30859552	30859616	1
OCT4	PET003314	5.31022968	chr5	31022967	31023304	6
OCT4	PET003329	5.31178533	chr5	31178532	31179678	2
OCT4	PET003367	5.31394968	chr5	31394967	31395107	2
OCT4	PET003385	5.31461495	chr5	31461494	31461946	2
OCT4	PET003398	5.31540447	chr5	31540446	31540779	1
OCT4	PET003411	5.31677231	chr5	31677230	31679118	2
OCT4	PET003413	5.31707131	chr5	31707130	31707960	3
OCT4	PET003465	5.31983518	chr5	31983517	31984202	8
OCT4	PET003492	5.32142178	chr5	32142177	32143005	3
OCT4	PET003507	5.32226497	chr5	32226496	32226576	3
OCT4	PET003533	5.32329850	chr5	32329849	32329897	1
OCT4	PET003537	5.32369954	chr5	32369953	32370815	4
OCT4	PET003563	5.32498866	chr5	32498865	32499877	2
OCT4	PET003583	5.32648647	chr5	32648646	32648996	2
OCT4	PET003594	5.32730987	chr5	32730986	32731093	3
OCT4	PET003615	5.32886566	chr5	32886565	32886815	1
OCT4	PET003629	5.32994453	chr5	32994452	32995250	2
OCT4	PET003637	5.33038389	chr5	33038388	33038862	3
OCT4	PET003652	5.33122817	chr5	33122816	33123294	2
OCT4	PET003665	5.33222899	chr5	33222898	33225184	2
OCT4	PET003699	5.33458468	chr5	33458467	33459143	4
OCT4	PET003726	5.33588398	chr5	33588397	33588712	2
OCT4	PET003744	5.33717623	chr5	33717622	33717828	2
OCT4	PET003765	5.33826258	chr5	33826257	33826421	1
OCT4	PET003796	5.33958001	chr5	33958000	33958509	2
OCT4	PET003808	5.34021396	chr5	34021395	34022099	2
OCT4	PET003843	5.34188978	chr5	34188977	34192332	3
OCT4	PET003867	5.34296688	chr5	34296687	34296977	1
OCT4	PET003971	5.34909421	chr5	34909420	34910442	3
OCT4	PET003974	5.34943013	chr5	34943012	34943415	2
OCT4	PET003993	5.35027125	chr5	35027124	35027888	4
OCT4	PET004008	5.35185334	chr5	35185333	35186017	3
OCT4	PET004018	5.35241408	chr5	35241407	35241944	3
OCT4	PET004027	5.35331817	chr5	35331816	35333107	2
OCT4	PET004033	5.35367330	chr5	35367329	35367584	3
OCT4	PET004063	5.35489908	chr5	35489907	35490122	2
OCT4	PET004106	5.35707344	chr5	35707343	35707599	1
OCT4	PET004108	5.35736500	chr5	35736499	35736825	2
OCT4	PET004115	5.35795716	chr5	35795715	35796440	2
OCT4	PET004166	5.36194841	chr5	36194840	36195233	2
OCT4	PET004223	5.36534581	chr5	36534580	36534965	2
OCT4	PET004244	5.36637989	chr5	36637988	36640281	2
OCT4	PET004248	5.36662861	chr5	36662860	36663495	2
OCT4	PET004256	5.36721808	chr5	36721807	36722096	2
OCT4	PET004273	5.37037684	chr5	37037683	37038209	3
OCT4	PET004296	5.37142580	chr5	37142579	37142892	2
OCT4	PET004316	5.37214887	chr5	37214886	37215238	5
OCT4	PET004328	5.37260080	chr5	37260079	37260404	4
OCT4	PET004353	5.37386551	chr5	37386550	37387152	2
OCT4	PET004442	5.38227200	chr5	38227199	38227813	2
OCT4	PET004607	5.40382493	chr5	40382492	40382798	2
OCT4	PET004619	5.40472942	chr5	40472941	40473097	1
OCT4	PET004769	5.41912014	chr5	41912013	41912641	2
OCT4	PET004794	5.42162910	chr5	42162909	42163012	1
OCT4	PET004830	5.42424203	chr5	42424202	42424701	4
OCT4	PET004843	5.42480832	chr5	42480831	42480925	1
OCT4	PET004865	5.42596189	chr5	42596188	42596469	3
OCT4	PET004889	5.42757325	chr5	42757324	42757543	2
OCT4	PET005030	5.43993461	chr5	43993460	43993713	1
OCT4	PET005050	5.44113352	chr5	44113351	44113454	1
OCT4	PET005058	5.44157759	chr5	44157758	44157884	2
OCT4	PET005104	5.44491857	chr5	44491856	44492143	2
OCT4	PET005332	5.46960807	chr5	46960806	46961045	2
OCT4	PET005750	5.50982175	chr5	50982174	50982594	2
OCT4	PET005758	5.51032014	chr5	51032013	51035046	3
OCT4	PET005775	5.51146831	chr5	51146830	51146954	2
OCT4	PET005828	5.51463124	chr5	51463123	51463559	2
OCT4	PET005850	5.51603291	chr5	51603290	51603490	2
OCT4	PET005893	5.51850918	chr5	51850917	51852683	2
OCT4	PET005930	5.52093602	chr5	52093601	52093814	2
OCT4	PET005984	5.52296933	chr5	52296932	52297597	3
OCT4	PET005996	5.52372864	chr5	52372863	52373263	3
OCT4	PET006020	5.52625224	chr5	52625223	52625920	3
OCT4	PET006324	5.56370068	chr5	56370067	56370232	1
OCT4	PET006648	5.60434632	chr5	60434631	60435724	2
OCT4	PET006702	5.61218433	chr5	61218432	61218479	1
OCT4	PET006719	5.61398524	chr5	61398523	61398955	2
OCT4	PET006847	5.62677902	chr5	62677901	62678086	1
OCT4	PET006857	5.62746295	chr5	62746294	62746473	1
OCT4	PET007016	5.63494618	chr5	63494617	63495052	4
OCT4	PET007044	5.63695816	chr5	63695815	63695997	2
OCT4	PET007090	5.63935014	chr5	63935013	63935386	1
OCT4	PET007118	5.64031722	chr5	64031721	64034078	2
OCT4	PET007126	5.64064772	chr5	64064771	64065221	2
OCT4	PET007143	5.64161818	chr5	64161817	64161951	1
OCT4	PET007181	5.64361234	chr5	64361233	64362110	3
OCT4	PET007198	5.64482615	chr5	64482614	64486160	3
OCT4	PET007265	5.64753584	chr5	64753583	64753768	2
OCT4	PET007276	5.64815299	chr5	64815298	64815499	2
OCT4	PET007308	5.65028752	chr5	65028751	65028988	2
OCT4	PET007360	5.65322396	chr5	65322395	65322854	2
OCT4	PET007421	5.65741799	chr5	65741798	65742119	3
OCT4	PET007529	5.66460927	chr5	66460926	66461158	2
OCT4	PET007676	5.68327506	chr5	68327505	68329299	3
OCT4	PET007780	5.69702857	chr5	69702856	69703454	2
OCT4	PET007824	5.70206275	chr5	70206274	70207108	2
OCT4	PET007838	5.70334260	chr5	70334259	70335217	2
OCT4	PET007852	5.70408079	chr5	70408078	70409631	2
OCT4	PET007914	5.70894504	chr5	70894503	70894600	1
OCT4	PET007941	5.71100236	chr5	71100235	71100293	1
OCT4	PET007950	5.71176337	chr5	71176336	71176734	2
OCT4	PET007962	5.71253567	chr5	71253566	71254530	2
OCT4	PET007982	5.71386559	chr5	71386558	71387202	2
OCT4	PET008003	5.71539024	chr5	71539023	71540133	6
OCT4	PET008018	5.71623067	chr5	71623066	71623357	2
OCT4	PET008052	5.71859461	chr5	71859460	71859597	2
OCT4	PET008078	5.71958471	chr5	71958470	71958904	2
OCT4	PET008101	5.72245631	chr5	72245630	72246027	3
OCT4	PET008162	5.72769635	chr5	72769634	72770145	2
OCT4	PET008196	5.72950210	chr5	72950209	72952814	4
OCT4	PET008227	5.73189349	chr5	73189348	73189424	2
OCT4	PET008233	5.73240630	chr5	73240629	73241080	2
OCT4	PET008279	5.73508496	chr5	73508495	73511105	17
OCT4	PET008297	5.73647624	chr5	73647623	73648009	7
OCT4	PET008324	5.73780151	chr5	73780150	73780794	8
OCT4	PET008348	5.73905122	chr5	73905121	73905611	1
OCT4	PET008416	5.74272170	chr5	74272169	74272450	2
OCT4	PET008472	5.74636951	chr5	74636950	74637561	2
OCT4	PET008502	5.74869078	chr5	74869077	74869270	2
OCT4	PET008504	5.74891334	chr5	74891333	74892698	2
OCT4	PET008531	5.75054710	chr5	75054709	75055105	6
OCT4	PET008567	5.75273340	chr5	75273339	75273425	1
OCT4	PET008577	5.75346493	chr5	75346492	75347751	3
OCT4	PET008637	5.75683358	chr5	75683357	75683774	2
OCT4	PET008675	5.75870166	chr5	75870165	75870806	2
OCT4	PET008698	5.75970057	chr5	75970056	75970328	2
OCT4	PET008711	5.75998267	chr5	75998266	75998487	5
OCT4	PET008724	5.76042137	chr5	76042136	76043640	4
OCT4	PET008736	5.76095478	chr5	76095477	76095814	2
OCT4	PET008993	5.79769806	chr5	79769805	79771417	2
OCT4	PET009284	5.83134828	chr5	83134827	83134908	1
OCT4	PET009413	5.84843563	chr5	84843562	84843823	2
OCT4	PET009455	5.85200115	chr5	85200114	85200212	1
OCT4	PET009480	5.85508653	chr5	85508652	85508902	2
OCT4	PET009489	5.85579277	chr5	85579276	85579379	1
OCT4	PET009501	5.85650060	chr5	85650059	85650347	6
OCT4	PET009512	5.85725914	chr5	85725913	85726050	1
OCT4	PET009534	5.85993708	chr5	85993707	85994325	2
OCT4	PET009547	5.86142178	chr5	86142177	86142844	4
OCT4	PET009572	5.86375924	chr5	86375923	86380717	2
OCT4	PET009575	5.86409965	chr5	86409964	86410986	2
OCT4	PET009591	5.86564321	chr5	86564320	86564925	5
OCT4	PET009596	5.86600205	chr5	86600204	86600460	2
OCT4	PET009612	5.86724412	chr5	86724411	86724525	1
OCT4	PET009623	5.86802135	chr5	86802134	86802238	2
OCT4	PET009652	5.87150157	chr5	87150156	87152443	2
OCT4	PET009664	5.87277445	chr5	87277444	87277562	1
OCT4	PET009673	5.87347801	chr5	87347800	87348116	1
OCT4	PET009691	5.87456172	chr5	87456171	87457476	4
OCT4	PET009712	5.87542048	chr5	87542047	87542181	1
OCT4	PET009719	5.87615304	chr5	87615303	87615634	2
OCT4	PET009727	5.87701443	chr5	87701442	87704279	2
OCT4	PET009758	5.87976711	chr5	87976710	87977190	3
OCT4	PET009770	5.88164889	chr5	88164888	88165442	2
OCT4	PET009782	5.88269549	chr5	88269548	88270249	2
OCT4	PET009822	5.88692600	chr5	88692599	88693926	4
OCT4	PET009827	5.88736806	chr5	88736805	88737501	2
OCT4	PET009856	5.89045354	chr5	89045353	89045477	1
OCT4	PET009897	5.89325640	chr5	89325639	89328807	5
OCT4	PET009922	5.89569974	chr5	89569973	89570250	2
OCT4	PET009926	5.89579298	chr5	89579297	89579403	2
OCT4	PET009957	5.89802363	chr5	89802362	89802523	2
OCT4	PET009972	5.89977461	chr5	89977460	89977739	2
OCT4	PET009993	5.90192013	chr5	90192012	90192667	2
OCT4	PET010013	5.90330054	chr5	90330053	90331288	2
OCT4	PET010095	5.90822147	chr5	90822146	90825991	5
OCT4	PET010122	5.90938621	chr5	90938620	90938749	4
OCT4	PET010139	5.91054866	chr5	91054865	91055565	2
OCT4	PET010159	5.91183905	chr5	91183904	91184142	2
OCT4	PET010172	5.91248575	chr5	91248574	91249255	3
OCT4	PET010176	5.91260936	chr5	91260935	91261746	3
OCT4	PET010225	5.91561156	chr5	91561155	91561351	1
OCT4	PET010261	5.91723468	chr5	91723467	91724010	7
OCT4	PET010298	5.91866529	chr5	91866528	91867800	3
OCT4	PET010305	5.91927863	chr5	91927862	91928295	6
OCT4	PET010309	5.91953685	chr5	91953684	91953868	4
OCT4	PET010339	5.92096454	chr5	92096453	92097031	2
OCT4	PET010377	5.92789370	chr5	92789369	92790372	2
OCT4	PET010428	5.93475335	chr5	93475334	93475465	2
OCT4	PET010430	5.93490255	chr5	93490254	93492742	2
OCT4	PET010453	5.93684731	chr5	93684730	93685085	2
OCT4	PET010475	5.93864749	chr5	93864748	93865084	2
OCT4	PET010528	5.94296786	chr5	94296785	94296877	1
OCT4	PET010552	5.94418273	chr5	94418272	94418498	2
OCT4	PET010601	5.94795164	chr5	94795163	94795494	2
OCT4	PET010631	5.95156271	chr5	95156270	95156487	1
OCT4	PET010661	5.95435633	chr5	95435632	95438488	2
OCT4	PET010678	5.95575583	chr5	95575582	95575608	1
OCT4	PET010753	5.96210231	chr5	96210230	96210643	2
OCT4	PET010791	5.96520574	chr5	96520573	96520679	1
OCT4	PET010800	5.96568794	chr5	96568793	96569543	3
OCT4	PET010907	5.97282550	chr5	97282549	97282863	3
OCT4	PET010927	5.97367541	chr5	97367540	97367627	1
OCT4	PET010990	5.97709757	chr5	97709756	97709899	2
OCT4	PET011008	5.97839303	chr5	97839302	97839576	2
OCT4	PET011014	5.97899770	chr5	97899769	97899969	2
OCT4	PET011028	5.98006165	chr5	98006164	98006236	1
OCT4	PET011034	5.98046173	chr5	98046172	98047302	2
OCT4	PET011039	5.98068934	chr5	98068933	98069047	2
OCT4	PET011054	5.98164830	chr5	98164829	98165780	2
OCT4	PET011165	5.99057785	chr5	99057784	99058034	2
OCT4	PET011174	5.99108129	chr5	99108128	99108247	1
OCT4	PET011196	5.99193278	chr5	99193277	99193533	2
OCT4	PET011284	5.99829792	chr5	99829791	99830268	2
OCT4	PET011350	5.100523174	chr5	100523173	100523251	2
OCT4	PET011356	5.100554381	chr5	100554380	100554722	3
OCT4	PET011420	5.100984200	chr5	100984199	100985281	2
OCT4	PET011440	5.101086779	chr5	101086778	101087000	3
OCT4	PET011485	5.101292933	chr5	101292932	101294187	3
OCT4	PET011501	5.101384157	chr5	101384156	101384365	2
OCT4	PET011516	5.101452026	chr5	101452025	101452965	4
OCT4	PET011523	5.101478460	chr5	101478459	101479866	2
OCT4	PET011549	5.101670048	chr5	101670047	101670593	2
OCT4	PET011552	5.101707149	chr5	101707148	101707415	2
OCT4	PET011571	5.101803299	chr5	101803298	101803468	3
OCT4	PET011576	5.101834393	chr5	101834392	101835273	3
OCT4	PET011657	5.102551321	chr5	102551320	102551518	1
OCT4	PET011702	5.102941082	chr5	102941081	102941980	2
OCT4	PET011732	5.103101001	chr5	103101000	103101294	1
OCT4	PET011750	5.103206580	chr5	103206579	103206885	2
OCT4	PET011814	5.103696887	chr5	103696886	103697047	2
OCT4	PET011863	5.104055641	chr5	104055640	104056014	2
OCT4	PET011915	5.104396244	chr5	104396243	104396752	3
OCT4	PET011942	5.104544488	chr5	104544487	104544834	3
OCT4	PET011944	5.104582343	chr5	104582342	104582778	7
OCT4	PET011982	5.104804717	chr5	104804716	104806284	2
OCT4	PET011984	5.104844192	chr5	104844191	104844679	2
OCT4	PET011988	5.104862384	chr5	104862383	104862934	2
OCT4	PET012004	5.105004795	chr5	105004794	105005135	2
OCT4	PET012049	5.105316303	chr5	105316302	105316875	3
OCT4	PET012052	5.105323325	chr5	105323324	105323487	2
OCT4	PET012070	5.105426758	chr5	105426757	105427423	2
OCT4	PET012099	5.105518414	chr5	105518413	105518929	6
OCT4	PET012109	5.105575068	chr5	105575067	105575216	2
OCT4	PET012128	5.105716794	chr5	105716793	105717688	2
OCT4	PET012131	5.105759448	chr5	105759447	105759613	2
OCT4	PET012151	5.105860504	chr5	105860503	105862643	2
OCT4	PET012165	5.105966568	chr5	105966567	105966859	3
OCT4	PET012186	5.106116043	chr5	106116042	106116188	3
OCT4	PET012218	5.106561714	chr5	106561713	106561861	2
OCT4	PET012254	5.107032668	chr5	107032667	107032960	3
OCT4	PET012263	5.107193680	chr5	107193679	107194104	7
OCT4	PET012292	5.107451323	chr5	107451322	107451751	2
OCT4	PET012301	5.107501135	chr5	107501134	107502099	3
OCT4	PET012321	5.107601873	chr5	107601872	107601959	2
OCT4	PET012322	5.107616747	chr5	107616746	107617040	2
OCT4	PET012355	5.107798902	chr5	107798901	107799347	2
OCT4	PET012385	5.107950977	chr5	107950976	107951311	1
OCT4	PET012394	5.107989235	chr5	107989234	107989419	2
OCT4	PET012403	5.108061817	chr5	108061816	108062090	3
OCT4	PET012424	5.108138137	chr5	108138136	108138265	1
OCT4	PET012439	5.108205481	chr5	108205480	108205896	3
OCT4	PET012485	5.108498954	chr5	108498953	108499307	2
OCT4	PET012509	5.108642472	chr5	108642471	108643391	2
OCT4	PET012542	5.108817396	chr5	108817395	108817773	2
OCT4	PET012642	5.109470552	chr5	109470551	109472199	3
OCT4	PET012658	5.109561091	chr5	109561090	109563201	7
OCT4	PET012675	5.109636611	chr5	109636610	109636914	2
OCT4	PET012687	5.109691744	chr5	109691743	109692318	2
OCT4	PET012694	5.109739737	chr5	109739736	109740410	3
OCT4	PET012710	5.109871133	chr5	109871132	109871714	1
OCT4	PET012765	5.110192597	chr5	110192596	110192903	3
OCT4	PET012798	5.110438140	chr5	110438139	110438194	1
OCT4	PET012837	5.110583354	chr5	110583353	110584041	6
OCT4	PET012853	5.110659884	chr5	110659883	110660094	2
OCT4	PET012859	5.110687233	chr5	110687232	110687482	1
OCT4	PET012913	5.110960843	chr5	110960842	110961426	2
OCT4	PET012959	5.111163645	chr5	111163644	111163783	2
OCT4	PET012974	5.111216202	chr5	111216201	111217398	3
OCT4	PET012984	5.111246540	chr5	111246539	111246866	2
OCT4	PET013017	5.111387619	chr5	111387618	111388181	2
OCT4	PET013020	5.111400351	chr5	111400350	111400530	2
OCT4	PET013029	5.111454618	chr5	111454617	111455149	2
OCT4	PET013040	5.111511474	chr5	111511473	111511711	2
OCT4	PET013045	5.111530604	chr5	111530603	111531147	2
OCT4	PET013070	5.111708681	chr5	111708680	111708878	2
OCT4	PET013088	5.111787790	chr5	111787789	111788426	2
OCT4	PET013089	5.111791112	chr5	111791111	111791296	2
OCT4	PET013096	5.111807946	chr5	111807945	111808105	1
OCT4	PET013104	5.111856020	chr5	111856019	111856158	2
OCT4	PET013108	5.111877644	chr5	111877643	111878292	2
OCT4	PET013127	5.111954058	chr5	111954057	111954638	2
OCT4	PET013153	5.112070346	chr5	112070345	112070672	2
OCT4	PET013161	5.112117085	chr5	112117084	112117625	2
OCT4	PET013172	5.112164433	chr5	112164432	112164511	1
OCT4	PET013188	5.112212604	chr5	112212603	112213478	6
OCT4	PET013224	5.112381356	chr5	112381355	112382494	5
OCT4	PET013232	5.112422146	chr5	112422145	112422249	2
OCT4	PET013268	5.112582479	chr5	112582478	112582666	2
OCT4	PET013297	5.112683215	chr5	112683214	112683413	2
OCT4	PET013311	5.112731186	chr5	112731185	112731285	1
OCT4	PET013316	5.112751506	chr5	112751505	112752493	2
OCT4	PET013319	5.112763714	chr5	112763713	112763791	1
OCT4	PET013328	5.112816051	chr5	112816050	112816602	3
OCT4	PET013354	5.112893279	chr5	112893278	112893415	2
OCT4	PET013356	5.112900624	chr5	112900623	112901256	3
OCT4	PET013385	5.113008847	chr5	113008846	113009060	2
OCT4	PET013404	5.113085983	chr5	113085982	113086082	1
OCT4	PET013463	5.113479947	chr5	113479946	113480224	2
OCT4	PET013500	5.113704015	chr5	113704014	113704544	2
OCT4	PET013527	5.113842875	chr5	113842874	113843588	3
OCT4	PET013672	5.114565589	chr5	114565588	114565969	3
OCT4	PET013676	5.114576054	chr5	114576053	114576186	2
OCT4	PET013714	5.114760933	chr5	114760932	114761260	3
OCT4	PET013734	5.114805603	chr5	114805602	114805879	2
OCT4	PET013742	5.114834709	chr5	114834708	114834799	1
OCT4	PET013746	5.114848498	chr5	114848497	114849573	2
OCT4	PET013826	5.115393997	chr5	115393996	115394035	1
OCT4	PET013841	5.115465391	chr5	115465390	115465712	2
OCT4	PET013851	5.115548574	chr5	115548573	115549387	2
OCT4	PET013884	5.115727401	chr5	115727400	115728470	4
OCT4	PET013900	5.115790065	chr5	115790064	115790215	1
OCT4	PET013950	5.115960737	chr5	115960736	115960959	3
OCT4	PET013990	5.116156733	chr5	116156732	116157275	2
OCT4	PET014136	5.117164821	chr5	117164820	117165005	8
OCT4	PET014143	5.117195060	chr5	117195059	117195447	3
OCT4	PET014167	5.117324521	chr5	117324520	117325011	2
OCT4	PET014242	5.117788483	chr5	117788482	117788633	2
OCT4	PET014282	5.117950334	chr5	117950333	117950646	3
OCT4	PET014285	5.117975403	chr5	117975402	117976108	2
OCT4	PET014294	5.118010454	chr5	118010453	118010550	2
OCT4	PET014312	5.118081028	chr5	118081027	118081515	2
OCT4	PET014319	5.118105231	chr5	118105230	118105754	2
OCT4	PET014359	5.118275682	chr5	118275681	118275956	4
OCT4	PET014365	5.118323579	chr5	118323578	118326357	4
OCT4	PET014368	5.118345035	chr5	118345034	118345338	2
OCT4	PET014369	5.118346392	chr5	118346391	118346639	1
OCT4	PET014375	5.118386335	chr5	118386334	118386451	2
OCT4	PET014390	5.118495858	chr5	118495857	118496082	1
OCT4	PET014418	5.118663449	chr5	118663448	118664740	2
OCT4	PET014425	5.118705753	chr5	118705752	118706531	2
OCT4	PET014477	5.119037325	chr5	119037324	119037845	2
OCT4	PET014491	5.119094517	chr5	119094516	119094631	2
OCT4	PET014496	5.119110137	chr5	119110136	119110767	5
OCT4	PET014527	5.119293555	chr5	119293554	119293754	2
OCT4	PET014542	5.119349214	chr5	119349213	119350067	3
OCT4	PET014543	5.119354247	chr5	119354246	119354707	3
OCT4	PET014609	5.119616920	chr5	119616919	119617357	6
OCT4	PET014613	5.119644926	chr5	119644925	119645043	2
OCT4	PET014630	5.119705057	chr5	119705056	119705653	5
OCT4	PET014665	5.119858361	chr5	119858360	119858480	2
OCT4	PET014670	5.119874078	chr5	119874077	119875713	2
OCT4	PET014673	5.119886975	chr5	119886974	119887464	2
OCT4	PET014679	5.119917862	chr5	119917861	119917983	1
OCT4	PET014682	5.119934829	chr5	119934828	119935094	2
OCT4	PET014700	5.120011019	chr5	120011018	120011113	3
OCT4	PET014733	5.120151771	chr5	120151770	120152108	2
OCT4	PET014754	5.120279678	chr5	120279677	120280390	2
OCT4	PET014761	5.120345545	chr5	120345544	120346643	2
OCT4	PET014768	5.120380404	chr5	120380403	120382898	3
OCT4	PET014779	5.120436270	chr5	120436269	120436338	1
OCT4	PET014798	5.120538413	chr5	120538412	120538760	1
OCT4	PET014829	5.120670527	chr5	120670526	120670741	3
OCT4	PET014833	5.120689757	chr5	120689756	120690221	5
OCT4	PET014848	5.120823503	chr5	120823502	120824406	3
OCT4	PET014875	5.120923651	chr5	120923650	120923881	3
OCT4	PET014903	5.121043654	chr5	121043653	121044191	3
OCT4	PET014913	5.121122207	chr5	121122206	121122906	2
OCT4	PET014918	5.121198930	chr5	121198929	121200696	3
OCT4	PET014935	5.121284321	chr5	121284320	121285211	2
OCT4	PET014937	5.121297018	chr5	121297017	121297200	1
OCT4	PET014970	5.121454353	chr5	121454352	121454565	3
OCT4	PET014971	5.121457109	chr5	121457108	121457890	2
OCT4	PET014988	5.121527621	chr5	121527620	121528005	2
OCT4	PET015002	5.121605531	chr5	121605530	121605727	2
OCT4	PET015013	5.121659012	chr5	121659011	121659334	3
OCT4	PET015019	5.121711365	chr5	121711364	121713430	3
OCT4	PET015025	5.121735988	chr5	121735987	121736316	2
OCT4	PET015058	5.121872773	chr5	121872772	121873250	4
OCT4	PET015086	5.122023807	chr5	122023806	122024027	2
OCT4	PET015108	5.122116420	chr5	122116419	122117092	2
OCT4	PET015119	5.122159865	chr5	122159864	122160131	1
OCT4	PET015126	5.122252331	chr5	122252330	122255449	2
OCT4	PET015166	5.122458504	chr5	122458503	122458680	1
OCT4	PET015185	5.122593710	chr5	122593709	122594963	2
OCT4	PET015237	5.122783957	chr5	122783956	122784111	1
OCT4	PET015254	5.122871901	chr5	122871900	122872918	3
OCT4	PET015269	5.122933781	chr5	122933780	122934539	4
OCT4	PET015273	5.122948849	chr5	122948848	122948975	2
OCT4	PET015282	5.122984481	chr5	122984480	122985379	2
OCT4	PET015311	5.123123380	chr5	123123379	123123461	1
OCT4	PET015563	5.125165945	chr5	125165944	125166178	2
OCT4	PET015663	5.125827053	chr5	125827052	125827503	36
OCT4	PET015706	5.126105908	chr5	126105907	126106002	2
OCT4	PET015714	5.126155472	chr5	126155471	126155959	4
OCT4	PET015746	5.126303886	chr5	126303885	126304807	3
OCT4	PET015782	5.126519710	chr5	126519709	126519934	2
OCT4	PET015808	5.126657427	chr5	126657426	126657913	2
OCT4	PET015818	5.126715070	chr5	126715069	126715656	2
OCT4	PET015887	5.127066641	chr5	127066640	127066864	2
OCT4	PET015925	5.127308257	chr5	127308256	127309854	2
OCT4	PET015937	5.127421923	chr5	127421922	127422735	2
OCT4	PET015941	5.127432242	chr5	127432241	127432719	2
OCT4	PET015950	5.127472090	chr5	127472089	127472308	3
OCT4	PET015956	5.127495677	chr5	127495676	127496135	2
OCT4	PET015981	5.127603408	chr5	127603407	127604144	3
OCT4	PET015987	5.127645618	chr5	127645617	127647272	2
OCT4	PET015998	5.127704535	chr5	127704534	127706232	4
OCT4	PET016016	5.127809629	chr5	127809628	127810081	2
OCT4	PET016020	5.127826545	chr5	127826544	127827309	2
OCT4	PET016037	5.127927545	chr5	127927544	127927696	2
OCT4	PET016043	5.127967379	chr5	127967378	127967835	3
OCT4	PET016177	5.129071559	chr5	129071558	129072564	1
OCT4	PET016526	5.131725464	chr5	131725463	131725637	2
OCT4	PET016535	5.131819826	chr5	131819825	131820808	2
OCT4	PET016574	5.131947714	chr5	131947713	131947949	2
OCT4	PET016577	5.131960952	chr5	131960951	131961473	2
OCT4	PET016662	5.132360222	chr5	132360221	132360443	2
OCT4	PET016669	5.132387716	chr5	132387715	132388061	3
OCT4	PET016680	5.132415746	chr5	132415745	132415915	3
OCT4	PET016691	5.132452540	chr5	132452539	132452938	3
OCT4	PET016695	5.132459938	chr5	132459937	132460465	2
OCT4	PET016698	5.132468260	chr5	132468259	132468567	4
OCT4	PET016710	5.132521663	chr5	132521662	132522549	3
OCT4	PET016748	5.132693660	chr5	132693659	132694243	2
OCT4	PET016749	5.132695505	chr5	132695504	132695870	3
OCT4	PET016777	5.132841225	chr5	132841224	132843887	1
OCT4	PET016795	5.132931688	chr5	132931687	132932198	2
OCT4	PET016819	5.133074425	chr5	133074424	133074982	6
OCT4	PET016822	5.133088645	chr5	133088644	133088847	1
OCT4	PET016828	5.133102122	chr5	133102121	133102460	5
OCT4	PET016849	5.133176069	chr5	133176068	133176644	2
OCT4	PET016858	5.133216935	chr5	133216934	133217309	2
OCT4	PET016860	5.133222520	chr5	133222519	133223409	2
OCT4	PET016879	5.133290229	chr5	133290228	133291073	3
OCT4	PET016897	5.133354759	chr5	133354758	133355001	2
OCT4	PET016910	5.133380720	chr5	133380719	133380926	1
OCT4	PET016915	5.133398052	chr5	133398051	133398281	2
OCT4	PET016948	5.133543199	chr5	133543198	133543532	3
OCT4	PET016950	5.133547035	chr5	133547034	133547189	2
OCT4	PET016954	5.133573949	chr5	133573948	133573991	1
OCT4	PET016965	5.133617225	chr5	133617224	133617506	2
OCT4	PET016981	5.133688443	chr5	133688442	133688817	2
OCT4	PET017006	5.133840048	chr5	133840047	133841155	2
OCT4	PET017037	5.134012897	chr5	134012896	134013626	1
OCT4	PET017064	5.134127765	chr5	134127764	134129902	3
OCT4	PET017084	5.134224652	chr5	134224651	134224743	1
OCT4	PET017115	5.134388753	chr5	134388752	134389072	2
OCT4	PET017124	5.134427377	chr5	134427376	134428464	3
OCT4	PET017130	5.134471937	chr5	134471936	134472557	2
OCT4	PET017136	5.134493662	chr5	134493661	134493846	2
OCT4	PET017143	5.134522068	chr5	134522067	134522442	2
OCT4	PET017173	5.134676796	chr5	134676795	134676996	2
OCT4	PET017179	5.134700371	chr5	134700370	134700854	2
OCT4	PET017186	5.134721067	chr5	134721066	134721361	2
OCT4	PET017190	5.134736286	chr5	134736285	134737361	4
OCT4	PET017198	5.134779720	chr5	134779719	134780052	2
OCT4	PET017211	5.134905383	chr5	134905382	134906277	2
OCT4	PET017220	5.134943848	chr5	134943847	134943977	2
OCT4	PET017225	5.134977556	chr5	134977555	134977719	2
OCT4	PET017228	5.134988559	chr5	134988558	134988678	1
OCT4	PET017231	5.135000471	chr5	135000470	135001064	2
OCT4	PET017237	5.135022707	chr5	135022706	135023767	5
OCT4	PET017247	5.135076714	chr5	135076713	135076932	2
OCT4	PET017253	5.135111219	chr5	135111218	135111436	2
OCT4	PET017271	5.135178019	chr5	135178018	135178510	2
OCT4	PET017275	5.135199190	chr5	135199189	135200971	2
OCT4	PET017292	5.135329531	chr5	135329530	135329960	3
OCT4	PET017310	5.135464657	chr5	135464656	135464841	2
OCT4	PET017326	5.135540327	chr5	135540326	135541236	3
OCT4	PET017339	5.135636675	chr5	135636674	135636917	2
OCT4	PET017372	5.135841061	chr5	135841060	135842716	2
OCT4	PET017380	5.135997586	chr5	135997585	135997913	2
OCT4	PET017386	5.136099160	chr5	136099159	136099849	3
OCT4	PET017392	5.136148408	chr5	136148407	136148718	3
OCT4	PET017449	5.136438108	chr5	136438107	136438370	2
OCT4	PET017486	5.136614442	chr5	136614441	136615339	3
OCT4	PET017498	5.136664600	chr5	136664599	136664898	2
OCT4	PET017509	5.136732086	chr5	136732085	136732292	1
OCT4	PET017523	5.136784244	chr5	136784243	136784403	1
OCT4	PET017528	5.136815683	chr5	136815682	136816229	2
OCT4	PET017539	5.136867588	chr5	136867587	136868013	2
OCT4	PET017594	5.137193385	chr5	137193384	137193535	1
OCT4	PET017605	5.137235137	chr5	137235136	137235383	3
OCT4	PET017628	5.137353358	chr5	137353357	137354002	9
OCT4	PET017677	5.137582437	chr5	137582436	137583394	7
OCT4	PET017728	5.137827548	chr5	137827547	137828671	7
OCT4	PET017740	5.137915693	chr5	137915692	137916302	2
OCT4	PET017758	5.137992079	chr5	137992078	137992642	4
OCT4	PET017774	5.138025200	chr5	138025199	138025402	3
OCT4	PET017775	5.138026945	chr5	138026944	138027147	2
OCT4	PET017793	5.138101479	chr5	138101478	138102006	2
OCT4	PET017826	5.138291537	chr5	138291536	138291706	3
OCT4	PET017865	5.138500104	chr5	138500103	138500491	1
OCT4	PET017987	5.139552972	chr5	139552971	139553150	6
OCT4	PET018049	5.139837989	chr5	139837988	139838127	2
OCT4	PET018075	5.139924175	chr5	139924174	139924660	2
OCT4	PET018091	5.140015288	chr5	140015287	140015445	2
OCT4	PET018105	5.140092826	chr5	140092825	140092897	1
OCT4	PET018131	5.140297984	chr5	140297983	140299889	4
OCT4	PET018133	5.140304371	chr5	140304370	140304904	2
OCT4	PET018147	5.140379889	chr5	140379888	140380090	2
OCT4	PET018149	5.140386641	chr5	140386640	140386813	3
OCT4	PET018156	5.140405246	chr5	140405245	140405455	1
OCT4	PET018163	5.140438014	chr5	140438013	140438118	1
OCT4	PET018204	5.140598034	chr5	140598033	140598144	1
OCT4	PET018219	5.140687949	chr5	140687948	140688614	2
OCT4	PET018227	5.140721692	chr5	140721691	140721939	2
OCT4	PET018250	5.140821346	chr5	140821345	140821862	3
OCT4	PET018255	5.140830498	chr5	140830497	140831302	2
OCT4	PET018294	5.141058415	chr5	141058414	141058825	2
OCT4	PET018304	5.141136117	chr5	141136116	141136465	2
OCT4	PET018316	5.141235537	chr5	141235536	141235602	1
OCT4	PET018325	5.141296091	chr5	141296090	141296415	2
OCT4	PET018343	5.141444017	chr5	141444016	141444577	3
OCT4	PET018350	5.141486070	chr5	141486069	141487775	3
OCT4	PET018371	5.141610404	chr5	141610403	141610630	3
OCT4	PET018383	5.141659574	chr5	141659573	141662335	3
OCT4	PET018401	5.141748133	chr5	141748132	141748849	2
OCT4	PET018421	5.141946134	chr5	141946133	141946740	4
OCT4	PET018448	5.142131220	chr5	142131219	142131645	2
OCT4	PET018469	5.142236612	chr5	142236611	142237098	3
OCT4	PET018482	5.142298315	chr5	142298314	142298726	2
OCT4	PET018515	5.142414709	chr5	142414708	142416026	3
OCT4	PET018520	5.142435177	chr5	142435176	142435473	2
OCT4	PET018534	5.142561126	chr5	142561125	142561384	2
OCT4	PET018535	5.142563708	chr5	142563707	142566272	2
OCT4	PET018544	5.142611606	chr5	142611605	142611976	2
OCT4	PET018551	5.142635691	chr5	142635690	142636029	3
OCT4	PET018561	5.142671817	chr5	142671816	142672489	2
OCT4	PET018638	5.143432981	chr5	143432980	143433636	2
OCT4	PET018651	5.143547966	chr5	143547965	143548449	2
OCT4	PET018658	5.143587872	chr5	143587871	143588057	2
OCT4	PET018673	5.143705866	chr5	143705865	143706185	2
OCT4	PET018705	5.143928335	chr5	143928334	143929657	2
OCT4	PET018731	5.144117047	chr5	144117046	144117168	2
OCT4	PET018734	5.144155041	chr5	144155040	144155275	2
OCT4	PET018739	5.144179956	chr5	144179955	144180484	1
OCT4	PET018789	5.144408525	chr5	144408524	144408992	2
OCT4	PET018804	5.144508684	chr5	144508683	144509179	3
OCT4	PET018827	5.144596259	chr5	144596258	144596811	2
OCT4	PET018836	5.144629069	chr5	144629068	144629370	10
OCT4	PET018842	5.144649666	chr5	144649665	144650367	3
OCT4	PET018868	5.144766978	chr5	144766977	144768022	4
OCT4	PET018920	5.145051168	chr5	145051167	145051866	3
OCT4	PET018947	5.145148927	chr5	145148926	145149024	2
OCT4	PET019062	5.145692215	chr5	145692214	145692352	1
OCT4	PET019080	5.145804830	chr5	145804829	145805212	3
OCT4	PET019094	5.145878811	chr5	145878810	145879009	1
OCT4	PET019174	5.146259061	chr5	146259060	146259336	1
OCT4	PET019209	5.146422019	chr5	146422018	146422086	1
OCT4	PET019229	5.146503134	chr5	146503133	146506024	2
OCT4	PET019251	5.146597377	chr5	146597376	146597553	1
OCT4	PET019314	5.147005229	chr5	147005228	147011116	11
OCT4	PET019338	5.147122258	chr5	147122257	147125754	5
OCT4	PET019344	5.147168091	chr5	147168090	147168573	2
OCT4	PET019410	5.147548854	chr5	147548853	147549146	3
OCT4	PET019417	5.147585197	chr5	147585196	147585642	2
OCT4	PET019497	5.148035900	chr5	148035899	148036592	2
OCT4	PET019510	5.148135842	chr5	148135841	148136201	1
OCT4	PET019576	5.148494525	chr5	148494524	148494923	5
OCT4	PET019654	6.3075716	chr6	3075715	3077199	3
OCT4	PET019707	6.3455224	chr6	3455223	3455434	1
OCT4	PET019715	6.3541682	chr6	3541681	3541840	2
OCT4	PET019730	6.3718985	chr6	3718984	3719511	3
OCT4	PET019734	6.3776028	chr6	3776027	3777817	2
OCT4	PET019790	6.4353124	chr6	4353123	4353688	1
OCT4	PET019802	6.4437163	chr6	4437162	4437255	1
OCT4	PET019810	6.4522109	chr6	4522108	4522384	1
OCT4	PET019877	6.4823902	chr6	4823901	4824745	3
OCT4	PET019882	6.4862267	chr6	4862266	4862976	2
OCT4	PET019899	6.4990633	chr6	4990632	4991118	2
OCT4	PET019907	6.5030925	chr6	5030924	5031230	2
OCT4	PET019910	6.5050457	chr6	5050456	5050812	1
OCT4	PET019933	6.5207776	chr6	5207775	5207863	2
OCT4	PET019972	6.5535262	chr6	5535261	5535453	3
OCT4	PET020080	6.6352519	chr6	6352518	6354350	4
OCT4	PET020104	6.6585028	chr6	6585027	6585135	2
OCT4	PET020105	6.6591608	chr6	6591607	6591862	2
OCT4	PET020110	6.6608167	chr6	6608166	6608284	1
OCT4	PET020117	6.6666565	chr6	6666564	6667021	2
OCT4	PET020160	6.7170931	chr6	7170930	7170983	1
OCT4	PET020187	6.7475169	chr6	7475168	7475508	1
OCT4	PET020215	6.7852570	chr6	7852569	7852625	1
OCT4	PET020219	6.7953965	chr6	7953964	7954061	2
OCT4	PET020223	6.8004454	chr6	8004453	8004620	2
OCT4	PET020279	6.8537024	chr6	8537023	8537096	1
OCT4	PET020296	6.8673440	chr6	8673439	8674969	3
OCT4	PET020311	6.8787460	chr6	8787459	8788138	2
OCT4	PET020522	6.11655632	chr6	11655631	11655975	2
OCT4	PET020525	6.11729135	chr6	11729134	11729323	2
OCT4	PET020544	6.11859734	chr6	11859733	11860147	3
OCT4	PET020655	6.13035223	chr6	13035222	13035777	2
OCT4	PET020710	6.13503151	chr6	13503150	13503389	4
OCT4	PET020885	6.15544346	chr6	15544345	15544541	1
OCT4	PET021002	6.16649968	chr6	16649967	16651505	2
OCT4	PET021056	6.17083503	chr6	17083502	17083935	2
OCT4	PET021073	6.17242336	chr6	17242335	17242579	2
OCT4	PET021097	6.17434319	chr6	17434318	17434621	2
OCT4	PET021120	6.17654114	chr6	17654113	17654766	4
OCT4	PET021130	6.17719769	chr6	17719768	17719944	1
OCT4	PET021142	6.17805015	chr6	17805014	17805352	2
OCT4	PET021154	6.18015985	chr6	18015984	18016685	2
OCT4	PET021176	6.18323821	chr6	18323820	18324223	2
OCT4	PET021186	6.18497698	chr6	18497697	18498277	2
OCT4	PET021398	6.21650639	chr6	21650638	21650961	2
OCT4	PET021418	6.21801474	chr6	21801473	21802871	4
OCT4	PET021459	6.22138713	chr6	22138712	22140710	2
OCT4	PET021532	6.22752195	chr6	22752194	22752336	1
OCT4	PET021623	6.23426226	chr6	23426225	23426480	1
OCT4	PET021629	6.23476827	chr6	23476826	23479110	3
OCT4	PET021651	6.23746701	chr6	23746700	23747432	4
OCT4	PET021669	6.24019698	chr6	24019697	24019893	2
OCT4	PET021695	6.24276836	chr6	24276835	24277734	2
OCT4	PET021709	6.24432147	chr6	24432146	24432295	2
OCT4	PET021713	6.24489201	chr6	24489200	24489396	2
OCT4	PET021753	6.24868585	chr6	24868584	24868900	1
OCT4	PET021808	6.25498137	chr6	25498136	25499509	2
OCT4	PET021992	6.27825203	chr6	27825202	27825759	3
OCT4	PET022014	6.27987661	chr6	27987660	27987833	3
OCT4	PET022051	6.28250834	chr6	28250833	28251167	2
OCT4	PET022076	6.28377476	chr6	28377475	28377769	1
OCT4	PET022115	6.28612719	chr6	28612718	28613257	3
OCT4	PET022160	6.28816222	chr6	28816221	28816434	2
OCT4	PET022175	6.28877505	chr6	28877504	28878621	5
OCT4	PET022195	6.29024402	chr6	29024401	29024789	2
OCT4	PET022203	6.29074959	chr6	29074958	29075250	1
OCT4	PET022214	6.29131800	chr6	29131799	29132181	2
OCT4	PET022227	6.29211236	chr6	29211235	29211457	1
OCT4	PET022237	6.29292963	chr6	29292962	29293243	3
OCT4	PET022240	6.29325811	chr6	29325810	29326060	2
OCT4	PET022252	6.29393256	chr6	29393255	29393582	2
OCT4	PET022265	6.29467503	chr6	29467502	29467712	5
OCT4	PET022270	6.29489546	chr6	29489545	29489944	4
OCT4	PET022287	6.29579832	chr6	29579831	29580025	2
OCT4	PET022306	6.29709740	chr6	29709739	29709823	2
OCT4	PET022328	6.29904391	chr6	29904390	29904680	1
OCT4	PET022377	6.30156516	chr6	30156515	30156908	6
OCT4	PET022421	6.30373267	chr6	30373266	30373467	1
OCT4	PET022436	6.30433498	chr6	30433497	30433579	1
OCT4	PET022450	6.30494841	chr6	30494840	30495103	2
OCT4	PET022455	6.30526608	chr6	30526607	30526944	2
OCT4	PET022467	6.30578287	chr6	30578286	30578715	3
OCT4	PET022471	6.30596491	chr6	30596490	30596858	2
OCT4	PET022478	6.30621722	chr6	30621721	30622533	2
OCT4	PET022488	6.30763858	chr6	30763857	30765197	3
OCT4	PET022495	6.30803336	chr6	30803335	30803703	2
OCT4	PET022612	6.31436754	chr6	31436753	31437820	6
OCT4	PET022760	6.32430098	chr6	32430097	32430207	1
OCT4	PET022845	6.33132572	chr6	33132571	33132756	1
OCT4	PET022971	6.34084857	chr6	34084856	34085189	4
OCT4	PET022998	6.34241860	chr6	34241859	34242197	8
OCT4	PET023009	6.34291746	chr6	34291745	34292263	2
OCT4	PET023091	6.34842237	chr6	34842236	34842336	1
OCT4	PET023110	6.34975482	chr6	34975481	34975629	1
OCT4	PET023114	6.35032895	chr6	35032894	35033010	1
OCT4	PET023122	6.35078073	chr6	35078072	35078370	2
OCT4	PET023129	6.35136885	chr6	35136884	35137302	4
OCT4	PET023164	6.35382639	chr6	35382638	35383562	3
OCT4	PET023262	6.36571202	chr6	36571201	36571343	1
OCT4	PET023334	6.37185851	chr6	37185850	37185954	2
OCT4	PET023358	6.37307076	chr6	37307075	37307640	3
OCT4	PET023413	6.37618799	chr6	37618798	37618915	3
OCT4	PET023531	6.38223856	chr6	38223855	38224195	4
OCT4	PET023552	6.38378850	chr6	38378849	38379086	3
OCT4	PET023590	6.38591180	chr6	38591179	38591931	2
OCT4	PET023603	6.38659150	chr6	38659149	38659701	2
OCT4	PET023631	6.38804343	chr6	38804342	38804650	2
OCT4	PET023676	6.39060290	chr6	39060289	39061070	4
OCT4	PET023719	6.39276905	chr6	39276904	39277479	2
OCT4	PET023734	6.39326975	chr6	39326974	39328262	5
OCT4	PET023744	6.39347626	chr6	39347625	39348810	8
OCT4	PET023750	6.39372789	chr6	39372788	39373911	10
OCT4	PET023774	6.39495390	chr6	39495389	39495602	2
OCT4	PET023809	6.39713185	chr6	39713184	39713719	3
OCT4	PET023889	6.40267312	chr6	40267311	40267665	1
OCT4	PET023904	6.40340389	chr6	40340388	40341677	2
OCT4	PET023928	6.40533905	chr6	40533904	40534129	1
OCT4	PET023931	6.40553250	chr6	40553249	40553898	3
OCT4	PET023953	6.40766091	chr6	40766090	40766183	2
OCT4	PET024012	6.41422038	chr6	41422037	41422519	2
OCT4	PET024015	6.41447836	chr6	41447835	41448143	2
OCT4	PET024032	6.41549661	chr6	41549660	41549980	2
OCT4	PET024040	6.41614194	chr6	41614193	41614334	2
OCT4	PET024049	6.41678816	chr6	41678815	41679061	2
OCT4	PET024065	6.41884275	chr6	41884274	41884783	2
OCT4	PET024070	6.41916333	chr6	41916332	41916535	2
OCT4	PET024076	6.42013263	chr6	42013262	42014381	2
OCT4	PET024083	6.42153432	chr6	42153431	42155130	2
OCT4	PET024094	6.42195832	chr6	42195831	42196231	2
OCT4	PET024105	6.42253724	chr6	42253723	42255738	3
OCT4	PET024114	6.42316846	chr6	42316845	42317135	1
OCT4	PET024129	6.42447795	chr6	42447794	42449013	3
OCT4	PET024138	6.42523005	chr6	42523004	42524023	4
OCT4	PET024148	6.42650493	chr6	42650492	42650951	2
OCT4	PET024159	6.42773018	chr6	42773017	42773454	3
OCT4	PET024170	6.42847419	chr6	42847418	42848071	2
OCT4	PET024179	6.43109611	chr6	43109610	43109782	2
OCT4	PET024196	6.43250997	chr6	43250996	43251386	2
OCT4	PET024233	6.43610635	chr6	43610634	43611264	2
OCT4	PET024497	6.47209090	chr6	47209089	47209212	1
OCT4	PET024541	6.47431483	chr6	47431482	47431596	1
OCT4	PET024564	6.47593034	chr6	47593033	47593350	3
OCT4	PET024575	6.47705950	chr6	47705949	47706234	2
OCT4	PET024584	6.47741805	chr6	47741804	47743802	5
OCT4	PET024590	6.47785321	chr6	47785320	47785700	2
OCT4	PET024597	6.47827760	chr6	47827759	47828834	4
OCT4	PET024604	6.47853926	chr6	47853925	47854263	2
OCT4	PET024631	6.47995887	chr6	47995886	47996323	2
OCT4	PET024654	6.48357747	chr6	48357746	48358541	2
OCT4	PET024658	6.48405044	chr6	48405043	48405543	1
OCT4	PET024660	6.48419997	chr6	48419996	48420226	2
OCT4	PET024672	6.48514472	chr6	48514471	48514592	2
OCT4	PET024718	6.48787579	chr6	48787578	48788014	3
OCT4	PET024735	6.48877116	chr6	48877115	48878079	2
OCT4	PET024782	6.49137982	chr6	49137981	49138132	3
OCT4	PET024795	6.49199504	chr6	49199503	49199959	2
OCT4	PET024827	6.49344168	chr6	49344167	49344407	3
OCT4	PET024880	6.49794369	chr6	49794368	49794561	2
OCT4	PET024908	6.50064614	chr6	50064613	50065196	2
OCT4	PET024916	6.50118488	chr6	50118487	50118694	1
OCT4	PET024951	6.50330801	chr6	50330800	50331437	3
OCT4	PET024975	6.50494345	chr6	50494344	50494945	2
OCT4	PET024992	6.50592024	chr6	50592023	50592291	1
OCT4	PET025116	6.51392710	chr6	51392709	51392845	3
OCT4	PET025119	6.51410153	chr6	51410152	51410252	1
OCT4	PET025126	6.51435600	chr6	51435599	51436417	2
OCT4	PET025139	6.51480208	chr6	51480207	51480295	1
OCT4	PET025202	6.51828083	chr6	51828082	51828251	1
OCT4	PET025272	6.52100646	chr6	52100645	52100845	1
OCT4	PET025277	6.52114788	chr6	52114787	52115183	2
OCT4	PET025291	6.52159902	chr6	52159901	52160201	1
OCT4	PET025292	6.52163828	chr6	52163827	52163939	2
OCT4	PET025298	6.52184444	chr6	52184443	52185050	2
OCT4	PET025341	6.52418791	chr6	52418790	52419755	3
OCT4	PET025381	6.52672094	chr6	52672093	52672319	1
OCT4	PET025453	6.53152445	chr6	53152444	53152884	4
OCT4	PET025537	6.53748053	chr6	53748052	53748324	2
OCT4	PET025571	6.53930001	chr6	53930000	53930613	2
OCT4	PET025587	6.54047877	chr6	54047876	54048143	1
OCT4	PET025658	6.54506538	chr6	54506537	54507200	3
OCT4	PET025665	6.54550558	chr6	54550557	54550801	2
OCT4	PET025666	6.54563554	chr6	54563553	54563733	2
OCT4	PET025675	6.54633404	chr6	54633403	54634339	2
OCT4	PET025698	6.54777636	chr6	54777635	54778252	3
OCT4	PET025740	6.54999289	chr6	54999288	54999569	2
OCT4	PET025758	6.55120614	chr6	55120613	55121292	3
OCT4	PET025780	6.55272358	chr6	55272357	55272828	2
OCT4	PET025904	6.56699616	chr6	56699615	56699768	2
OCT4	PET025917	6.56824252	chr6	56824251	56824420	2
OCT4	PET025925	6.56876565	chr6	56876564	56878623	2
OCT4	PET025932	6.56993407	chr6	56993406	56994235	2
OCT4	PET025951	6.57307818	chr6	57307817	57308428	3
OCT4	PET025967	6.57663808	chr6	57663807	57664360	2
OCT4	PET026020	6.58285587	chr6	58285586	58287407	3
OCT4	PET026044	6.58600493	chr6	58600492	58600660	2
OCT4	PET026068	6.58755478	chr6	58755477	58755673	2
OCT4	PET026085	6.58939890	chr6	58939889	58940187	3
OCT4	PET026115	6.59257265	chr6	59257264	59257341	1
OCT4	PET026430	6.63223384	chr6	63223383	63223704	4
OCT4	PET026575	6.64668188	chr6	64668187	64669245	2
OCT4	PET026585	6.64743235	chr6	64743234	64744012	4
OCT4	PET026642	6.65129743	chr6	65129742	65129864	2
OCT4	PET026671	6.65373627	chr6	65373626	65373837	2
OCT4	PET026745	6.65905963	chr6	65905962	65906082	2
OCT4	PET026820	6.66569464	chr6	66569463	66569703	1
OCT4	PET026861	6.67002743	chr6	67002742	67003024	2
OCT4	PET026876	6.67098124	chr6	67098123	67098305	2
OCT4	PET026893	6.67223592	chr6	67223591	67224492	6
OCT4	PET026945	6.67427245	chr6	67427244	67428943	4
OCT4	PET026973	6.67643687	chr6	67643686	67644549	2
OCT4	PET026984	6.67783795	chr6	67783794	67784329	6
OCT4	PET027042	6.68472305	chr6	68472304	68472399	2
OCT4	PET027058	6.68699044	chr6	68699043	68699321	2
OCT4	PET027074	6.68945829	chr6	68945828	68946067	1
OCT4	PET027080	6.68984807	chr6	68984806	68985506	4
OCT4	PET027107	6.69307587	chr6	69307586	69308192	2
OCT4	PET027160	6.70017839	chr6	70017838	70017963	1
OCT4	PET027191	6.70973214	chr6	70973213	70973766	5
OCT4	PET027199	6.71026122	chr6	71026121	71026342	1
OCT4	PET027250	6.71337953	chr6	71337952	71338222	2
OCT4	PET027264	6.71403654	chr6	71403653	71404872	3
OCT4	PET027272	6.71437172	chr6	71437171	71437320	2
OCT4	PET027280	6.71496693	chr6	71496692	71496911	3
OCT4	PET027307	6.71645748	chr6	71645747	71645902	2
OCT4	PET027321	6.71700323	chr6	71700322	71700718	2
OCT4	PET027326	6.71771234	chr6	71771233	71771637	3
OCT4	PET027337	6.71836754	chr6	71836753	71836818	1
OCT4	PET027343	6.71860437	chr6	71860436	71860859	2
OCT4	PET027365	6.71990203	chr6	71990202	71993093	5
OCT4	PET027375	6.72054312	chr6	72054311	72054892	2
OCT4	PET027392	6.72127254	chr6	72127253	72127442	2
OCT4	PET027430	6.72365483	chr6	72365482	72366137	2
OCT4	PET027453	6.72521844	chr6	72521843	72522201	2
OCT4	PET027467	6.72616659	chr6	72616658	72617569	2
OCT4	PET027501	6.72779696	chr6	72779695	72780187	2
OCT4	PET027506	6.72794294	chr6	72794293	72794882	2
OCT4	PET027513	6.72830143	chr6	72830142	72830532	2
OCT4	PET027556	6.73014602	chr6	73014601	73014851	5
OCT4	PET027588	6.73129246	chr6	73129245	73129708	2
OCT4	PET027651	6.73462894	chr6	73462893	73463240	2
OCT4	PET027652	6.73479071	chr6	73479070	73479599	3
OCT4	PET028037	6.77485531	chr6	77485530	77485583	2
OCT4	PET028106	6.78219962	chr6	78219961	78221087	2
OCT4	PET028119	6.78411403	chr6	78411402	78412830	1
OCT4	PET028143	6.78749514	chr6	78749513	78750406	2
OCT4	PET028250	6.80279081	chr6	80279080	80279585	1
OCT4	PET028442	6.82189785	chr6	82189784	82190499	2
OCT4	PET028490	6.82719954	chr6	82719953	82721924	4
OCT4	PET028512	6.82847432	chr6	82847431	82847806	3
OCT4	PET028523	6.82924037	chr6	82924036	82924223	2
OCT4	PET028544	6.83009296	chr6	83009295	83009968	6
OCT4	PET028574	6.83176233	chr6	83176232	83176302	2
OCT4	PET028588	6.83270284	chr6	83270283	83270953	2
OCT4	PET028604	6.83315585	chr6	83315584	83316037	3
OCT4	PET028609	6.83338915	chr6	83338914	83339167	2
OCT4	PET028623	6.83379198	chr6	83379197	83379433	2
OCT4	PET028640	6.83450076	chr6	83450075	83450339	2
OCT4	PET028656	6.83564236	chr6	83564235	83564465	3
OCT4	PET028671	6.83659784	chr6	83659783	83660252	4
OCT4	PET028691	6.83772812	chr6	83772811	83773616	2
OCT4	PET028697	6.83812521	chr6	83812520	83812757	2
OCT4	PET028703	6.83876075	chr6	83876074	83876493	2
OCT4	PET028707	6.83911671	chr6	83911670	83911945	2
OCT4	PET028712	6.83940154	chr6	83940153	83940208	2
OCT4	PET028721	6.83979853	chr6	83979852	83980221	2
OCT4	PET028755	6.84130936	chr6	84130935	84131631	6
OCT4	PET028778	6.84271184	chr6	84271183	84271308	1
OCT4	PET028873	6.84829975	chr6	84829974	84830200	4
OCT4	PET028928	6.85265464	chr6	85265463	85265525	1
OCT4	PET028949	6.85382073	chr6	85382072	85382535	2
OCT4	PET028979	6.85535181	chr6	85535180	85535401	1
OCT4	PET028998	6.85617482	chr6	85617481	85617724	2
OCT4	PET029011	6.85669627	chr6	85669626	85669844	2
OCT4	PET029013	6.85678645	chr6	85678644	85678760	2
OCT4	PET029015	6.85700694	chr6	85700693	85701007	2
OCT4	PET029019	6.85710358	chr6	85710357	85711747	4
OCT4	PET029067	6.86075639	chr6	86075638	86075949	1
OCT4	PET029070	6.86152679	chr6	86152678	86153062	3
OCT4	PET029082	6.86203099	chr6	86203098	86203367	2
OCT4	PET029088	6.86220351	chr6	86220350	86220646	1
OCT4	PET029105	6.86278996	chr6	86278995	86279390	2
OCT4	PET029135	6.86533615	chr6	86533614	86534769	4
OCT4	PET029152	6.86626880	chr6	86626879	86627225	4
OCT4	PET029180	6.86770466	chr6	86770465	86770917	2
OCT4	PET029205	6.86843316	chr6	86843315	86843415	2
OCT4	PET029237	6.87001470	chr6	87001469	87001929	2
OCT4	PET029243	6.87017728	chr6	87017727	87017860	2
OCT4	PET029273	6.87283487	chr6	87283486	87284166	12
OCT4	PET029288	6.87377297	chr6	87377296	87379348	2
OCT4	PET029337	6.87666520	chr6	87666519	87667375	2
OCT4	PET029346	6.87716137	chr6	87716136	87716878	2
OCT4	PET029376	6.87879856	chr6	87879855	87880058	2
OCT4	PET029417	6.88132546	chr6	88132545	88132632	2
OCT4	PET029436	6.88237685	chr6	88237684	88238033	3
OCT4	PET029450	6.88334986	chr6	88334985	88337665	2
OCT4	PET029452	6.88347879	chr6	88347878	88348706	4
OCT4	PET029489	6.88537890	chr6	88537889	88538230	2
OCT4	PET029539	6.88819238	chr6	88819237	88819297	1
OCT4	PET029565	6.89021992	chr6	89021991	89025840	2
OCT4	PET029578	6.89113948	chr6	89113947	89114377	3
OCT4	PET029592	6.89216586	chr6	89216585	89216810	2
OCT4	PET029626	6.89397164	chr6	89397163	89397579	2
OCT4	PET029654	6.89626281	chr6	89626280	89626989	4
OCT4	PET029705	6.89933720	chr6	89933719	89934252	3
OCT4	PET029712	6.89981452	chr6	89981451	89981989	2
OCT4	PET029717	6.90019907	chr6	90019906	90020107	2
OCT4	PET029720	6.90045678	chr6	90045677	90046034	2
OCT4	PET029723	6.90116180	chr6	90116179	90117023	2
OCT4	PET029739	6.90264689	chr6	90264688	90264871	2
OCT4	PET029743	6.90312550	chr6	90312549	90312718	1
OCT4	PET029750	6.90386900	chr6	90386899	90386997	2
OCT4	PET029766	6.90567961	chr6	90567960	90568081	2
OCT4	PET029768	6.90573826	chr6	90573825	90573992	2
OCT4	PET029772	6.90647557	chr6	90647556	90647718	2
OCT4	PET029776	6.90663192	chr6	90663191	90663340	1
OCT4	PET029818	6.90854226	chr6	90854225	90856330	3
OCT4	PET029836	6.90964037	chr6	90964036	90964818	3
OCT4	PET029892	6.91347476	chr6	91347475	91347946	1
OCT4	PET029908	6.91457301	chr6	91457300	91457980	2
OCT4	PET029919	6.91512872	chr6	91512871	91513387	2
OCT4	PET029941	6.91643906	chr6	91643905	91644135	2
OCT4	PET029969	6.91795380	chr6	91795379	91797035	1
OCT4	PET029982	6.91848900	chr6	91848899	91849661	2
OCT4	PET030023	6.92058107	chr6	92058106	92058262	3
OCT4	PET030036	6.92110046	chr6	92110045	92110200	1
OCT4	PET030079	6.92355089	chr6	92355088	92355524	2
OCT4	PET030092	6.92441276	chr6	92441275	92441752	2
OCT4	PET030102	6.92501923	chr6	92501922	92503819	3
OCT4	PET030115	6.92574349	chr6	92574348	92575044	2
OCT4	PET030120	6.92598080	chr6	92598079	92599212	6
OCT4	PET030154	6.92850987	chr6	92850986	92851081	1
OCT4	PET030197	6.93125705	chr6	93125704	93125808	2
OCT4	PET030355	6.94295272	chr6	94295271	94295373	1
OCT4	PET030464	6.94872985	chr6	94872984	94873019	1
OCT4	PET030497	6.95115634	chr6	95115633	95115823	4
OCT4	PET030556	6.95492476	chr6	95492475	95492729	4
OCT4	PET030626	6.96066466	chr6	96066465	96066564	1
OCT4	PET030789	6.97476418	chr6	97476417	97479333	10
OCT4	PET030803	6.97585171	chr6	97585170	97585594	1
OCT4	PET030812	6.97655621	chr6	97655620	97655781	2
OCT4	PET030861	6.97984783	chr6	97984782	97985143	2
OCT4	PET030893	6.98185566	chr6	98185565	98185941	2
OCT4	PET031089	6.99645923	chr6	99645922	99646277	3
OCT4	PET031096	6.99690061	chr6	99690060	99690207	2
OCT4	PET031168	6.100093260	chr6	100093259	100095111	2
OCT4	PET031171	6.100107341	chr6	100107340	100107684	3
OCT4	PET031304	6.100758684	chr6	100758683	100759303	6
OCT4	PET031355	6.100972815	chr6	100972814	100973437	1
OCT4	PET031390	6.101229447	chr6	101229446	101229564	1
OCT4	PET031435	6.101643672	chr6	101643671	101643941	1
OCT4	PET031578	6.102906690	chr6	102906689	102906829	2
OCT4	PET031711	6.104188657	chr6	104188656	104189160	1
OCT4	PET031759	6.104914315	chr6	104914314	104916263	3
OCT4	PET031881	6.106507469	chr6	106507468	106507703	2
OCT4	PET032067	6.108461370	chr6	108461369	108461445	1
OCT4	PET032074	6.108497095	chr6	108497094	108497896	4
OCT4	PET032117	6.108726821	chr6	108726820	108727390	2
OCT4	PET032171	6.109055905	chr6	109055904	109056011	1
OCT4	PET032183	6.109093060	chr6	109093059	109093133	2
OCT4	PET032204	6.109220220	chr6	109220219	109220607	3
OCT4	PET032326	6.110912361	chr6	110912360	110913523	3
OCT4	PET032481	6.112713307	chr6	112713306	112713944	3
OCT4	PET032537	6.113135518	chr6	113135517	113135595	1
OCT4	PET032554	6.113245319	chr6	113245318	113245874	1
OCT4	PET032614	6.113541588	chr6	113541587	113542008	1
OCT4	PET032617	6.113554310	chr6	113554309	113554472	4
OCT4	PET032646	6.113694205	chr6	113694204	113695465	2
OCT4	PET032664	6.113812987	chr6	113812986	113813779	3
OCT4	PET032670	6.113847312	chr6	113847311	113847915	2
OCT4	PET032677	6.113895393	chr6	113895392	113895839	2
OCT4	PET032704	6.114008251	chr6	114008250	114008724	2
OCT4	PET032707	6.114023303	chr6	114023302	114023428	1
OCT4	PET032715	6.114061572	chr6	114061571	114062709	2
OCT4	PET032727	6.114132818	chr6	114132817	114134771	3
OCT4	PET032729	6.114159622	chr6	114159621	114159966	3
OCT4	PET032746	6.114233237	chr6	114233236	114233965	2
OCT4	PET032751	6.114265633	chr6	114265632	114266737	2
OCT4	PET032753	6.114270791	chr6	114270790	114270831	1
OCT4	PET032785	6.114408767	chr6	114408766	114409260	10
OCT4	PET032820	6.114634112	chr6	114634111	114634504	3
OCT4	PET032870	6.115023388	chr6	115023387	115024335	3
OCT4	PET032928	6.115304624	chr6	115304623	115305770	4
OCT4	PET032964	6.115473352	chr6	115473351	115473997	3
OCT4	PET032990	6.115640153	chr6	115640152	115640209	1
OCT4	PET033011	6.115808390	chr6	115808389	115808841	2
OCT4	PET033016	6.115826867	chr6	115826866	115827217	2
OCT4	PET033037	6.115930509	chr6	115930508	115930749	2
OCT4	PET033050	6.115980136	chr6	115980135	115982110	3
OCT4	PET033076	6.116084360	chr6	116084359	116085480	2
OCT4	PET033077	6.116087179	chr6	116087178	116087275	1
OCT4	PET033097	6.116154234	chr6	116154233	116154378	1
OCT4	PET033127	6.116360030	chr6	116360029	116360163	2
OCT4	PET033132	6.116384949	chr6	116384948	116385390	1
OCT4	PET033178	6.116676457	chr6	116676456	116676899	2
OCT4	PET033192	6.116746741	chr6	116746740	116746822	1
OCT4	PET033212	6.116892503	chr6	116892502	116892637	1
OCT4	PET033298	6.117587422	chr6	117587421	117587538	1
OCT4	PET033354	6.118068885	chr6	118068884	118070680	4
OCT4	PET033376	6.118252128	chr6	118252127	118252693	2
OCT4	PET033384	6.118294145	chr6	118294144	118294681	4
OCT4	PET033385	6.118297018	chr6	118297017	118297280	2
OCT4	PET033393	6.118332595	chr6	118332594	118332840	2
OCT4	PET033418	6.118440595	chr6	118440594	118440859	2
OCT4	PET033440	6.118568645	chr6	118568644	118569466	2
OCT4	PET033467	6.118769630	chr6	118769629	118769711	2
OCT4	PET033474	6.118845395	chr6	118845394	118845839	2
OCT4	PET033480	6.118889305	chr6	118889304	118890238	3
OCT4	PET033490	6.118953378	chr6	118953377	118953543	2
OCT4	PET033518	6.119110491	chr6	119110490	119110812	2
OCT4	PET033583	6.119565773	chr6	119565772	119566138	2
OCT4	PET033591	6.119590509	chr6	119590508	119590720	2
OCT4	PET033629	6.119809296	chr6	119809295	119809714	3
OCT4	PET033646	6.119854492	chr6	119854491	119854984	2
OCT4	PET033651	6.119890784	chr6	119890783	119890948	2
OCT4	PET033703	6.120209896	chr6	120209895	120210461	2
OCT4	PET033713	6.120281024	chr6	120281023	120281779	2
OCT4	PET033736	6.120434010	chr6	120434009	120434239	2
OCT4	PET033742	6.120460079	chr6	120460078	120460355	2
OCT4	PET033752	6.120495455	chr6	120495454	120496107	3
OCT4	PET033769	6.120613041	chr6	120613040	120613589	2
OCT4	PET033797	6.120762561	chr6	120762560	120763302	3
OCT4	PET033809	6.120847312	chr6	120847311	120847843	4
OCT4	PET033813	6.120862448	chr6	120862447	120862651	3
OCT4	PET033821	6.120911025	chr6	120911024	120911209	1
OCT4	PET033847	6.121046915	chr6	121046914	121047342	1
OCT4	PET033873	6.121174941	chr6	121174940	121175087	2
OCT4	PET033875	6.121190535	chr6	121190534	121191336	3
OCT4	PET033881	6.121241976	chr6	121241975	121245436	2
OCT4	PET033894	6.121312681	chr6	121312680	121313039	2
OCT4	PET033919	6.121509523	chr6	121509522	121510640	3
OCT4	PET033941	6.121593359	chr6	121593358	121593652	2
OCT4	PET033949	6.121624958	chr6	121624957	121625318	2
OCT4	PET033957	6.121702406	chr6	121702405	121702914	2
OCT4	PET033986	6.121903340	chr6	121903339	121905159	2
OCT4	PET033996	6.122038241	chr6	122038240	122038574	5
OCT4	PET034010	6.122182005	chr6	122182004	122183462	2
OCT4	PET034041	6.122914555	chr6	122914554	122914789	2
OCT4	PET034055	6.122971859	chr6	122971858	122972277	3
OCT4	PET034063	6.122997911	chr6	122997910	122998039	2
OCT4	PET034088	6.123126281	chr6	123126280	123126621	7
OCT4	PET034101	6.123180021	chr6	123180020	123180270	2
OCT4	PET034117	6.123243531	chr6	123243530	123244217	4
OCT4	PET034125	6.123262023	chr6	123262022	123262277	3
OCT4	PET034152	6.123344393	chr6	123344392	123345036	6
OCT4	PET034158	6.123365433	chr6	123365432	123365567	1
OCT4	PET034180	6.123459843	chr6	123459842	123460149	2
OCT4	PET034181	6.123463393	chr6	123463392	123463644	2
OCT4	PET034184	6.123497343	chr6	123497342	123497511	2
OCT4	PET034193	6.123520537	chr6	123520536	123520811	1
OCT4	PET034196	6.123530479	chr6	123530478	123530619	2
OCT4	PET034206	6.123601941	chr6	123601940	123602286	2
OCT4	PET034210	6.123641355	chr6	123641354	123642639	5
OCT4	PET034222	6.123794525	chr6	123794524	123794984	2
OCT4	PET034229	6.123850759	chr6	123850758	123851186	2
OCT4	PET034234	6.123909928	chr6	123909927	123910322	2
OCT4	PET034245	6.123984484	chr6	123984483	123984724	2
OCT4	PET034276	6.124432223	chr6	124432222	124432531	2
OCT4	PET034315	6.124920413	chr6	124920412	124921197	2
OCT4	PET034326	6.124992153	chr6	124992152	124992285	2
OCT4	PET034341	6.125043737	chr6	125043736	125044977	3
OCT4	PET034349	6.125147604	chr6	125147603	125148498	2
OCT4	PET034377	6.125319971	chr6	125319970	125320275	3
OCT4	PET034381	6.125336641	chr6	125336640	125336680	1
OCT4	PET034383	6.125350246	chr6	125350245	125350328	1
OCT4	PET034385	6.125356518	chr6	125356517	125358111	4
OCT4	PET034391	6.125397788	chr6	125397787	125398153	2
OCT4	PET034398	6.125423265	chr6	125423264	125423414	2
OCT4	PET034402	6.125430115	chr6	125430114	125430392	2
OCT4	PET034411	6.125478501	chr6	125478500	125478698	2
OCT4	PET034423	6.125537491	chr6	125537490	125538119	2
OCT4	PET034435	6.125582250	chr6	125582249	125582441	2
OCT4	PET034450	6.125647502	chr6	125647501	125647769	2
OCT4	PET034454	6.125657252	chr6	125657251	125657432	1
OCT4	PET034456	6.125665465	chr6	125665464	125666073	2
OCT4	PET034464	6.125699250	chr6	125699249	125699514	1
OCT4	PET034481	6.125767151	chr6	125767150	125767407	2
OCT4	PET034496	6.125813562	chr6	125813561	125813909	3
OCT4	PET034502	6.125833658	chr6	125833657	125834080	3
OCT4	PET034505	6.125843366	chr6	125843365	125843987	2
OCT4	PET034513	6.125886624	chr6	125886623	125886729	2
OCT4	PET034514	6.125894443	chr6	125894442	125897830	2
OCT4	PET034523	6.125936294	chr6	125936293	125936524	2
OCT4	PET034529	6.125962324	chr6	125962323	125963297	3
OCT4	PET034540	6.125986014	chr6	125986013	125986308	2
OCT4	PET034563	6.126049027	chr6	126049026	126049166	2
OCT4	PET034581	6.126121331	chr6	126121330	126121475	2
OCT4	PET034657	6.126742126	chr6	126742125	126742542	1
OCT4	PET034719	6.127202925	chr6	127202924	127207151	3
OCT4	PET034744	6.127373362	chr6	127373361	127373823	2
OCT4	PET034755	6.127433039	chr6	127433038	127433266	4
OCT4	PET034782	6.127605030	chr6	127605029	127605840	2
OCT4	PET034849	6.127970096	chr6	127970095	127970202	2
OCT4	PET034908	6.128417292	chr6	128417291	128417383	2
OCT4	PET034919	6.128486436	chr6	128486435	128486706	2
OCT4	PET034925	6.128539157	chr6	128539156	128540439	4
OCT4	PET034959	6.128749790	chr6	128749789	128751194	2
OCT4	PET034993	6.128939237	chr6	128939236	128939341	1
OCT4	PET035003	6.128998137	chr6	128998136	129000055	2
OCT4	PET035026	6.129120945	chr6	129120944	129121202	3
OCT4	PET035043	6.129209191	chr6	129209190	129212805	6
OCT4	PET035068	6.129430902	chr6	129430901	129431701	3
OCT4	PET035081	6.129504736	chr6	129504735	129504884	2
OCT4	PET035089	6.129623989	chr6	129623988	129624311	2
OCT4	PET035114	6.129885630	chr6	129885629	129885754	2
OCT4	PET035142	6.130094757	chr6	130094756	130095164	2
OCT4	PET035163	6.130226491	chr6	130226490	130227185	2
OCT4	PET035179	6.130580713	chr6	130580712	130581407	2
OCT4	PET035193	6.130917524	chr6	130917523	130919387	2
OCT4	PET035214	6.131438914	chr6	131438913	131439647	3
OCT4	PET035234	6.131674491	chr6	131674490	131674718	2
OCT4	PET035264	6.132022991	chr6	132022990	132023390	2
OCT4	PET035280	6.132316795	chr6	132316794	132318426	4
OCT4	PET035314	6.132863407	chr6	132863406	132863753	2
OCT4	PET035321	6.132965505	chr6	132965504	132965842	2
OCT4	PET035334	6.133156107	chr6	133156106	133156387	2
OCT4	PET035418	6.134038986	chr6	134038985	134039415	3
OCT4	PET035495	6.134449282	chr6	134449281	134449493	1
OCT4	PET035513	6.134546049	chr6	134546048	134546101	2
OCT4	PET035527	6.134619244	chr6	134619243	134619571	2
OCT4	PET035546	6.134710366	chr6	134710365	134710435	1
OCT4	PET035562	6.134856555	chr6	134856554	134856818	3
OCT4	PET035576	6.134938471	chr6	134938470	134939243	3
OCT4	PET035592	6.135040984	chr6	135040983	135041416	2
OCT4	PET035607	6.135118639	chr6	135118638	135118891	1
OCT4	PET035621	6.135249335	chr6	135249334	135250584	2
OCT4	PET035632	6.135302328	chr6	135302327	135302737	2
OCT4	PET035641	6.135362003	chr6	135362002	135362447	2
OCT4	PET035651	6.135421067	chr6	135421066	135421215	3
OCT4	PET035729	6.136058563	chr6	136058562	136058662	1
OCT4	PET035797	6.136619621	chr6	136619620	136619885	2
OCT4	PET035815	6.136817015	chr6	136817014	136817245	2
OCT4	PET035822	6.136878202	chr6	136878201	136878457	1
OCT4	PET035827	6.136889300	chr6	136889299	136889748	2
OCT4	PET035832	6.136916138	chr6	136916137	136916931	2
OCT4	PET035836	6.136956359	chr6	136956358	136957558	2
OCT4	PET035921	6.137767835	chr6	137767834	137767910	1
OCT4	PET035973	6.138527475	chr6	138527474	138527994	3
OCT4	PET036131	6.140122676	chr6	140122675	140122975	2
OCT4	PET036237	6.140717488	chr6	140717487	140718023	8
OCT4	PET036351	6.141491229	chr6	141491228	141491377	1
OCT4	PET036373	6.141624939	chr6	141624938	141625415	2
OCT4	PET036380	6.141692714	chr6	141692713	141694248	2
OCT4	PET036394	6.141810731	chr6	141810730	141811370	2
OCT4	PET036415	6.142034885	chr6	142034884	142038224	2
OCT4	PET036428	6.142169134	chr6	142169133	142169679	3
OCT4	PET036467	6.142538964	chr6	142538963	142540773	3
OCT4	PET036473	6.142574078	chr6	142574077	142574780	2
OCT4	PET036484	6.142648835	chr6	142648834	142649114	2
OCT4	PET036494	6.142713516	chr6	142713515	142714812	2
OCT4	PET036525	6.142869396	chr6	142869395	142869551	1
OCT4	PET036572	6.143135578	chr6	143135577	143135937	2
OCT4	PET036599	6.143247692	chr6	143247691	143249005	2
OCT4	PET036620	6.143306387	chr6	143306386	143307641	4
OCT4	PET036630	6.143357128	chr6	143357127	143359701	3
OCT4	PET036791	6.144512469	chr6	144512468	144513071	3
OCT4	PET036867	6.145108932	chr6	145108931	145110189	2
OCT4	PET036881	6.145221321	chr6	145221320	145221753	2
OCT4	PET036901	6.145336526	chr6	145336525	145336634	1
OCT4	PET036923	6.145439213	chr6	145439212	145439341	2
OCT4	PET036959	6.145748114	chr6	145748113	145750902	2
OCT4	PET036995	6.146000066	chr6	146000065	146000454	2
OCT4	PET037011	6.146121009	chr6	146121008	146121257	3
OCT4	PET037078	6.146622855	chr6	146622854	146623345	4
OCT4	PET037095	6.146751611	chr6	146751610	146751911	3
OCT4	PET037104	6.146870701	chr6	146870700	146870864	2
OCT4	PET037115	6.146991871	chr6	146991870	146992589	2
OCT4	PET037118	6.147013544	chr6	147013543	147013738	2
OCT4	PET037151	6.147203593	chr6	147203592	147206768	2
OCT4	PET037198	6.147629371	chr6	147629370	147630330	3
OCT4	PET037257	6.148215212	chr6	148215211	148215536	2
OCT4	PET037267	6.148297289	chr6	148297288	148297453	1
OCT4	PET037286	6.148421937	chr6	148421936	148422179	2
OCT4	PET037361	6.148901621	chr6	148901620	148902225	2
OCT4	PET037369	6.148985999	chr6	148985998	148988243	3
OCT4	PET037380	6.149039660	chr6	149039659	149040367	3
OCT4	PET037411	6.149138231	chr6	149138230	149138643	7
OCT4	PET037442	6.149278286	chr6	149278285	149278356	2
OCT4	PET037482	6.149494851	chr6	149494850	149495043	1
OCT4	PET037493	6.149547865	chr6	149547864	149547990	1
OCT4	PET037533	7.3124250	chr7	3124249	3124541	2
OCT4	PET037536	7.3250283	chr7	3250282	3250531	2
OCT4	PET037556	7.3386765	chr7	3386764	3386889	1
OCT4	PET037575	7.3880611	chr7	3880610	3881023	2
OCT4	PET037582	7.4200762	chr7	4200761	4201084	2
OCT4	PET037620	7.4988061	chr7	4988060	4990570	2
OCT4	PET037636	7.5169621	chr7	5169620	5170161	2
OCT4	PET037637	7.5181924	chr7	5181923	5182161	2
OCT4	PET037650	7.5347304	chr7	5347303	5347434	2
OCT4	PET037680	7.5682915	chr7	5682914	5683053	2
OCT4	PET037695	7.5862687	chr7	5862686	5862924	2
OCT4	PET037709	7.6144517	chr7	6144516	6144840	3
OCT4	PET037731	7.6495973	chr7	6495972	6497172	2
OCT4	PET037907	7.8045411	chr7	8045410	8045602	2
OCT4	PET037949	7.8320371	chr7	8320370	8322473	3
OCT4	PET037962	7.8423217	chr7	8423216	8423345	1
OCT4	PET037977	7.8507632	chr7	8507631	8508690	3
OCT4	PET037981	7.8528458	chr7	8528457	8528937	3
OCT4	PET038009	7.8637527	chr7	8637526	8637733	2
OCT4	PET038025	7.8783153	chr7	8783152	8783567	2
OCT4	PET038029	7.8850830	chr7	8850829	8851877	2
OCT4	PET038042	7.9352535	chr7	9352534	9355888	3
OCT4	PET038058	7.9550558	chr7	9550557	9550687	1
OCT4	PET038084	7.9900056	chr7	9900055	9900569	2
OCT4	PET038088	7.9982635	chr7	9982634	9982951	1
OCT4	PET038112	7.10404998	chr7	10404997	10405359	1
OCT4	PET038120	7.10441896	chr7	10441895	10443496	3
OCT4	PET038131	7.10503453	chr7	10503452	10503907	2
OCT4	PET038136	7.10525569	chr7	10525568	10525740	2
OCT4	PET038139	7.10543136	chr7	10543135	10543192	2
OCT4	PET038141	7.10550683	chr7	10550682	10550892	2
OCT4	PET038156	7.10619013	chr7	10619012	10619403	2
OCT4	PET038161	7.10642349	chr7	10642348	10642482	2
OCT4	PET038167	7.10699035	chr7	10699034	10699115	1
OCT4	PET038180	7.10737966	chr7	10737965	10738584	2
OCT4	PET038183	7.10749641	chr7	10749640	10750151	2
OCT4	PET038186	7.10778818	chr7	10778817	10779011	2
OCT4	PET038190	7.10794780	chr7	10794779	10795152	4
OCT4	PET038196	7.10804292	chr7	10804291	10804938	2
OCT4	PET038201	7.10824578	chr7	10824577	10825155	2
OCT4	PET038217	7.10887758	chr7	10887757	10887806	1
OCT4	PET038221	7.10923577	chr7	10923576	10923994	2
OCT4	PET038235	7.11746947	chr7	11746946	11749174	2
OCT4	PET038245	7.12817280	chr7	12817279	12817468	2
OCT4	PET038264	7.12938004	chr7	12938003	12939007	2
OCT4	PET038270	7.12984817	chr7	12984816	12985108	2
OCT4	PET038273	7.13015419	chr7	13015418	13015925	2
OCT4	PET038283	7.13088219	chr7	13088218	13089416	2
OCT4	PET038297	7.13181356	chr7	13181355	13181732	2
OCT4	PET038308	7.13242434	chr7	13242433	13242608	2
OCT4	PET038311	7.13253018	chr7	13253017	13253473	2
OCT4	PET038318	7.13287621	chr7	13287620	13288530	4
OCT4	PET038329	7.13325386	chr7	13325385	13325987	2
OCT4	PET038333	7.13337140	chr7	13337139	13337530	2
OCT4	PET038345	7.13367695	chr7	13367694	13367880	3
OCT4	PET038366	7.13475703	chr7	13475702	13476195	2
OCT4	PET038378	7.13548429	chr7	13548428	13548504	1
OCT4	PET038392	7.13608961	chr7	13608960	13609128	2
OCT4	PET038397	7.13618565	chr7	13618564	13618869	3
OCT4	PET038424	7.13721700	chr7	13721699	13722113	7
OCT4	PET038434	7.13776033	chr7	13776032	13776505	2
OCT4	PET038452	7.13848747	chr7	13848746	13849171	2
OCT4	PET038458	7.13872047	chr7	13872046	13872177	3
OCT4	PET038469	7.13960806	chr7	13960805	13960933	1
OCT4	PET038474	7.14004833	chr7	14004832	14005354	2
OCT4	PET038479	7.14022274	chr7	14022273	14022756	4
OCT4	PET038489	7.14045347	chr7	14045346	14045801	3
OCT4	PET038495	7.14058507	chr7	14058506	14058574	1
OCT4	PET038514	7.14175107	chr7	14175106	14175329	2
OCT4	PET038531	7.14327052	chr7	14327051	14327286	2
OCT4	PET038539	7.14375899	chr7	14375898	14377446	2
OCT4	PET038540	7.14381725	chr7	14381724	14381875	3
OCT4	PET038541	7.14384814	chr7	14384813	14385370	3
OCT4	PET038548	7.14419297	chr7	14419296	14419448	2
OCT4	PET038566	7.14489020	chr7	14489019	14489805	2
OCT4	PET038577	7.14543184	chr7	14543183	14543926	2
OCT4	PET038583	7.14606515	chr7	14606514	14606642	1
OCT4	PET038602	7.15237942	chr7	15237941	15238744	3
OCT4	PET038617	7.15307603	chr7	15307602	15307814	3
OCT4	PET038636	7.15454432	chr7	15454431	15456538	2
OCT4	PET038679	7.15879237	chr7	15879236	15879703	3
OCT4	PET038713	7.16117108	chr7	16117107	16117257	2
OCT4	PET038728	7.16164230	chr7	16164229	16164496	1
OCT4	PET038732	7.16192173	chr7	16192172	16192536	3
OCT4	PET038738	7.16217835	chr7	16217834	16218078	2
OCT4	PET038756	7.16284655	chr7	16284654	16285441	2
OCT4	PET038785	7.16411899	chr7	16411898	16412215	1
OCT4	PET038794	7.16432650	chr7	16432649	16433448	2
OCT4	PET038797	7.16445955	chr7	16445954	16446479	4
OCT4	PET038802	7.16459550	chr7	16459549	16459672	2
OCT4	PET038819	7.16559138	chr7	16559137	16559418	2
OCT4	PET038824	7.16584876	chr7	16584875	16585108	1
OCT4	PET038862	7.16796265	chr7	16796264	16796489	1
OCT4	PET038868	7.16815594	chr7	16815593	16816206	2
OCT4	PET038871	7.16860813	chr7	16860812	16861074	1
OCT4	PET038893	7.17073962	chr7	17073961	17074535	2
OCT4	PET038923	7.17252029	chr7	17252028	17252130	1
OCT4	PET038931	7.17284111	chr7	17284110	17284758	36
OCT4	PET038939	7.17322569	chr7	17322568	17322664	1
OCT4	PET038945	7.17342803	chr7	17342802	17343539	4
OCT4	PET038952	7.17386315	chr7	17386314	17386595	1
OCT4	PET038957	7.17421119	chr7	17421118	17421241	5
OCT4	PET038967	7.17460414	chr7	17460413	17460884	2
OCT4	PET039015	7.17661129	chr7	17661128	17661524	2
OCT4	PET039030	7.17701553	chr7	17701552	17702344	3
OCT4	PET039046	7.17793862	chr7	17793861	17793997	2
OCT4	PET039051	7.17825213	chr7	17825212	17826936	2
OCT4	PET039056	7.17863980	chr7	17863979	17864253	2
OCT4	PET039075	7.17932850	chr7	17932849	17933015	3
OCT4	PET039090	7.17973845	chr7	17973844	17974268	2
OCT4	PET039100	7.18012953	chr7	18012952	18013787	6
OCT4	PET039131	7.18136551	chr7	18136550	18136850	3
OCT4	PET039136	7.18153759	chr7	18153758	18154119	3
OCT4	PET039144	7.18208683	chr7	18208682	18209108	2
OCT4	PET039158	7.18275926	chr7	18275925	18276762	2
OCT4	PET039183	7.18394078	chr7	18394077	18394579	3
OCT4	PET039237	7.18695205	chr7	18695204	18695764	2
OCT4	PET039262	7.18803310	chr7	18803309	18803461	1
OCT4	PET039272	7.18861486	chr7	18861485	18861629	1
OCT4	PET039281	7.18888045	chr7	18888044	18888832	5
OCT4	PET039298	7.18962403	chr7	18962402	18962582	4
OCT4	PET039311	7.19010107	chr7	19010106	19010323	2
OCT4	PET039312	7.19010955	chr7	19010954	19011219	5
OCT4	PET039322	7.19071726	chr7	19071725	19072482	2
OCT4	PET039335	7.19165659	chr7	19165658	19166133	1
OCT4	PET039342	7.19195926	chr7	19195925	19196886	5
OCT4	PET039346	7.19209559	chr7	19209558	19209839	4
OCT4	PET039355	7.19243118	chr7	19243117	19243658	5
OCT4	PET039364	7.19297149	chr7	19297148	19297614	2
OCT4	PET039383	7.19411030	chr7	19411029	19411239	3
OCT4	PET039387	7.19426775	chr7	19426774	19427387	2
OCT4	PET039391	7.19440781	chr7	19440780	19442318	7
OCT4	PET039404	7.19492605	chr7	19492604	19492885	2
OCT4	PET039414	7.19540801	chr7	19540800	19541988	3
OCT4	PET039417	7.19547999	chr7	19547998	19548526	2
OCT4	PET039422	7.19572116	chr7	19572115	19572607	1
OCT4	PET039437	7.19627004	chr7	19627003	19627479	1
OCT4	PET039440	7.19644949	chr7	19644948	19646806	3
OCT4	PET039447	7.19698132	chr7	19698131	19698568	2
OCT4	PET039454	7.19759235	chr7	19759234	19760519	2
OCT4	PET039462	7.19800553	chr7	19800552	19800662	2
OCT4	PET039465	7.19815691	chr7	19815690	19816232	2
OCT4	PET039473	7.19866708	chr7	19866707	19867049	2
OCT4	PET039480	7.19923834	chr7	19923833	19924201	2
OCT4	PET039484	7.19945622	chr7	19945621	19945966	3
OCT4	PET039499	7.20023188	chr7	20023187	20023577	3
OCT4	PET039504	7.20031911	chr7	20031910	20033171	2
OCT4	PET039510	7.20058264	chr7	20058263	20058488	2
OCT4	PET039537	7.20230810	chr7	20230809	20231693	2
OCT4	PET039593	7.21614634	chr7	21614633	21615729	2
OCT4	PET039613	7.21952758	chr7	21952757	21953037	1
OCT4	PET039648	7.22570138	chr7	22570137	22570836	3
OCT4	PET039651	7.22579468	chr7	22579467	22579795	2
OCT4	PET039677	7.22698544	chr7	22698543	22699817	2
OCT4	PET039680	7.22727060	chr7	22727059	22727548	3
OCT4	PET039684	7.22751942	chr7	22751941	22753951	3
OCT4	PET039688	7.22793133	chr7	22793132	22793955	3
OCT4	PET039736	7.23054792	chr7	23054791	23055292	2
OCT4	PET039768	7.23213386	chr7	23213385	23213453	1
OCT4	PET039788	7.23305898	chr7	23305897	23307392	3
OCT4	PET039815	7.23473188	chr7	23473187	23473549	2
OCT4	PET039847	7.23655295	chr7	23655294	23656408	2
OCT4	PET039860	7.23760572	chr7	23760571	23760649	1
OCT4	PET039866	7.23776596	chr7	23776595	23776862	5
OCT4	PET039873	7.23815243	chr7	23815242	23817676	2
OCT4	PET039886	7.23903276	chr7	23903275	23903904	2
OCT4	PET039900	7.23970502	chr7	23970501	23970734	1
OCT4	PET039914	7.24031152	chr7	24031151	24031470	3
OCT4	PET039944	7.24182403	chr7	24182402	24182523	1
OCT4	PET040064	7.25133850	chr7	25133849	25134289	2
OCT4	PET040069	7.25218213	chr7	25218212	25218577	2
OCT4	PET040169	7.25909284	chr7	25909283	25909550	1
OCT4	PET040186	7.25993572	chr7	25993571	25993646	1
OCT4	PET040270	7.26472023	chr7	26472022	26473506	11
OCT4	PET040288	7.26532787	chr7	26532786	26532954	1
OCT4	PET040308	7.26613402	chr7	26613401	26614046	4
OCT4	PET040317	7.26648450	chr7	26648449	26648670	1
OCT4	PET040324	7.26676665	chr7	26676664	26677012	2
OCT4	PET040329	7.26720861	chr7	26720860	26721750	2
OCT4	PET040671	7.29916884	chr7	29916883	29917159	2
OCT4	PET040683	7.30029400	chr7	30029399	30029763	2
OCT4	PET040721	7.30339964	chr7	30339963	30340265	1
OCT4	PET040744	7.30561587	chr7	30561586	30561632	2
OCT4	PET040762	7.30607387	chr7	30607386	30607614	1
OCT4	PET040784	7.30738405	chr7	30738404	30738517	2
OCT4	PET040791	7.30766574	chr7	30766573	30766996	2
OCT4	PET040799	7.30857571	chr7	30857570	30857684	2
OCT4	PET040808	7.30920391	chr7	30920390	30920959	2
OCT4	PET040823	7.31002351	chr7	31002350	31002699	1
OCT4	PET040832	7.31088679	chr7	31088678	31089064	2
OCT4	PET040867	7.31381482	chr7	31381481	31381979	2
OCT4	PET040883	7.31558677	chr7	31558676	31558950	2
OCT4	PET040891	7.31598153	chr7	31598152	31598481	2
OCT4	PET040912	7.31725320	chr7	31725319	31725518	4
OCT4	PET040920	7.31769418	chr7	31769417	31769638	2
OCT4	PET040940	7.31852360	chr7	31852359	31852567	2
OCT4	PET040948	7.31890283	chr7	31890282	31890699	4
OCT4	PET040962	7.31951246	chr7	31951245	31952238	2
OCT4	PET040972	7.31998993	chr7	31998992	31999711	3
OCT4	PET040985	7.32060457	chr7	32060456	32061754	2
OCT4	PET040990	7.32095237	chr7	32095236	32095360	3
OCT4	PET040996	7.32125664	chr7	32125663	32126154	2
OCT4	PET041001	7.32163921	chr7	32163920	32165076	2
OCT4	PET041012	7.32232486	chr7	32232485	32233085	2
OCT4	PET041018	7.32243738	chr7	32243737	32243859	2
OCT4	PET041024	7.32271211	chr7	32271210	32271488	3
OCT4	PET041031	7.32329148	chr7	32329147	32329390	2
OCT4	PET041036	7.32369572	chr7	32369571	32369762	1
OCT4	PET041040	7.32381534	chr7	32381533	32381704	3
OCT4	PET041042	7.32391976	chr7	32391975	32392585	3
OCT4	PET041045	7.32399517	chr7	32399516	32399772	2
OCT4	PET041058	7.32452176	chr7	32452175	32452427	2
OCT4	PET041060	7.32455013	chr7	32455012	32456078	2
OCT4	PET041061	7.32457309	chr7	32457308	32457507	3
OCT4	PET041065	7.32473158	chr7	32473157	32473844	2
OCT4	PET041076	7.32524268	chr7	32524267	32525069	2
OCT4	PET041095	7.32599716	chr7	32599715	32599870	2
OCT4	PET041098	7.32611643	chr7	32611642	32612466	3
OCT4	PET041135	7.32758336	chr7	32758335	32761028	2
OCT4	PET041140	7.32802627	chr7	32802626	32803114	2
OCT4	PET041146	7.32830849	chr7	32830848	32831198	2
OCT4	PET041154	7.32853614	chr7	32853613	32853851	2
OCT4	PET041159	7.32875390	chr7	32875389	32876117	2
OCT4	PET041165	7.32912399	chr7	32912398	32912677	2
OCT4	PET041186	7.33005872	chr7	33005871	33006273	2
OCT4	PET041194	7.33031084	chr7	33031083	33031338	2
OCT4	PET041201	7.33054855	chr7	33054854	33055168	2
OCT4	PET041208	7.33085329	chr7	33085328	33085519	2
OCT4	PET041212	7.33102994	chr7	33102993	33103194	2
OCT4	PET041213	7.33106677	chr7	33106676	33108333	3
OCT4	PET041214	7.33110116	chr7	33110115	33110313	1
OCT4	PET041220	7.33127681	chr7	33127680	33128303	2
OCT4	PET041231	7.33166664	chr7	33166663	33166966	4
OCT4	PET041242	7.33214821	chr7	33214820	33216102	3
OCT4	PET041255	7.33267027	chr7	33267026	33267201	2
OCT4	PET041262	7.33301583	chr7	33301582	33301835	2
OCT4	PET041279	7.33428800	chr7	33428799	33429006	2
OCT4	PET041295	7.33535997	chr7	33535996	33536304	2
OCT4	PET041320	7.33761108	chr7	33761107	33761619	2
OCT4	PET041323	7.33800954	chr7	33800953	33801501	3
OCT4	PET041356	7.34008930	chr7	34008929	34009233	2
OCT4	PET041368	7.34121577	chr7	34121576	34121714	2
OCT4	PET041372	7.34151405	chr7	34151404	34151803	2
OCT4	PET041385	7.34260265	chr7	34260264	34261294	2
OCT4	PET041404	7.34416450	chr7	34416449	34416825	2
OCT4	PET041421	7.34542277	chr7	34542276	34544802	3
OCT4	PET041424	7.34567969	chr7	34567968	34568279	2
OCT4	PET041431	7.34664740	chr7	34664739	34664902	2
OCT4	PET041488	7.36278917	chr7	36278916	36279107	2
OCT4	PET041497	7.36388106	chr7	36388105	36388776	3
OCT4	PET041594	7.36987567	chr7	36987566	36987700	1
OCT4	PET041626	7.37163895	chr7	37163894	37165172	2
OCT4	PET041627	7.37175699	chr7	37175698	37175781	2
OCT4	PET041649	7.37307306	chr7	37307305	37307946	2
OCT4	PET041673	7.37424553	chr7	37424552	37424782	1
OCT4	PET041817	7.39321306	chr7	39321305	39322668	2
OCT4	PET041962	7.42167045	chr7	42167044	42167360	2
OCT4	PET042040	7.43376740	chr7	43376739	43377290	2
OCT4	PET042044	7.43440174	chr7	43440173	43440598	2
OCT4	PET042053	7.43557519	chr7	43557518	43557753	2
OCT4	PET042059	7.43621423	chr7	43621422	43621975	3
OCT4	PET042167	7.44941394	chr7	44941393	44942877	2
OCT4	PET042267	7.46358543	chr7	46358542	46359408	2
OCT4	PET042306	7.47006774	chr7	47006773	47007652	6
OCT4	PET042416	7.49207040	chr7	49207039	49207158	2
OCT4	PET042424	7.49321820	chr7	49321819	49322294	2
OCT4	PET042432	7.49394855	chr7	49394854	49395034	2
OCT4	PET042437	7.49429058	chr7	49429057	49429209	2
OCT4	PET042557	7.50874539	chr7	50874538	50875130	2
OCT4	PET042571	7.50942759	chr7	50942758	50943073	11
OCT4	PET042613	7.51366862	chr7	51366861	51367055	2
OCT4	PET042614	7.51384001	chr7	51384000	51384204	2
OCT4	PET042619	7.51410346	chr7	51410345	51410675	2
OCT4	PET042623	7.51548381	chr7	51548380	51548984	2
OCT4	PET042648	7.51871070	chr7	51871069	51871253	2
OCT4	PET042783	7.52904552	chr7	52904551	52904899	4
OCT4	PET042825	7.53190091	chr7	53190090	53190250	2
OCT4	PET042831	7.53279286	chr7	53279285	53279535	1
OCT4	PET042852	7.53460779	chr7	53460778	53460923	2
OCT4	PET042883	7.53711935	chr7	53711934	53712630	2
OCT4	PET042885	7.53741347	chr7	53741346	53741630	2
OCT4	PET042940	7.54201580	chr7	54201579	54203551	2
OCT4	PET042959	7.54418885	chr7	54418884	54420268	1
OCT4	PET042991	7.54679101	chr7	54679100	54679359	1
OCT4	PET043040	7.55044871	chr7	55044870	55045344	4
OCT4	PET043078	7.55318452	chr7	55318451	55319342	2
OCT4	PET043121	7.55612926	chr7	55612925	55613144	2
OCT4	PET043159	7.55943156	chr7	55943155	55943325	3
OCT4	PET043540	7.59357395	chr7	59357394	59357825	3
OCT4	PET043727	7.60647487	chr7	60647486	60647636	2
OCT4	PET043748	7.60772191	chr7	60772190	60773876	3
OCT4	PET043768	7.60897846	chr7	60897845	60898084	3
OCT4	PET043840	7.61532439	chr7	61532438	61533665	3
OCT4	PET043912	7.62260859	chr7	62260858	62261652	3
OCT4	PET043996	7.62814415	chr7	62814414	62814499	1
OCT4	PET044011	7.62901025	chr7	62901024	62901104	1
OCT4	PET044262	7.65722636	chr7	65722635	65726956	7
OCT4	PET044276	7.65859163	chr7	65859162	65859534	1
OCT4	PET044280	7.65893953	chr7	65893952	65895245	2
OCT4	PET044291	7.65963434	chr7	65963433	65963668	2
OCT4	PET044344	7.66297523	chr7	66297522	66297983	2
OCT4	PET044381	7.66466889	chr7	66466888	66467236	2
OCT4	PET044402	7.66511493	chr7	66511492	66512050	2
OCT4	PET044413	7.66566528	chr7	66566527	66567050	3
OCT4	PET044430	7.66628103	chr7	66628102	66629218	3
OCT4	PET044451	7.66733728	chr7	66733727	66733891	1
OCT4	PET044460	7.66793356	chr7	66793355	66793628	2
OCT4	PET044462	7.66802573	chr7	66802572	66802788	2
OCT4	PET044476	7.66864686	chr7	66864685	66865555	3
OCT4	PET044483	7.66891445	chr7	66891444	66891527	2
OCT4	PET044495	7.66947675	chr7	66947674	66948178	3
OCT4	PET044505	7.67018133	chr7	67018132	67018561	1
OCT4	PET044524	7.67093954	chr7	67093953	67094733	2
OCT4	PET044550	7.67189445	chr7	67189444	67189619	1
OCT4	PET044568	7.67266305	chr7	67266304	67266598	2
OCT4	PET044583	7.67302290	chr7	67302289	67302454	5
OCT4	PET044589	7.67347739	chr7	67347738	67348872	2
OCT4	PET044597	7.67424433	chr7	67424432	67424614	2
OCT4	PET044605	7.67461611	chr7	67461610	67461846	2
OCT4	PET044609	7.67483228	chr7	67483227	67483443	1
OCT4	PET044682	7.67928997	chr7	67928996	67929201	1
OCT4	PET044691	7.67975375	chr7	67975374	67975503	2
OCT4	PET044723	7.68181406	chr7	68181405	68182506	3
OCT4	PET044730	7.68218800	chr7	68218799	68219006	1
OCT4	PET044747	7.68299341	chr7	68299340	68302702	4
OCT4	PET044776	7.68466698	chr7	68466697	68467112	2
OCT4	PET044793	7.68589250	chr7	68589249	68589486	2
OCT4	PET044798	7.68631584	chr7	68631583	68631707	2
OCT4	PET044804	7.68663019	chr7	68663018	68663267	2
OCT4	PET044832	7.68872563	chr7	68872562	68872645	1
OCT4	PET044838	7.68905028	chr7	68905027	68905358	1
OCT4	PET044845	7.68950245	chr7	68950244	68950373	2
OCT4	PET044856	7.69037848	chr7	69037847	69038782	3
OCT4	PET044862	7.69095277	chr7	69095276	69095477	1
OCT4	PET044885	7.69266666	chr7	69266665	69266848	2
OCT4	PET044914	7.69475489	chr7	69475488	69475681	3
OCT4	PET044967	7.69950457	chr7	69950456	69950625	2
OCT4	PET045060	7.70675929	chr7	70675928	70676141	2
OCT4	PET045062	7.70685767	chr7	70685766	70688494	5
OCT4	PET045094	7.70893789	chr7	70893788	70893873	2
OCT4	PET045112	7.71024408	chr7	71024407	71026064	3
OCT4	PET045147	7.71273108	chr7	71273107	71275163	2
OCT4	PET045191	7.71499365	chr7	71499364	71499501	1
OCT4	PET045241	7.71933846	chr7	71933845	71934054	2
OCT4	PET045248	7.71984662	chr7	71984661	71984847	2
OCT4	PET045265	7.72247386	chr7	72247385	72247561	2
OCT4	PET045338	7.73513037	chr7	73513036	73513892	3
OCT4	PET045355	7.73801497	chr7	73801496	73801802	2
OCT4	PET045400	7.74254530	chr7	74254529	74254644	2
OCT4	PET045445	7.74683747	chr7	74683746	74684492	2
OCT4	PET045500	7.75427215	chr7	75427214	75428437	3
OCT4	PET045534	7.75696876	chr7	75696875	75697063	1
OCT4	PET045621	7.76517637	chr7	76517636	76517717	3
OCT4	PET045627	7.76543185	chr7	76543184	76543511	3
OCT4	PET045682	7.76987845	chr7	76987844	76988466	3
OCT4	PET045715	7.77198892	chr7	77198891	77199341	4
OCT4	PET045750	7.77494286	chr7	77494285	77494791	3
OCT4	PET045756	7.77535154	chr7	77535153	77535870	2
OCT4	PET045778	7.77686769	chr7	77686768	77689420	2
OCT4	PET045785	7.77771142	chr7	77771141	77772670	5
OCT4	PET045892	7.78961075	chr7	78961074	78962628	3
OCT4	PET045997	7.79864474	chr7	79864473	79865216	2
OCT4	PET046007	7.79929744	chr7	79929743	79930708	2
OCT4	PET046010	7.79966620	chr7	79966619	79966656	1
OCT4	PET046054	7.80267566	chr7	80267565	80271296	3
OCT4	PET046336	7.83423873	chr7	83423872	83424249	5
OCT4	PET046461	7.84188306	chr7	84188305	84188651	2
OCT4	PET046479	7.84326706	chr7	84326705	84326978	1
OCT4	PET046502	7.84594398	chr7	84594397	84595429	2
OCT4	PET046508	7.84624289	chr7	84624288	84624442	2
OCT4	PET046530	7.84761093	chr7	84761092	84762399	5
OCT4	PET046552	7.84934458	chr7	84934457	84934899	2
OCT4	PET046579	7.85057483	chr7	85057482	85057667	3
OCT4	PET046595	7.85146479	chr7	85146478	85146779	5
OCT4	PET046617	7.85336491	chr7	85336490	85337259	3
OCT4	PET046620	7.85373768	chr7	85373767	85374329	2
OCT4	PET046628	7.85389542	chr7	85389541	85389994	2
OCT4	PET046660	7.85562875	chr7	85562874	85564053	2
OCT4	PET046745	7.86204411	chr7	86204410	86205003	1
OCT4	PET046809	7.86619943	chr7	86619942	86624217	3
OCT4	PET046819	7.86666911	chr7	86666910	86670173	3
OCT4	PET046836	7.86747511	chr7	86747510	86748565	3
OCT4	PET046844	7.86792667	chr7	86792666	86793864	3
OCT4	PET046905	7.87264932	chr7	87264931	87265268	3
OCT4	PET046922	7.87405702	chr7	87405701	87408358	3
OCT4	PET046960	7.87715679	chr7	87715678	87715761	2
OCT4	PET046977	7.87814188	chr7	87814187	87816806	2
OCT4	PET046984	7.87846934	chr7	87846933	87847749	3
OCT4	PET046993	7.87879144	chr7	87879143	87879455	2
OCT4	PET047001	7.87929349	chr7	87929348	87929686	2
OCT4	PET047023	7.88051339	chr7	88051338	88051561	3
OCT4	PET047051	7.88204634	chr7	88204633	88205113	2
OCT4	PET047093	7.88444376	chr7	88444375	88445577	2
OCT4	PET047126	7.88647210	chr7	88647209	88647697	2
OCT4	PET047138	7.88702599	chr7	88702598	88703383	3
OCT4	PET047155	7.88797123	chr7	88797122	88797462	2
OCT4	PET047189	7.89012440	chr7	89012439	89014085	3
OCT4	PET047218	7.89167849	chr7	89167848	89167952	1
OCT4	PET047222	7.89178660	chr7	89178659	89178779	2
OCT4	PET047238	7.89241994	chr7	89241993	89242169	2
OCT4	PET047259	7.89472960	chr7	89472959	89474106	2
OCT4	PET047273	7.89746264	chr7	89746263	89748893	2
OCT4	PET047302	7.89925879	chr7	89925878	89925931	1
OCT4	PET047306	7.89951495	chr7	89951494	89951835	3
OCT4	PET047312	7.89975310	chr7	89975309	89976860	3
OCT4	PET047322	7.90163765	chr7	90163764	90164102	2
OCT4	PET047364	7.90681528	chr7	90681527	90681817	2
OCT4	PET047375	7.90863013	chr7	90863012	90863644	2
OCT4	PET047378	7.90909585	chr7	90909584	90909718	2
OCT4	PET047415	7.91665279	chr7	91665278	91665402	2
OCT4	PET047419	7.91700521	chr7	91700520	91700656	2
OCT4	PET047420	7.91725269	chr7	91725268	91725552	2
OCT4	PET047439	7.91966279	chr7	91966278	91966545	2
OCT4	PET047453	7.92144942	chr7	92144941	92145256	2
OCT4	PET047471	7.92334154	chr7	92334153	92334636	2
OCT4	PET047509	7.92677561	chr7	92677560	92678230	2
OCT4	PET047527	7.92925934	chr7	92925933	92926513	7
OCT4	PET047532	7.92946012	chr7	92946011	92946452	2
OCT4	PET047563	7.93074013	chr7	93074012	93076669	2
OCT4	PET047570	7.93107453	chr7	93107452	93107631	2
OCT4	PET047574	7.93162765	chr7	93162764	93163211	2
OCT4	PET047575	7.93168425	chr7	93168424	93168550	2
OCT4	PET047587	7.93264331	chr7	93264330	93264547	2
OCT4	PET047594	7.93290428	chr7	93290427	93290654	2
OCT4	PET047597	7.93315841	chr7	93315840	93316712	2
OCT4	PET047614	7.93449058	chr7	93449057	93449319	2
OCT4	PET047645	7.93956666	chr7	93956665	93956986	2
OCT4	PET047683	7.94435763	chr7	94435762	94436420	2
OCT4	PET047687	7.94474305	chr7	94474304	94474494	3
OCT4	PET047730	7.94820379	chr7	94820378	94820822	4
OCT4	PET047750	7.94932613	chr7	94932612	94932742	2
OCT4	PET047769	7.95025278	chr7	95025277	95025350	2
OCT4	PET047773	7.95038923	chr7	95038922	95038973	1
OCT4	PET047797	7.95435063	chr7	95435062	95435441	2
OCT4	PET047803	7.95465852	chr7	95465851	95466204	3
OCT4	PET047816	7.95647088	chr7	95647087	95647646	2
OCT4	PET047879	7.96207436	chr7	96207435	96207529	2
OCT4	PET047890	7.96280035	chr7	96280034	96280732	4
OCT4	PET047916	7.96439980	chr7	96439979	96440385	2
OCT4	PET047950	7.96663123	chr7	96663122	96664442	3
OCT4	PET047968	7.96774397	chr7	96774396	96775093	2
OCT4	PET048004	7.96975108	chr7	96975107	96975281	2
OCT4	PET048023	7.97067436	chr7	97067435	97067519	2
OCT4	PET048034	7.97145253	chr7	97145252	97145411	2
OCT4	PET048043	7.97214250	chr7	97214249	97214773	2
OCT4	PET048060	7.97276814	chr7	97276813	97277128	2
OCT4	PET048072	7.97323000	chr7	97322999	97323451	2
OCT4	PET048082	7.97386363	chr7	97386362	97387028	4
OCT4	PET048167	7.97884584	chr7	97884583	97884979	3
OCT4	PET048193	7.97989353	chr7	97989352	97990275	3
OCT4	PET048202	7.98017014	chr7	98017013	98017246	1
OCT4	PET048223	7.98124591	chr7	98124590	98125079	2
OCT4	PET048236	7.98193949	chr7	98193948	98195211	3
OCT4	PET048365	7.99050688	chr7	99050687	99051354	2
OCT4	PET048428	7.99412321	chr7	99412320	99412467	2
OCT4	PET048462	7.99623386	chr7	99623385	99624290	2
OCT4	PET048474	7.99680813	chr7	99680812	99682757	2
OCT4	PET048522	7.99961908	chr7	99961907	99962287	6
OCT4	PET048580	7.100223304	chr7	100223303	100223380	1
OCT4	PET048618	7.100411501	chr7	100411500	100413423	3
OCT4	PET048656	7.100676136	chr7	100676135	100676397	2
OCT4	PET048668	7.100777561	chr7	100777560	100779517	2
OCT4	PET048687	7.100945080	chr7	100945079	100945662	1
OCT4	PET048696	7.101043814	chr7	101043813	101043945	2
OCT4	PET048739	7.101366780	chr7	101366779	101367416	3
OCT4	PET048744	7.101410934	chr7	101410933	101411203	1
OCT4	PET048779	7.101601018	chr7	101601017	101601092	1
OCT4	PET048812	7.101915974	chr7	101915973	101917490	3
OCT4	PET048951	7.103145251	chr7	103145250	103145382	1
OCT4	PET048995	7.103503376	chr7	103503375	103503598	3
OCT4	PET049048	7.103854603	chr7	103854602	103854900	2
OCT4	PET049127	7.104675147	chr7	104675146	104676195	2
OCT4	PET049219	7.105421474	chr7	105421473	105421602	1
OCT4	PET049223	7.105436508	chr7	105436507	105436732	2
OCT4	PET049276	7.105815989	chr7	105815988	105816557	2
OCT4	PET049293	7.105890059	chr7	105890058	105890429	3
OCT4	PET049307	7.105953674	chr7	105953673	105953849	1
OCT4	PET049315	7.106016550	chr7	106016549	106016959	2
OCT4	PET049321	7.106073938	chr7	106073937	106076135	3
OCT4	PET049339	7.106184402	chr7	106184401	106184560	1
OCT4	PET049355	7.106265081	chr7	106265080	106265453	2
OCT4	PET049392	7.106482841	chr7	106482840	106482989	2
OCT4	PET049438	7.106812266	chr7	106812265	106812602	2
OCT4	PET049451	7.106891979	chr7	106891978	106892112	1
OCT4	PET049464	7.106987252	chr7	106987251	106987554	2
OCT4	PET049468	7.107023696	chr7	107023695	107024434	2
OCT4	PET049522	7.107391187	chr7	107391186	107391664	2
OCT4	PET049546	7.107549101	chr7	107549100	107550111	2
OCT4	PET049583	7.107919880	chr7	107919879	107923453	2
OCT4	PET049595	7.107989989	chr7	107989988	107991270	4
OCT4	PET049631	7.108155345	chr7	108155344	108156353	3
OCT4	PET049638	7.108208466	chr7	108208465	108209995	2
OCT4	PET049656	7.108292846	chr7	108292845	108292972	2
OCT4	PET049675	7.108373329	chr7	108373328	108374260	2
OCT4	PET049743	7.108847489	chr7	108847488	108847811	1
OCT4	PET049769	7.109005333	chr7	109005332	109006335	2
OCT4	PET049798	7.109172425	chr7	109172424	109172539	2
OCT4	PET049817	7.109259665	chr7	109259664	109260710	2
OCT4	PET049831	7.109330474	chr7	109330473	109330943	2
OCT4	PET049838	7.109388513	chr7	109388512	109388768	3
OCT4	PET049846	7.109430276	chr7	109430275	109430527	2
OCT4	PET049863	7.109542130	chr7	109542129	109542260	1
OCT4	PET049868	7.109576433	chr7	109576432	109577431	8
OCT4	PET049983	7.110255868	chr7	110255867	110256405	3
OCT4	PET050011	7.110625261	chr7	110625260	110626324	2
OCT4	PET050028	7.110694540	chr7	110694539	110694832	2
OCT4	PET050064	7.110857387	chr7	110857386	110857749	3
OCT4	PET050071	7.110892745	chr7	110892744	110893646	3
OCT4	PET050093	7.111013273	chr7	111013272	111013732	2
OCT4	PET050318	7.113022271	chr7	113022270	113022443	2
OCT4	PET050337	7.113151290	chr7	113151289	113152216	1
OCT4	PET050423	7.113694136	chr7	113694135	113694231	1
OCT4	PET050437	7.113746282	chr7	113746281	113746653	3
OCT4	PET050462	7.113866045	chr7	113866044	113867367	6
OCT4	PET050471	7.113922095	chr7	113922094	113924221	2
OCT4	PET050473	7.113930579	chr7	113930578	113931421	3
OCT4	PET050483	7.113977965	chr7	113977964	113978448	2
OCT4	PET050504	7.114071947	chr7	114071946	114072582	2
OCT4	PET050511	7.114108206	chr7	114108205	114108757	2
OCT4	PET050520	7.114144474	chr7	114144473	114144551	2
OCT4	PET050525	7.114171871	chr7	114171870	114172392	2
OCT4	PET050534	7.114219711	chr7	114219710	114220132	2
OCT4	PET050548	7.114264486	chr7	114264485	114264858	5
OCT4	PET050550	7.114270758	chr7	114270757	114270960	2
OCT4	PET050562	7.114332948	chr7	114332947	114333207	3
OCT4	PET050566	7.114353877	chr7	114353876	114354602	2
OCT4	PET050577	7.114387716	chr7	114387715	114388374	3
OCT4	PET050592	7.114468295	chr7	114468294	114469532	2
OCT4	PET050604	7.114500501	chr7	114500500	114500794	2
OCT4	PET050611	7.114522267	chr7	114522266	114522931	2
OCT4	PET050623	7.114579589	chr7	114579588	114580183	2
OCT4	PET050627	7.114592617	chr7	114592616	114592936	2
OCT4	PET050658	7.114696339	chr7	114696338	114696408	1
OCT4	PET050672	7.114743405	chr7	114743404	114743798	2
OCT4	PET050684	7.114793392	chr7	114793391	114793572	1
OCT4	PET050701	7.114892835	chr7	114892834	114892961	1
OCT4	PET050715	7.114936023	chr7	114936022	114936722	2
OCT4	PET050723	7.114963506	chr7	114963505	114966400	3
OCT4	PET050731	7.115020633	chr7	115020632	115020973	2
OCT4	PET050737	7.115055737	chr7	115055736	115056051	2
OCT4	PET050744	7.115073291	chr7	115073290	115073963	2
OCT4	PET050749	7.115083208	chr7	115083207	115083648	2
OCT4	PET050780	7.115221225	chr7	115221224	115221937	2
OCT4	PET050786	7.115245224	chr7	115245223	115245935	2
OCT4	PET050791	7.115281019	chr7	115281018	115282172	7
OCT4	PET050792	7.115285574	chr7	115285573	115286744	3
OCT4	PET050808	7.115376123	chr7	115376122	115377188	4
OCT4	PET050810	7.115378439	chr7	115378438	115380654	2
OCT4	PET050819	7.115403886	chr7	115403885	115404024	1
OCT4	PET050824	7.115437654	chr7	115437653	115437926	2
OCT4	PET050828	7.115448123	chr7	115448122	115449870	2
OCT4	PET050831	7.115475726	chr7	115475725	115476016	5
OCT4	PET050835	7.115528176	chr7	115528175	115528333	2
OCT4	PET050839	7.115545498	chr7	115545497	115546942	3
OCT4	PET050844	7.115614683	chr7	115614682	115614886	2
OCT4	PET050853	7.115694717	chr7	115694716	115694866	2
OCT4	PET050879	7.115798849	chr7	115798848	115799826	3
OCT4	PET050919	7.115967178	chr7	115967177	115967242	1
OCT4	PET050938	7.116045175	chr7	116045174	116045467	2
OCT4	PET051194	7.117817968	chr7	117817967	117818797	5
OCT4	PET051233	7.118071117	chr7	118071116	118072138	2
OCT4	PET051267	7.118188840	chr7	118188839	118189083	1
OCT4	PET051299	7.118306929	chr7	118306928	118307393	2
OCT4	PET051319	7.118456384	chr7	118456383	118456631	1
OCT4	PET051335	7.118513947	chr7	118513946	118514091	1
OCT4	PET051345	7.118542291	chr7	118542290	118543341	3
OCT4	PET051393	7.118996459	chr7	118996458	118998494	2
OCT4	PET051402	7.119108067	chr7	119108066	119110909	2
OCT4	PET051403	7.119113522	chr7	119113521	119114138	3
OCT4	PET051407	7.119126424	chr7	119126423	119127215	2
OCT4	PET051431	7.119276322	chr7	119276321	119276594	3
OCT4	PET051490	7.119636262	chr7	119636261	119636498	4
OCT4	PET051573	7.120174339	chr7	120174338	120174837	2
OCT4	PET051583	7.120239410	chr7	120239409	120239502	2
OCT4	PET051615	7.120431740	chr7	120431739	120432250	2
OCT4	PET051646	7.120583872	chr7	120583871	120585771	2
OCT4	PET051664	7.120648669	chr7	120648668	120648859	1
OCT4	PET051760	7.121201305	chr7	121201304	121201770	2
OCT4	PET051790	7.121384742	chr7	121384741	121385011	2
OCT4	PET051841	7.121751019	chr7	121751018	121751257	1
OCT4	PET051914	7.122324830	chr7	122324829	122325163	1
OCT4	PET051926	7.122394989	chr7	122394988	122395786	2
OCT4	PET052026	7.123049768	chr7	123049767	123051682	2
OCT4	PET052049	7.123217697	chr7	123217696	123218358	2
OCT4	PET052075	7.123419270	chr7	123419269	123419358	1
OCT4	PET052201	7.124290928	chr7	124290927	124291661	1
OCT4	PET052224	7.124470285	chr7	124470284	124470876	2
OCT4	PET052308	7.124990433	chr7	124990432	124993121	3
OCT4	PET052465	7.126050620	chr7	126050619	126050797	2
OCT4	PET052542	7.126487822	chr7	126487821	126488060	8
OCT4	PET052546	7.126506178	chr7	126506177	126506512	2
OCT4	PET052554	7.126547536	chr7	126547535	126547690	2
OCT4	PET052592	7.126873676	chr7	126873675	126873999	2
OCT4	PET052617	7.126964234	chr7	126964233	126964695	3
OCT4	PET052676	7.127298935	chr7	127298934	127299259	2
OCT4	PET052701	7.127500454	chr7	127500453	127500564	1
OCT4	PET052722	7.127601707	chr7	127601706	127601872	5
OCT4	PET052731	7.127628523	chr7	127628522	127630390	2
OCT4	PET052742	7.127711594	chr7	127711593	127711994	9
OCT4	PET052748	7.127728894	chr7	127728893	127729110	1
OCT4	PET052752	7.127754427	chr7	127754426	127755645	2
OCT4	PET052756	7.127798102	chr7	127798101	127798264	2
OCT4	PET052779	7.127944458	chr7	127944457	127945070	2
OCT4	PET052793	7.128107837	chr7	128107836	128108137	2
OCT4	PET052811	7.128312725	chr7	128312724	128312951	2
OCT4	PET052813	7.128326058	chr7	128326057	128326241	2
OCT4	PET052826	7.128412406	chr7	128412405	128416409	2
OCT4	PET052831	7.128466899	chr7	128466898	128467423	3
OCT4	PET052843	7.128543038	chr7	128543037	128543151	2
OCT4	PET052844	7.128545243	chr7	128545242	128545881	2
OCT4	PET052852	7.128578423	chr7	128578422	128578644	1
OCT4	PET052855	7.128591620	chr7	128591619	128592948	2
OCT4	PET052861	7.128612104	chr7	128612103	128612241	1
OCT4	PET052872	7.128649257	chr7	128649256	128649488	4
OCT4	PET052874	7.128652551	chr7	128652550	128652778	1
OCT4	PET052895	7.128702115	chr7	128702114	128703596	2
OCT4	PET052900	7.128718758	chr7	128718757	128719239	3
OCT4	PET052911	7.128770285	chr7	128770284	128772438	2
OCT4	PET052950	7.128919823	chr7	128919822	128919974	2
OCT4	PET052975	7.129056122	chr7	129056121	129056996	4
OCT4	PET052984	7.129096933	chr7	129096932	129097172	2
OCT4	PET052994	7.129128593	chr7	129128592	129128682	1
OCT4	PET052995	7.129130147	chr7	129130146	129130327	3
OCT4	PET053000	7.129142059	chr7	129142058	129142251	2
OCT4	PET053005	7.129155096	chr7	129155095	129155469	2
OCT4	PET053016	7.129205231	chr7	129205230	129205300	1
OCT4	PET053044	7.129395932	chr7	129395931	129396040	2
OCT4	PET053076	7.129638897	chr7	129638896	129639422	2
OCT4	PET053078	7.129653978	chr7	129653977	129654188	2
OCT4	PET053094	7.129781063	chr7	129781062	129781148	2
OCT4	PET053111	7.129910844	chr7	129910843	129911766	1
OCT4	PET053119	7.129972120	chr7	129972119	129973745	3
OCT4	PET053133	7.130109886	chr7	130109885	130110135	1
OCT4	PET053154	7.130242816	chr7	130242815	130243463	3
OCT4	PET053160	7.130286029	chr7	130286028	130286255	1
OCT4	PET053193	7.130493641	chr7	130493640	130494160	2
OCT4	PET053210	7.130623554	chr7	130623553	130624140	2
OCT4	PET053219	7.130672220	chr7	130672219	130672343	1
OCT4	PET053234	7.130712525	chr7	130712524	130713068	2
OCT4	PET053311	7.131095990	chr7	131095989	131101911	4
OCT4	PET053317	7.131137281	chr7	131137280	131137630	3
OCT4	PET053337	7.131195373	chr7	131195372	131196079	2
OCT4	PET053341	7.131221961	chr7	131221960	131222519	2
OCT4	PET053355	7.131297791	chr7	131297790	131297876	2
OCT4	PET053357	7.131304976	chr7	131304975	131305101	1
OCT4	PET053358	7.131317177	chr7	131317176	131317375	2
OCT4	PET053364	7.131366410	chr7	131366409	131367009	3
OCT4	PET053372	7.131440459	chr7	131440458	131441743	4
OCT4	PET053381	7.131499451	chr7	131499450	131500113	2
OCT4	PET053394	7.131597995	chr7	131597994	131598226	4
OCT4	PET053431	7.131811803	chr7	131811802	131812001	6
OCT4	PET053486	7.132157027	chr7	132157026	132157423	3
OCT4	PET053547	7.132545773	chr7	132545772	132546094	2
OCT4	PET053555	7.132574410	chr7	132574409	132574543	2
OCT4	PET053575	7.132617260	chr7	132617259	132617812	2
OCT4	PET053577	7.132645677	chr7	132645676	132647072	2
OCT4	PET053603	7.132850873	chr7	132850872	132852019	2
OCT4	PET053635	7.133021804	chr7	133021803	133021951	1
OCT4	PET053742	8.3634277	chr8	3634276	3634450	2
OCT4	PET053752	8.3688770	chr8	3688769	3690189	2
OCT4	PET053800	8.4162107	chr8	4162106	4162538	4
OCT4	PET053814	8.4227735	chr8	4227734	4228385	2
OCT4	PET053818	8.4251622	chr8	4251621	4252418	2
OCT4	PET053842	8.4440961	chr8	4440960	4441056	2
OCT4	PET053880	8.4920821	chr8	4920820	4920969	1
OCT4	PET054131	8.8603401	chr8	8603400	8604516	3
OCT4	PET054261	8.9472652	chr8	9472651	9473273	2
OCT4	PET054330	8.10011646	chr8	10011645	10011819	2
OCT4	PET054459	8.11094144	chr8	11094143	11094319	2
OCT4	PET054506	8.11483073	chr8	11483072	11483259	2
OCT4	PET054510	8.11501349	chr8	11501348	11502829	2
OCT4	PET054519	8.11560709	chr8	11560708	11561193	3
OCT4	PET054530	8.11629935	chr8	11629934	11630838	2
OCT4	PET054555	8.11759422	chr8	11759421	11761247	2
OCT4	PET054660	8.12499316	chr8	12499315	12499783	2
OCT4	PET054709	8.12771727	chr8	12771726	12772151	2
OCT4	PET054714	8.12795651	chr8	12795650	12795757	2
OCT4	PET054730	8.12887679	chr8	12887678	12887922	3
OCT4	PET054761	8.13015317	chr8	13015316	13016243	2
OCT4	PET054769	8.13082179	chr8	13082178	13082453	2
OCT4	PET054774	8.13111604	chr8	13111603	13111767	2
OCT4	PET054783	8.13164525	chr8	13164524	13164729	2
OCT4	PET054821	8.13387710	chr8	13387709	13388816	2
OCT4	PET054850	8.13568056	chr8	13568055	13568317	2
OCT4	PET054880	8.13764040	chr8	13764039	13764974	3
OCT4	PET054897	8.13909226	chr8	13909225	13909322	1
OCT4	PET054914	8.14012514	chr8	14012513	14012847	7
OCT4	PET054920	8.14041342	chr8	14041341	14041585	4
OCT4	PET054980	8.14374289	chr8	14374288	14374640	3
OCT4	PET055060	8.14962793	chr8	14962792	14963178	1
OCT4	PET055086	8.15068077	chr8	15068076	15069522	3
OCT4	PET055089	8.15077478	chr8	15077477	15077669	2
OCT4	PET055094	8.15114313	chr8	15114312	15114417	3
OCT4	PET055106	8.15210730	chr8	15210729	15210985	1
OCT4	PET055427	8.19086988	chr8	19086987	19087350	3
OCT4	PET055520	8.19625399	chr8	19625398	19625891	2
OCT4	PET055521	8.19631285	chr8	19631284	19632378	3
OCT4	PET055531	8.19758067	chr8	19758066	19758246	1
OCT4	PET055544	8.19885109	chr8	19885108	19885479	2
OCT4	PET055576	8.20294936	chr8	20294935	20297160	11
OCT4	PET055600	8.20528677	chr8	20528676	20528847	2
OCT4	PET055604	8.20549803	chr8	20549802	20550292	2
OCT4	PET055616	8.20664613	chr8	20664612	20664744	2
OCT4	PET055620	8.20679694	chr8	20679693	20679856	2
OCT4	PET055626	8.20745264	chr8	20745263	20745453	2
OCT4	PET055636	8.20800355	chr8	20800354	20801165	2
OCT4	PET055656	8.20931888	chr8	20931887	20932636	2
OCT4	PET055659	8.20937252	chr8	20937251	20938265	5
OCT4	PET055663	8.20976576	chr8	20976575	20977166	2
OCT4	PET055695	8.21173795	chr8	21173794	21174308	3
OCT4	PET055710	8.21236020	chr8	21236019	21236462	2
OCT4	PET055717	8.21261291	chr8	21261290	21261462	2
OCT4	PET055723	8.21289774	chr8	21289773	21291572	3
OCT4	PET055743	8.21433940	chr8	21433939	21435897	4
OCT4	PET055759	8.21505841	chr8	21505840	21506961	3
OCT4	PET055794	8.21655372	chr8	21655371	21656071	4
OCT4	PET055840	8.21936611	chr8	21936610	21936698	1
OCT4	PET055862	8.22086229	chr8	22086228	22086604	2
OCT4	PET055876	8.22214580	chr8	22214579	22215164	2
OCT4	PET055905	8.22365894	chr8	22365893	22366252	7
OCT4	PET056024	8.23161033	chr8	23161032	23161289	2
OCT4	PET056062	8.23346864	chr8	23346863	23347182	4
OCT4	PET056078	8.23486792	chr8	23486791	23487792	2
OCT4	PET056080	8.23519066	chr8	23519065	23519440	2
OCT4	PET056085	8.23593997	chr8	23593996	23594482	2
OCT4	PET056106	8.23760655	chr8	23760654	23762519	3
OCT4	PET056114	8.23796111	chr8	23796110	23796597	2
OCT4	PET056134	8.23876206	chr8	23876205	23876630	2
OCT4	PET056164	8.24030035	chr8	24030034	24031047	3
OCT4	PET056216	8.24290349	chr8	24290348	24290824	3
OCT4	PET056238	8.24374682	chr8	24374681	24375214	3
OCT4	PET056255	8.24492806	chr8	24492805	24493474	2
OCT4	PET056270	8.24548660	chr8	24548659	24549013	3
OCT4	PET056277	8.24578359	chr8	24578358	24579300	2
OCT4	PET056283	8.24619758	chr8	24619757	24619991	2
OCT4	PET056293	8.24687910	chr8	24687909	24688525	2
OCT4	PET056295	8.24719280	chr8	24719279	24720692	2
OCT4	PET056301	8.24745210	chr8	24745209	24745867	2
OCT4	PET056316	8.24841372	chr8	24841371	24841580	2
OCT4	PET056446	8.25821811	chr8	25821810	25822404	2
OCT4	PET056448	8.25843972	chr8	25843971	25844397	3
OCT4	PET056468	8.25952699	chr8	25952698	25954337	2
OCT4	PET056496	8.26028823	chr8	26028822	26029191	6
OCT4	PET056514	8.26189725	chr8	26189724	26189830	1
OCT4	PET056518	8.26206334	chr8	26206333	26206403	1
OCT4	PET056524	8.26238468	chr8	26238467	26238910	3
OCT4	PET056549	8.26434743	chr8	26434742	26435317	2
OCT4	PET056559	8.26496121	chr8	26496120	26496767	4
OCT4	PET056735	8.28138187	chr8	28138186	28138558	2
OCT4	PET056838	8.29960808	chr8	29960807	29963754	3
OCT4	PET056921	8.31001417	chr8	31001416	31001852	2
OCT4	PET057040	8.32287326	chr8	32287325	32287451	1
OCT4	PET057057	8.32407159	chr8	32407158	32407281	1
OCT4	PET057074	8.32569532	chr8	32569531	32570030	7
OCT4	PET057094	8.32694257	chr8	32694256	32694909	2
OCT4	PET057127	8.32879323	chr8	32879322	32879874	4
OCT4	PET057148	8.33067468	chr8	33067467	33067900	2
OCT4	PET057150	8.33100004	chr8	33100003	33100239	3
OCT4	PET057151	8.33104625	chr8	33104624	33105807	4
OCT4	PET057160	8.33172313	chr8	33172312	33172452	2
OCT4	PET057215	8.33692118	chr8	33692117	33692600	5
OCT4	PET057243	8.33892514	chr8	33892513	33892813	1
OCT4	PET057324	8.34569606	chr8	34569605	34569818	1
OCT4	PET057368	8.34913336	chr8	34913335	34913678	1
OCT4	PET057467	8.35587651	chr8	35587650	35588146	2
OCT4	PET057563	8.36952434	chr8	36952433	36952733	2
OCT4	PET057610	8.37976168	chr8	37976167	37977812	2
OCT4	PET057649	8.38664948	chr8	38664947	38666835	2
OCT4	PET057692	8.39306208	chr8	39306207	39306478	2
OCT4	PET057715	8.39523075	chr8	39523074	39524869	2
OCT4	PET057750	8.39764596	chr8	39764595	39764806	2
OCT4	PET057788	8.40125580	chr8	40125579	40125877	1
OCT4	PET057811	8.40350460	chr8	40350459	40350681	2
OCT4	PET057828	8.40493670	chr8	40493669	40493952	1
[truncated: 16,812 more rows]
