# Supplementary material for: Identification of Pou5f1, Sox2, and Nanog downstream target genes with statistical confidence by applying a novel algorithm to time course microarray and genome-wide chromatin immunoprecipitation data
Source: BMC Genomics. 2008 Jun 3;9:269. doi: 10.1186/1471-2164-9-269 (PMC2424064; doi:10.1186/1471-2164-9-269)
Supplement: Additional file 16 — Additional tentative target genes for POU5F1. [file 1471-2164-9-269-S16.xls]

## Sheet: Sheet1
Table S11. Additional tentative target genes for Pou5f1
								Features of Pou5f1/Nanog binding site						Change in Pou5f1 suppression experiments (logratio)
OligoID	Time of response	Magnitude of response (log10)	Fold change	Transient	F	p	FDR change	Distance from TSS, bp	CpG-rich	Repeat	N ditags for Pou5f1	N ditags for Nanog	SPF*	Ivanova et al. (2006)	Loh et al. (2006)	FDR target	Gene symbol	Gene name
Z00027126-1	24.16	-1.026	10.616	0	276.636	0	0	943	1	0	5	0	3.4824	-0.705	-0.593354	0.2578	A2m	alpha-2-macroglobulin
Z00034453-1	0.87	-0.978	9.506	0	26.224	0	0	-1063	0	0	2	29	17.568	0	-0.717523	0.0005	Pou5f1	POU domain, class 5, transcription factor 1
Z00017820-1	11.66	-0.93	8.511	0	176.599	0	0	11923	0	1	2	2	3.1482	0	0.223425	0.2038	Zranb1	zinc finger, RAN-binding domain containing 1
Z00002490-1	16.2	-0.896	7.87	0	92.335	0	0	115799	0	0	2	12	3.892	-0.648	-0.382183	0.222	Inhbb	inhibin beta-B
Z00024251-1	25.83	-0.797	6.266	0	129.716	0	0	-12049	0	0	2	1	2.556	0	-0.351408	0.3533	Inpp5d	inositol polyphosphate-5-phosphatase D
Z00006492-1	28.49	-0.779	6.011	0	114.306	0	0	40040	0	0	5	5	4.2162	0	-0.323428	0.2089	Cdca7	cell division cycle associated 7
Z00014965-1	25.63	-0.755	5.688	0	108.085	0	0	-57894	0	0	1	9	3.6261	-0.497	-0.409451	0.2416	Tle4	transducin-like enhancer of split 4, homolog of Drosophila E(spl)
Z00027744-1	9.18	-0.718	5.223	0	106.058	0	0	47583	0	0	0	9	3.092	0	-0.27193	0.2038	Myo1f	myosin IF
Z00034742-1	9.47	-0.713	5.164	0	21.135	0	0	-1289	1	0	2	1	3.1839	0	-0.178705	0.2038	Lamc1	laminin, gamma 1
Z00024994-1	39.71	-0.64	4.365	0	130.902	0	0	160	1	0	1	3	4.3749	0	0	0.2352	Smad6	MAD homolog 6 (Drosophila)
Z00035819-1	20.33	-0.575	3.758	0	84.676	0	0	-28291	0	1	1	5	3.2038	-0.515	0	0.2633	Hells	helicase, lymphoid specific
Z00026598-1	16.65	-0.572	3.732	0	71.729	0	0	-2251	0	0	1	2	3.838	0	0	0.2239	Zbtb32	zinc finger and BTB domain containing 32
Z00034264-1	19.61	-0.571	3.723	0	55.893	0	0	-9537	0	0	4	0	2.3761	0	-0.181525	0.3377	Dusp12	dual specificity phosphatase 12
Z00005286-1	23.84	-0.552	3.564	0	55.08	0	0	-1708	0	0	0	3	3.3081	-0.474	-0.495008	0.2567	Etv4	ets variant gene 4 (E1A enhancer binding protein, E1AF)
Z00023172-1	30.61	-0.531	3.396	0	47.08	0	0	3010	0	0	2	2	4.2765	-0.278	-0.378749	0.2052	Xrcc5	X-ray repair complementing defective repair in Chinese hamster cells 5
Z00034045-1	25.06	-0.513	3.258	0	47.818	0	0	-1826	0	0	0	4	3.9144	0	-0.215435	0.2257	Ccne1	cyclin E1
Z00011737-1	53.24	-0.512	3.25	0	45.261	0	0	33117	0	0	1	9	4.1141	0	-0.259079	0.256	Stmn1	stathmin 1
Z00002624-1	18.55	-0.465	2.917	0	36.884	0	0	-59029	0	0	5	5	3.8475	0	-0.448493	0.2239	Helb	helicase (DNA) B
Z00015182-1	10.68	-0.465	2.917	0	14.554	0	0	-25340	0	0	5	1	3.1071	0	0	0.2038	Klf8	Kruppel-like factor 8
Z00009889-1	16.75	-0.449	2.811	0	33.661	0	0	-3767	0	0	3	1	3.8753	0	-0.358887	0.2229	Nr5a2	nuclear receptor subfamily 5, group A, member 2
Z00023498-1	25.26	-0.444	2.779	0	30.888	0	0	12772	0	0	2	2	3.087	0	0	0.2988	Nr4a1	nuclear receptor subfamily 4, group A, member 1
Z00002924-1	15.08	-0.442	2.766	0	45.505	0	0	505	0	0	3	0	3.3154	0	0	0.2567	Zfp206	zinc finger protein 206
Z00025726-1	15.91	-0.441	2.76	0	50.862	0	0	17072	0	0	0	7	3.3391	-0.643	0	0.2567	Mras	muscle and microspikes RAS
Z00064028-1	35.78	-0.439	2.747	0	55.016	0	0	383	0	0	0	3	3.7698	-0.723	-0.247985	0.2351	Notch4	Mus musculus Notch gene homolog 4 (Drosophila) (Notch4), mRNA
Z00030512-1	23.51	-0.432	2.703	0	51.015	0	0	1071	1	0	6	0	3.9441	-0.5	0	0.2173	Mapk4	mitogen-activated protein kinase 4
Z00071202-1	14.16	-0.42	2.63	0	22.917	0	0	12062	0	1	0	6	3.268	0	0	0.2573	Mup3	major urinary protein 3
Z00013945-1	30.37	-0.392	2.466	0	22.441	0	0	1694	0	0	5	0	4.0428	-0.515	0	0.2151	Jmjd1c	jumonji domain containing 1C
Z00007625-1	42.78	-0.381	2.404	0	42.149	0	0	30858	0	1	1	10	4.4212	0	0	0.2352	Irf1	interferon regulatory factor 1
Z00055647-1	29.61	-0.372	2.355	0	25.006	0	0	-90928	0	0	6	7	4.1113	0	0	0.2128	Rybp	RING1 and YY1 binding protein
Z00005088-1	9.13	-0.363	2.306	1	15.717	0	0	14338	0	0	5	1	3.5309	0	0	0.2663	Atbf1	AT motif binding factor 1
Z00004353-1	47.04	-0.33	2.137	0	13.483	0	0	52889	0	0	4	2	2.8009	0	-0.280427	0.3101	Klf3	Kruppel-like factor 3 (basic)
Z00023254-1	15.84	-0.329	2.133	0	21.062	0	0	-1561	0	0	0	3	3.3882	0	0	0.2557	Wnt3a	wingless-related MMTV integration site 3A
Z00021781-1	17.13	-0.323	2.103	0	16.057	0	0	1892	0	0	5	0	3.9162	0	-0.190262	0.2199	Lrch4	leucine-rich repeats and calponin homology (CH) domain containing 4
Z00012592-1	30.53	-0.317	2.074	0	15.662	0	0	27205	0	0	3	5	4.0038	0	0	0.2162	Taf5l	TAF5-like RNA polymerase II, p300/CBP-associated factor (PCAF)-associated factor
Z00058296-1	16.91	-0.316	2.07	0	6.644	2e-05	0	16461	0	1	4	2	3.6563	0	0	0.2392	Zfhx2	zinc finger homeobox 2
Z00036625-1	53.2	-0.308	2.032	0	6.232	0	0	-7581	0	0	0	9	4.6804	0	-0.200776	0.256	Msh2	mutS homolog 2 (E. coli)
Z00036701-1	33.76	-0.305	2.018	0	13.194	0	0	6838	0	0	0	7	4.0894	-0.405	-0.265087	0.2128	Itpr1	inositol 1,4,5-triphosphate receptor 1
Z00025303-1	2.16	-0.288	1.94	1	6.353	0	0	16325	0	0	7	5	5.7075	0	0	0.283	Gabbr1	gamma-aminobutyric acid (GABA-B) receptor, 1
Z00006560-1	20.53	-0.279	1.901	0	8.037	0	0	-18011	0	1	2	6	4.3384	0	0	0.4846	Smarcad1	SWI/SNF-related, matrix-associated actin-dependent regulator of chromatin, subfamily a, containing DEAD/H box 1`
Z00013548-1	103.39	-0.278	1.896	0	14.955	0	0	10078	0	0	8	8	7.6768	0	0	0.3066	Tbx3	T-box 3
Z00048551-1	16.79	-0.259	1.815	0	5.243	0.00033	1e-05	1088	0	0	2	2	5.4087	0	0	0.4143	Id1	inhibitor of DNA binding 1
Z00022267-1	70.01	-0.237	1.725	0	14.696	0	0	-15726	0	0	3	4	4.1832	0	0	0.3404	Id4	inhibitor of DNA binding 4
Z00024747-1	30.54	-0.228	1.69	0	8.569	0	0	32754	0	0	2	9	4.5317	0	-0.180997	0.3266	En2	engrailed 2
Z00062118-1	2.52	-0.209	1.618	1	5.547	0	0	-566	0	0	1	3	5.4472	0	0	0.3178	Jmjd2a	jumonji domain containing 2A
Z00036600-1	45.44	-0.208	1.614	1	3.667	0.00028	0.00092	-45945	0	0	0	26	5.9841	0	0	0.2744	Klf9	Kruppel-like factor 9
Z00034078-1	13.64	-0.203	1.595	1	4.024	9e-05	0.00031	-3215	0	0	5	5	7.4433	0	-0.287913	0.2352	Rest	RE1-silencing transcription factor
Z00034228-1	64.04	-0.193	1.559	1	4.892	0	2e-05	7124	0	0	0	11	5.3717	0	0	0.4573	Arid3b	AT rich interactive domain 3B (Bright like)
Z00048105-1	45.93	-0.178	1.506	1	4.981	0	1e-05	3274	0	0	2	5	5.9145	-0.476	-0.55345	0.2744	Fgf4	fibroblast growth factor 4
Z00005421-1	21.43	0.632	4.285	0	36.517	0	0	10622	0	0	1	15	3.6137	0	0.995507	0.3153	Msx2	homeo box, msh-like 2
Z00004030-1	20.42	0.808	6.426	0	66.063	0	0	-9	1	0	4	5	3.586	0	0	0.3153	Rb1	retinoblastoma 1
Z00006481-1	18.28	1.034	10.814	0	234.946	0	0	-3571	0	0	6	1	3.193	0.714	0.444274	0.3153	Dkk1	dickkopf homolog 1 (Xenopus laevis)
Z00049364-1	NA	-0.1716	1.485	NA	3.59	0.00628	0.00117	694	1	0	3	3	6.0154	-0.39	-0.332431	NA	Ccdc58	coiled-coil domain containing 58
Z00005877-1	NA	-0.1582	1.439	NA	2.611	0.00751	0.01874	310	1	0	6	1	5.9315	-0.241	-0.295601	NA	Eif2a	eukaryotic translation initiation factor 2, subunit 1 alpha (Eif2s1)
Z00036292-1	NA	0.1443	1.394	NA	4.326	3e-05	0.00012	2849	0	0	1	12	8.3041	-0.638	-1.18902	NA	Ina	internexin neuronal intermediate filament protein, alpha (Ina)
Z00036662-1	NA	-0.1439	1.393	NA	2.014	0.04099	0.08434	-334	1	0	2	1	3.4405	-0.341	-0.383542	NA	Jmjd1a	jumonji domain containing 1A
Z00019441-1	NA	-0.1658	1.465	NA	5.02	0	1e-05	4487	0	0	6	4	6.815	-0.21	-0.409308	NA	Mcl1	myeloid cell leukemia sequence 1 (Mcl1)
Z00032147-1	NA	-0.1289	1.346	NA	3.205	0.00123	0.0036	-16977	0	0	12	6	7.1394	-0.434	-0.463064	NA	Mreg	melanoregulin
Z00007035-1	NA	-0.1614	1.45	NA	2.858	0.00358	0.00961	-16381	0	0	2	9	5.3018	-0.23	-0.220125	NA	Ndufs4	NADH dehydrogenase (ubiquinone) Fe-S protein 4 (Ndufs4)
Z00063961-1	NA	-0.1467	1.402	NA	3.002	0.0023	0.00642	-82705	0	1	5	15	5.403	-0.438	-0.208547	NA	Pnpt1	polyribonucleotide nucleotidyltransferase 1 (Pnpt1)
Z00056926-1	NA	-0.0811	1.205	NA	0.885	0.47176	0.6164	-2106	0	0	5	21	5.4337	1.256	0.782805	NA	Prickle1	prickle like 1 (Drosophila) (Prickle1)
Z00039267-1	NA	-0.1146	1.302	NA	1.631	0.16352	0.19613	26685	0	0	5	22	8.2528	-0.312	-0.614586	NA	Prr6	PREDICTED: proline-rich polypeptide 6, transcript variant 1 (Prr6)
Z00024550-1	NA	-0.0786	1.198	NA	1.901	0.05537	0.10928	78	0	0	6	0	5.0823	-0.281	-0.656469	NA	Rarg	retinoic acid receptor, gamma (Rarg)
Z00025137-1	NA	-0.1661	1.466	NA	3.189	0.00129	0.00377	-754	1	0	3	2	5.1834	-0.342	-0.476144	NA	Spry2	sprouty homolog 2 (Drosophila) (Spry2)
Z00040342-1	NA	-0.0492	1.12	NA	0.824	0.50928	0.64858	4422	0	0	2	11	7.8285	-0.276	-0.287167	NA	Tesk2	testis-specific kinase 2 (Tesk2)
Z00036093-1	NA	-0.0361	1.087	NA	0.281	0.97232	0.92962	1549	0	0	10	5	10.9742	-0.381	-0.328307	NA	Trp53	transformation related protein 53 (Trp53)
*SFP = Score of potential function

[truncated: 2 more columns]
