# Supplementary material for: Identification of Pou5f1, Sox2, and Nanog downstream target genes with statistical confidence by applying a novel algorithm to time course microarray and genome-wide chromatin immunoprecipitation data
Source: BMC Genomics. 2008 Jun 3;9:269. doi: 10.1186/1471-2164-9-269 (PMC2424064; doi:10.1186/1471-2164-9-269)
Supplement: Additional file 17 — Comparison of tentative target genes of POU5F1 identified in this paper with previously published lists of genes [file 1471-2164-9-269-S17.xls]

## Sheet: Sheet1
Table S13. Comparison of tentative target genes of Pou5f1 identified in this paper with previously published lists of genes
	Tentative target genes
Gene Symbol	This paper	Matoba et al. (2006)	Loh et al. (2006)
2610042L04Rik	1	1	1
4921513D23Rik	1	1	1
Acot9	1	1	1
Acp6	1	1	1
Akap2	1	1	1
Cdx2	1	1	1
Chd9	1	1	1
Ches1	1	1	1
Ctnnal1	1	1	1
Ddit4	1	1	1
Dppa5	1	1	1
Eif2c1	1	1	1
Enah	1	1	1
Epha4	1	1	1
Esrrb	1	1	1
Etv5	1	1	1
Fat1	1	1	1
Fblim1	1	1	1
Fbxo15	1	1	1
Fer1l3	1	1	1
Fgfr1	1	1	1
Gja1	1	1	1
Hk2	1	1	1
Ift52	1	1	1
Jarid2	1	1	1
Jmjd2c	1	1	1
Lefty1	1	1	1
Lifr	1	1	1
Mif	1	1	1
Mkrn1	1	1	1
Mtf2	1	1	1
Mycn	1	1	1
Myo10	1	1	1
Nanog	1	1	1
Nfatc2ip	1	1	1
Nfib	1	1	1
Nmnat2	1	1	1
Odz4	1	1	1
Otx2	1	1	1
Pcaf	1	1	1
Pck2	1	1	1
Phc1	1	1	1
Ppp2r2d	1	1	1
Prkcbp1	1	1	1
Ptch1	1	1	1
Ranbp17	1	1	1
Rif1	1	1	1
Sars	1	1	1
Sgk	1	1	1
Slc7a3	1	1	1
Socs2	1	1	1
Sox2	1	1	1
Suz12	1	1	1
Tcf3	1	1	1
Tcfcp2l1	1	1	1
Tcl1	1	1	1
Tdgf1	1	1	1
Tdh	1	1	1
Tmem131	1	1	1
Tns3	1	1	1
Trh	1	1	1
Trim24	1	1	1
Trp53bp1	1	1	1
Ubqln4	1	1	1
Uck2	1	1	1
Uhrf2	1	1	1
Upp1	1	1	1
Zfp219	1	1	1
Zfp36l1	1	1	1
Zfp623	1	1	1
Sept1	1	1	0
Fgfr2	1	1	0
Klf5	1	1	0
Lrrc2	1	1	0
Mrg1	1	1	0
Msc	1	1	0
Pax6	1	1	0
Sfrp1	1	1	0
Spp1	1	1	0
Trps1	1	1	0
Utf1	1	1	0
Zfp42	1	1	0
2410024N13Rik	1	0	1
4930405N21Rik	1	0	1
9030025P20Rik	1	0	1
Akp2	1	0	1
Bat2	1	0	1
Cdyl	1	0	1
Dab1	1	0	1
Ebf1	1	0	1
Egln3	1	0	1
Eomes	1	0	1
Epb4.9	1	0	1
Etv1	1	0	1
Gadd45g	1	0	1
Glo1	1	0	1
Gpa33	1	0	1
Hsp90aa1	1	0	1
Icosl	1	0	1
Ifitm7	1	0	1
Il17d	1	0	1
Irak3	1	0	1
Jam2	1	0	1
Ly6c	1	0	1
Manba	1	0	1
Morc1	1	0	1
Ms4a10	1	0	1
Ncl	1	0	1
Ng23	1	0	1
Nphs1	1	0	1
Pdcl2	1	0	1
Pigl	1	0	1
Plscr1	1	0	1
Qk	1	0	1
Rab7l1	1	0	1
Rage	1	0	1
Rbm14	1	0	1
Rcor2	1	0	1
Sdf2	1	0	1
Sertad2	1	0	1
Setx	1	0	1
Six4	1	0	1
Slc9a9	1	0	1
Smad7	1	0	1
Snx11	1	0	1
Spry4	1	0	1
Sulf1	1	0	1
Sumo3	1	0	1
Tcte3	1	0	1
Tle1	1	0	1
Tnfsf11	1	0	1
Tnfsf12	1	0	1
Ung2	1	0	1
Zbtb24	1	0	1
Zcd1	1	0	1
Zic3	1	0	1
Zmat4	1	0	1
1110002N22Rik	1	0	0
1200015N20Rik	1	0	0
1300013J15Rik	1	0	0
1700029I01Rik	1	0	0
1700034H14Rik	1	0	0
1810030N24Rik	1	0	0
2010001H14Rik	1	0	0
2200001I15Rik	1	0	0
2310003C23Rik	1	0	0
2310044G17Rik	1	0	0
2410146L05Rik	1	0	0
2810003C17Rik	1	0	0
2810410M20Rik	1	0	0
4932441K18Rik	1	0	0
4933403G14Rik	1	0	0
4933405K07Rik	1	0	0
5730590G19Rik	1	0	0
6820424L24Rik	1	0	0
7420416P09Rik	1	0	0
8430410A17Rik	1	0	0
A930007A09Rik	1	0	0
A930011O12Rik	1	0	0
Aard	1	0	0
Abcb1b	1	0	0
Acoxl	1	0	0
Adam23	1	0	0
Agtrap	1	0	0
AI450540	1	0	0
Aire	1	0	0
Ak3	1	0	0
Ak7	1	0	0
Akr1b3	1	0	0
Amacr	1	0	0
Amhr2	1	0	0
Aox3	1	0	0
Apobec2	1	0	0
Arc	1	0	0
Arrb1	1	0	0
B230311B06Rik	1	0	0
BC017133	1	0	0
BC024479	1	0	0
BC032203	1	0	0
BC034076	1	0	0
Bmp4	1	0	0
Bnc2	1	0	0
Brunol4	1	0	0
C030013E06Rik	1	0	0
C330002I19Rik	1	0	0
C330003B14Rik	1	0	0
Casc4	1	0	0
Ccdc68	1	0	0
Cd38	1	0	0
Cdc42ep3	1	0	0
Cdca5	1	0	0
Cdyl2	1	0	0
Centa1	1	0	0
Cep55	1	0	0
Cep68	1	0	0
Cfdp1	1	0	0
Cidea	1	0	0
Ckap4	1	0	0
Cobl	1	0	0
Cox4nb	1	0	0
Cstf3	1	0	0
Cth	1	0	0
D11Ertd636e	1	0	0
D130003B22Rik	1	0	0
D14Ertd436e	1	0	0
D230025D16Rik	1	0	0
Dars2	1	0	0
Dbf4	1	0	0
Ddc	1	0	0
Dgke	1	0	0
Dmrt1	1	0	0
Dnajb14	1	0	0
Dnmt3b	1	0	0
Dpp4	1	0	0
Dppa2	1	0	0
Dppa3	1	0	0
Dusp27	1	0	0
E030010N08Rik	1	0	0
E130014J05Rik	1	0	0
E230002P03Rik	1	0	0
Edd1	1	0	0
Edg2	1	0	0
Emb	1	0	0
Emp1	1	0	0
Enpp3	1	0	0
Epb4.1l4a	1	0	0
Epb4.1l4b	1	0	0
Epha1	1	0	0
Fancm	1	0	0
Fasn	1	0	0
Fbxo5	1	0	0
Fgd1	1	0	0
Fgf5	1	0	0
Fgfbp1	1	0	0
Fnbp1	1	0	0
Foxd3	1	0	0
Fubp3	1	0	0
Fut9	1	0	0
Gabarapl2	1	0	0
Gadd45a	1	0	0
Gfpt2	1	0	0
Gja7	1	0	0
Gli2	1	0	0
Gm1631	1	0	0
Gnpnat1	1	0	0
Gpc4	1	0	0
Gpd2	1	0	0
Gprc5b	1	0	0
Gprk6	1	0	0
Gpt2	1	0	0
Grsf1	1	0	0
Gsr	1	0	0
Gtlf3a	1	0	0
Higd2a	1	0	0
Hmgb2l1	1	0	0
Hnrpab	1	0	0
Hspa4	1	0	0
Htra1	1	0	0
I830134H01Rik	1	0	0
Ict1	1	0	0
Id3	1	0	0
Ier2	1	0	0
Ifitm1	1	0	0
Ifitm2	1	0	0
Ift172	1	0	0
Igfbp2	1	0	0
Igsf9	1	0	0
Il17rd	1	0	0
Impa2	1	0	0
Islr2	1	0	0
Itga9	1	0	0
Itgb7	1	0	0
Itpka	1	0	0
Jarid1b	1	0	0
Jup	1	0	0
Kbtbd8	1	0	0
Kcnh2	1	0	0
Kctd10	1	0	0
Kit	1	0	0
Klf2	1	0	0
Klf4	1	0	0
Krt17	1	0	0
L3mbtl2	1	0	0
Laptm5	1	0	0
Lgmn	1	0	0
Lgr4	1	0	0
LOC236749	1	0	0
LOC432988	1	0	0
LOC435970	1	0	0
LOC627695	1	0	0
Lonrf2	1	0	0
Mcf2	1	0	0
Mesdc1	1	0	0
Mical1	1	0	0
Morc3	1	0	0
Mrpl24	1	0	0
Msh6	1	0	0
Mtss1	1	0	0
Mum1	1	0	0
Mup4	1	0	0
Mup5	1	0	0
Mybl2	1	0	0
Myc	1	0	0
Mylpf	1	0	0
Myo6	1	0	0
Myst4	1	0	0
Naprt1	1	0	0
Ncor1	1	0	0
Ndp52	1	0	0
Nedd4	1	0	0
Nipsnap1	1	0	0
Nlrp9c	1	0	0
Nodal	1	0	0
Notch1	1	0	0
Npr1	1	0	0
Nr0b1	1	0	0
Ntn1	1	0	0
Nucks1	1	0	0
Oas1a	1	0	0
Parg	1	0	0
Parp1	1	0	0
Pccb	1	0	0
Pcolce2	1	0	0
Pecam1	1	0	0
Pecr	1	0	0
Phactr1	1	0	0
Pla2g4e	1	0	0
Plcb4	1	0	0
Plekhg3	1	0	0
Plekhg5	1	0	0
Pnp	1	0	0
Pnpla3	1	0	0
Ppp1r1a	1	0	0
Ppp1r9a	1	0	0
Prdm5	1	0	0
Prickle2	1	0	0
Prpsap1	1	0	0
Prtg	1	0	0
Psme4	1	0	0
Pycr2	1	0	0
Rab27a	1	0	0
Rabif	1	0	0
Rai14	1	0	0
Rarres1	1	0	0
Rbpms2	1	0	0
Rbpsuh	1	0	0
Ric8b	1	0	0
Rnf125	1	0	0
Ror1	1	0	0
Rpap1	1	0	0
Rpl37a	1	0	0
Rpusd4	1	0	0
Rrn3	1	0	0
Sall4	1	0	0
Sap30	1	0	0
Scap	1	0	0
Schip1	1	0	0
Sema6a	1	0	0
Set	1	0	0
Sgol1	1	0	0
Shc1	1	0	0
Shf	1	0	0
Si	1	0	0
Six1	1	0	0
Skp2	1	0	0
Slc15a1	1	0	0
Slc35f2	1	0	0
Slc39a14	1	0	0
Slc39a4	1	0	0
Slc6a15	1	0	0
Slc7a7	1	0	0
Smarca2	1	0	0
Snta1	1	0	0
Snx10	1	0	0
Socs3	1	0	0
Son	1	0	0
Spred2	1	0	0
Sptlc2	1	0	0
Ss18	1	0	0
Ssr2	1	0	0
Stk38	1	0	0
Stoml1	1	0	0
Tbc1d13	1	0	0
Tbx15	1	0	0
Tcea1	1	0	0
Tcfe3	1	0	0
Tec	1	0	0
Tera	1	0	0
Terf1	1	0	0
Tex14	1	0	0
Tfpi	1	0	0
Tgif	1	0	0
Tmc5	1	0	0
Tmed9	1	0	0
Tmem2	1	0	0
Tmem20	1	0	0
Tmem64	1	0	0
Tmem8	1	0	0
Trim2	1	0	0
Tspan17	1	0	0
Tuba4	1	0	0
Twf2	1	0	0
Ube2f	1	0	0
Ubl3	1	0	0
Ubxd4	1	0	0
Ulk1	1	0	0
Usp28	1	0	0
Utrn	1	0	0
Vdac1	1	0	0
Vegfc	1	0	0
Wdr82	1	0	0
Ybx1	1	0	0
Zbtb44	1	0	0
Zcchc10	1	0	0
Zfp292	1	0	0
Zfp459	1	0	0
Zfp532	1	0	0
Zfp57	1	0	0
Zfp74	1	0	0
Zmat5	1	0	0
0610009K11Rik	0	1	1
1110059E24Rik	0	1	1
1700019D03Rik	0	1	1
1810026J23Rik	0	1	1
2010204K13Rik	0	1	1
2610019F03Rik	0	1	1
2810405J04Rik	0	1	1
3110004L20Rik	0	1	1
4632419K20Rik	0	1	1
4931406I20Rik	0	1	1
4933426K21Rik	0	1	1
5830417I10Rik	0	1	1
9130011E15Rik	0	1	1
Adss	0	1	1
Aebp2	0	1	1
Aff1	0	1	1
Agps	0	1	1
Akr1b8	0	1	1
Ankrd13a	0	1	1
Anks1b	0	1	1
Arhgef10l	0	1	1
Arhgef18	0	1	1
Arid5b	0	1	1
Asb4	0	1	1
Atbf1	0	1	1
B230215L15Rik	0	1	1
B3gnt7	0	1	1
B630005N14Rik	0	1	1
Bad	0	1	1
BC022623	0	1	1
BC048546	0	1	1
Bmp7	0	1	1
Brd2	0	1	1
Bri3	0	1	1
Brms1l	0	1	1
Bst2	0	1	1
Btbd11	0	1	1
Btbd9	0	1	1
C230093N12Rik	0	1	1
C80913	0	1	1
Ccnh	0	1	1
Cdc27	0	1	1
Cdc37l1	0	1	1
Cdh1	0	1	1
Cdh5	0	1	1
Cdkn2aip	0	1	1
Chd1	0	1	1
Ckb	0	1	1
Cldn4	0	1	1
Clstn1	0	1	1
Cnot10	0	1	1
Col18a1	0	1	1
Cstf2t	0	1	1
D230012E17Rik	0	1	1
D930015E06Rik	0	1	1
Dcp1a	0	1	1
Dhcr24	0	1	1
Dhrs7	0	1	1
Dido1	0	1	1
Dkk1	0	1	1
Dtnb	0	1	1
Dusp4	0	1	1
Dynlt1	0	1	1
Dysf	0	1	1
Ehmt1	0	1	1
Eif4e2	0	1	1
Elovl6	0	1	1
Epc1	0	1	1
Eps15l1	0	1	1
Esco1	0	1	1
Etl4	0	1	1
Ext1	0	1	1
Fbxl17	0	1	1
Fbxo36	0	1	1
Fdxr	0	1	1
Flt1	0	1	1
Frem2	0	1	1
Frmd4b	0	1	1
Fzd10	0	1	1
Galk1	0	1	1
Gas8	0	1	1
Gatad2b	0	1	1
Gnb2l1	0	1	1
Gpr107	0	1	1
Gpx4	0	1	1
Gtf2a1	0	1	1
Hdgf	0	1	1
Hes1	0	1	1
Hexb	0	1	1
Hic2	0	1	1
Hs6st1	0	1	1
Igf2bp1	0	1	1
Igf2bp2	0	1	1
Igfbp3	0	1	1
Igsf3	0	1	1
Inhbb	0	1	1
Iqgap1	0	1	1
Jag1	0	1	1
Jak2	0	1	1
Jmjd1a	0	1	1
Jmjd1c	0	1	1
Kctd2	0	1	1
Kif21a	0	1	1
Klf6	0	1	1
Kpna4	0	1	1
Kremen1	0	1	1
L3mbtl3	0	1	1
Lats2	0	1	1
Ldlr	0	1	1
Ldlrap1	0	1	1
Lmnb1	0	1	1
LOC544988	0	1	1
Lpp	0	1	1
Lrba	0	1	1
Lrig3	0	1	1
Map4k4	0	1	1
Mapk4	0	1	1
Mast2	0	1	1
Mgat3	0	1	1
Mid1	0	1	1
Msi2	0	1	1
Myf5	0	1	1
Ncoa1	0	1	1
Ndufs4	0	1	1
Nol14	0	1	1
Pa2g4	0	1	1
Pard3	0	1	1
Pbx3	0	1	1
Pcsk6	0	1	1
Pdgfc	0	1	1
Pdlim5	0	1	1
Phip	0	1	1
Pik3cd	0	1	1
Pik4ca	0	1	1
Pitpnc1	0	1	1
Pja1	0	1	1
Pla1a	0	1	1
Plekha5	0	1	1
Pml	0	1	1
Ppargc1a	0	1	1
Ppm1a	0	1	1
Ppp1cc	0	1	1
Ppp2r5c	0	1	1
Prkcb1	0	1	1
Psmd7	0	1	1
Ptges	0	1	1
Ralb	0	1	1
Ralgps2	0	1	1
Ranbp1	0	1	1
Rara	0	1	1
Rbpms	0	1	1
Reep1	0	1	1
Reep3	0	1	1
Rest	0	1	1
Rgs17	0	1	1
Rnf12	0	1	1
Rpia	0	1	1
Rpl14	0	1	1
Runx1t1	0	1	1
Sap18	0	1	1
Scarb1	0	1	1
Sec24a	0	1	1
Shroom3	0	1	1
Skil	0	1	1
Slc23a2	0	1	1
Slc25a36	0	1	1
Slc35b4	0	1	1
Slc35f5	0	1	1
Smarcad1	0	1	1
Smoc2	0	1	1
Snai1	0	1	1
Sox11	0	1	1
Spnb2	0	1	1
Srp54	0	1	1
Stk17b	0	1	1
Sulf2	0	1	1
Taf12	0	1	1
Tbl1x	0	1	1
Tbx3	0	1	1
Tcfeb	0	1	1
Tfrc	0	1	1
Tgfa	0	1	1
Tgfbr3	0	1	1
Tiam1	0	1	1
Tle4	0	1	1
Top1	0	1	1
Trp53	0	1	1
Tsr2	0	1	1
Ttc14	0	1	1
Ube2o	0	1	1
Usp7	0	1	1
Vash1	0	1	1
Vav2	0	1	1
Wapal	0	1	1
Wdr44	0	1	1
X99384	0	1	1
Zbtb10	0	1	1
Zc3hav1	0	1	1
Zfml	0	1	1
Zfp106	0	1	1
Zfyve21	0	1	1
Zmiz1	0	1	1
Zmiz2	0	1	1
1110001A07Rik	0	1	0
1110059G10Rik	0	1	0
2810417H13Rik	0	1	0
5730406M06Rik	0	1	0
Add3	0	1	0
Arid1b	0	1	0
Armcx5	0	1	0
Arpc5	0	1	0
Ascl2	0	1	0
Atad2	0	1	0
Atp6v1d	0	1	0
AU014645	0	1	0
B3galt4	0	1	0
Bag5	0	1	0
Car2	0	1	0
Car4	0	1	0
Cbx8	0	1	0
Cdc123	0	1	0
Cdc7	0	1	0
Commd3	0	1	0
Commd7	0	1	0
Csad	0	1	0
Ddx31	0	1	0
Dnajc9	0	1	0
Dpysl3	0	1	0
Dtna	0	1	0
Dusp6	0	1	0
Eftud1	0	1	0
Eif2s1	0	1	0
Fez1	0	1	0
Frat2	0	1	0
Fus	0	1	0
Galnt3	0	1	0
Gata6	0	1	0
Gcnt2	0	1	0
Gldc	0	1	0
Gps1	0	1	0
Gtf3c4	0	1	0
Gtpbp3	0	1	0
Hand1	0	1	0
Hand2	0	1	0
Hmgb2	0	1	0
Hn1	0	1	0
Hod	0	1	0
Id2	0	1	0
Ifi204	0	1	0
Ifngr1	0	1	0
Kitl	0	1	0
Klf7	0	1	0
LOC195531	0	1	0
LOC432825	0	1	0
Man2c1	0	1	0
Med12	0	1	0
Mgea5	0	1	0
Mllt10	0	1	0
Mmp2	0	1	0
Mtbp	0	1	0
Nefl	0	1	0
Nr6a1	0	1	0
Nudt5	0	1	0
Orc1l	0	1	0
Pdcl	0	1	0
Pde10a	0	1	0
Pdgfa	0	1	0
Phf17	0	1	0
Phgdh	0	1	0
Pla2g4a	0	1	0
Ppp2r1b	0	1	0
Prkrip1	0	1	0
Prpf31	0	1	0
Rbbp5	0	1	0
Rps3a	0	1	0
Slc4a1ap	0	1	0
Sorbs1	0	1	0
Spag9	0	1	0
Ssbp2	0	1	0
Stmn2	0	1	0
Taldo1	0	1	0
Tbl1xr1	0	1	0
Tcf12	0	1	0
Tcf4	0	1	0
Tcfap2c	0	1	0
Timm23	0	1	0
Tmem170	0	1	0
Tmem30a	0	1	0
Tnc	0	1	0
Tnrc6a	0	1	0
Top2a	0	1	0
Tra2a	0	1	0
Trip4	0	1	0
Txn2	0	1	0
Ube2d3	0	1	0
1110012J17Rik	0	0	1
1110051B16Rik	0	0	1
1300010F03Rik	0	0	1
1500001A10Rik	0	0	1
1700003M07Rik	0	0	1
1700007G11Rik	0	0	1
1700016C15Rik	0	0	1
1700021F05Rik	0	0	1
1700021P04Rik	0	0	1
1700024I08Rik	0	0	1
1700029J11Rik	0	0	1
1700034F02Rik	0	0	1
1700066M21Rik	0	0	1
1810013D15Rik	0	0	1
1810041L15Rik	0	0	1
2210420H20Rik	0	0	1
2310009E04Rik	0	0	1
2310044H10Rik	0	0	1
Sept11	0	0	1
2410025L10Rik	0	0	1
2410080I02Rik	0	0	1
2610024G14Rik	0	0	1
2610027F03Rik	0	0	1
2610200G18Rik	0	0	1
2810008D09Rik	0	0	1
2810416G20Rik	0	0	1
2810422O20Rik	0	0	1
2810426N06Rik	0	0	1
2900052N01Rik	0	0	1
3930401B19Rik	0	0	1
4732435N03Rik	0	0	1
4922505G16Rik	0	0	1
4930412L05Rik	0	0	1
4930445E18Rik	0	0	1
4930461G14Rik	0	0	1
4930486G11Rik	0	0	1
4930515B02Rik	0	0	1
4930516E23Rik	0	0	1
4930518C23Rik	0	0	1
4930522L14Rik	0	0	1
4930555I21Rik	0	0	1
4931440L10Rik	0	0	1
4932417H02Rik	0	0	1
4933426M11Rik	0	0	1
4933428G20Rik	0	0	1
4933434M16Rik	0	0	1
5730460C07Rik	0	0	1
5730469M10Rik	0	0	1
5730522E02Rik	0	0	1
5730528L13Rik	0	0	1
6230424H07Rik	0	0	1
6430514M23Rik	0	0	1
6430548M08Rik	0	0	1
8430416G17Rik	0	0	1
9030612M13Rik	0	0	1
9430032L10Rik	0	0	1
9430067K14Rik	0	0	1
9530059O14Rik	0	0	1
A230046K03Rik	0	0	1
A230057G18Rik	0	0	1
A230067G21Rik	0	0	1
A430010J10Rik	0	0	1
A530088H08Rik	0	0	1
A730037L19Rik	0	0	1
A730045E13Rik	0	0	1
A730055C05Rik	0	0	1
A730098D12Rik	0	0	1
A930001A20Rik	0	0	1
A930017N06Rik	0	0	1
AA536743	0	0	1
Abca4	0	0	1
Abcd4	0	0	1
Accn1	0	0	1
Adam12	0	0	1
Adam19	0	0	1
Adamts2	0	0	1
Adamtsl4	0	0	1
Adck1	0	0	1
Adcy5	0	0	1
Adrb3	0	0	1
Ahr	0	0	1
Akap12	0	0	1
Alox5ap	0	0	1
Angel1	0	0	1
Ankmy1	0	0	1
Ankrd25	0	0	1
Ankrd6	0	0	1
Apod	0	0	1
Arhgap15	0	0	1
Arhgap26	0	0	1
Arhgap8	0	0	1
Arl4c	0	0	1
Arvcf	0	0	1
Asb14	0	0	1
Asb18	0	0	1
Asrgl1	0	0	1
Ass1	0	0	1
Astn2	0	0	1
Asxl1	0	0	1
Atoh8	0	0	1
Atp2b2	0	0	1
Atp6v1b2	0	0	1
Atp6v1c1	0	0	1
Atp8a2	0	0	1
Auh	0	0	1
Avpi1	0	0	1
AW049604	0	0	1
B230208H11Rik	0	0	1
B930049P21Rik	0	0	1
B930094L07Rik	0	0	1
Bai1	0	0	1
Bak1	0	0	1
Bank1	0	0	1
BC004728	0	0	1
BC028471	0	0	1
BC031853	0	0	1
BC052040	0	0	1
BC053994	0	0	1
Blcap	0	0	1
Bmi1	0	0	1
Bmper	0	0	1
Bmpr1b	0	0	1
Bnip2	0	0	1
Bst1	0	0	1
C130073F10Rik	0	0	1
C1ql2	0	0	1
C330014B19Rik	0	0	1
C330022B21Rik	0	0	1
C430039J16Rik	0	0	1
C730036D15Rik	0	0	1
Cachd1	0	0	1
Cadm1	0	0	1
Camk1d	0	0	1
Capzb	0	0	1
Ccdc57	0	0	1
Ccrl1	0	0	1
Cd63	0	0	1
Cd96	0	0	1
Cd97	0	0	1
Cdh7	0	0	1
Cdk5rap1	0	0	1
Centa2	0	0	1
Centg2	0	0	1
Ces1	0	0	1
Cfh	0	0	1
Chst3	0	0	1
Cit	0	0	1
Ckap2	0	0	1
Clnk	0	0	1
Clstn2	0	0	1
Cnot2	0	0	1
Cnpy1	0	0	1
Cntfr	0	0	1
Corin	0	0	1
Cpxm2	0	0	1
Cradd	0	0	1
Crtac1	0	0	1
Csmd1	0	0	1
Csmd3	0	0	1
Csn1s2a	0	0	1
Ctnna2	0	0	1
Cugbp2	0	0	1
Cxcr3	0	0	1
Cxxc1	0	0	1
Cyp2c39	0	0	1
D030011O10Rik	0	0	1
D0H6S2654E	0	0	1
D230005D02Rik	0	0	1
D630040G17Rik	0	0	1
D6Mm5e	0	0	1
D730003B17	0	0	1
D930010J01Rik	0	0	1
Dcbld1	0	0	1
Dennd2c	0	0	1
Dis3l	0	0	1
Dlgap1	0	0	1
Dlgap3	0	0	1
Dll1	0	0	1
Dmc1	0	0	1
Dnahc7	0	0	1
Dnahc8	0	0	1
Dnaic1	0	0	1
Dok5	0	0	1
Dpm1	0	0	1
Dpp6	0	0	1
Drd1ip	0	0	1
Dscam	0	0	1
Dusp12	0	0	1
E330013P04Rik	0	0	1
Ebi3	0	0	1
EG277333	0	0	1
EG329763	0	0	1
Egfl6	0	0	1
Eif2a	0	0	1
Eif4g1	0	0	1
Ell	0	0	1
Eno1	0	0	1
ENSMUSG00000056850	0	0	1
Ephb1	0	0	1
Ephb4	0	0	1
Ephx2	0	0	1
Ern1	0	0	1
Eya1	0	0	1
Eya2	0	0	1
Fcgr3	0	0	1
Fgf15	0	0	1
Foxc1	0	0	1
Foxd1	0	0	1
Foxh1	0	0	1
Foxn2	0	0	1
Frmpd1	0	0	1
Ftl1	0	0	1
Fyb	0	0	1
Fzd5	0	0	1
Gabbr1	0	0	1
Gabrb2	0	0	1
Gag	0	0	1
Gal	0	0	1
Galr2	0	0	1
Gbf1	0	0	1
Gbp2	0	0	1
Gcm1	0	0	1
Gdf5	0	0	1
Gdpd4	0	0	1
Gimap3	0	0	1
Glis3	0	0	1
Gm443	0	0	1
Gm603	0	0	1
Gm672	0	0	1
Gnai2	0	0	1
Gnaq	0	0	1
Gnas	0	0	1
Grap2	0	0	1
Grb7	0	0	1
Grhpr	0	0	1
Grik3	0	0	1
Grin2a	0	0	1
Grinl1a	0	0	1
Grit	0	0	1
Grm4	0	0	1
Gsh2	0	0	1
Gtdc1	0	0	1
Gucy2g	0	0	1
Gypa	0	0	1
H2afz	0	0	1
H2-T10	0	0	1
Heatr5a	0	0	1
Hhex	0	0	1
Hmga2	0	0	1
Hnf4g	0	0	1
Hnrpr	0	0	1
Hnt	0	0	1
Hoxb6	0	0	1
Hs2st1	0	0	1
Hsd17b3	0	0	1
Hsd3b5	0	0	1
Hspg2	0	0	1
Ibtk	0	0	1
Igfbpl1	0	0	1
Ikzf3	0	0	1
Il1rap	0	0	1
Il1rapl1	0	0	1
Il6st	0	0	1
Immp2l	0	0	1
Ing2	0	0	1
Inpp4b	0	0	1
Insc	0	0	1
Irx2	0	0	1
Itih3	0	0	1
Itpr1	0	0	1
Jph2	0	0	1
Kcnh3	0	0	1
Kcnk12	0	0	1
Kcnt2	0	0	1
Kctd16	0	0	1
Kif26b	0	0	1
Kif3a	0	0	1
Kirrel3	0	0	1
Klhl14	0	0	1
L1Md-A1	0	0	1
L1Md-Tf29	0	0	1
Larp7	0	0	1
Lass6	0	0	1
Lbxcor1	0	0	1
Lcorl	0	0	1
Lemd1	0	0	1
Lhx2	0	0	1
Lhx5	0	0	1
Lmx1b	0	0	1
LOC333669	0	0	1
LOC384077	0	0	1
LOC432723	0	0	1
LOC434459	0	0	1
LOC628133	0	0	1
Loxl1	0	0	1
Lrfn1	0	0	1
Lrfn5	0	0	1
Lrig1	0	0	1
Lrpprc	0	0	1
Lrrcc1	0	0	1
Lrrn2	0	0	1
Lrtm2	0	0	1
Lsamp	0	0	1
Lyrm7	0	0	1
Lyzl1	0	0	1
Mad1l1	0	0	1
Magi1	0	0	1
Maml2	0	0	1
Mapk15	0	0	1
Mapkap1	0	0	1
Mast1	0	0	1
Mbip	0	0	1
Med18	0	0	1
Megf11	0	0	1
Meig1	0	0	1
Miox	0	0	1
Mitf	0	0	1
Mknk1	0	0	1
Mmp16	0	0	1
Mon1b	0	0	1
Mpped2	0	0	1
Msh5	0	0	1
Msrb2	0	0	1
Mtap7	0	0	1
Mup3	0	0	1
Mvk	0	0	1
Mycbpap	0	0	1
Myg1	0	0	1
Myo18a	0	0	1
Myo3b	0	0	1
Myst2	0	0	1
Ncam1	0	0	1
Ncam2	0	0	1
Ndufb3	0	0	1
Negr1	0	0	1
Nes	0	0	1
Nfix	0	0	1
Nhlh2	0	0	1
Nkx6-1	0	0	1
Nmur2	0	0	1
Nrd1	0	0	1
Nrxn1	0	0	1
Nudcd3	0	0	1
Nup205	0	0	1
Nup93	0	0	1
Oas3	0	0	1
Ocm	0	0	1
Odz2	0	0	1
Olfm3	0	0	1
Olfr76	0	0	1
Olfr835	0	0	1
Onecut1	0	0	1
Osm	0	0	1
Oxr1	0	0	1
P2ry5	0	0	1
Pacrg	0	0	1
Pam	0	0	1
Pappa	0	0	1
Park2	0	0	1
Paxip1	0	0	1
Pcdhgc3	0	0	1
Pde11a	0	0	1
Pde4d	0	0	1
Pdyn	0	0	1
Pgm2	0	0	1
Pgr	0	0	1
Pias4	0	0	1
Pik3c3	0	0	1
Pik3ip1	0	0	1
Pik3r1	0	0	1
Pipox	0	0	1
Plcl2	0	0	1
Plxna2	0	0	1
Plxna4	0	0	1
Pnpt1	0	0	1
Pou6f2	0	0	1
Ppfia2	0	0	1
Ppp1r12a	0	0	1
Ppp2cb	0	0	1
Ppp2r2a	0	0	1
Prkca	0	0	1
Prmt8	0	0	1
Ptprj	0	0	1
Pum1	0	0	1
Rab2b	0	0	1
Rapgef1	0	0	1
Rarg	0	0	1
Rbks	0	0	1
Rbm17	0	0	1
Rbm27	0	0	1
Rbms3	0	0	1
Rbp7	0	0	1
Rdh10	0	0	1
Rfx4	0	0	1
Rhbdd2	0	0	1
Rhbg	0	0	1
Rhpn2	0	0	1
Riok1	0	0	1
Rit2	0	0	1
Rnf8	0	0	1
Ror2	0	0	1
Rpe	0	0	1
Rpe65	0	0	1
Rpl34	0	0	1
Rspo3	0	0	1
Rtp2	0	0	1
Rufy1	0	0	1
Rutbc2	0	0	1
Rybp	0	0	1
Ryr1	0	0	1
Sall1	0	0	1
Samd7	0	0	1
Sdk1	0	0	1
Sdpr	0	0	1
Sec11c	0	0	1
Sec61g	0	0	1
Sema4b	0	0	1
Sema5b	0	0	1
Sema6d	0	0	1
Serbp1	0	0	1
Setd1b	0	0	1
Sez6	0	0	1
Sfrs2ip	0	0	1
Sfxn5	0	0	1
Shank2	0	0	1
Shh	0	0	1
Sipa1l1	0	0	1
Skap2	0	0	1
Slain2	0	0	1
Slc10a7	0	0	1
Slc16a9	0	0	1
Slc19a3	0	0	1
Slc1a7	0	0	1
Slc25a37	0	0	1
Slc26a5	0	0	1
Slc27a4	0	0	1
Slc35f4	0	0	1
Slc41a2	0	0	1
Slc45a1	0	0	1
Slit1	0	0	1
Slit3	0	0	1
Sorcs1	0	0	1
Spag6	0	0	1
Spc24	0	0	1
Spire1	0	0	1
Spnb1	0	0	1
Spock1	0	0	1
Spry2	0	0	1
St3gal1	0	0	1
St6galnac3	0	0	1
St7	0	0	1
Stag1	0	0	1
Stard13	0	0	1
Strbp	0	0	1
Stx1b2	0	0	1
Sumf1	0	0	1
Syk	0	0	1
Syt13	0	0	1
Syt9	0	0	1
Sytl3	0	0	1
T2	0	0	1
Taf3	0	0	1
Tal2	0	0	1
Tat	0	0	1
Tbc1d8	0	0	1
Tbca	0	0	1
Tbx1	0	0	1
Tcf7	0	0	1
Tcp11	0	0	1
Tcte2	0	0	1
Tead1	0	0	1
Terf2ip	0	0	1
Tesp2	0	0	1
Thoc7	0	0	1
Tiparp	0	0	1
Titf1	0	0	1
Tkt	0	0	1
Tle3	0	0	1
Tmem101	0	0	1
Tmem126b	0	0	1
Tmem132c	0	0	1
Tmem16f	0	0	1
Tmem17	0	0	1
Tmem176b	0	0	1
Tmem26	0	0	1
Tmem51	0	0	1
Tnfrsf19	0	0	1
Tnfrsf8	0	0	1
Tnik	0	0	1
Tnpo3	0	0	1
Tnr	0	0	1
Tob1	0	0	1
Tox	0	0	1
Trim72	0	0	1
Tspan11	0	0	1
Ttll6	0	0	1
Twistnb	0	0	1
Tyro3	0	0	1
Ubxd3	0	0	1
Unc5cl	0	0	1
Upp2	0	0	1
Usmg1	0	0	1
Vcan	0	0	1
Vezf1	0	0	1
Vrk1	0	0	1
Vstm2	0	0	1
Vti1a	0	0	1
Vwc2	0	0	1
Wdfy3	0	0	1
Whsc2	0	0	1
Wwox	0	0	1
Yes1	0	0	1
Zbtb43	0	0	1
Zc3h11a	0	0	1
Zc3hav1l	0	0	1
Zfp14	0	0	1
Zfp202	0	0	1
Zfp41	0	0	1
Zfp428	0	0	1
Zfp462	0	0	1
Zfp521	0	0	1
Zfp533	0	0	1
Zfp64	0	0	1
Zfp708	0	0	1
Zfpm2	0	0	1
Zyg11a	0	0	1
