# Supplementary material for: Identification of Pou5f1, Sox2, and Nanog downstream target genes with statistical confidence by applying a novel algorithm to time course microarray and genome-wide chromatin immunoprecipitation data
Source: BMC Genomics. 2008 Jun 3;9:269. doi: 10.1186/1471-2164-9-269 (PMC2424064; doi:10.1186/1471-2164-9-269)
Supplement: Additional file 19 — Gene Ontology (GO) annotations of POU5F1 tentative target genes [file 1471-2164-9-269-S19.xls]

## Sheet: Sheet1
Table S15. Gene Ontology (GO) annotations of Pou5f1 tentative target genes
Activated vs. suppressed by Pou5f1	GO id	Annotation	N genes with GO in list	List size	Enrichment ratio	N genes with GO total	N genes total	z	p	FDR	Gene symbols
Activated	GO:0043170	macromolecule metabolic process	171	347	1.518	4579	13931	6.59	0	0	Amhr2,Apobec2,Arid3b,Bmp4,Bnc2,Brunol4,Ccne1,Cdca7,Cdyl,Chd9,Cstf3,Dars2,Dbf4,Dnmt3b,Dpp4,Dusp12,Dusp27,Ebf1,Eif2s1,Eif2a,Eif2c1,Pou6f1,En2,Enah,Epha1,Epha4,Esrrb,Etv1,Etv4,Etv5,Fancm,Fbxo15,Fbxo5,Fgfbp1,Foxd3,Fubp3,Fut9,Gfpt2,Gli2,Glo1,Gnpnat1,Gpd2,G6pd2,Helb,Hells,Hk2,Hnrpab,Htra1,Icosl,Ict1,Id1,Id3,Ift172,Ift52,Impa2,Inpp5d,Irak3,Irf1,Itpka,Jarid1b,Jarid2,Jmjd1a,Jmjd1c,Jmjd2a,Jmjd2c,Kcnh2,Kit,…
Activated	GO:0065007	biological regulation	157	347	1.907	3379	13931	9.237	0	0	Arid3b,Bmp4,Bnc2,Ccne1,Cdc42ep3,Cdca7,Cdyl,Chd9,Dab1,Dbf4,Dgke,Dnmt3b,Ebf1,Eif2s1,Eif2a,Pou6f1,Emp1,En2,Esrrb,Etv1,Etv4,Etv5,Fblim1,Fbxo5,Fgd1,Fgf4,Fgfbp1,Foxd3,Fubp3,Gadd45a,Gja1,Gli2,Gsr,Hells,Hnrpab,Htra1,Icosl,Id1,Id3,Id4,Ift52,Igfbp2,Inpp5d,Irak3,Irf1,Jarid1b,Jarid2,Jmjd1a,Jmjd1c,Jmjd2a,Jmjd2c,Kcnh2,Kit,Klf2,Klf3,Klf4,Klf5,Klf8,Klf9,L3mbtl2,Lefty1,Lifr,Lrch4,Mcl1,Mif,Morc3,Cited2,Msc,Msh2,Ms…
Activated	GO:0050789	regulation of biological process	150	347	2.004	3080	13931	9.599	0	0	Arid3b,Bmp4,Bnc2,Ccne1,Cdc42ep3,Cdca7,Cdyl,Chd9,Dab1,Dbf4,Dnmt3b,Ebf1,Eif2s1,Eif2a,Pou6f1,En2,Esrrb,Etv1,Etv4,Etv5,Fblim1,Fbxo5,Fgd1,Fgf4,Fgfbp1,Foxd3,Fubp3,Gadd45a,Gja1,Gli2,Hells,Hnrpab,Htra1,Icosl,Id1,Id3,Id4,Ift52,Igfbp2,Inpp5d,Irak3,Irf1,Jarid1b,Jarid2,Jmjd1a,Jmjd1c,Jmjd2a,Jmjd2c,Kcnh2,Kit,Klf2,Klf3,Klf4,Klf5,Klf8,Klf9,L3mbtl2,Lefty1,Lifr,Lrch4,Mcl1,Mif,Morc3,Cited2,Msc,Msh2,Msh6,Mtf2,Mybl2,…
Activated	GO:0043283	biopolymer metabolic process	146	347	1.717	3474	13931	7.472	0	0	Amhr2,Apobec2,Arid3b,Bmp4,Bnc2,Brunol4,Ccne1,Cdca7,Cdyl,Chd9,Cstf3,Dars2,Dbf4,Dnmt3b,Dusp12,Dusp27,Ebf1,Pou6f1,En2,Epha1,Epha4,Esrrb,Etv1,Etv4,Etv5,Fancm,Fbxo15,Fbxo5,Fgfbp1,Foxd3,Fubp3,Fut9,Gli2,Helb,Hells,Hnrpab,Icosl,Id1,Id3,Ift172,Irak3,Irf1,Jarid1b,Jarid2,Jmjd1a,Jmjd1c,Jmjd2a,Jmjd2c,Kcnh2,Kit,Klf2,Klf3,Klf4,Klf5,Klf8,Klf9,L3mbtl2,Mapk6,Mapk4,Cited2,Msc,Msh2,Msh6,Mtf2,Mybl2,Myc,Mycn,Nanog,Nco…
Activated	GO:0050794	regulation of cellular process	144	347	2.179	2731	13931	10.403	0	0	Arid3b,Bmp4,Bnc2,Ccne1,Cdca7,Cdyl,Chd9,Dab1,Dbf4,Ebf1,Eif2s1,Eif2a,Pou6f1,En2,Esrrb,Etv1,Etv4,Etv5,Fbxo5,Fgd1,Fgf4,Fgfbp1,Foxd3,Fubp3,Gadd45a,Gli2,Hells,Hnrpab,Htra1,Icosl,Id1,Id3,Id4,Ift52,Igfbp2,Inpp5d,Irak3,Irf1,Jarid1b,Jarid2,Jmjd1a,Jmjd1c,Jmjd2a,Jmjd2c,Kcnh2,Kit,Klf2,Klf3,Klf4,Klf5,Klf8,Klf9,L3mbtl2,Lefty1,Lifr,Lrch4,Mcl1,Mif,Morc3,Cited2,Msc,Msh2,Msh6,Mtf2,Mybl2,Myc,Mycn,Nanog,Ncor1,Ndufs4,…
Activated	GO:0005634	nucleus	143	347	1.818	3221	13931	8.093	0	0	Arid3b,Bat2,Bnc2,Brunol4,Ccne1,Cdca5,Cdca7,Cdyl,Cdyl2,Centa1,Chd9,Cstf3,Dbf4,Dnmt3b,Dppa2,Dppa3,Ebf1,Eif2s1,Pou6f1,En2,Esrrb,Etv1,Etv4,Etv5,Fancm,Fbxo5,Fer1l3,Fgfbp1,Foxd3,Gadd45a,Gli2,Hells,Hmgb2l1,Hnrpab,Id1,Id3,Id4,Irf1,Jarid1b,Jarid2,Jmjd1a,Jmjd1c,Jmjd2a,Jmjd2c,Kcnh2,Klf2,Klf3,Klf4,Klf5,Klf8,Klf9,L3mbtl2,Lrch4,Mcl1,Morc1,Cited2,Msc,Msh2,Msh6,Mtf2,Mybl2,Myc,Mycn,Myo6,Nanog,Ncl,Ncor1,Nfatc2ip,N…
Activated	GO:0006139	nucleobase, nucleoside, nucleotide and nucleic acid metabolic process	122	347	2.022	2483	13931	8.544	0	0	Apobec2,Arid3b,Bnc2,Brunol4,Ccne1,Cdca7,Cdyl,Chd9,Cstf3,Dars2,Dbf4,Dnmt3b,Ebf1,Eif2c1,Pou6f1,En2,Enpp3,Esrrb,Etv1,Etv4,Etv5,Fancm,Fgfbp1,Foxd3,Fubp3,Gli2,Gnpnat1,Helb,Hells,Hnrpab,Icosl,Id1,Id3,Id4,Irf1,Jarid1b,Jarid2,Jmjd1a,Jmjd1c,Jmjd2a,Jmjd2c,Kcnh2,Klf2,Klf3,Klf4,Klf5,Klf8,Klf9,L3mbtl2,Lrch4,Cited2,Msc,Msh2,Msh6,Mtf2,Mybl2,Myc,Mycn,Nanog,Ncor1,Nfatc2ip,Nfib,Nmnat2,Notch1,Notch4,Npr1,Nr0b1,Nr4a…
Activated	GO:0010467	gene expression	112	347	2.082	2217	13931	8.437	0	0	Apobec2,Arid3b,Bnc2,Brunol4,Cdca7,Cdyl,Chd9,Cstf3,Dars2,Dnmt3b,Ebf1,Eif2s1,Eif2a,Eif2c1,Pou6f1,En2,Esrrb,Etv1,Etv4,Etv5,Fgfbp1,Foxd3,Fubp3,Gli2,Hells,Hnrpab,Icosl,Ict1,Id1,Id3,Id4,Inpp5d,Irf1,Jarid1b,Jarid2,Jmjd1a,Jmjd1c,Jmjd2a,Jmjd2c,Kcnh2,Klf2,Klf3,Klf4,Klf5,Klf8,Klf9,L3mbtl2,Lrch4,Cited2,Mrpl24,Msc,Mtf2,Mybl2,Myc,Mycn,Nanog,Ncor1,Nfatc2ip,Nfib,Notch1,Notch4,Nr0b1,Nr4a1,Nr5a2,Otx2,Pax6,Pcaf,Pnp…
Activated	GO:0003676	nucleic acid binding	109	347	2.011	2230	13931	7.924	0	0	Arid3b,Bnc2,Brunol4,Centa1,Chd9,Dars2,Dbf4,Dnmt3b,Dppa2,Ebf1,Eif2s1,Eif2a,Eif2c1,Pou6f1,En2,Enpp3,Esrrb,Etv1,Etv4,Etv5,Fancm,Fgfbp1,Foxd3,Fubp3,Gli2,Grsf1,Hells,Hmgb2l1,Hnrpab,Ict1,Irf1,Jarid1b,Jarid2,Jmjd2a,Jmjd2c,Klf2,Klf3,Klf4,Klf5,Klf8,Klf9,Lgr4,Mkrn1,Cited2,Msc,Msh2,Msh6,Mtf2,Mybl2,Myc,Mycn,Nanog,Ncl,Ncor1,Nfib,Notch1,Nr0b1,Nr4a1,Nr5a2,Otx2,Parp1,Pax6,Phc1,Pnpt1,Pou5f1,Prdm5,Rai14,Rarg,Rbpms…
Activated	GO:0032502	developmental process	108	347	1.864	2375	13931	7.06	0	0	Amhr2,Arc,Arid3b,Bmp4,Cdc42ep3,Cobl,Dab1,Dppa3,Ebf1,En2,Enah,Epha4,Etv1,Etv4,Etv5,Fblim1,Fbxo5,Fgd1,Fgf4,Foxd3,Gja1,Gli2,Grsf1,Hells,Hnrpab,Icosl,Id1,Id3,Id4,Ifitm1,Ift172,Ift52,Igsf9,Inpp5d,Irak3,Itgb7,Itpr1,Jarid2,Kit,Klf5,Klf9,Lefty1,Lgr4,Mcf2,Mcl1,Mif,Morc1,Morc3,Cited2,Msh2,Msh6,Mtss1,Myc,Mycn,Myo6,Nanog,Nfib,Nodal,Notch1,Notch4,Nr0b1,Nr4a1,Ntn1,Odz4,Otx2,Pax6,Phc1,Plscr1,Pou5f1,Prickle2,Psm…
Activated	GO:0019222	regulation of metabolic process	106	347	2.323	1892	13931	9.342	0	0	Arid3b,Bmp4,Bnc2,Cdca7,Cdyl,Chd9,Ebf1,Eif2s1,Eif2a,Pou6f1,En2,Esrrb,Etv1,Etv4,Etv5,Fgfbp1,Foxd3,Fubp3,Gli2,Hells,Hnrpab,Icosl,Id1,Id3,Id4,Ift52,Inpp5d,Irak3,Irf1,Jarid1b,Jarid2,Jmjd1a,Jmjd1c,Jmjd2a,Jmjd2c,Kcnh2,Klf2,Klf3,Klf4,Klf5,Klf8,Klf9,L3mbtl2,Lrch4,Cited2,Msc,Msh2,Msh6,Mtf2,Mybl2,Myc,Mycn,Nanog,Ncor1,Ndufs4,Nfatc2ip,Nfib,Notch1,Notch4,Nr0b1,Nr4a1,Nr5a2,Otx2,Pax6,Pcaf,Pou5f1,Prdm5,Rai14,Rarg…
Activated	GO:0031323	regulation of cellular metabolic process	105	347	2.445	1786	13931	9.839	0	0	Arid3b,Bmp4,Bnc2,Cdca7,Cdyl,Chd9,Ebf1,Eif2s1,Eif2a,Pou6f1,En2,Esrrb,Etv1,Etv4,Etv5,Fgfbp1,Foxd3,Fubp3,Gli2,Hells,Hnrpab,Icosl,Id1,Id3,Id4,Ift52,Inpp5d,Irf1,Jarid1b,Jarid2,Jmjd1a,Jmjd1c,Jmjd2a,Jmjd2c,Kcnh2,Klf2,Klf3,Klf4,Klf5,Klf8,Klf9,L3mbtl2,Lrch4,Cited2,Msc,Msh2,Msh6,Mtf2,Mybl2,Myc,Mycn,Nanog,Ncor1,Ndufs4,Nfatc2ip,Nfib,Notch1,Notch4,Nr0b1,Nr4a1,Nr5a2,Otx2,Pax6,Pcaf,Pou5f1,Prdm5,Rai14,Rarg,Rcor2…
Activated	GO:0010468	regulation of gene expression	100	347	2.434	1708	13931	9.523	0	0	Arid3b,Bnc2,Cdca7,Cdyl,Chd9,Dnmt3b,Ebf1,Eif2s1,Eif2a,Pou6f1,En2,Esrrb,Etv1,Etv4,Etv5,Fgfbp1,Foxd3,Fubp3,Gli2,Hells,Hnrpab,Icosl,Id1,Id3,Id4,Inpp5d,Irf1,Jarid1b,Jarid2,Jmjd1a,Jmjd1c,Jmjd2a,Jmjd2c,Kcnh2,Klf2,Klf3,Klf4,Klf5,Klf8,Klf9,L3mbtl2,Lrch4,Cited2,Msc,Mtf2,Mybl2,Myc,Mycn,Nanog,Ncor1,Nfatc2ip,Nfib,Notch1,Notch4,Nr0b1,Nr4a1,Nr5a2,Otx2,Pax6,Pcaf,Pou5f1,Prdm5,Rai14,Rarg,Rcor2,Rest,Rybp,Sall4,Sap3…
Activated	GO:0016070	RNA metabolic process	100	347	2.205	1875	13931	8.489	0	0	Apobec2,Arid3b,Bnc2,Brunol4,Cdca7,Cdyl,Chd9,Cstf3,Dars2,Ebf1,Pou6f1,En2,Esrrb,Etv1,Etv4,Etv5,Fgfbp1,Foxd3,Fubp3,Gli2,Helb,Hells,Hnrpab,Id1,Id3,Irf1,Jarid1b,Jarid2,Jmjd1a,Jmjd1c,Jmjd2a,Jmjd2c,Kcnh2,Klf2,Klf3,Klf4,Klf5,Klf8,Klf9,L3mbtl2,Cited2,Msc,Mtf2,Mybl2,Myc,Mycn,Nanog,Ncor1,Nfatc2ip,Nfib,Notch1,Notch4,Nr0b1,Nr4a1,Nr5a2,Otx2,Pax6,Pcaf,Pnpt1,Pou5f1,Prdm5,Rai14,Rarg,Rcor2,Rest,Rrn3,Rybp,Sall4,Sap…
Activated	GO:0019219	regulation of nucleobase, nucleoside, nucleotide and nucleic acid metabolic process	97	347	2.467	1636	13931	9.498	0	0	Arid3b,Bnc2,Cdca7,Cdyl,Chd9,Ebf1,Pou6f1,En2,Esrrb,Etv1,Etv4,Etv5,Fgfbp1,Foxd3,Fubp3,Gli2,Hells,Hnrpab,Id1,Id3,Id4,Irf1,Jarid1b,Jarid2,Jmjd1a,Jmjd1c,Jmjd2a,Jmjd2c,Kcnh2,Klf2,Klf3,Klf4,Klf5,Klf8,Klf9,L3mbtl2,Lrch4,Cited2,Msc,Msh2,Msh6,Mtf2,Mybl2,Myc,Mycn,Nanog,Ncor1,Nfatc2ip,Nfib,Notch1,Notch4,Nr0b1,Nr4a1,Nr5a2,Otx2,Pax6,Pcaf,Pou5f1,Prdm5,Rai14,Rarg,Rcor2,Rest,Rybp,Sall4,Sap30,Sertad2,Six1,Six4,Sma…
Activated	GO:0006350	transcription	95	347	2.383	1655	13931	9.035	0	0	Arid3b,Bnc2,Cdca7,Cdyl,Chd9,Ebf1,Pou6f1,En2,Esrrb,Etv1,Etv4,Etv5,Fgfbp1,Foxd3,Fubp3,Gli2,Hells,Hnrpab,Id1,Id3,Id4,Irf1,Jarid1b,Jarid2,Jmjd1a,Jmjd1c,Jmjd2a,Jmjd2c,Kcnh2,Klf2,Klf3,Klf4,Klf5,Klf8,Klf9,L3mbtl2,Lrch4,Cited2,Msc,Mtf2,Mybl2,Myc,Mycn,Nanog,Ncor1,Nfatc2ip,Nfib,Notch1,Notch4,Nr0b1,Nr4a1,Nr5a2,Otx2,Pax6,Pcaf,Pou5f1,Prdm5,Rai14,Rarg,Rcor2,Rest,Rpap1,Rrn3,Rybp,Sall4,Sap30,Sertad2,Six1,Six4,Sm…
Activated	GO:0045449	regulation of transcription	93	347	2.415	1600	13931	9.061	0	0	Arid3b,Bnc2,Cdca7,Cdyl,Chd9,Ebf1,Pou6f1,En2,Esrrb,Etv1,Etv4,Etv5,Fgfbp1,Foxd3,Fubp3,Gli2,Hells,Hnrpab,Id1,Id3,Id4,Irf1,Jarid1b,Jarid2,Jmjd1a,Jmjd1c,Jmjd2a,Jmjd2c,Kcnh2,Klf2,Klf3,Klf4,Klf5,Klf8,Klf9,L3mbtl2,Lrch4,Cited2,Msc,Mtf2,Mybl2,Myc,Mycn,Nanog,Ncor1,Nfatc2ip,Nfib,Notch1,Notch4,Nr0b1,Nr4a1,Nr5a2,Otx2,Pax6,Pcaf,Pou5f1,Prdm5,Rai14,Rarg,Rcor2,Rest,Rybp,Sall4,Sap30,Sertad2,Six1,Six4,Smad6,Smad7,S…
Activated	GO:0032774	RNA biosynthetic process	92	347	2.458	1557	13931	9.181	0	0	Arid3b,Bnc2,Cdca7,Cdyl,Chd9,Ebf1,Pou6f1,En2,Esrrb,Etv1,Etv4,Etv5,Fgfbp1,Foxd3,Fubp3,Gli2,Helb,Hells,Hnrpab,Id1,Id3,Irf1,Jarid1b,Jarid2,Jmjd1a,Jmjd1c,Jmjd2a,Jmjd2c,Kcnh2,Klf2,Klf3,Klf4,Klf5,Klf8,Klf9,L3mbtl2,Cited2,Msc,Mtf2,Mybl2,Myc,Mycn,Nanog,Ncor1,Nfatc2ip,Nfib,Notch1,Notch4,Nr0b1,Nr4a1,Nr5a2,Otx2,Pax6,Pcaf,Pou5f1,Prdm5,Rai14,Rarg,Rcor2,Rest,Rrn3,Rybp,Sall4,Sap30,Sertad2,Six1,Six4,Smad6,Smad7,S…
Activated	GO:0006351	transcription, DNA-dependent	91	347	2.434	1554	13931	9.029	0	0	Arid3b,Bnc2,Cdca7,Cdyl,Chd9,Ebf1,Pou6f1,En2,Esrrb,Etv1,Etv4,Etv5,Fgfbp1,Foxd3,Fubp3,Gli2,Hells,Hnrpab,Id1,Id3,Irf1,Jarid1b,Jarid2,Jmjd1a,Jmjd1c,Jmjd2a,Jmjd2c,Kcnh2,Klf2,Klf3,Klf4,Klf5,Klf8,Klf9,L3mbtl2,Cited2,Msc,Mtf2,Mybl2,Myc,Mycn,Nanog,Ncor1,Nfatc2ip,Nfib,Notch1,Notch4,Nr0b1,Nr4a1,Nr5a2,Otx2,Pax6,Pcaf,Pou5f1,Prdm5,Rai14,Rarg,Rcor2,Rest,Rrn3,Rybp,Sall4,Sap30,Sertad2,Six1,Six4,Smad6,Smad7,Sox2,S…
Activated	GO:0007275	multicellular organismal development	91	347	1.994	1877	13931	7.044	0	0	Arc,Arid3b,Bmp4,Cobl,Dab1,Dppa3,Ebf1,En2,Enah,Epha4,Etv1,Etv4,Etv5,Fgf4,Foxd3,Gja1,Gli2,Grsf1,Hells,Icosl,Id1,Id3,Id4,Ifitm1,Ift172,Ift52,Igsf9,Inpp5d,Itgb7,Itpr1,Jarid2,Kit,Klf5,Klf9,Lefty1,Lgr4,Mcf2,Mcl1,Morc1,Cited2,Msh2,Msh6,Mtss1,Myc,Mycn,Myo6,Nanog,Nfib,Nodal,Notch1,Notch4,Nr0b1,Ntn1,Odz4,Otx2,Pax6,Phc1,Plscr1,Psme4,Ptch1,Rarg,Rrn3,Sall4,Sfrp1,Shc1,Six1,Six4,Snta1,Socs2,Sox2,Spp1,Spred2,Spr…
Activated	GO:0006355	regulation of transcription, DNA-dependent	90	347	2.441	1533	13931	9	0	0	Arid3b,Bnc2,Cdca7,Cdyl,Chd9,Ebf1,Pou6f1,En2,Esrrb,Etv1,Etv4,Etv5,Fgfbp1,Foxd3,Fubp3,Gli2,Hells,Hnrpab,Id1,Id3,Irf1,Jarid1b,Jarid2,Jmjd1a,Jmjd1c,Jmjd2a,Jmjd2c,Kcnh2,Klf2,Klf3,Klf4,Klf5,Klf8,Klf9,L3mbtl2,Cited2,Msc,Mtf2,Mybl2,Myc,Mycn,Nanog,Ncor1,Nfatc2ip,Nfib,Notch1,Notch4,Nr0b1,Nr4a1,Nr5a2,Otx2,Pax6,Pcaf,Pou5f1,Prdm5,Rai14,Rarg,Rcor2,Rest,Rybp,Sall4,Sap30,Sertad2,Six1,Six4,Smad6,Smad7,Sox2,Suz12,…
Activated	GO:0003677	DNA binding	88	347	2.341	1559	13931	8.478	0	0	Arid3b,Bnc2,Centa1,Chd9,Dnmt3b,Ebf1,Pou6f1,En2,Esrrb,Etv1,Etv4,Etv5,Fancm,Fgfbp1,Foxd3,Fubp3,Gli2,Hells,Hmgb2l1,Hnrpab,Irf1,Jarid1b,Jarid2,Jmjd2c,Klf2,Klf3,Klf4,Klf5,Klf8,Klf9,Cited2,Msc,Msh2,Msh6,Mtf2,Mybl2,Myc,Mycn,Nanog,Ncl,Ncor1,Nfib,Notch1,Nr0b1,Nr4a1,Nr5a2,Otx2,Parp1,Pax6,Phc1,Pou5f1,Prdm5,Rai14,Rarg,Rcor2,Rest,Rpap1,Rybp,Sall4,Set,Six1,Six4,Smad6,Smad7,Smarcad1,Sox2,Tbx3,Tcea1,Tcf3,Tcfcp2l…
Activated	GO:0048856	anatomical structure development	80	347	2.056	1603	13931	6.826	0	0	Arc,Bmp4,Cdc42ep3,Cobl,Dab1,En2,Enah,Epha4,Etv1,Etv4,Etv5,Fblim1,Fgd1,Fgf4,Foxd3,Gja1,Gli2,Grsf1,Hells,Icosl,Id1,Id3,Id4,Ift172,Ift52,Igsf9,Inpp5d,Jarid2,Kit,Klf5,Lefty1,Lgr4,Mcf2,Cited2,Msh2,Msh6,Mtss1,Myc,Mycn,Myo6,Nanog,Nfib,Nodal,Notch1,Notch4,Nr0b1,Ntn1,Odz4,Otx2,Pax6,Plscr1,Prickle2,Ptch1,Rarg,Sall4,Shc1,Six1,Six4,Snta1,Socs2,Sox2,Spp1,Spry2,Stmn1,Tbx3,Tcea1,Tcf3,Tcfcp2l1,Tcfe3,Tdgf1,Tnfsf1…
Activated	GO:0048731	system development	73	347	2.092	1439	13931	6.636	0	0	Arc,Bmp4,Cobl,Dab1,En2,Enah,Epha4,Etv1,Etv4,Etv5,Fgf4,Foxd3,Gja1,Gli2,Hells,Icosl,Id1,Id3,Id4,Ift172,Ift52,Igsf9,Inpp5d,Jarid2,Kit,Klf5,Lgr4,Mcf2,Cited2,Msh2,Msh6,Mtss1,Myc,Mycn,Myo6,Nanog,Nfib,Nodal,Notch1,Notch4,Nr0b1,Ntn1,Otx2,Pax6,Plscr1,Ptch1,Rarg,Sall4,Shc1,Six1,Six4,Snta1,Socs2,Sox2,Spp1,Spry2,Stmn1,Tbx3,Tcea1,Tcf3,Tcfcp2l1,Tcfe3,Tdgf1,Tnfsf11,Tnfsf12,Tns3,Trp53,Ulk1,Vegfc,Wnt3a,Zbtb32,Zfp…
Activated	GO:0046914	transition metal ion binding	70	347	1.537	1852	13931	3.821	0.0001	0	Amhr2,Aox3,Apobec2,Bnc2,Dbf4,Dgke,Dnmt3b,Dusp12,Ebf1,Esrrb,Fblim1,Fbxo5,Fgd1,Glo1,Jarid1b,Jmjd1a,Jmjd1c,Jmjd2a,Jmjd2c,Klf2,Klf3,Klf4,Klf5,Klf8,Klf9,L3mbtl2,Lgr4,Mical1,Mkrn1,Morc1,Mtf2,Nr4a1,Nr5a2,Parp1,Pck2,Phc1,Prdm5,Prickle1,Prickle2,Prkcbp1,Ptch1,Rabif,Rarg,Rest,Rnf125,Rybp,Sall4,Slc39a14,Slc39a4,Suz12,Tcea1,Tera,Tesk2,Trim2,Trim24,Trp53,Trps1,Zbtb24,Zbtb32,Zcchc10,Zfp36l1,Zfp42,Zfp459,Zfp532…
Activated	GO:0048869	cellular developmental process	67	347	1.853	1482	13931	5.304	0	0	Bmp4,Dab1,En2,Enah,Epha4,Etv1,Etv4,Fbxo5,Fgf4,Foxd3,Gja1,Gli2,Hells,Hnrpab,Id3,Id4,Igsf9,Inpp5d,Irak3,Kit,Mcf2,Mcl1,Morc1,Msh2,Msh6,Myc,Myo6,Nanog,Nodal,Notch1,Notch4,Nr0b1,Nr4a1,Ntn1,Otx2,Pax6,Plscr1,Pou5f1,Psme4,Rab27a,Rarg,Rrn3,Rybp,Sfrp1,Six1,Six4,Skp2,Snta1,Socs2,Sox2,Spp1,Spry2,Stmn1,Sulf1,Tcea1,Tcf3,Tcfcp2l1,Tcfe3,Tdgf1,Tnfsf11,Tnfsf12,Trp53,Ulk1,Vdac1,Vegfc,Wnt3a,Zfp36l1,
Activated	GO:0030154	cell differentiation	67	347	1.853	1482	13931	5.304	0	0	Bmp4,Dab1,En2,Enah,Epha4,Etv1,Etv4,Fbxo5,Fgf4,Foxd3,Gja1,Gli2,Hells,Hnrpab,Id3,Id4,Igsf9,Inpp5d,Irak3,Kit,Mcf2,Mcl1,Morc1,Msh2,Msh6,Myc,Myo6,Nanog,Nodal,Notch1,Notch4,Nr0b1,Nr4a1,Ntn1,Otx2,Pax6,Plscr1,Pou5f1,Psme4,Rab27a,Rarg,Rrn3,Rybp,Sfrp1,Six1,Six4,Skp2,Snta1,Socs2,Sox2,Spp1,Spry2,Stmn1,Sulf1,Tcea1,Tcf3,Tcfcp2l1,Tcfe3,Tdgf1,Tnfsf11,Tnfsf12,Trp53,Ulk1,Vdac1,Vegfc,Wnt3a,Zfp36l1,
Activated	GO:0008270	zinc ion binding	66	347	1.853	1460	13931	5.259	0	0	Apobec2,Bnc2,Dbf4,Dgke,Dnmt3b,Dusp12,Ebf1,Esrrb,Fblim1,Fbxo5,Fgd1,Glo1,Jarid1b,Jmjd1a,Jmjd1c,Jmjd2a,Jmjd2c,Klf2,Klf3,Klf4,Klf5,Klf8,Klf9,L3mbtl2,Lgr4,Mical1,Mkrn1,Morc1,Mtf2,Nr4a1,Nr5a2,Parp1,Phc1,Prdm5,Prickle1,Prickle2,Prkcbp1,Ptch1,Rabif,Rarg,Rest,Rnf125,Rybp,Sall4,Slc39a14,Slc39a4,Suz12,Tcea1,Tera,Trim2,Trim24,Trp53,Trps1,Zbtb24,Zbtb32,Zcchc10,Zfp36l1,Zfp42,Zfp459,Zfp532,Zfp57,Zfp623,Zfp74,Zi…
Activated	GO:0030528	transcription regulator activity	61	347	2.589	983	13931	7.751	0	0	Ebf1,Pou6f1,En2,Esrrb,Etv1,Etv4,Etv5,Foxd3,Fubp3,Gli2,Hnrpab,Id1,Id3,Id4,Irf1,Jarid2,Klf2,Klf4,Klf5,Klf9,Lrch4,Cited2,Msc,Mtf2,Myc,Mycn,Nanog,Ncor1,Nfib,Notch1,Nr0b1,Nr4a1,Nr5a2,Otx2,Pax6,Pcaf,Pou5f1,Rai14,Rarg,Rcor2,Rest,Rybp,Sertad2,Six1,Six4,Smad6,Smad7,Sox2,Taf5l,Tbx3,Tcea1,Tcf3,Tcfcp2l1,Tcfe3,Tle1,Tle4,Trp53,Trps1,Utf1,Zbtb24,Zbtb32,
Activated	GO:0048513	organ development	61	347	2.153	1170	13931	6.243	0	0	Arc,Bmp4,Dab1,En2,Etv1,Etv4,Etv5,Fgf4,Foxd3,Gja1,Gli2,Hells,Id1,Id3,Id4,Ift52,Inpp5d,Jarid2,Kit,Klf5,Lgr4,Cited2,Msh2,Mtss1,Myc,Mycn,Myo6,Nanog,Nfib,Nodal,Notch1,Notch4,Nr0b1,Otx2,Pax6,Plscr1,Ptch1,Rarg,Sall4,Shc1,Six1,Six4,Snta1,Sox2,Spp1,Spry2,Tbx3,Tcea1,Tcf3,Tcfcp2l1,Tcfe3,Tdgf1,Tnfsf11,Tnfsf12,Tns3,Ulk1,Vegfc,Wnt3a,Zbtb32,Zfp36l1,Zic3,
Activated	GO:0009653	anatomical structure morphogenesis	58	347	2.696	900	13931	7.868	0	0	Bmp4,Cdc42ep3,Cobl,Dab1,Enah,Epha4,Etv1,Etv4,Etv5,Fblim1,Fgd1,Fgf4,Foxd3,Gja1,Gli2,Grsf1,Id1,Id3,Ift172,Ift52,Igsf9,Jarid2,Klf5,Lefty1,Lgr4,Mcf2,Mtss1,Myc,Mycn,Myo6,Nodal,Notch1,Notch4,Ntn1,Odz4,Otx2,Pax6,Prickle2,Ptch1,Rarg,Sall4,Shc1,Six1,Six4,Sox2,Spry2,Stmn1,Tbx3,Tcf3,Tcfcp2l1,Tdgf1,Tnfsf11,Tnfsf12,Ulk1,Vegfc,Wnt3a,Zfp36l1,Zic3,
Activated	GO:0048519	negative regulation of biological process	53	347	2.815	790	13931	7.832	0	0	Bmp4,Dab1,Fgf4,Foxd3,Gadd45a,Gli2,Hells,Htra1,Id1,Id3,Id4,Inpp5d,Jarid2,Klf4,Lefty1,Lrch4,Morc3,Msh2,Msh6,Myc,Nanog,Ncor1,Nfib,Nodal,Notch1,Notch4,Nr0b1,Ntn1,Pax6,Pou5f1,Ptch1,Rcor2,Rest,Rrn3,Rybp,Sall4,Sap30,Sertad2,Skp2,Socs2,Socs3,Spp1,Stmn1,Suz12,Tbx3,Tcf3,Tcfcp2l1,Tle1,Tle4,Trp53,Trps1,Ulk1,Zfp57,
Activated	GO:0048518	positive regulation of biological process	52	347	2.903	753	13931	7.992	0	0	Bmp4,Ebf1,Etv1,Etv4,Etv5,Fgf4,Fubp3,Gli2,Hnrpab,Icosl,Id4,Ift52,Inpp5d,Irf1,Kit,Klf2,Klf5,Lifr,Cited2,Msh6,Myc,Mycn,Nodal,Notch1,Nr4a1,Ntn1,Otx2,Pax6,Pcaf,Pou5f1,Rab27a,Rarg,Sall4,Sertad2,Six4,Socs2,Sox2,Spp1,Stmn1,Suz12,Tbx3,Tcea1,Tcf3,Tcfcp2l1,Tcfe3,Tdgf1,Tnfsf11,Tns3,Trp53,Utf1,Vegfc,Zic3,
Activated	GO:0048522	positive regulation of cellular process	51	347	3.327	651	13931	8.959	0	0	Bmp4,Ebf1,Etv1,Etv4,Etv5,Fgf4,Fubp3,Gli2,Hnrpab,Icosl,Id4,Ift52,Inpp5d,Irf1,Kit,Klf2,Klf5,Lifr,Cited2,Msh6,Myc,Mycn,Nodal,Notch1,Nr4a1,Ntn1,Otx2,Pax6,Pcaf,Pou5f1,Rab27a,Rarg,Sall4,Sertad2,Six4,Socs2,Sox2,Spp1,Stmn1,Suz12,Tbx3,Tcea1,Tcf3,Tcfe3,Tdgf1,Tnfsf11,Tns3,Trp53,Utf1,Vegfc,Zic3,
Activated	GO:0048523	negative regulation of cellular process	51	347	2.923	734	13931	7.961	0	0	Bmp4,Dab1,Fgf4,Foxd3,Gadd45a,Gli2,Hells,Htra1,Id1,Id3,Id4,Inpp5d,Jarid2,Klf4,Lefty1,Lrch4,Morc3,Msh2,Msh6,Myc,Nanog,Ncor1,Nfib,Nodal,Notch1,Notch4,Nr0b1,Pax6,Pou5f1,Rcor2,Rest,Rrn3,Rybp,Sall4,Sap30,Sertad2,Skp2,Socs2,Socs3,Spp1,Stmn1,Suz12,Tbx3,Tcf3,Tcfcp2l1,Tle1,Tle4,Trp53,Trps1,Ulk1,Zfp57,
Activated	GO:0048468	cell development	50	347	2.106	979	13931	5.447	0	0	Bmp4,Dab1,En2,Enah,Epha4,Etv1,Etv4,Fbxo5,Fgf4,Gja1,Gli2,Hells,Hnrpab,Id4,Igsf9,Inpp5d,Irak3,Kit,Mcf2,Mcl1,Msh2,Msh6,Myc,Myo6,Nodal,Notch1,Nr4a1,Ntn1,Otx2,Pax6,Pou5f1,Rab27a,Rarg,Rrn3,Rybp,Six1,Six4,Skp2,Snta1,Socs2,Spp1,Stmn1,Sulf1,Tcfcp2l1,Tnfsf12,Trp53,Ulk1,Vdac1,Vegfc,Wnt3a,
Activated	GO:0003700	transcription factor activity	43	347	2.55	703	13931	6.33	0	0	Ebf1,Pou6f1,En2,Esrrb,Etv1,Etv4,Etv5,Foxd3,Gli2,Hnrpab,Irf1,Klf2,Klf5,Cited2,Mtf2,Myc,Mycn,Nanog,Ncor1,Nfib,Notch1,Nr0b1,Nr4a1,Nr5a2,Otx2,Pax6,Pou5f1,Rai14,Rarg,Rcor2,Six1,Six4,Smad6,Smad7,Sox2,Tbx3,Tcf3,Tcfe3,Tle4,Trp53,Trps1,Utf1,Zbtb24,
Activated	GO:0009790	embryonic development	37	347	4.15	386	13931	9.07	0	0	Bmp4,Cobl,Dppa3,Enah,Fgf4,Foxd3,Gja1,Gli2,Grsf1,Ifitm1,Ift172,Ift52,Lefty1,Msh2,Myc,Myo6,Nanog,Nodal,Notch1,Notch4,Odz4,Otx2,Ptch1,Rarg,Rrn3,Sall4,Sfrp1,Six1,Six4,Sox2,Spry2,Tbx3,Tcf3,Tdgf1,Trp53,Vegfc,Wnt3a,
Activated	GO:0009887	organ morphogenesis	33	347	3.039	458	13931	6.582	0	0	Bmp4,Etv4,Etv5,Fgf4,Foxd3,Gja1,Gli2,Id1,Ift52,Jarid2,Klf5,Myc,Myo6,Nodal,Notch1,Notch4,Otx2,Pax6,Ptch1,Rarg,Shc1,Six1,Six4,Sox2,Spry2,Tbx3,Tdgf1,Tnfsf11,Tnfsf12,Vegfc,Wnt3a,Zfp36l1,Zic3,
Activated	GO:0044428	nuclear part	33	347	1.606	837	13931	2.779	0.0054	0.013	Dnmt3b,Foxd3,Gli2,Kcnh2,Lrch4,Msh2,Msh6,Mtf2,Myc,Ncl,Nr5a2,Pax6,Pcaf,Phc1,Ranbp17,Rarg,Rcor2,Rest,Rybp,Sall4,Sap30,Six1,Smad6,Smad7,Suz12,Tcea1,Tcfcp2l1,Tcfe3,Tle1,Utf1,Zbtb32,Zfp57,Zmat5,
Activated	GO:0007399	nervous system development	32	347	2.427	548	13931	5.131	0	0	Bmp4,Cobl,Dab1,En2,Enah,Epha4,Etv1,Etv4,Gja1,Gli2,Id4,Ift172,Ift52,Igsf9,Mcf2,Cited2,Mtss1,Myo6,Nfib,Notch1,Ntn1,Otx2,Pax6,Ptch1,Six1,Socs2,Stmn1,Tbx3,Trp53,Ulk1,Vegfc,Wnt3a,
Activated	GO:0031325	positive regulation of cellular metabolic process	31	347	4.349	310	13931	8.579	0	0	Ebf1,Etv1,Etv4,Etv5,Fubp3,Gli2,Hnrpab,Icosl,Ift52,Irf1,Klf2,Klf5,Cited2,Notch1,Nr4a1,Otx2,Pax6,Pcaf,Pou5f1,Rarg,Sall4,Sertad2,Six4,Sox2,Tbx3,Tcea1,Tcf3,Tcfe3,Trp53,Utf1,Zic3,
Activated	GO:0009893	positive regulation of metabolic process	31	347	4.086	328	13931	8.185	0	0	Ebf1,Etv1,Etv4,Etv5,Fubp3,Gli2,Hnrpab,Icosl,Ift52,Irf1,Klf2,Klf5,Cited2,Notch1,Nr4a1,Otx2,Pax6,Pcaf,Pou5f1,Rarg,Sall4,Sertad2,Six4,Sox2,Tbx3,Tcea1,Tcf3,Tcfe3,Trp53,Utf1,Zic3,
Activated	GO:0045941	positive regulation of transcription	29	347	5.001	256	13931	9.157	0	0	Ebf1,Etv1,Etv4,Etv5,Fubp3,Gli2,Hnrpab,Irf1,Klf2,Klf5,Cited2,Notch1,Nr4a1,Otx2,Pax6,Pcaf,Pou5f1,Rarg,Sall4,Sertad2,Six4,Sox2,Tbx3,Tcea1,Tcf3,Tcfe3,Trp53,Utf1,Zic3,
Activated	GO:0045935	positive regulation of nucleobase, nucleoside, nucleotide and nucleic acid metabolic process	29	347	4.872	262	13931	8.993	0	0	Ebf1,Etv1,Etv4,Etv5,Fubp3,Gli2,Hnrpab,Irf1,Klf2,Klf5,Cited2,Notch1,Nr4a1,Otx2,Pax6,Pcaf,Pou5f1,Rarg,Sall4,Sertad2,Six4,Sox2,Tbx3,Tcea1,Tcf3,Tcfe3,Trp53,Utf1,Zic3,
Activated	GO:0006357	regulation of transcription from RNA polymerase II promoter	29	347	3.734	333	13931	7.368	0	0	Foxd3,Fubp3,Gli2,Id1,Id3,Irf1,Jarid2,Cited2,Notch1,Nr0b1,Nr4a1,Otx2,Pax6,Pou5f1,Rarg,Rybp,Sall4,Sap30,Sox2,Suz12,Tcea1,Tcf3,Tcfcp2l1,Tle1,Tle4,Trp53,Utf1,Zfp57,Zic3,
Activated	GO:0006366	transcription from RNA polymerase II promoter	29	347	3.368	366	13931	6.758	0	0	Foxd3,Fubp3,Gli2,Id1,Id3,Irf1,Jarid2,Cited2,Notch1,Nr0b1,Nr4a1,Otx2,Pax6,Pou5f1,Rarg,Rybp,Sall4,Sap30,Sox2,Suz12,Tcea1,Tcf3,Tcfcp2l1,Tle1,Tle4,Trp53,Utf1,Zfp57,Zic3,
Activated	GO:0008283	cell proliferation	29	347	2.845	428	13931	5.777	0	0	Cdca7,Fgf4,Gli2,Hells,Icosl,Id4,Inpp5d,Jarid2,Kit,Lefty1,Lgr4,Lifr,Mif,Morc3,Myc,Mycn,Nfib,Nodal,Notch1,Ntn1,Pax6,Rrn3,Spp1,Suz12,Tdgf1,Tns3,Trp53,Vegfc,Zbtb32,
Activated	GO:0006259	DNA metabolic process	29	347	2.293	524	13931	4.556	0	0	Ccne1,Cdyl,Chd9,Dbf4,Dnmt3b,Fancm,Helb,Hells,Icosl,Jarid1b,Jmjd1a,Jmjd1c,Jmjd2a,Jmjd2c,L3mbtl2,Msh2,Msh6,Myc,Ncor1,Nfib,Parp1,Pcaf,Set,Smarcad1,Suz12,Terf1,Trp53,Trp53bp1,Xrcc5,
Activated	GO:0031324	negative regulation of cellular metabolic process	28	347	4.937	250	13931	8.915	0	0	Foxd3,Gli2,Hells,Id1,Id3,Inpp5d,Jarid2,Klf4,Lrch4,Msh2,Msh6,Ncor1,Nr0b1,Pou5f1,Rcor2,Rest,Rybp,Sall4,Sap30,Suz12,Tbx3,Tcf3,Tcfcp2l1,Tle1,Tle4,Trp53,Trps1,Zfp57,
Activated	GO:0009892	negative regulation of metabolic process	28	347	4.199	289	13931	7.933	0	0	Foxd3,Gli2,Hells,Id1,Id3,Inpp5d,Jarid2,Klf4,Lrch4,Msh2,Msh6,Ncor1,Nr0b1,Pou5f1,Rcor2,Rest,Rybp,Sall4,Sap30,Suz12,Tbx3,Tcf3,Tcfcp2l1,Tle1,Tle4,Trp53,Trps1,Zfp57,
Activated	GO:0045934	negative regulation of nucleobase, nucleoside, nucleotide and nucleic acid metabolic process	27	347	5.448	221	13931	9.352	0	0	Foxd3,Gli2,Hells,Id1,Id3,Jarid2,Klf4,Lrch4,Msh2,Msh6,Ncor1,Nr0b1,Pou5f1,Rcor2,Rest,Rybp,Sall4,Sap30,Suz12,Tbx3,Tcf3,Tcfcp2l1,Tle1,Tle4,Trp53,Trps1,Zfp57,
Activated	GO:0065008	regulation of biological quality	26	347	1.733	613	13931	2.844	0.0044	0.011	Bmp4,Cdc42ep3,Emp1,Fblim1,Fgd1,Gsr,Htra1,Igfbp2,Inpp5d,Lefty1,Myo6,Npr1,Nr5a2,Rab27a,Rrn3,Sertad2,Shc1,Slc39a4,Slc9a9,Socs2,Socs3,Tcea1,Tfpi,Tnfsf11,Trp53,Zfp36l1,
Activated	GO:0042127	regulation of cell proliferation	25	347	3.651	293	13931	6.706	0	0	Cdca7,Fgf4,Gli2,Icosl,Id4,Inpp5d,Jarid2,Kit,Lefty1,Lifr,Mif,Morc3,Myc,Mycn,Nfib,Nodal,Notch1,Ntn1,Pax6,Spp1,Suz12,Tdgf1,Tns3,Trp53,Vegfc,
Activated	GO:0031981	nuclear lumen	25	347	1.802	568	13931	2.983	0.0028	0.007	Foxd3,Gli2,Lrch4,Mtf2,Myc,Ncl,Nr5a2,Pax6,Pcaf,Phc1,Rarg,Rcor2,Rest,Rybp,Sall4,Sap30,Six1,Smad6,Smad7,Suz12,Tcea1,Tcfcp2l1,Tcfe3,Tle1,Utf1,
Activated	GO:0031974	membrane-enclosed lumen	25	347	1.593	639	13931	2.36	0.0182	0.039	Foxd3,Gli2,Lrch4,Mtf2,Myc,Ncl,Nr5a2,Pax6,Pcaf,Phc1,Rarg,Rcor2,Rest,Rybp,Sall4,Sap30,Six1,Smad6,Smad7,Suz12,Tcea1,Tcfcp2l1,Tcfe3,Tle1,Utf1,
Activated	GO:0043233	organelle lumen	25	347	1.593	639	13931	2.36	0.0182	0.039	Foxd3,Gli2,Lrch4,Mtf2,Myc,Ncl,Nr5a2,Pax6,Pcaf,Phc1,Rarg,Rcor2,Rest,Rybp,Sall4,Sap30,Six1,Smad6,Smad7,Suz12,Tcea1,Tcfcp2l1,Tcfe3,Tle1,Utf1,
Activated	GO:0016481	negative regulation of transcription	24	347	5.248	203	13931	8.593	0	0	Foxd3,Gli2,Hells,Id1,Id3,Jarid2,Klf4,Lrch4,Ncor1,Nr0b1,Pou5f1,Rcor2,Rest,Rybp,Sall4,Sap30,Suz12,Tbx3,Tcf3,Tcfcp2l1,Tle1,Tle4,Trps1,Zfp57,
Activated	GO:0050793	regulation of developmental process	24	347	4.583	229	13931	7.822	0	0	Bmp4,Cdc42ep3,Fblim1,Fgd1,Fgf4,Gli2,Id4,Inpp5d,Nanog,Nodal,Notch1,Notch4,Nr0b1,Ntn1,Pax6,Pou5f1,Six1,Socs2,Spp1,Tcfe3,Tnfsf11,Trp53,Ulk1,Wnt3a,
Activated	GO:0005654	nucleoplasm	24	347	2.064	479	13931	3.6	0.0003	0.001	Foxd3,Gli2,Lrch4,Mtf2,Myc,Nr5a2,Pax6,Pcaf,Phc1,Rarg,Rcor2,Rest,Rybp,Sall4,Sap30,Six1,Smad6,Smad7,Suz12,Tcea1,Tcfcp2l1,Tcfe3,Tle1,Utf1,
Activated	GO:0048699	generation of neurons	23	347	3.334	293	13931	5.948	0	0	Dab1,En2,Enah,Epha4,Etv1,Etv4,Gja1,Gli2,Id4,Igsf9,Mcf2,Myo6,Notch1,Ntn1,Otx2,Pax6,Six1,Socs2,Stmn1,Trp53,Ulk1,Vegfc,Wnt3a,
Activated	GO:0022008	neurogenesis	23	347	3.083	315	13931	5.541	0	0	Dab1,En2,Enah,Epha4,Etv1,Etv4,Gja1,Gli2,Id4,Igsf9,Mcf2,Myo6,Notch1,Ntn1,Otx2,Pax6,Six1,Socs2,Stmn1,Trp53,Ulk1,Vegfc,Wnt3a,
Activated	GO:0043565	sequence-specific DNA binding	23	347	2.466	388	13931	4.405	0	0	Pou6f1,En2,Esrrb,Etv1,Etv4,Etv5,Foxd3,Gli2,Hnrpab,Irf1,Msh2,Nanog,Notch1,Nr4a1,Nr5a2,Otx2,Pax6,Pou5f1,Rarg,Six1,Six4,Terf1,Trps1,
Activated	GO:0007049	cell cycle	23	347	1.667	563	13931	2.477	0.0132	0.03	Ccne1,Cdca5,Cep55,Dbf4,Fbxo5,Gadd45a,Hells,Id4,Mapk6,Mapk4,Cited2,Msh2,Mybl2,Myc,Mycn,Rif1,Sept1,Sgol1,Skp2,Stmn1,Tcf3,Terf1,Trp53,
Activated	GO:0045892	negative regulation of transcription, DNA-dependent	22	347	6.108	163	13931	9.069	0	0	Foxd3,Gli2,Hells,Id1,Id3,Jarid2,Klf4,Ncor1,Nr0b1,Pou5f1,Rest,Rybp,Sall4,Sap30,Suz12,Tbx3,Tcf3,Tcfcp2l1,Tle1,Tle4,Trps1,Zfp57,
Activated	GO:0007389	pattern specification process	22	347	4.439	216	13931	7.312	0	0	Arc,Bmp4,Gli2,Grsf1,Ifitm1,Ift172,Ift52,Lefty1,Cited2,Nanog,Nodal,Notch1,Notch4,Otx2,Pax6,Ptch1,Sfrp1,Six1,Tcf3,Tdgf1,Wnt3a,Zic3,
Activated	GO:0044451	nucleoplasm part	22	347	1.984	456	13931	3.251	0.0011	0.003	Foxd3,Gli2,Lrch4,Mtf2,Myc,Nr5a2,Pax6,Pcaf,Phc1,Rarg,Rcor2,Rest,Sall4,Sap30,Six1,Smad6,Smad7,Suz12,Tcfcp2l1,Tcfe3,Tle1,Utf1,
Activated	GO:0045893	positive regulation of transcription, DNA-dependent	21	347	4.259	214	13931	6.926	0	0	Fubp3,Gli2,Hnrpab,Irf1,Cited2,Notch1,Nr4a1,Otx2,Pax6,Pou5f1,Rarg,Sall4,Sertad2,Sox2,Tbx3,Tcea1,Tcf3,Tcfe3,Trp53,Utf1,Zic3,
Activated	GO:0006928	cell motility	21	347	2.946	300	13931	5.066	0	0	Dab1,Enah,Epha4,Etv1,Etv4,Gja1,Gli2,Lefty1,Msh2,Nodal,Ntn1,Pax6,Pecam1,Plekhg5,Six1,Six4,Spp1,Stmn1,Tdgf1,Tns3,Ulk1,
Activated	GO:0051674	localization of cell	21	347	2.946	300	13931	5.066	0	0	Dab1,Enah,Epha4,Etv1,Etv4,Gja1,Gli2,Lefty1,Msh2,Nodal,Ntn1,Pax6,Pecam1,Plekhg5,Six1,Six4,Spp1,Stmn1,Tdgf1,Tns3,Ulk1,
Activated	GO:0000902	cell morphogenesis	21	347	2.669	329	13931	4.584	0	0	Cdc42ep3,Enah,Epha4,Etv1,Etv4,Fblim1,Fgd1,Gli2,Igsf9,Klf5,Mcf2,Mtss1,Myo6,Notch1,Ntn1,Pax6,Prickle2,Stmn1,Tcfcp2l1,Ulk1,Wnt3a,
Activated	GO:0032989	cellular structure morphogenesis	21	347	2.669	329	13931	4.584	0	0	Cdc42ep3,Enah,Epha4,Etv1,Etv4,Fblim1,Fgd1,Gli2,Igsf9,Klf5,Mcf2,Mtss1,Myo6,Notch1,Ntn1,Pax6,Prickle2,Stmn1,Tcfcp2l1,Ulk1,Wnt3a,
Activated	GO:0006915	apoptosis	21	347	1.637	523	13931	2.28	0.0226	0.047	Fgf4,Hells,Inpp5d,Irak3,Mcl1,Msh2,Msh6,Myc,Notch1,Nr4a1,Ntn1,Rab27a,Rarg,Rrn3,Rybp,Skp2,Spp1,Sulf1,Tnfsf12,Trp53,Vdac1,
Activated	GO:0048598	embryonic morphogenesis	20	347	5.254	169	13931	7.841	0	0	Cobl,Enah,Fgf4,Gli2,Grsf1,Ift172,Ift52,Myc,Myo6,Notch1,Otx2,Ptch1,Rarg,Sall4,Six1,Six4,Sox2,Spry2,Vegfc,Wnt3a,
Activated	GO:0043009	chordate embryonic development	20	347	4.688	187	13931	7.247	0	0	Bmp4,Cobl,Enah,Foxd3,Gja1,Gli2,Ifitm1,Ift172,Ift52,Msh2,Nodal,Ptch1,Rrn3,Sfrp1,Six1,Six4,Tbx3,Tdgf1,Trp53,Wnt3a,
Activated	GO:0009792	embryonic development ending in birth or egg hatching	20	347	4.605	190	13931	7.155	0	0	Bmp4,Cobl,Enah,Foxd3,Gja1,Gli2,Ifitm1,Ift172,Ift52,Msh2,Nodal,Ptch1,Rrn3,Sfrp1,Six1,Six4,Tbx3,Tdgf1,Trp53,Wnt3a,
Activated	GO:0045595	regulation of cell differentiation	19	347	6.147	140	13931	8.454	0	0	Bmp4,Fgf4,Gli2,Id4,Inpp5d,Nanog,Nodal,Notch1,Notch4,Nr0b1,Pax6,Pou5f1,Six1,Socs2,Spp1,Tcfe3,Tnfsf11,Ulk1,Wnt3a,
Activated	GO:0030182	neuron differentiation	19	347	3.138	256	13931	5.109	0	0	En2,Enah,Epha4,Etv1,Etv4,Gli2,Id4,Igsf9,Mcf2,Myo6,Notch1,Ntn1,Otx2,Pax6,Six1,Socs2,Stmn1,Ulk1,Wnt3a,
Activated	GO:0016477	cell migration	19	347	3.138	256	13931	5.109	0	0	Dab1,Enah,Epha4,Etv1,Etv4,Gja1,Gli2,Lefty1,Nodal,Ntn1,Pax6,Pecam1,Plekhg5,Six1,Six4,Spp1,Tdgf1,Tns3,Ulk1,
Activated	GO:0003002	regionalization	18	347	5.971	136	13931	8.079	0	0	Arc,Bmp4,Gli2,Grsf1,Ifitm1,Ift172,Ift52,Lefty1,Nodal,Notch1,Otx2,Pax6,Ptch1,Sfrp1,Tcf3,Tdgf1,Wnt3a,Zic3,
Activated	GO:0040007	growth	17	347	3.412	212	13931	5.204	0	0	Bmp4,Emp1,Gja1,Gli2,Htra1,Igfbp2,Inhbb,Lefty1,Notch1,Parp1,Ptch1,Sertad2,Shc1,Socs2,Socs3,Tcfcp2l1,Trp53,
Activated	GO:0002520	immune system development	17	347	3.169	227	13931	4.871	0	0	Bmp4,Hells,Icosl,Inpp5d,Jarid2,Kit,Msh2,Msh6,Plscr1,Six1,Six4,Spp1,Tcea1,Tcfe3,Tnfsf11,Wnt3a,Zbtb32,
Activated	GO:0005667	transcription factor complex	17	347	1.89	369	13931	2.643	0.0082	0.02	Foxd3,Gli2,Mtf2,Nr5a2,Pax6,Pcaf,Rarg,Rcor2,Sall4,Sap30,Six1,Smad6,Smad7,Tcfcp2l1,Tcfe3,Tle1,Utf1,
Activated	GO:0008284	positive regulation of cell proliferation	16	347	4.232	164	13931	6.005	0	0	Fgf4,Gli2,Icosl,Id4,Kit,Lifr,Myc,Mycn,Nodal,Notch1,Ntn1,Spp1,Suz12,Tdgf1,Tns3,Vegfc,
Activated	GO:0035295	tube development	16	347	3.964	174	13931	5.71	0	0	Bmp4,Cobl,Enah,Gja1,Gli2,Ift172,Ift52,Lgr4,Mycn,Nfib,Notch1,Notch4,Ptch1,Spry2,Tbx3,Tns3,
Activated	GO:0045944	positive regulation of transcription from RNA polymerase II promoter	16	347	3.866	178	13931	5.598	0	0	Fubp3,Gli2,Irf1,Notch1,Nr4a1,Otx2,Pax6,Pou5f1,Rarg,Sall4,Sox2,Tcea1,Tcf3,Trp53,Utf1,Zic3,
Activated	GO:0030030	cell projection organization and biogenesis	16	347	2.723	246	13931	4.074	0	0	Enah,Epha4,Etv1,Etv4,Gli2,Igsf9,Klf5,Mcf2,Mtss1,Myo6,Notch1,Ntn1,Pax6,Stmn1,Ulk1,Wnt3a,
Activated	GO:0048858	cell projection morphogenesis	16	347	2.723	246	13931	4.074	0	0	Enah,Epha4,Etv1,Etv4,Gli2,Igsf9,Klf5,Mcf2,Mtss1,Myo6,Notch1,Ntn1,Pax6,Stmn1,Ulk1,Wnt3a,
Activated	GO:0032990	cell part morphogenesis	16	347	2.723	246	13931	4.074	0	0	Enah,Epha4,Etv1,Etv4,Gli2,Igsf9,Klf5,Mcf2,Mtss1,Myo6,Notch1,Ntn1,Pax6,Stmn1,Ulk1,Wnt3a,
Activated	GO:0042981	regulation of apoptosis	16	347	1.945	338	13931	2.678	0.0074	0.018	Fgf4,Hells,Inpp5d,Irak3,Mcl1,Msh2,Msh6,Myc,Notch1,Nr4a1,Rab27a,Rarg,Rrn3,Skp2,Spp1,Trp53,
Activated	GO:0043067	regulation of programmed cell death	16	347	1.921	342	13931	2.628	0.0085	0.02	Fgf4,Hells,Inpp5d,Irak3,Mcl1,Msh2,Msh6,Myc,Notch1,Nr4a1,Rab27a,Rarg,Rrn3,Skp2,Spp1,Trp53,
Activated	GO:0007507	heart development	15	347	4.135	157	13931	5.71	0	0	Bmp4,Gja1,Gli2,Id1,Id3,Ift52,Cited2,Nodal,Notch1,Sall4,Shc1,Tbx3,Tdgf1,Wnt3a,Zic3,
Activated	GO:0048666	neuron development	15	347	3.14	202	13931	4.533	0	0	En2,Enah,Epha4,Etv1,Etv4,Gli2,Igsf9,Mcf2,Myo6,Notch1,Ntn1,Pax6,Stmn1,Ulk1,Wnt3a,
Activated	GO:0048534	hemopoietic or lymphoid organ development	15	347	2.98	212	13931	4.316	0	0	Bmp4,Hells,Inpp5d,Jarid2,Kit,Msh2,Plscr1,Six1,Six4,Spp1,Tcea1,Tcfe3,Tnfsf11,Wnt3a,Zbtb32,
Activated	GO:0007167	enzyme linked receptor protein signaling pathway	15	347	2.377	262	13931	3.391	0.0006	0.002	Amhr2,Bmp4,Epha1,Epha4,Htra1,Id1,Kit,Cited2,Nodal,Smad6,Smad7,Socs3,Tdgf1,Ulk1,Vegfc,
Activated	GO:0005694	chromosome	15	347	2.284	272	13931	3.231	0.0012	0.003	Cdyl,Chd9,Dnmt3b,Hells,Msh6,Pcaf,Phc1,Rif1,Sgol1,Suz12,Terf1,Trp53,Trp53bp1,Zbtb32,Zfp57,
Activated	GO:0051276	chromosome organization and biogenesis	15	347	2.191	283	13931	3.063	0.0021	0.006	Cdyl,Chd9,Hells,Jarid1b,Jmjd1a,Jmjd1c,Jmjd2a,Jmjd2c,L3mbtl2,Ncor1,Parp1,Pcaf,Set,Suz12,Terf1,
Activated	GO:0051093	negative regulation of developmental process	14	347	6.683	96	13931	7.628	0	0	Bmp4,Fgf4,Id4,Inpp5d,Nanog,Nodal,Notch1,Notch4,Nr0b1,Ntn1,Pax6,Pou5f1,Trp53,Ulk1,
Activated	GO:0000122	negative regulation of transcription from RNA polymerase II promoter	14	347	5.074	122	13931	6.395	0	0	Foxd3,Gli2,Id1,Id3,Jarid2,Nr0b1,Rybp,Sall4,Sap30,Suz12,Tcfcp2l1,Tle1,Tle4,Zfp57,
Activated	GO:0016564	transcription repressor activity	14	347	4.644	132	13931	6.01	0	0	Jarid2,Klf4,Lrch4,Ncor1,Nr0b1,Rcor2,Rest,Rybp,Tbx3,Tcfcp2l1,Tle1,Tle4,Trps1,Zbtb32,
Activated	GO:0031175	neurite development	14	347	3.321	179	13931	4.605	0	0	Enah,Epha4,Etv1,Etv4,Gli2,Igsf9,Mcf2,Myo6,Notch1,Ntn1,Pax6,Stmn1,Ulk1,Wnt3a,
Activated	GO:0051301	cell division	14	347	2.994	197	13931	4.186	0	0	Ccne1,Cdca5,Cdca7,Cep55,Dppa3,Fbxo5,Hells,Nanog,Notch1,Sept1,Sertad2,Sgol1,Terf1,Wnt3a,
Activated	GO:0044427	chromosomal part	14	347	2.403	242	13931	3.317	0.0009	0.002	Cdyl,Chd9,Dnmt3b,Hells,Msh6,Pcaf,Phc1,Rif1,Sgol1,Suz12,Terf1,Trp53,Trp53bp1,Zfp57,
Activated	GO:0065009	regulation of a molecular function	14	347	2.052	281	13931	2.707	0.0067	0.016	Dab1,Dgke,Fbxo5,Gadd45a,Kit,Myc,Nr4a1,Ptch1,Shc1,Spred2,Spry2,Spry4,Tbc1d13,Tdgf1,
Activated	GO:0009952	anterior/posterior pattern formation	13	347	6.785	88	13931	7.416	0	0	Arc,Grsf1,Ifitm1,Lefty1,Nodal,Notch1,Otx2,Pax6,Sfrp1,Tcf3,Tdgf1,Wnt3a,Zic3,
Activated	GO:0003682	chromatin binding	13	347	6.609	90	13931	7.299	0	0	Cdyl,Chd9,Gli2,Hells,Mkrn1,Msh6,Notch1,Phc1,Rest,Suz12,Tle1,Tle4,Trp53,
Activated	GO:0035239	tube morphogenesis	13	347	4.387	129	13931	5.554	0	0	Bmp4,Cobl,Enah,Gli2,Ift172,Ift52,Lgr4,Mycn,Notch1,Notch4,Ptch1,Spry2,Tbx3,
Activated	GO:0008134	transcription factor binding	13	347	3.326	166	13931	4.441	0	0	Gli2,Id3,Cited2,Nr0b1,Pcaf,Rcor2,Rybp,Sertad2,Tle1,Tle4,Trp53bp1,Utf1,Zbtb32,
Activated	GO:0001568	blood vessel development	13	347	2.827	193	13931	3.81	0.0001	0	Bmp4,Gja1,Id1,Klf5,Cited2,Notch1,Notch4,Shc1,Tbx3,Tdgf1,Tnfsf12,Vegfc,Zfp36l1,
Activated	GO:0001944	vasculature development	13	347	2.78	196	13931	3.746	0.0001	0	Bmp4,Gja1,Id1,Klf5,Cited2,Notch1,Notch4,Shc1,Tbx3,Tdgf1,Tnfsf12,Vegfc,Zfp36l1,
Activated	GO:0007417	central nervous system development	13	347	2.736	199	13931	3.684	0.0002	0	Bmp4,Dab1,En2,Gli2,Id4,Cited2,Nfib,Notch1,Otx2,Pax6,Tbx3,Trp53,Ulk1,
Activated	GO:0022402	cell cycle process	13	347	2.313	233	13931	3.05	0.0022	0.006	Cdca5,Cep55,Dbf4,Fbxo5,Gadd45a,Hells,Id4,Sgol1,Skp2,Stmn1,Tcf3,Terf1,Trp53,
Activated	GO:0006325	establishment and/or maintenance of chromatin architecture	13	347	2.261	238	13931	2.966	0.003	0.008	Cdyl,Chd9,Hells,Jarid1b,Jmjd1a,Jmjd1c,Jmjd2a,Jmjd2c,L3mbtl2,Ncor1,Pcaf,Set,Suz12,
Activated	GO:0050790	regulation of catalytic activity	13	347	2.241	240	13931	2.933	0.0033	0.008	Dab1,Dgke,Fbxo5,Gadd45a,Kit,Myc,Nr4a1,Shc1,Spred2,Spry2,Spry4,Tbc1d13,Tdgf1,
Activated	GO:0006323	DNA packaging	13	347	2.174	247	13931	2.82	0.0048	0.012	Cdyl,Chd9,Hells,Jarid1b,Jmjd1a,Jmjd1c,Jmjd2a,Jmjd2c,L3mbtl2,Ncor1,Pcaf,Set,Suz12,
Activated	GO:0045596	negative regulation of cell differentiation	12	347	7.117	78	13931	7.327	0	0	Bmp4,Fgf4,Id4,Inpp5d,Nanog,Nodal,Notch1,Notch4,Nr0b1,Pax6,Pou5f1,Ulk1,
Activated	GO:0002009	morphogenesis of an epithelium	12	347	5.338	100	13931	6.123	0	0	Cobl,Enah,Gja1,Gli2,Grsf1,Id3,Ift172,Ift52,Ptch1,Six1,Tcfcp2l1,Vegfc,
Activated	GO:0048646	anatomical structure formation	12	347	2.992	169	13931	3.868	0.0001	0	Bmp4,Foxd3,Gli2,Id1,Klf5,Notch1,Notch4,Shc1,Tnfsf12,Ulk1,Vegfc,Wnt3a,
Activated	GO:0000278	mitotic cell cycle	12	347	2.684	187	13931	3.468	0.0005	0.001	Cdca5,Cep55,Dbf4,Fbxo5,Hells,Id4,Sgol1,Skp2,Stmn1,Tcf3,Terf1,Trp53,
Activated	GO:0030097	hemopoiesis	12	347	2.624	191	13931	3.385	0.0007	0.002	Bmp4,Hells,Inpp5d,Kit,Msh2,Plscr1,Spp1,Tcea1,Tcfe3,Tnfsf11,Wnt3a,Zbtb32,
Activated	GO:0009719	response to endogenous stimulus	12	347	2.348	212	13931	2.983	0.0028	0.007	Fancm,Gadd45a,Mif,Msh2,Msh6,Parg,Parp1,Rif1,Trh,Trp53,Trp53bp1,Xrcc5,
Activated	GO:0003712	transcription cofactor activity	11	347	3.914	121	13931	4.678	0	0	Gli2,Cited2,Nr0b1,Pcaf,Rcor2,Rybp,Sertad2,Tle1,Tle4,Utf1,Zbtb32,
Activated	GO:0007409	axonogenesis	11	347	3.213	145	13931	3.957	0	0	Enah,Epha4,Etv1,Etv4,Gli2,Notch1,Ntn1,Pax6,Stmn1,Ulk1,Wnt3a,
Activated	GO:0016568	chromatin modification	11	347	3.075	151	13931	3.8	0.0001	0	Chd9,Hells,Jarid1b,Jmjd1a,Jmjd1c,Jmjd2a,Jmjd2c,L3mbtl2,Ncor1,Pcaf,Suz12,
Activated	GO:0048667	neuron morphogenesis during differentiation	11	347	3.032	153	13931	3.749	0.0001	0	Enah,Epha4,Etv1,Etv4,Gli2,Notch1,Ntn1,Pax6,Stmn1,Ulk1,Wnt3a,
Activated	GO:0048812	neurite morphogenesis	11	347	3.032	153	13931	3.749	0.0001	0	Enah,Epha4,Etv1,Etv4,Gli2,Notch1,Ntn1,Pax6,Stmn1,Ulk1,Wnt3a,
Activated	GO:0007423	sensory organ development	11	347	2.949	157	13931	3.65	0.0002	0	Bmp4,Myc,Myo6,Otx2,Pax6,Rarg,Six1,Six4,Sox2,Spry2,Wnt3a,
Activated	GO:0007420	brain development	11	347	2.89	160	13931	3.578	0.0003	0.001	Bmp4,Dab1,En2,Gli2,Id4,Nfib,Notch1,Otx2,Pax6,Tbx3,Ulk1,
Activated	GO:0048514	blood vessel morphogenesis	11	347	2.814	164	13931	3.485	0.0004	0.001	Bmp4,Gja1,Id1,Klf5,Notch1,Notch4,Shc1,Tdgf1,Tnfsf12,Vegfc,Zfp36l1,
Activated	GO:0000904	cellular morphogenesis during differentiation	11	347	2.708	170	13931	3.349	0.0008	0.002	Enah,Epha4,Etv1,Etv4,Gli2,Notch1,Ntn1,Pax6,Stmn1,Ulk1,Wnt3a,
Activated	GO:0005125	cytokine activity	11	347	2.432	188	13931	2.976	0.0029	0.008	Bmp4,Fgf4,Lefty1,Mif,Nodal,Socs2,Spp1,Spred2,Tnfsf11,Tnfsf12,Vegfc,
Activated	GO:0006974	response to DNA damage stimulus	11	347	2.302	198	13931	2.786	0.0053	0.013	Fancm,Gadd45a,Mif,Msh2,Msh6,Parg,Parp1,Rif1,Trp53,Trp53bp1,Xrcc5,
Activated	GO:0022403	cell cycle phase	11	347	2.04	222	13931	2.374	0.0175	0.038	Cdca5,Cep55,Dbf4,Fbxo5,Hells,Id4,Sgol1,Skp2,Tcf3,Terf1,Trp53,
Activated	GO:0045165	cell fate commitment	10	347	4.66	94	13931	5.085	0	0	Bmp4,Gli2,Nanog,Nodal,Notch1,Otx2,Pax6,Sox2,Spry2,Wnt3a,
Activated	GO:0040008	regulation of growth	10	347	3.235	131	13931	3.794	0.0001	0	Htra1,Igfbp2,Parp1,Ptch1,Sertad2,Shc1,Socs2,Socs3,Tcfcp2l1,Trp53,
Activated	GO:0048732	gland development	9	347	6.291	65	13931	5.887	0	0	Gli2,Cited2,Nr0b1,Pax6,Ptch1,Six1,Tbx3,Tcfcp2l1,Wnt3a,
Activated	GO:0016049	cell growth	9	347	4.516	87	13931	4.715	0	0	Emp1,Htra1,Igfbp2,Lefty1,Sertad2,Shc1,Socs2,Socs3,Trp53,
Activated	GO:0030900	forebrain development	9	347	4.404	89	13931	4.628	0	0	Bmp4,Dab1,Gli2,Id4,Nfib,Notch1,Otx2,Pax6,Tbx3,
Activated	GO:0008361	regulation of cell size	9	347	3.958	98	13931	4.266	0	0	Emp1,Htra1,Igfbp2,Lefty1,Sertad2,Shc1,Socs2,Socs3,Trp53,
Activated	GO:0001701	in utero embryonic development	9	347	3.67	105	13931	4.013	0	0	Foxd3,Gja1,Msh2,Nodal,Rrn3,Tbx3,Tdgf1,Trp53,Wnt3a,
Activated	GO:0045859	regulation of protein kinase activity	9	347	3.355	114	13931	3.717	0.0002	0	Dab1,Dgke,Gadd45a,Kit,Shc1,Spred2,Spry2,Spry4,Tdgf1,
Activated	GO:0043549	regulation of kinase activity	9	347	3.202	119	13931	3.565	0.0003	0.001	Dab1,Dgke,Gadd45a,Kit,Shc1,Spred2,Spry2,Spry4,Tdgf1,
Activated	GO:0051338	regulation of transferase activity	9	347	3.117	122	13931	3.478	0.0005	0.001	Dab1,Dgke,Gadd45a,Kit,Shc1,Spred2,Spry2,Spry4,Tdgf1,
Activated	GO:0016829	lyase activity	9	347	2.731	138	13931	3.053	0.0022	0.006	Cd38,Cth,Ddc,Fasn,Glo1,Gpt2,Npr1,Pck2,Prr6,
Activated	GO:0043066	negative regulation of apoptosis	9	347	2.649	142	13931	2.956	0.0031	0.008	Fgf4,Hells,Msh2,Myc,Notch1,Rrn3,Skp2,Spp1,Trp53,
Activated	GO:0043069	negative regulation of programmed cell death	9	347	2.609	144	13931	2.909	0.0036	0.009	Fgf4,Hells,Msh2,Myc,Notch1,Rrn3,Skp2,Spp1,Trp53,
Activated	GO:0009628	response to abiotic stimulus	9	347	2.446	153	13931	2.706	0.0068	0.016	Etv1,Hspa4,Kit,Msh2,Msh6,Myc,Pdcl2,Sox2,Trp53,
Activated	GO:0042471	ear morphogenesis	8	347	6.959	53	13931	5.898	0	0	Myc,Myo6,Otx2,Six1,Six4,Sox2,Spry2,Wnt3a,
Activated	GO:0016331	morphogenesis of embryonic epithelium	8	347	6.663	55	13931	5.747	0	0	Cobl,Enah,Gli2,Grsf1,Ift172,Ift52,Ptch1,Vegfc,
Activated	GO:0001763	morphogenesis of a branching structure	8	347	5.799	62	13931	5.272	0	0	Bmp4,Gli2,Mycn,Notch1,Notch4,Spry2,Tbx3,Tdgf1,
Activated	GO:0043583	ear development	8	347	5.399	66	13931	5.031	0	0	Myc,Myo6,Otx2,Six1,Six4,Sox2,Spry2,Wnt3a,
Activated	GO:0007178	transmembrane receptor protein serine/threonine kinase signaling pathway	8	347	4.605	76	13931	4.507	0	0	Amhr2,Bmp4,Htra1,Id1,Cited2,Nodal,Smad6,Smad7,
Activated	GO:0006260	DNA replication	8	347	2.821	119	13931	2.974	0.0029	0.008	Ccne1,Dbf4,Helb,Msh2,Msh6,Nfib,Terf1,Trp53,
Activated	GO:0001525	angiogenesis	8	347	2.654	126	13931	2.791	0.0052	0.013	Bmp4,Id1,Klf5,Notch1,Notch4,Shc1,Tnfsf12,Vegfc,
Activated	GO:0007067	mitosis	8	347	2.465	135	13931	2.573	0.01	0.023	Cdca5,Cep55,Fbxo5,Hells,Sgol1,Tcf3,Terf1,Trp53,
Activated	GO:0000087	M phase of mitotic cell cycle	8	347	2.446	136	13931	2.55	0.0107	0.025	Cdca5,Cep55,Fbxo5,Hells,Sgol1,Tcf3,Terf1,Trp53,
Activated	GO:0008083	growth factor activity	8	347	2.337	142	13931	2.415	0.0157	0.034	Bmp4,Fgf4,Inhbb,Lefty1,Nodal,Spp1,Tdgf1,Vegfc,
Activated	GO:0043065	positive regulation of apoptosis	8	347	2.253	147	13931	2.308	0.0209	0.043	Inpp5d,Msh6,Myc,Notch1,Nr4a1,Rab27a,Rarg,Trp53,
Activated	GO:0043068	positive regulation of programmed cell death	8	347	2.221	149	13931	2.266	0.0234	0.048	Inpp5d,Msh6,Myc,Notch1,Nr4a1,Rab27a,Rarg,Trp53,
Activated	GO:0007568	aging	7	347	14.422	26	13931	8	0	0	Inpp5d,Mif,Morc3,Msh2,Msh6,Tbx3,Tcfcp2l1,
Activated	GO:0007368	determination of left/right symmetry	7	347	11.417	31	13931	7.185	0	0	Ift172,Ift52,Cited2,Nodal,Notch1,Wnt3a,Zic3,
Activated	GO:0009855	determination of bilateral symmetry	7	347	10.961	32	13931	7.043	0	0	Ift172,Ift52,Cited2,Nodal,Notch1,Wnt3a,Zic3,
Activated	GO:0009799	determination of symmetry	7	347	10.961	32	13931	7.043	0	0	Ift172,Ift52,Cited2,Nodal,Notch1,Wnt3a,Zic3,
Activated	GO:0009953	dorsal/ventral pattern formation	7	347	8.303	40	13931	6.099	0	0	Bmp4,Gli2,Ift172,Ift52,Otx2,Pax6,Ptch1,
Activated	GO:0021915	neural tube development	7	347	6.683	48	13931	5.384	0	0	Bmp4,Cobl,Enah,Gli2,Ift172,Ift52,Ptch1,
Activated	GO:0042472	inner ear morphogenesis	7	347	6.683	48	13931	5.384	0	0	Myo6,Otx2,Six1,Six4,Sox2,Spry2,Wnt3a,
Activated	GO:0048754	branching morphogenesis of a tube	7	347	5.592	56	13931	4.815	0	0	Bmp4,Gli2,Mycn,Notch1,Notch4,Spry2,Tbx3,
Activated	GO:0030324	lung development	7	347	5.373	58	13931	4.69	0	0	Bmp4,Gli2,Mycn,Nfib,Notch1,Spry2,Tns3,
Activated	GO:0030323	respiratory tube development	7	347	5.269	59	13931	4.629	0	0	Bmp4,Gli2,Mycn,Nfib,Notch1,Spry2,Tns3,
Activated	GO:0048839	inner ear development	7	347	5.074	61	13931	4.512	0	0	Myo6,Otx2,Six1,Six4,Sox2,Spry2,Wnt3a,
Activated	GO:0001558	regulation of cell growth	7	347	4.215	72	13931	3.947	0	0	Htra1,Igfbp2,Sertad2,Shc1,Socs2,Socs3,Trp53,
Activated	GO:0007411	axon guidance	7	347	4.029	75	13931	3.812	0.0001	0	Enah,Epha4,Etv1,Etv4,Gli2,Ntn1,Pax6,
Activated	GO:0030099	myeloid cell differentiation	7	347	3.425	87	13931	3.335	0.0008	0.002	Bmp4,Inpp5d,Plscr1,Spp1,Tcea1,Tcfe3,Tnfsf11,
Activated	GO:0008285	negative regulation of cell proliferation	7	347	2.767	106	13931	2.727	0.0063	0.016	Inpp5d,Jarid2,Lefty1,Morc3,Nfib,Pax6,Trp53,
Activated	GO:0045664	regulation of neuron differentiation	6	347	12.362	25	13931	6.906	0	0	Gli2,Id4,Notch1,Pax6,Six1,Socs2,
Activated	GO:0003007	heart morphogenesis	6	347	9.395	31	13931	6.031	0	0	Gja1,Ift52,Nodal,Tbx3,Wnt3a,Zic3,
Activated	GO:0001840	neural plate development	6	347	6.908	40	13931	5.083	0	0	Cobl,Enah,Gli2,Ift172,Ift52,Ptch1,
Activated	GO:0007179	transforming growth factor beta receptor signaling pathway	6	347	5.872	46	13931	4.599	0	0	Amhr2,Htra1,Cited2,Nodal,Smad6,Smad7,
Activated	GO:0003714	transcription corepressor activity	6	347	5.219	51	13931	4.257	0	0	Nr0b1,Rcor2,Rybp,Tle1,Tle4,Zbtb32,
Activated	GO:0043405	regulation of MAP kinase activity	6	347	4.997	53	13931	4.132	0	0	Kit,Shc1,Spred2,Spry2,Spry4,Tdgf1,
Activated	GO:0035107	appendage morphogenesis	6	347	4.27	61	13931	3.689	0.0002	0	Fgf4,Ift52,Notch1,Ptch1,Sall4,Tbx3,
Activated	GO:0035108	limb morphogenesis	6	347	4.27	61	13931	3.689	0.0002	0	Fgf4,Ift52,Notch1,Ptch1,Sall4,Tbx3,
Activated	GO:0051094	positive regulation of developmental process	6	347	4.27	61	13931	3.689	0.0002	0	Bmp4,Gli2,Inpp5d,Ntn1,Socs2,Tnfsf11,
Activated	GO:0060173	limb development	6	347	4.12	63	13931	3.589	0.0003	0.001	Fgf4,Ift52,Notch1,Ptch1,Sall4,Tbx3,
Activated	GO:0048736	appendage development	6	347	4.12	63	13931	3.589	0.0003	0.001	Fgf4,Ift52,Notch1,Ptch1,Sall4,Tbx3,
Activated	GO:0000228	nuclear chromosome	6	347	3.613	71	13931	3.23	0.0012	0.003	Dnmt3b,Msh6,Phc1,Suz12,Zbtb32,Zfp57,
Activated	GO:0002460	adaptive immune response based on somatic recombination of immune receptors built from immunoglobulin superfamily domains	6	347	3.558	72	13931	3.189	0.0014	0.004	Icosl,Inpp5d,Msh2,Msh6,Rab27a,Spp1,
Activated	GO:0002250	adaptive immune response	6	347	3.558	72	13931	3.189	0.0014	0.004	Icosl,Inpp5d,Msh2,Msh6,Rab27a,Spp1,
Activated	GO:0009314	response to radiation	6	347	2.936	86	13931	2.677	0.0074	0.018	Kit,Msh2,Msh6,Myc,Pdcl2,Trp53,
Activated	GO:0048863	stem cell differentiation	5	347	65.244	8	13931	10.893	0	0	Fgf4,Nanog,Nodal,Pou5f1,Tcf3,
Activated	GO:0001947	heart looping	5	347	24.466	13	13931	8.325	0	0	Gja1,Ift52,Nodal,Wnt3a,Zic3,
Activated	GO:0001708	cell fate specification	5	347	12.233	21	13931	6.273	0	0	Gli2,Nanog,Notch1,Otx2,Sox2,
Activated	GO:0000790	nuclear chromatin	5	347	7.829	30	13931	4.987	0	0	Dnmt3b,Msh6,Phc1,Suz12,Zfp57,
Activated	GO:0000792	heterochromatin	5	347	6.524	35	13931	4.482	0	0	Dnmt3b,Hells,Phc1,Suz12,Zfp57,
Activated	GO:0030902	hindbrain development	5	347	6.314	36	13931	4.393	0	0	Dab1,En2,Gli2,Nfib,Ulk1,
Activated	GO:0001841	neural tube formation	5	347	6.116	37	13931	4.307	0	0	Cobl,Enah,Ift172,Ift52,Ptch1,
Activated	GO:0035282	segmentation	5	347	5.931	38	13931	4.224	0	0	Ifitm1,Sfrp1,Tcf3,Tdgf1,Wnt3a,
Activated	GO:0001839	neural plate morphogenesis	5	347	5.931	38	13931	4.224	0	0	Cobl,Enah,Ift172,Ift52,Ptch1,
Activated	GO:0001838	embryonic epithelial tube formation	5	347	5.592	40	13931	4.067	0	0	Cobl,Enah,Ift172,Ift52,Ptch1,
Activated	GO:0045597	positive regulation of cell differentiation	5	347	5.437	41	13931	3.992	0	0	Bmp4,Gli2,Inpp5d,Socs2,Tnfsf11,
Activated	GO:0035270	endocrine system development	5	347	5.29	42	13931	3.92	0	0	Gli2,Cited2,Nr0b1,Pax6,Six1,
Activated	GO:0006261	DNA-dependent DNA replication	5	347	5.15	43	13931	3.85	0.0001	0	Ccne1,Helb,Msh2,Msh6,Trp53,
Activated	GO:0043086	negative regulation of catalytic activity	5	347	5.018	44	13931	3.782	0.0001	0	Fbxo5,Gadd45a,Spred2,Spry2,Spry4,
Activated	GO:0043566	structure-specific DNA binding	5	347	4.893	45	13931	3.716	0.0002	0	Fubp3,Msh2,Msh6,Notch1,Ybx1,
Activated	GO:0003707	steroid hormone receptor activity	5	347	4.551	48	13931	3.529	0.0004	0.001	Esrrb,Nr0b1,Nr4a1,Nr5a2,Rarg,
Activated	GO:0004879	ligand-dependent nuclear receptor activity	5	347	4.448	49	13931	3.47	0.0005	0.001	Esrrb,Nr0b1,Nr4a1,Nr5a2,Rarg,
Activated	GO:0007369	gastrulation	5	347	4.164	52	13931	3.302	0.0009	0.002	Bmp4,Lefty1,Nodal,Odz4,Wnt3a,
Activated	GO:0051213	dioxygenase activity	5	347	4.077	53	13931	3.249	0.0011	0.003	Jarid1b,Jmjd1a,Jmjd1c,Jmjd2a,Jmjd2c,
Activated	GO:0016702	oxidoreductase activity, acting on single donors with incorporation of molecular oxygen, incorporation of two atoms of oxygen	5	347	4.077	53	13931	3.249	0.0011	0.003	Jarid1b,Jmjd1a,Jmjd1c,Jmjd2a,Jmjd2c,
Activated	GO:0016701	oxidoreductase activity, acting on single donors with incorporation of molecular oxygen	5	347	3.994	54	13931	3.197	0.0013	0.004	Jarid1b,Jmjd1a,Jmjd1c,Jmjd2a,Jmjd2c,
Activated	GO:0030326	embryonic limb morphogenesis	5	347	3.837	56	13931	3.097	0.0019	0.005	Fgf4,Ift52,Notch1,Ptch1,Sall4,
Activated	GO:0035113	embryonic appendage morphogenesis	5	347	3.837	56	13931	3.097	0.0019	0.005	Fgf4,Ift52,Notch1,Ptch1,Sall4,
Activated	GO:0051270	regulation of cell motility	5	347	3.764	57	13931	3.048	0.0023	0.006	Ntn1,Pax6,Pecam1,Stmn1,Tdgf1,
Activated	GO:0040012	regulation of locomotion	5	347	3.558	60	13931	2.91	0.0036	0.009	Ntn1,Pax6,Pecam1,Stmn1,Tdgf1,
Activated	GO:0044454	nuclear chromosome part	5	347	3.495	61	13931	2.865	0.0041	0.01	Dnmt3b,Msh6,Phc1,Suz12,Zfp57,
Activated	GO:0016485	protein processing	5	347	3.262	65	13931	2.697	0.0069	0.017	Ift172,Kit,Myc,Ptch1,Ulk1,
Activated	GO:0032943	mononuclear cell proliferation	5	347	3.011	70	13931	2.503	0.0123	0.028	Hells,Icosl,Inpp5d,Spp1,Zbtb32,
Activated	GO:0040011	locomotion	5	347	3.011	70	13931	2.503	0.0123	0.028	Ntn1,Pax6,Pecam1,Stmn1,Tdgf1,
Activated	GO:0046651	lymphocyte proliferation	5	347	3.011	70	13931	2.503	0.0123	0.028	Hells,Icosl,Inpp5d,Spp1,Zbtb32,
Activated	GO:0002449	lymphocyte mediated immunity	5	347	2.965	71	13931	2.467	0.0136	0.031	Icosl,Inpp5d,Msh2,Msh6,Rab27a,
Activated	GO:0019199	transmembrane receptor protein kinase activity	5	347	2.921	72	13931	2.431	0.015	0.033	Amhr2,Epha1,Epha4,Kit,Ror1,
Activated	GO:0045860	positive regulation of protein kinase activity	5	347	2.836	74	13931	2.36	0.0182	0.039	Dab1,Dgke,Kit,Shc1,Tdgf1,
Activated	GO:0007266	Rho protein signal transduction	5	347	2.796	75	13931	2.326	0.02	0.042	Ctnnal1,Fgd1,Pecam1,Plekhg3,Plekhg5,
Suppressed	GO:0043170	macromolecule metabolic process	19	35	1.654	4579	13931	2.7	0.0069	0.017	Cdx2,Cidea,Dmrt1,Dnajb14,Egln3,Eomes,Fgfr1,Gadd45g,Hsp90aa1,Lgmn,Msx2,Qk,Rb1,Rpusd4,Smarca2,Tbx15,Tec,Ube2f,Uhrf2,
Suppressed	GO:0032502	developmental process	18	35	3.032	2375	13931	5.415	0	0	Cdx2,Cfdp1,Cidea,Ddit4,Dkk1,Dmrt1,Egln3,Eomes,Fgf5,Fgfr1,Gadd45g,Hsp90aa1,Msx2,Qk,Rb1,Sema6a,Uhrf2,Utrn,
Suppressed	GO:0050789	regulation of biological process	18	35	2.333	3080	13931	4.184	0	0	Cdx2,Cfdp1,Cidea,Ddit4,Dkk1,Dmrt1,Eomes,Fgfr1,Gadd45g,Hsp90aa1,Lgmn,Msx2,Qk,Rb1,Scap,Smarca2,Tbx15,Ube2f,
Suppressed	GO:0065007	biological regulation	18	35	2.126	3379	13931	3.755	0.0001	0	Cdx2,Cfdp1,Cidea,Ddit4,Dkk1,Dmrt1,Eomes,Fgfr1,Gadd45g,Hsp90aa1,Lgmn,Msx2,Qk,Rb1,Scap,Smarca2,Tbx15,Ube2f,
Suppressed	GO:0005515	protein binding	18	35	1.711	4193	13931	2.754	0.0058	0.016	Cidea,Dkk1,Dnajb14,Fgf5,Fnbp1,Gadd45g,Hsp90aa1,Kctd10,Msx2,Phactr1,Rb1,Scap,Sema6a,Smarca2,Son,Tec,Uhrf2,Utrn,
Suppressed	GO:0048869	cellular developmental process	16	35	4.333	1482	13931	6.738	0	0	Cdx2,Cfdp1,Cidea,Ddit4,Dmrt1,Egln3,Eomes,Fgf5,Fgfr1,Gadd45g,Hsp90aa1,Msx2,Qk,Rb1,Sema6a,Uhrf2,
Suppressed	GO:0030154	cell differentiation	16	35	4.333	1482	13931	6.738	0	0	Cdx2,Cfdp1,Cidea,Ddit4,Dmrt1,Egln3,Eomes,Fgf5,Fgfr1,Gadd45g,Hsp90aa1,Msx2,Qk,Rb1,Sema6a,Uhrf2,
Suppressed	GO:0050794	regulation of cellular process	15	35	2.192	2731	13931	3.469	0.0005	0.001	Cdx2,Cfdp1,Cidea,Ddit4,Dkk1,Dmrt1,Eomes,Fgfr1,Gadd45g,Msx2,Qk,Rb1,Scap,Smarca2,Tbx15,
Suppressed	GO:0032501	multicellular organismal process	15	35	1.699	3520	13931	2.397	0.0165	0.035	Cdx2,Cfdp1,Cidea,Dkk1,Dmrt1,Eomes,Fgf5,Fgfr1,Gadd45g,Hsp90aa1,Msx2,Qk,Rb1,Sema6a,Utrn,
Suppressed	GO:0007275	multicellular organismal development	14	35	2.983	1877	13931	4.601	0	0	Cdx2,Cfdp1,Dkk1,Dmrt1,Eomes,Fgf5,Fgfr1,Gadd45g,Hsp90aa1,Msx2,Qk,Rb1,Sema6a,Utrn,
Suppressed	GO:0005634	nucleus	14	35	1.733	3221	13931	2.371	0.0177	0.037	Cdx2,Cidea,Dmrt1,Egln3,Eomes,Gadd45g,Kctd10,Msx2,Qk,Rb1,Smarca2,Son,Tbx15,Uhrf2,
Suppressed	GO:0048856	anatomical structure development	13	35	3.246	1603	13931	4.758	0	0	Cdx2,Cfdp1,Dkk1,Eomes,Fgf5,Fgfr1,Gadd45g,Hsp90aa1,Msx2,Qk,Rb1,Sema6a,Utrn,
Suppressed	GO:0019222	regulation of metabolic process	11	35	2.321	1892	13931	3.085	0.002	0.006	Cdx2,Cidea,Dmrt1,Eomes,Hsp90aa1,Msx2,Qk,Rb1,Scap,Tbx15,Ube2f,
Suppressed	GO:0003676	nucleic acid binding	11	35	1.968	2230	13931	2.491	0.0127	0.029	Cdx2,Dmrt1,Eomes,Msx2,Qk,Rb1,Rpusd4,Smarca2,Son,Tbx15,Uhrf2,
Suppressed	GO:0048731	system development	10	35	2.778	1439	13931	3.55	0.0003	0.001	Cdx2,Fgf5,Fgfr1,Gadd45g,Hsp90aa1,Msx2,Qk,Rb1,Sema6a,Utrn,
Suppressed	GO:0048519	negative regulation of biological process	9	35	4.575	790	13931	5.133	0	0	Cfdp1,Cidea,Ddit4,Dkk1,Fgfr1,Lgmn,Msx2,Rb1,Smarca2,
Suppressed	GO:0048468	cell development	9	35	3.683	979	13931	4.33	0	0	Cfdp1,Cidea,Ddit4,Egln3,Fgf5,Fgfr1,Gadd45g,Msx2,Sema6a,
Suppressed	GO:0003677	DNA binding	9	35	2.305	1559	13931	2.728	0.0063	0.017	Cdx2,Dmrt1,Eomes,Msx2,Rb1,Smarca2,Son,Tbx15,Uhrf2,
Suppressed	GO:0006915	apoptosis	8	35	6.167	523	13931	5.952	0	0	Cfdp1,Cidea,Ddit4,Egln3,Fgfr1,Gadd45g,Msx2,Sema6a,
Suppressed	GO:0012501	programmed cell death	8	35	6.084	530	13931	5.899	0	0	Cfdp1,Cidea,Ddit4,Egln3,Fgfr1,Gadd45g,Msx2,Sema6a,
Suppressed	GO:0008219	cell death	8	35	5.86	550	13931	5.751	0	0	Cfdp1,Cidea,Ddit4,Egln3,Fgfr1,Gadd45g,Msx2,Sema6a,
Suppressed	GO:0016265	death	8	35	5.86	550	13931	5.751	0	0	Cfdp1,Cidea,Ddit4,Egln3,Fgfr1,Gadd45g,Msx2,Sema6a,
Suppressed	GO:0048523	negative regulation of cellular process	8	35	4.374	734	13931	4.663	0	0	Cfdp1,Cidea,Ddit4,Dkk1,Fgfr1,Msx2,Rb1,Smarca2,
Suppressed	GO:0048513	organ development	8	35	2.733	1170	13931	3.087	0.002	0.006	Cdx2,Fgfr1,Gadd45g,Hsp90aa1,Msx2,Qk,Rb1,Utrn,
Suppressed	GO:0008283	cell proliferation	7	35	6.601	428	13931	5.81	0	0	Cfdp1,Fgf5,Fgfr1,Msx2,Rb1,Smarca2,Uhrf2,
Suppressed	GO:0009653	anatomical structure morphogenesis	7	35	3.112	900	13931	3.262	0.0011	0.003	Cdx2,Cfdp1,Dkk1,Fgfr1,Msx2,Qk,Sema6a,
Suppressed	GO:0030528	transcription regulator activity	6	35	2.438	983	13931	2.333	0.0196	0.041	Cdx2,Dmrt1,Eomes,Msx2,Rb1,Tbx15,
Suppressed	GO:0042127	regulation of cell proliferation	5	35	6.892	293	13931	5.028	0	0	Cfdp1,Fgfr1,Msx2,Rb1,Smarca2,
Suppressed	GO:0009790	embryonic development	5	35	5.21	386	13931	4.155	0	0	Cdx2,Dkk1,Eomes,Fgfr1,Msx2,
Suppressed	GO:0003700	transcription factor activity	5	35	2.844	703	13931	2.5	0.0124	0.028	Cdx2,Dmrt1,Eomes,Msx2,Tbx15,
