# Supplementary material for: Identification of Pou5f1, Sox2, and Nanog downstream target genes with statistical confidence by applying a novel algorithm to time course microarray and genome-wide chromatin immunoprecipitation data
Source: BMC Genomics. 2008 Jun 3;9:269. doi: 10.1186/1471-2164-9-269 (PMC2424064; doi:10.1186/1471-2164-9-269)
Supplement: Additional file 21 — Combined tentative target genes (TTGs) of POU5F1, SOX2, and NANOG [file 1471-2164-9-269-S21.xls]

## Sheet: Sheet1
Table S12. Combined tentative target genes (TTGs) of Pou5f1, Sox2, and Nanog
													Features of OCT4/NANOG binding site						Logratio of gene expression in lineage committed cells compared to ES*
Gene Symbol	Target Pou5f1	Target Sox2	Target Nanog	Response magnitude to Pou5f1	Response magnitude to Sox2	Response magnitude to Nanog	Response time to Pou5f1	Response time to Sox2	Response time to Nanog	Main Direction	N Match	N Mismatch	Distance from TSS, bp	CpG-rich	Repeat	N ditags for OCT4	N ditags for NANOG	SPF	TS	NS	Differen-tiated NS	MEF	Change in lineage committed cells	Predominantly regulated by Pou5f1 and Nanog	Symbol	Gene name
0610007P06Rik	0	1	0	-0.221	-0.247	0	27.07	34.02	NA	-1	1	0	-83972	0	0	4	11	4.5234	0	-0.2308	-0.2965	No data	Down-regulated	Yes	0610007P06Rik	RIKEN cDNA 0610007P06 gene
1110002N22Rik	1	0	0	-0.206	0	0	27.94	NA	NA	-1	0	0	9877	0	0	1	16	7.2872	0	-0.3828	-0.6068	-0.3699	Down-regulated	Yes	1110002N22Rik	RIKEN cDNA 1110002N22 gene
1110007M04Rik	0	1	0	-0.184	-0.323	0	116.07	51.91	NA	-1	1	0	-5415	0	0	3	6	6.1957	0	0	0	0	No change	No	1110007M04Rik	RIKEN cDNA 1110007M04 gene
1200015N20Rik	1	0	0	-0.258	0.262	0	60.59	8.97	NA	1	0	1	-7183	0	0	1	27	4.2588	-0.4068	0.3017	0.2255	0	Mixed	No	1200015N20Rik	RIKEN cDNA 1200015N20 gene
1300013J15Rik	1	0	0	-0.689	0	-0.227777	8.63	NA	NA	-1	1	0	3634	0	0	2	1	3.3512	-0.2048	-0.2574	-0.205	-0.2309	Down-regulated	Yes	1300013J15Rik	RIKEN cDNA 1300013J15 gene
1700029I01Rik	1	0	0	-0.435	-0.239	-0.229432	8.12	63.93	NA	-1	3	0	4985	0	0	2	3	4.4059	-1.32175	-1.223	-0.8818	-0.7267	Down-regulated	Yes	1700029I01Rik	RIKEN cDNA 1700029I01 gene
1700034H14Rik	1	0	0	0.364	0	0	21.48	NA	NA	1	0	0	17029	0	0	7	15	4.2519	0.31214	0.1944	0	0	Up-regulated	Yes	1700034H14Rik	RIKEN cDNA 1700034H14 gene
1810030N24Rik	1	0	1	-0.271	0	-0.183802	41.51	NA	NA	-1	1	0	6657	0	1	1	17	8.23	-0.22551	0	0	0	Down-regulated	Yes	1810030N24Rik	RIKEN cDNA 1810030N24 gene
2010001H14Rik	1	1	0	-0.366	-0.946	0	18.08	15.66	NA	-1	1	0	-646	0	0	2	1	4.4924	-0.59864	-0.7515	No data	-0.7665	Down-regulated	Yes	2010001H14Rik	RIKEN cDNA 2010001H14 gene
2200001I15Rik	1	0	1	-0.52	-0.509	-0.26535	14.66	52.08	NA	-1	3	0	1722	0	0	3	1	4.6093	-1.06048	-0.6621	No data	-0.8012	Down-regulated	Yes	2200001I15Rik	RIKEN cDNA 2200001I15 gene
2310003C23Rik	1	0	0	-0.335	0	0	10.72	NA	NA	-1	0	0	14559	0	0	2	7	4.8603	0	-0.3285	No data	-0.2348	Down-regulated	Yes	2310003C23Rik	RIKEN cDNA 2310003C23 gene
2310004I24Rik	0	0	1	-0.429	-0.179	-0.187	20.2	94.74	79.85	-1	3	0	34535	0	0	6	2	3.5846	0	0	0	-0.1825	Down-regulated	Yes	2310004I24Rik	RIKEN cDNA 2310004I24 gene
2310044G17Rik	1	1	0	-0.374	-0.355	0	19.41	20.19	NA	-1	1	0	-14456	0	1	4	6	5.3242	-0.26283	0.365	0.4435	0	Mixed	No	2310044G17Rik	RIKEN cDNA 2310044G17 gene
2410024N13Rik	1	0	0	-0.215	0	0	18.9	NA	NA	-1	0	0	11071	0	1	8	11	8.3814	0	-0.6209	No data	-0.5641	Down-regulated	Yes	2410024N13Rik	RIKEN cDNA 2410024N13 gene
2410146L05Rik	1	1	1	-1.397	-0.575	-0.309827	14.23	44.15	NA	-1	3	0	3636	0	1	2	20	10.9679	-1.39722	-1.3987	-1.1881	-1.4211	Down-regulated	Yes	2410146L05Rik	RIKEN cDNA 2410146L05 gene
2610042L04Rik	1	1	0	0.319	-0.209	0	53.73	20.72	NA	1	0	1	-550	0	0	8	11	5.5478	-0.3985	-0.2985	-0.4837	-0.2106	Down-regulated	No	2610042L04Rik	RIKEN cDNA 2610042L04 gene
2700081O15Rik	0	0	1	-0.251	0	-0.233	58.38	NA	59.17	-1	1	0	-23726	0	0	1	3	2.6588	-0.3004	0.4355	0.5311	0.1821	Mixed	No	2700081O15Rik	RIKEN cDNA 2700081O15 gene
2810003C17Rik	1	0	0	0.242	0	0.293	57.74	NA	66.02	1	1	0	520	0	0	2	1	2.8956	0	0.3143	0.2723	0	Up-regulated	Yes	2810003C17Rik	RIKEN cDNA 2810003C17 gene
2810410M20Rik	1	0	0	-0.661	-0.518	0	19.31	29.21	NA	-1	1	0	89	1	0	3	1	4.1773	-0.3922	-0.402	-0.561	-0.536	Down-regulated	Yes	2810410M20Rik	RIKEN cDNA 2810410M20 gene
4921513D23Rik	1	0	0	-0.424	0	0	2.07	NA	NA	-1	0	0	14458	0	0	7	4	5.505	0	0	0	-0.3868	Down-regulated	Yes	4921513D23Rik	Mus musculus 13 days embryo lung cDNA, RIKEN full-length enriched library, clone:D430039K03 product:unclassifiable, full insert sequence
4930405N21Rik	1	0	0	-0.329	0	0	20.81	NA	NA	-1	0	0	-8504	0	0	1	10	5.9402	-0.40059	-0.7998	-0.4087	-0.8157	Down-regulated	Yes	4930405N21Rik	RIKEN cDNA 4930405N21 gene
4930431J08Rik	0	1	0	-0.281	-0.339	0	5.94	20.97	NA	-1	1	0	-29631	0	0	1	6	3.459	-0.24265	-0.3653	No data	-0.2477	Down-regulated	Yes	4930431J08Rik	RIKEN cDNA 4930431J08 gene
4930434E21Rik	0	1	0	-0.21	-0.988	0	22.44	30.22	NA	-1	1	0	15926	1	1	11	3	4.8923	-0.30589	-0.633	No data	-0.5426	Down-regulated	Yes	4930434E21Rik	RIKEN cDNA 4930434E21 gene
4930558O21Rik	0	1	0	-0.26	-0.646	0	18.68	32.5	NA	-1	1	0	733	0	0	0	3	3.7626	-1.02941	-0.3554	No data	-0.3282	Down-regulated	Yes	4930558O21Rik	RIKEN cDNA 4930558O21 gene
4932441K18Rik	1	1	0	-0.478	-0.318	0	23.27	50.67	NA	-1	1	0	-3032	0	0	2	6	6.4567	-0.3237	-0.3634	0	-0.3906	Down-regulated	Yes	4932441K18Rik	RIKEN cDNA 4932441K18 gene
4933403G14Rik	1	0	0	0.178	0	0	11.89	NA	NA	1	0	0	-3656	0	0	4	9	4.1681	-0.34075	0	No data	0	Down-regulated	No	4933403G14Rik	RIKEN cDNA 4933403G14 gene
4933405K07Rik	1	1	1	-0.651	-0.885	-0.429	10.92	17.43	31.69	-1	3	0	1095	0	0	1	2	4.5363	No data	No data	No data	No data	No data	No	4933405K07Rik	RIKEN cDNA 4933405K07 gene
4933437F05Rik	0	0	1	-0.271	-0.488	-0.219	20.03	57.36	75.05	-1	3	0	-1620	0	0	0	2	2.6273	-0.78401	-0.83	No data	-0.8612	Down-regulated	Yes	4933437F05Rik	RIKEN cDNA 4933437F05 gene
5730590G19Rik	1	1	0	-0.544	-0.344	0	28.22	44.04	NA	-1	1	0	-4891	0	1	1	10	6.6829	-0.2022	-0.2074	-0.214	-0.2913	Down-regulated	Yes	5730590G19Rik	RIKEN cDNA 5730590G19 gene
6030408C04Rik	0	0	1	-0.304	0	-0.349437	63.63	NA	NA	-1	1	0	1537	0	0	3	1	4.7423	-0.26347	0.3959	0	-0.3451	Mixed	No	6030408C04Rik	RIKEN cDNA 6030408C04 gene
6030490I01Rik	0	0	1	-0.188	-0.181	-0.314138	22.54	91.68	NA	-1	3	0	71825	0	0	5	7	4.1208	-0.39662	0	No data	-0.211	Down-regulated	Yes	6030490I01Rik	RIKEN cDNA 6030490I01 gene
6430527G18Rik	0	0	1	-0.23	0	-0.539	19.11	NA	9.13	-1	1	0	-299	1	0	2	3	5.2823	0	0	No data	0	No change	No	6430527G18Rik	RIKEN cDNA 6430527G18 gene
6820424L24Rik	1	0	0	-0.337	-0.264	0	27.59	66.26	NA	-1	1	0	-13214	0	1	4	6	5.415	0	-0.3478	-0.5454	-0.2645	Down-regulated	Yes	6820424L24Rik	RIKEN cDNA 6820424L24 gene
7420416P09Rik	1	0	0	-0.324	0.208	0	16.53	10.23	NA	-1	0	1	-109	1	0	7	0	4.5224	-0.5552	-1.1685	-0.5721	-1.1935	Down-regulated	Yes	7420416P09Rik	RIKEN cDNA 7420416P09 gene
8430410A17Rik	1	1	1	-0.668	-0.673	-0.231	8.22	13.23	67.54	-1	3	0	-661	0	0	0	4	4.5231	-0.3764	-0.8097	-0.7984	-0.6676	Down-regulated	Yes	8430410A17Rik	RIKEN cDNA 8430410A17 gene
8430427H17Rik	0	1	0	0.196	0.291	0	20.99	9.93	NA	1	1	0	73420	0	1	6	3	2.6765	0.26257	0.604	0.4197	0	Up-regulated	Yes	8430427H17Rik	RIKEN cDNA 8430427H17 gene
9030025P20Rik	1	0	0	0.318	0.767	0	67.25	29.5	NA	1	1	0	11652	0	0	10	8	4.1938	0.35789	0.2391	0.3361	-0.1768	Mixed	No	9030025P20Rik	Mus musculus adult male liver tumor cDNA, RIKEN full-length enriched library, clone:C730016N02 product:unclassifiable, full insert sequence
A130092J06Rik	0	0	1	-0.302	0	-0.335	30.85	NA	57.55	-1	1	0	3674	0	0	3	0	2.4633	-0.27166	0	-0.179	-0.2081	Down-regulated	Yes	A130092J06Rik	RIKEN cDNA A130092J06 gene
A2m	0	0	1	-1.026	-0.504	-0.725548	24.16	11.73	15.39	-1	3	0	943	1	0	5	0	3.4824	-0.37206	1.4875	2.0812	-0.3287	Mixed	No	A2m	alpha-2-macroglobulin
A830073O21Rik	0	1	0	-0.304	-0.314	0	15.04	16	NA	-1	1	0	-10586	0	0	3	1	3.0632	-0.3576	0.7224	0.8539	0.2686	Mixed	No	A830073O21Rik	RIKEN cDNA A830073O21 gene
A930007A09Rik	1	0	1	-0.227	0	-0.228367	23.46	NA	NA	-1	1	0	-4852	1	0	6	42	15.8723	0	-0.2381	-0.2257	0	Down-regulated	Yes	A930007A09Rik	RIKEN cDNA A930007A09 gene
A930011O12Rik	1	0	0	-0.516	0.311	0	12.5	6.51	NA	-1	0	1	2082	1	0	4	4	6.0926	-1.08744	-0.3211	-0.3763	-0.7858	Down-regulated	Yes	A930011O12Rik	RIKEN cDNA A930011O12 gene
Aard	1	0	0	-0.65	0	0	20.56	NA	NA	-1	0	0	-30385	0	0	2	8	4.3521	0.7345	-0.1837	0	-0.3062	Mixed	No	Aard	alanine and arginine rich domain containing protein
Abcb1b	1	0	1	-0.315	-0.284	0.489527	18.91	53	NA	-1	1	2	14	0	0	1	4	6.1771	0	-0.7821	-0.8411	0	Down-regulated	Yes	Abcb1b	ATP-binding cassette, sub-family B (MDR/TAP), member 1B
Acot9	1	0	0	-0.469	0	0	11.67	NA	NA	-1	0	0	145	1	0	4	2	5.8266	0	-0.9854	-0.9006	0.3111	Mixed	No	Acot9	acyl-CoA thioesterase 9
Acoxl	1	0	0	-0.476	0	0	11.82	NA	NA	-1	0	0	772	0	0	4	0	3.9594	0	0	No data	0	No change	No	Acoxl	acyl-Coenzyme A oxidase-like
Acp6	1	0	1	-0.652	0	-0.392	13.91	NA	23.22	-1	1	0	792	1	0	4	1	4.7907	-0.3656	-0.4891	-0.5611	-0.3574	Down-regulated	Yes	Acp6	acid phosphatase 6, lysophosphatidic
Actl6a	0	0	1	-0.373	-0.25	-0.275	59.34	72.25	32.81	-1	3	0	-536	0	0	0	2	2.9307	-0.4972	-0.3691	-0.6934	-0.5286	Down-regulated	Yes	Actl6a	actin-like 6A
Actn3	0	0	1	-0.357	0	-0.499966	26.44	NA	NA	-1	1	0	1492	0	0	4	0	3.6233	-0.83489	-0.5741	-0.3999	-0.3958	Down-regulated	Yes	Actn3	actinin alpha 3
Acyp2	0	1	0	-0.313	-0.79	0.328359	43.52	25.9	NA	-1	1	2	157456	0	1	3	8	3.2393	-0.5499	0.5781	0.7416	0.5693	Mixed	No	Acyp2	acylphosphatase 2, muscle type
Ada	0	1	0	-0.229	-0.338	0.322	21.54	15.04	19.84	-1	1	2	-27050	0	0	0	6	2.733	0.2387	-0.5663	-0.7178	0	Mixed	No	Ada	adenosine deaminase
Adam23	1	0	1	-0.694	-0.536	-0.261082	13.38	37.16	NA	-1	3	0	-3418	0	1	1	6	5.6232	-1.18109	-0.4724	-0.1941	0	Down-regulated	Yes	Adam23	a disintegrin and metallopeptidase domain 23
Add2	0	0	1	0	0.41	-0.364	NA	51.03	59.89	1	0	1	50622	0	0	0	4	1.348	0	0.69	0.633	0	Up-regulated	No	Add2	adducin 2 (beta)
Adrb3	0	0	1	0	0	0.291168	NA	NA	NA	1	0	0	-12519	0	0	6	12	4.1098	0	0	0	0	No change	No	Adrb3	adrenergic receptor, beta 3
Agtrap	1	0	0	-0.331	0	0	51.23	NA	NA	-1	0	0	312	0	0	2	1	4.4941	-0.4846	-0.8403	-0.565	0	Down-regulated	Yes	Agtrap	angiotensin II, type I receptor-associated protein
AI450540	1	0	0	0.29	0	0	11.44	NA	NA	1	0	0	5567	0	0	1	6	3.0297	0	0	No data	0	No change	No	AI450540	expressed sequence AI450540
Aire	1	0	0	-0.94	-0.592	-0.335783	8.88	27.21	NA	-1	3	0	1758	0	0	2	1	3.9527	-0.40281	-1.4308	-0.6998	-1.5753	Down-regulated	Yes	Aire	autoimmune regulator (autoimmune polyendocrinopathy candidiasis ectodermal dystrophy)
Ak3	1	0	0	0.478	0.18	0	60.5	94.02	NA	1	1	0	39584	0	0	5	26	4.1583	0	0.3972	0.6478	0.3567	Up-regulated	Yes	Ak3	adenylate kinase 3
Ak7	1	1	0	-0.631	-0.528	0	15.64	30.84	NA	-1	1	0	1418	0	0	0	4	4.1425	-0.35892	-0.8416	-0.3646	-0.8444	Down-regulated	Yes	Ak7	adenylate kinase 7
Akap12	0	0	1	-0.182	0	-0.305	69.4	NA	16.58	-1	1	0	23383	0	1	8	10	6.8416	-0.5615	-0.247	-0.9483	0	Down-regulated	Yes	Akap12	A kinase (PRKA) anchor protein (gravin) 12
Akap2	1	1	0	0.901	-0.263	0	53.93	19.68	NA	1	0	1	-2855	0	0	2	15	4.3556	0.36335	0	-0.3635	0.3908	Mixed	No	Akap2	A kinase (PRKA) anchor protein 2
Akp2	1	0	0	-0.349	0	0	60.82	NA	NA	-1	0	0	6682	0	0	0	4	2.9218	-0.5607	-1.2373	-1.274	0	Down-regulated	Yes	Akp2	alkaline phosphatase 2, liver
Akr1b3	1	1	0	-0.757	-0.438	0	13.57	25.18	NA	-1	1	0	-26888	0	0	8	6	5.6295	-0.6299	-0.5053	-0.4919	-0.2047	Down-regulated	Yes	Akr1b3	aldo-keto reductase family 1, member B3 (aldose reductase)
Akr1b8	0	0	1	0	0	0.26176	NA	NA	NA	1	0	0	-9780	0	0	8	6	3.9128	0	-0.2108	No data	0.1781	Mixed	No	Akr1b8	aldo-keto reductase family 1, member B8
Aldoc	0	0	1	0	-0.198	-0.484378	NA	26.79	NA	-1	1	0	-120	1	0	1	2	3.5526	0.2154	0.7202	1.0136	-0.3273	Mixed	No	Aldoc	aldolase 3, C isoform
Alg13	0	1	0	-0.184	-0.617	0	63.1	23.45	NA	-1	1	0	19861	0	0	2	6	4.2433	-0.41002	-0.8169	0	-1.2692	Down-regulated	Yes	Alg13	asparagine-linked glycosylation 13 homolog (S. cerevisiae)
Alk	0	1	0	0	-0.305	0	NA	19.17	NA	-1	0	0	44986	0	0	0	9	3.1377	0	0.3009	0	0	Up-regulated	No	Alk	anaplastic lymphoma kinase
Alpk3	0	0	1	-0.244	0	-0.281	55.98	NA	43.24	-1	1	0	-624	0	0	3	1	5.2272	-0.21162	-0.2819	-0.1927	-0.2389	Down-regulated	Yes	Alpk3	alpha-kinase 3
Amacr	1	0	0	-0.428	0	0	32.32	NA	NA	-1	0	0	-4822	0	0	5	7	7.6431	-0.3144	0	0	0	Down-regulated	Yes	Amacr	alpha-methylacyl-CoA racemase
Amhr2	1	0	0	-0.438	-0.254	0	24.52	39.61	NA	-1	1	0	2737	0	0	7	0	4.451	-0.74402	-0.7015	-0.6144	-0.6645	Down-regulated	Yes	Amhr2	anti-Mullerian hormone type 2 receptor
Ampd3	0	0	1	-0.202	0.202	-0.338	97.36	43.25	61.81	-1	1	2	-26647	0	0	1	3	2.5898	0	0.224	1.0028	0	Up-regulated	No	Ampd3	AMP deaminase 3
Ankrd10	0	0	1	-0.188	-0.243	-0.243	68.82	66.01	54.62	-1	3	0	-5155	0	0	0	5	3.5555	-0.317	-0.3541	-0.3112	-0.3807	Down-regulated	Yes	Ankrd10	ankyrin repeat domain 10
Ankrd35	0	1	0	-0.261	-0.294	-0.2637	19.18	42.19	NA	-1	3	0	5930	0	0	4	2	4.6034	-0.6596	-1.2341	No data	-1.1274	Down-regulated	Yes	Ankrd35	ankyrin repeat domain 35
Aox3	1	0	0	-0.538	0.441	0	6.98	9.25	NA	-1	0	1	248	1	0	1	2	3.5477	0	-0.8583	No data	-0.6292	Down-regulated	Yes	Aox3	aldehyde oxidase 3
Apc2	0	0	1	0	0	-0.194	NA	NA	34.28	-1	0	0	-3466	0	0	1	2	3.4828	0.19315	0	0	0	Up-regulated	No	Apc2	expressed sequence AI852447
Apobec2	1	0	0	-0.604	0.403	0	22.88	14.52	NA	-1	0	1	-2014	0	0	1	3	4.6345	-0.6246	-0.8735	-0.6718	-0.8482	Down-regulated	Yes	Apobec2	apolipoprotein B editing complex 2
Apobec3	0	0	1	-0.304	-0.236	-0.411058	21.63	58.28	16.52	-1	3	0	14526	0	1	0	8	3.7383	0	0	0	-0.2216	Down-regulated	Yes	Apobec3	apolipoprotein B editing complex 3
Arc	1	0	0	-0.336	-0.197	0	12.76	89.75	NA	-1	1	0	19480	0	0	1	7	4.0972	-0.52327	0.4668	-0.4644	-0.2235	Mixed	No	Arc	activity regulated cytoskeletal-associated protein
Arid5b	0	1	0	0	-0.325	0	NA	14.53	NA	-1	0	0	-771	0	0	5	12	13.3839	0.28493	-0.4994	-0.6696	0	Mixed	No	Arid5b	AT rich interactive domain 5B (Mrf1 like)
Arl4a	0	1	0	-0.3	-0.305	-0.276	19.71	35.37	63.04	-1	3	0	37230	0	0	1	6	3.2847	-0.7073	0	-0.3789	-0.4114	Down-regulated	Yes	Arl4a	ADP-ribosylation factor-like 4A
Arl6ip5	0	1	0	0	-0.585	0.190217	NA	17.64	NA	-1	0	1	-2257	0	0	1	3	4.53	0.251	0.4258	0.1973	0.362	Up-regulated	Yes	Arl6ip5	ADP-ribosylation factor-like 6 interacting protein 5
Armcx1	0	0	1	-0.243	-0.518	-0.451	70.28	10.78	41.97	-1	3	0	-1636	0	0	2	0	2.3099	-1.0245	-0.3115	0	0	Down-regulated	Yes	Armcx1	armadillo repeat containing, X-linked 1
Arrb1	1	0	0	0.418	0.66	0	10.87	11.75	NA	1	1	0	-16454	0	0	3	3	2.8453	0	-0.2104	-0.205	-0.399	Down-regulated	No	Arrb1	arrestin, beta 1
Aspa	0	1	0	0	-0.516	0.263298	NA	21.08	NA	-1	0	1	6092	0	1	0	13	6.1691	0	-0.6884	0	-0.7234	Down-regulated	No	Aspa	aspartoacylase (aminoacylase) 2
Avpi1	0	0	1	-0.189	-0.188	0.221	5.82	91.96	19.86	-1	1	2	-7735	0	0	4	6	6.1196	0	-0.6178	No data	0	Down-regulated	Yes	Avpi1	arginine vasopressin-induced 1
B230311B06Rik	1	0	0	-0.293	0	0	38.04	NA	NA	-1	0	0	1294	0	0	3	3	6.6616	0	0.2634	0.6685	-0.2992	Mixed	No	B230311B06Rik	RIKEN cDNA B230311B06 gene
B630005N14Rik	0	0	1	0.446	0	-0.446312	70.59	NA	NA	-1	0	1	-70313	0	0	4	2	2.6292	0	0.3267	0	0	Up-regulated	Yes	B630005N14Rik	RIKEN cDNA B630005N14 gene
Bahcc1	0	0	1	0	0	-0.281	NA	NA	53.39	-1	0	0	872	1	0	1	2	3.5526	0	0	0.2131	0	Up-regulated	No	Bahcc1	cDNA sequence BC060615
Bat2	1	0	0	-0.325	0	0	1.62	NA	NA	-1	0	0	-2280	1	0	4	2	4.6535	0	0	0	0	No change	No	Bat2	HLA-B associated transcript 2
BC017133	1	1	0	-0.585	-0.27	0	25.23	38.73	NA	-1	1	0	-62158	0	1	6	11	5.3145	-0.2524	-0.2176	0	-0.1978	Down-regulated	Yes	BC017133	cDNA sequence BC017133
BC024479	1	0	0	-0.344	0	0	12.68	NA	NA	-1	0	0	-3717	0	0	1	6	5.5187	-0.2274	-0.2252	0	-0.4447	Down-regulated	Yes	BC024479	cDNA sequence BC024479
BC032203	1	1	1	-0.732	-0.511	-0.358017	4.81	19.82	44.35	-1	3	0	18979	0	0	1	8	4.4117	-0.27146	-0.717	No data	-0.7113	Down-regulated	Yes	BC032203	cDNA sequence BC032203
BC034076	1	0	1	-0.306	0.207	-0.285983	19.97	10.09	NA	-1	1	2	-158	0	1	1	3	5.4274	0.2022	-0.3916	No data	-0.3368	Mixed	No	BC034076	cDNA sequence BC034076
Bcat1	0	1	0	-0.418	-0.404	0	57.86	17.28	NA	-1	1	0	-12692	0	1	2	5	4.3515	0	-0.2758	-0.4361	0	Down-regulated	Yes	Bcat1	Mus musculus branched chain aminotransferase 1, cytosolic (Bcat1), transcript variant 2, mRNA
Bid	0	0	1	-0.428	-0.214	-0.256	19.31	51.73	49.21	-1	3	0	3207	0	0	2	0	1.9798	-0.30167	-0.555	-0.3513	0	Down-regulated	Yes	Bid	BH3 interacting domain death agonist
Birc2	0	0	1	0	0	-0.277	NA	NA	27.06	-1	0	0	-1058	0	0	0	2	2.8935	-0.2665	-0.3845	-0.3145	-0.332	Down-regulated	Yes	Birc2	baculoviral IAP repeat-containing 2
Bmf	0	0	1	0	0	-0.308281	NA	NA	NA	-1	0	0	4000	0	0	0	2	2.1409	0	0	0	0	No change	No	Bmf	Bcl2 modifying factor
Bmp4	1	1	1	-0.411	-0.239	-0.461	19.58	29.16	13.61	-1	3	0	-1313	0	0	0	7	5.952	0	-0.2746	0	0	Down-regulated	Yes	Bmp4	bone morphogenetic protein 4
Bnc2	1	1	0	-0.447	-0.411	0	11.8	19.36	NA	-1	1	0	12637	0	0	4	10	6.6946	-0.3072	-0.5338	0	0	Down-regulated	Yes	Bnc2	basonuclin 2
Bnip3	0	0	1	0	0	-0.5256	NA	NA	78.42	-1	0	0	-354	1	0	2	0	1.5197	0	0.3033	-0.1927	-0.2283	Mixed	No	Bnip3	BCL2/adenovirus E1B 19kDa-interacting protein 1, NIP3
Brd2	0	0	1	0	0	-0.203	NA	NA	29.89	-1	0	0	4076	0	0	1	2	3.3572	0	0.2464	0	0	Up-regulated	No	Brd2	ring finger protein 3
Brunol4	1	0	0	-0.63	-0.273	0	8.16	46.99	NA	-1	1	0	-61	1	0	2	1	3.4215	-0.2972	-0.6461	-0.5805	0	Down-regulated	Yes	Brunol4	bruno-like 4, RNA binding protein (Drosophila)
C030013E06Rik	1	0	0	-0.749	0	0	7.6	NA	NA	-1	0	0	-9409	0	1	4	5	5.4655	-0.45743	-0.211	-0.2142	-0.6024	Down-regulated	Yes	C030013E06Rik	RIKEN cDNA C030013E06 gene
C330002I19Rik	1	0	0	-0.184	0	0	53.83	NA	NA	-1	0	0	-28987	1	0	64	31	16.5365	0	0	0	0	No change	No	C330002I19Rik	RIKEN cDNA C330002I19 gene
C330003B14Rik	1	0	1	-0.439	-0.193	0.459857	13.6	66.52	NA	-1	1	2	32762	0	1	5	10	5.6507	0	-0.4948	0	-0.5497	Down-regulated	Yes	C330003B14Rik	RIKEN cDNA C330003B14 gene
C77080	0	1	0	0.375	0.295	0	81.49	9.32	NA	1	1	0	685	0	0	2	0	1.628	0.41533	-0.8653	-0.6471	-0.3883	Mixed	No	C77080	expressed sequence C77080
Calr	0	1	0	-0.279	-0.274	0	25.66	24.14	NA	-1	1	0	271	1	0	2	2	4.4504	0	0	0	0.2806	Up-regulated	No	Calr	calreticulin
Camk1d	0	0	1	-0.277	0.226	-0.403	22.06	11.07	15.93	-1	1	2	-1346	0	0	0	5	4.8193	-0.44763	-0.2738	0	-0.3135	Down-regulated	Yes	Camk1d	calcium/calmodulin-dependent protein kinase ID
Car13	0	1	0	0	-0.537	-0.241424	NA	17.78	NA	-1	1	0	-20654	0	0	3	4	3.9327	-0.64615	-0.5535	-0.5304	0.3003	Mixed	No	Car13	carbonic anhydrase 13
Casc4	1	0	0	-0.388	-0.483	0	5.66	22.21	NA	-1	1	0	-813	1	0	2	1	3.4315	0	0.4497	0	0.3388	Up-regulated	No	Casc4	cancer susceptibility candidate 4
Cbs	0	0	1	-0.194	0	-0.412	59.83	NA	56.47	-1	1	0	-521	1	0	0	2	1.868	0	0.4571	0	0	Up-regulated	No	Cbs	cystathionine beta-synthase
Ccdc5	0	0	1	0	0	-0.247	NA	NA	41.09	-1	0	0	-339	0	0	3	0	3.3154	0	0	No data	-0.3693	Down-regulated	Yes	Ccdc5	coiled-coil domain containing 5
Ccdc58	0	0	1	0	0	-0.183	NA	NA	74.31	-1	0	0	694	1	0	3	3	6.0154	No data	No data	No data	No data	No data	No	Ccdc58	expressed sequence AI413631
Ccdc68	1	0	0	0.24	0.572	0	11.41	23.02	NA	1	1	0	-142080	0	0	1	16	2.7051	0.67421	-0.6204	No data	0.4529	Mixed	No	Ccdc68	coiled-coil domain containing 68
Ccnb1	0	0	1	-0.267	0	-0.222	104.37	NA	51.31	-1	1	0	624	1	0	3	0	2.2527	-0.28495	-0.6695	-1.5483	-0.3933	Down-regulated	Yes	Ccnb1	cyclin B1
Ccng2	0	0	1	0.234	0.325	-0.347815	98.29	50.73	NA	1	1	2	1557	0	0	2	1	2.7615	0	0.5716	0	0.1947	Up-regulated	Yes	Ccng2	cyclin G2
Ccrn4l	0	1	0	-0.319	-0.436	0.199858	16.95	20	NA	-1	1	2	-2248	0	0	0	4	3.7395	0.9554	-0.4338	0.6474	0	Mixed	No	Ccrn4l	CCR4 carbon catabolite repression 4-like (S. cerevisiae)
Cd38	1	0	0	-0.268	0	0	32.52	NA	NA	-1	0	0	589	1	0	1	9	8.0272	0	0	0	0	No change	No	Cd38	CD38 antigen
Cdc37l1	0	1	0	0	-0.378	0	NA	22.95	NA	-1	0	0	17889	0	0	5	26	9.7729	0	-0.359	0	0	Down-regulated	No	Cdc37l1	cell division cycle 37 homolog (S. cerevisiae)-like 1
Cdc42ep3	1	0	0	-0.511	0.214	0	7.62	76.57	NA	-1	0	1	-9734	0	0	5	4	5.3922	0.31362	-0.6553	0	0.8102	Mixed	No	Cdc42ep3	CDC42 effector protein (Rho GTPase binding) 3
Cdc73	0	0	1	-0.21	-0.231	-0.411915	37.8	43.18	NA	-1	3	0	88797	0	0	0	8	2.4929	0	-0.2569	-0.334	-0.178	Down-regulated	Yes	Cdc73	Vcell division cycle 73, Paf1/RNA polymerase II complex component, homolog (S. cerevisiae)
Cdca5	1	0	0	-0.622	-0.247	0	10.46	84.97	NA	-1	1	0	-351	1	0	3	2	5.1795	-0.369	-0.3575	-0.7905	-0.6366	Down-regulated	Yes	Cdca5	cell division cycle associated 5
Cdca7	0	1	1	-0.779	-0.463	-0.29	28.49	25.32	30.21	-1	3	0	40040	0	0	5	5	4.2162	-0.30275	-0.2814	-0.8306	-0.6366	Down-regulated	Yes	Cdca7	cell division cycle associated 7
Cdh5	0	0	1	0	0	0.309	NA	NA	63.88	1	0	0	-7651	0	1	7	4	3.6718	0	0	0	0	No change	No	Cdh5	cadherin 5
Cdx2	1	0	1	1.065	0	0.925	8.67	NA	13.1	1	1	0	1298	1	0	10	3	4.0069	0.3274	0	0.2415	0	Up-regulated	Yes	Cdx2	caudal type homeo box 2
Cdyl	1	1	0	-0.259	-0.365	0	5.36	19.81	NA	-1	1	0	153	0	0	4	5	9.1134	-0.1818	-0.3667	0	-0.2511	Down-regulated	Yes	Cdyl	chromodomain protein, Y chromosome-like
Cdyl2	1	0	1	-0.482	0	-0.321683	10.58	NA	NA	-1	1	0	58996	0	0	3	9	4.2527	-0.32148	-0.5285	No data	-0.5678	Down-regulated	Yes	Cdyl2	chromodomain protein, Y chromosome-like 2
Centa1	1	0	0	-0.261	0	0	13.12	NA	NA	-1	0	0	-134	0	0	1	6	7.4524	0	-0.187	No data	0	Down-regulated	Yes	Centa1	centaurin, alpha 1
Cep170	0	1	0	0	-0.25	0	NA	29.45	NA	-1	0	0	110402	0	0	2	15	4.3856	0.30732	0.4838	0	0.3932	Up-regulated	No	Cep170	centrosomal protein 170
Cep55	1	1	1	-0.407	-0.342	-0.389	5.63	30.11	13.79	-1	3	0	13072	0	1	2	4	3.9525	-0.2855	-0.2433	-0.5754	0	Down-regulated	Yes	Cep55	centrosomal protein 55
Cep68	1	1	1	-0.402	-0.299	-0.201104	23.25	43.12	NA	-1	3	0	17651	0	0	3	25	9.0067	0	0.2058	0	-0.4494	Mixed	No	Cep68	centrosomal protein 68
Cfdp1	1	0	0	0.283	0	0	32.21	NA	NA	1	0	0	64658	0	0	4	12	3.2471	0	-0.31	-0.3161	0	Down-regulated	No	Cfdp1	craniofacial development protein 1
Cggbp1	0	0	1	0	0	-0.184	NA	NA	33.23	-1	0	0	34203	0	0	2	13	5.3338	0.24759	0.3867	0	0	Up-regulated	No	Cggbp1	CGG triplet repeat binding protein 1
Chd7	0	0	1	0	0	0.264567	NA	NA	NA	1	0	0	-2201	0	0	2	7	3.7853	-0.5749	0.2322	0	-0.8181	Mixed	No	Chd7	chromodomain helicase DNA binding protein 7
Chd9	1	0	0	-0.373	-0.304	0.186875	18.56	60.64	NA	-1	1	2	23030	0	0	3	8	5.0243	-0.4233	-0.4453	0	-0.3175	Down-regulated	Yes	Chd9	chromodomain helicase DNA binding protein 9
Ches1	1	0	1	0.561	0.239	0.234567	23.31	82.56	NA	1	3	0	-7946	0	0	11	26	5.5935	0	0	0.1852	0	Up-regulated	Yes	Ches1	checkpoint suppressor 1
Chn1	0	1	1	-0.252	-0.374	-0.202	18.57	29.9	76.02	-1	3	0	8731	0	0	2	3	3.884	0	0.204	0.2616	-0.27	Mixed	No	Chn1	chimerin (chimaerin) 1
Cidea	1	0	0	0.447	0.552	0	11.91	33.5	NA	1	1	0	-2442	0	0	1	5	3.1776	-0.3595	-0.3497	-0.3299	-0.8939	Down-regulated	No	Cidea	cell death-inducing DNA fragmentation factor, alpha subunit-like effector A
Ckap4	1	0	0	-0.308	0	0	25.13	NA	NA	-1	0	0	-20768	0	0	2	6	4.2006	0	-0.7782	-0.2347	-0.787	Down-regulated	Yes	Ckap4	cytoskeleton-associated protein 4
Cldn10	0	1	0	0	-0.413	0	NA	12.36	NA	-1	0	0	5561	0	0	0	4	3.0459	0.27501	0	0.1909	0	Up-regulated	No	Cldn10	claudin 10
Cldn5	0	0	1	0.18	-0.214	-0.291	11.87	64.95	53.89	-1	1	2	-142	1	0	2	1	3.4315	0	0	0	0	No change	No	Cldn5	claudin 5
Clybl	0	0	1	0.184	0.274	-0.465457	116.89	41.94	NA	-1	1	2	506	0	0	1	5	6.8394	0.18689	0.2517	0	0	Up-regulated	Yes	Clybl	citrate lyase beta like
Cntfr	0	0	1	0	0	-0.192	NA	NA	78.57	-1	0	0	-262	1	0	8	0	5.0055	0	0	0	0	No change	No	Cntfr	ciliary neurotrophic factor receptor
Cobl	1	0	1	-0.728	0	-0.437369	6.3	NA	35.79	-1	1	0	-4596	0	1	2	6	5.9245	-0.85466	-0.9581	-0.6897	-0.474	Down-regulated	Yes	Cobl	cordon-bleu
Commd7	0	0	1	0.62	0.195	0.264	32.71	82.91	31.22	1	3	0	-10638	0	0	2	14	3.7095	0.55345	0	0	0.228	Up-regulated	Yes	Commd7	COMM domain containing 7
Cox4nb	1	0	0	-0.387	0	0	17.22	NA	NA	-1	0	0	1958	0	0	0	6	4.9678	-0.2146	-0.2942	0	0	Down-regulated	Yes	Cox4nb	Mus musculus COX4 neighbor (Cox4nb), mRNA
Cpne5	0	0	1	0	0.3	-0.2	NA	15.94	71.38	1	0	1	-2981	0	0	4	3	3.4935	-0.26375	-0.2199	0	-0.3231	Down-regulated	Yes	Cpne5	copine V
Cryl1	0	0	1	0.273	0.346	-0.18	83.3	30.66	75.04	1	1	2	-160	0	0	2	0	1.628	0	-0.1761	0	0	Down-regulated	Yes	Cryl1	crystallin, lambda 1
Cstf3	1	0	0	-0.325	0	0	39.05	NA	NA	-1	0	0	-1726	0	1	0	11	7.4369	0.21254	0	0	-0.2461	Mixed	No	Cstf3	cleavage stimulation factor, 3' pre-RNA, subunit 3
Cth	1	0	0	-0.604	-0.332	0	10.57	60.86	NA	-1	1	0	-7037	0	1	0	9	4.7801	-0.3664	-0.9645	-1.0295	-0.7967	Down-regulated	Yes	Cth	cystathionase (cystathionine gamma-lyase)
Ctnnal1	1	1	0	-0.627	-0.627	0	28.22	23.27	NA	-1	1	0	5725	0	0	0	12	5.9458	-0.276	-0.9869	0	-1.0083	Down-regulated	Yes	Ctnnal1	catenin (cadherin associated protein), alpha-like 1
D11Ertd636e	1	1	0	-0.389	-0.968	0	17.36	20.71	NA	-1	1	0	-55	1	0	3	5	7.4128	-0.68989	-1.1793	No data	-1.2078	Down-regulated	Yes	D11Ertd636e	DNA segment, Chr 11, ERATO Doi 636, expressed
D130003B22Rik	1	0	0	-0.275	0	0	17.86	NA	NA	-1	0	0	-7012	0	0	7	14	9.8919	No data	No data	No data	No data	No data	No	D130003B22Rik	RIKEN cDNA D130003B22 gene
D14Ertd436e	1	0	0	-0.46	-0.186	0.255108	18.79	93.64	NA	-1	1	2	-4144	0	0	2	5	5.6173	0	-0.3053	0	-0.2304	Down-regulated	Yes	D14Ertd436e	DNA segment, Chr 14, ERATO Doi 436, expressed
D230004J03Rik	0	0	1	0.564	0.215	0.2151	36.19	66.4	NA	1	3	0	-19278	0	0	4	14	3.9176	0.3125	0.652	0.4701	0	Up-regulated	Yes	D230004J03Rik	RIKEN cDNA D230004J03 gene
D230012E17Rik	0	1	0	-0.18	-0.425	0	21.28	30.16	NA	-1	1	0	73861	0	1	7	4	3.8048	0	0.5406	0	-0.4257	Mixed	No	D230012E17Rik	RIKEN cDNA D230012E17 gene
D230025D16Rik	1	0	0	-0.331	-0.352	0	29.9	10.41	NA	-1	1	0	8408	0	0	0	10	4.8746	-0.2257	-0.3044	0	-0.2784	Down-regulated	Yes	D230025D16Rik	RIKEN cDNA D230025D16 gene
Dab1	1	1	1	-0.557	-0.728	-0.352	15.2	16.53	59.57	-1	3	0	1088	1	0	7	0	4.4337	-0.47672	0.4491	No data	-0.6163	Mixed	No	Dab1	disabled homolog 1 (Drosophila)
Dalrd3	0	0	1	0	0	-0.403	NA	NA	38.04	-1	0	0	3352	0	0	0	2	2.2261	0	0	No data	0	No change	No	Dalrd3	RIKEN cDNA 6330580J24 gene
Dars2	1	0	0	-0.339	0	0	33.91	NA	NA	-1	0	0	307	1	0	2	2	4.432	0	-0.3316	-0.3657	-0.4632	Down-regulated	Yes	Dars2	aspartyl-tRNA synthetase 2 (mitochondrial)
Dazl	0	1	0	-0.201	-0.405	0	100.98	19.12	NA	-1	1	0	-134257	0	0	9	4	3.6318	0	-0.4367	-0.3201	-0.3755	Down-regulated	Yes	Dazl	deleted in azoospermia-like
Dbf4	1	0	0	-0.226	0	0	11.75	NA	NA	-1	0	0	-1057	0	0	2	9	9.863	0	-0.3451	-0.8921	-0.314	Down-regulated	Yes	Dbf4	DBF4 homolog (S. cerevisiae)
Dcbld1	0	1	0	-0.342	-0.254	-0.248033	15.43	33.63	NA	-1	3	0	13034	0	1	0	7	3.5511	0	0	No data	0	No change	No	Dcbld1	discoidin, CUB and LCCL domain containing 1
Ddc	1	1	0	-0.578	-0.474	0	27.16	33.55	NA	-1	1	0	205	0	0	2	6	8.3285	0	-1.1025	-0.8973	-0.5869	Down-regulated	Yes	Ddc	dopa decarboxylase
Ddit4	1	0	0	0.326	0.47	0	9.31	17.77	NA	1	1	0	-6603	0	0	9	2	3.5505	0.3547	0.4969	0	-0.3761	Mixed	No	Ddit4	DNA-damage-inducible transcript 4
Dennd2c	0	0	1	-0.262	-0.187	-0.339	16.83	90.74	20.94	-1	3	0	5634	0	0	2	3	4.2892	-0.21352	-0.4668	No data	-0.2373	Down-regulated	Yes	Dennd2c	DENN/MADD domain containing 2C
Dgke	1	0	0	-0.447	0	0	17.7	NA	NA	-1	0	0	-944	0	0	0	7	6.3867	0	-0.3771	0	0	Down-regulated	Yes	Dgke	diacylglycerol kinase, epsilon
Dhx9	0	0	1	0	0	-0.249	NA	NA	55.84	-1	0	0	20237	0	0	2	6	4.2254	0	-0.2146	0	-0.2842	Down-regulated	Yes	Dhx9	DEAH (Asp-Glu-Ala-His) box polypeptide 9
Dlgap3	0	0	1	0	0	-0.554	NA	NA	50.08	-1	0	0	12622	1	0	7	20	8.9058	0	0	0.1879	0	Up-regulated	No	Dlgap3	discs, large (Drosophila) homolog-associated protein 3
Dmrt1	1	0	0	0.272	0.417	0	9.37	14.49	NA	1	1	0	-26830	0	1	5	9	3.4843	-0.88627	-1.0175	0	-0.9959	Down-regulated	No	Dmrt1	doublesex and mab-3 related transcription factor 1
Dnahc8	0	1	0	0	-0.332	0	NA	15.08	NA	-1	0	0	-107	1	0	0	10	6.8394	-0.59982	0.2983	No data	-0.2389	Mixed	No	Dnahc8	dynein, axonemal, heavy chain 8
Dnajb14	1	0	0	0.293	0	0	59.95	NA	NA	1	0	0	-251	1	0	5	1	2.8996	0.1885	0	0	0.235	Up-regulated	Yes	Dnajb14	DnaJ (Hsp40) homolog, subfamily B, member 14
Dnajc6	0	0	1	-0.541	-0.541	-0.347331	17.3	20.56	NA	-1	3	0	-13400	0	0	1	2	2.5616	-0.6719	-0.6828	-0.6546	-0.6443	Down-regulated	Yes	Dnajc6	DnaJ (Hsp40) homolog, subfamily C, member 6
Dnmt3b	1	1	0	-0.397	-0.217	0	58.52	88.78	NA	-1	1	0	-6166	0	0	2	14	8.1501	0	-1.351	-1.3607	-1.6227	Down-regulated	Yes	Dnmt3b	DNA methyltransferase 3B
Dock5	0	1	0	-0.235	-0.211	0	16.32	31.84	NA	-1	1	0	-38995	0	0	1	5	2.9831	0.20806	-0.3988	No data	0	Mixed	No	Dock5	dedicator of cytokinesis 5
Dpp4	1	0	0	-0.604	-0.764	0	6.09	10.73	NA	-1	1	0	4567	0	0	1	2	3.2747	-0.27498	-0.6535	-0.2426	-0.5742	Down-regulated	Yes	Dpp4	dipeptidylpeptidase 4
Dppa2	1	0	0	-0.739	-0.46	0	55.28	58.03	NA	-1	1	0	-75	0	0	1	3	5.4472	0.22246	-1.8302	-1.4352	-1.8962	Mixed	No	Dppa2	developmental pluripotency associated 2
Dppa3	1	0	1	-0.581	-0.245	0.598	20.68	74.28	7.57	-1	1	2	-1745	0	0	3	5	7.5024	-1.98216	-1.5534	-1.3898	-0.8367	Down-regulated	Yes	Dppa3	developmental pluripotency-associated 3
Dppa5	1	0	0	-0.495	0	0	43.31	NA	NA	-1	0	0	-2334	0	0	6	4	7.8916	-1.75048	-1.3944	-1.0159	-1.6587	Down-regulated	Yes	Dppa5	similar to developmental pluripotency associated 5
Dpysl4	0	1	0	-0.346	-0.233	0	27.99	29.85	NA	-1	1	0	45001	0	0	0	7	2.6858	0	0.663	0.3316	0	Up-regulated	No	Dpysl4	dihydropyrimidinase-like 4
Dsp	0	0	1	0.258	0.529	0.313	43.13	29.83	62.09	1	3	0	-17174	0	0	1	16	3.3918	0.45838	-0.7159	0.2644	-0.2459	Mixed	No	Dsp	desmoplakin
Dtx1	0	0	1	0	0	-0.301956	NA	NA	NA	-1	0	0	13017	0	0	0	2	1.6388	0	0	0	0	No change	No	Dtx1	deltex 1 homolog (Drosophila)
Dusp27	1	0	0	-0.971	-0.264	0	8.46	48.68	NA	-1	1	0	2739	0	0	2	4	5.6177	-0.5451	-0.4635	-0.3805	-0.5962	Down-regulated	Yes	Dusp27	dual specificity phosphatase 27 (putative)
Dusp4	0	1	0	0	-0.209	0.425067	NA	36.41	NA	1	0	1	-74782	0	0	5	12	3.302	0	0.1897	-0.6289	0.3797	Mixed	No	Dusp4	dual specificity phosphatase 4
E030010N08Rik	1	1	0	-0.905	-0.897	0	5.03	27.72	NA	-1	1	0	31162	0	0	7	3	4.2912	-0.69363	-0.7293	-0.7009	0	Down-regulated	Yes	E030010N08Rik	RIKEN cDNA E030010N08 gene
E130014J05Rik	1	1	1	-0.702	-0.656	-0.30485	4.01	8.65	NA	-1	3	0	-45798	0	0	4	29	8.0702	-0.4488	-0.5048	-0.3369	-0.881	Down-regulated	Yes	E130014J05Rik	RIKEN cDNA E130014J05 gene
E230002P03Rik	1	1	0	-0.178	-0.227	0	85.13	4.92	NA	-1	1	0	-25443	0	0	4	26	8.7431	0	0	0	0	No change	No	E230002P03Rik	RIKEN cDNA E230002P03 gene
Ebf1	1	1	0	-0.308	-0.487	0	4.72	13.61	NA	-1	1	0	37442	0	0	4	5	4.0117	-0.2613	0.573	0	0.5029	Mixed	No	Ebf1	early B-cell factor 1
Edd1	1	1	0	-0.31	-0.221	0	18.87	38.71	NA	-1	1	0	716	1	0	2	6	7.2733	0	0	0	0	No change	No	Edd1	E3 ubiquitin protein ligase, HECT domain containing, 1
Edg2	1	0	0	-0.601	0	0	12.82	NA	NA	-1	0	0	-250	0	0	1	9	9.1383	0.23416	-0.6301	0	0.2158	Mixed	No	Edg2	endothelial differentiation, lysophosphatidic acid G-protein-coupled receptor, 2
Eef2k	0	1	0	0	-0.325	0	NA	21.23	NA	-1	0	0	9847	0	0	3	3	4.2163	0.3327	0.3584	0.3371	0.245	Up-regulated	No	Eef2k	eukaryotic elongation factor-2 kinase
Efcab2	0	1	1	0	-0.295	-0.179466	NA	33.87	NA	-1	1	0	284	0	0	5	2	7.4728	0	-0.1971	No data	-0.2983	Down-regulated	Yes	Efcab2	EF-hand calcium binding domain 2
Egln3	1	0	1	0.376	0.422	-0.48569	11.78	54.5	33.02	1	1	2	-21651	0	0	1	8	2.8368	-0.6313	-0.3224	-0.4815	-0.4535	Down-regulated	Yes	Egln3	EGL nine homolog 3 (C. elegans)
Eif2c1	1	0	0	-0.436	-0.247	0	11.27	77.73	NA	-1	1	0	-96	1	0	2	3	5.3086	0	0.4722	0.4323	0	Up-regulated	No	Eif2c1	eukaryotic translation initiation factor 2C, 1
Eif4a2	0	0	1	0	0	-0.19445	NA	NA	NA	-1	0	0	-537	0	0	2	2	5.513	-0.18632	-0.2801	0	0	Down-regulated	Yes	Eif4a2	eukaryotic translation initiation factor 4A2
Eif4g3	0	0	1	0	0	-0.255422	NA	NA	NA	-1	0	0	1420	0	0	2	6	7.7127	0	0	0	0.2038	Up-regulated	No	Eif4g3	eukaryotic translation initiation factor 4 gamma, 3
Elavl2	0	1	0	0	-0.341	-0.183533	NA	27.16	NA	-1	1	0	-1592	0	0	2	1	4.0449	-0.26332	0	-0.2693	-0.2299	Down-regulated	Yes	Elavl2	ELAV (embryonic lethal, abnormal vision, Drosophila)-like 2 (Hu antigen B)
Emb	1	0	0	-0.59	0.237	0	27.65	19.15	NA	-1	0	1	913	0	0	4	1	5.8411	-0.5447	-1.1296	-1.1852	-0.7177	Down-regulated	Yes	Emb	embigin
Emp1	1	0	0	-0.36	0	-0.44	24.89	NA	18.52	-1	1	0	1884	0	0	3	0	2.8723	0	-1.1029	0	0.6546	Mixed	No	Emp1	epithelial membrane protein 1
Enah	1	1	1	-0.239	-0.182	-0.209082	11.42	69.06	NA	-1	3	0	-10895	0	0	6	15	8.8656	-0.4463	-0.6214	-0.4186	-0.4276	Down-regulated	Yes	Enah	enabled homolog (Drosophila)
Enpp3	1	0	0	-0.365	-0.753	0	6.84	18.41	NA	-1	1	0	1345	0	0	2	1	4.2023	0	0	0	0	No change	No	Enpp3	ectonucleotide pyrophosphatase/phosphodiesterase 3
Ensa	0	0	1	0	-0.187	-0.188483	NA	89.86	NA	-1	1	0	503	0	0	5	0	4.5251	0	0.2855	0.2381	-0.2083	Mixed	No	Ensa	endosulfine alpha
Eomes	1	0	0	0.411	0.285	0	7.14	4.43	NA	1	1	0	-72572	0	1	9	4	2.8896	1.14292	-0.5761	0	0	Mixed	No	Eomes	eomesodermin homolog (Xenopus laevis)
Epb4.1l4a	1	0	1	-0.276	0	-0.260589	11.76	NA	NA	-1	1	0	-3646	1	0	3	33	13.7148	0	0	0	-0.2207	Down-regulated	Yes	Epb4.1l4a	erythrocyte protein band 4.1-like 4a
Epb4.1l4b	1	0	0	-0.323	0	0	35.96	NA	NA	-1	0	0	-20488	0	0	8	5	5.6632	0	0.246	0.1798	0	Up-regulated	No	Epb4.1l4b	erythrocyte protein band 4.1-like 4b
Epb4.9	1	0	1	0.3	0	-0.22959	2.7	NA	NA	1	0	1	2520	0	0	10	3	4.2589	-0.2616	-0.413	-0.4045	-0.3023	Down-regulated	Yes	Epb4.9	erythrocyte protein band 4.9
Epha1	1	0	0	-0.4	0	0	1.36	NA	NA	-1	0	0	-7810	0	0	1	8	5.3811	0	-0.2348	0	0	Down-regulated	Yes	Epha1	Eph receptor A1
Epha4	1	0	0	-0.575	0	0	5.3	NA	NA	-1	0	0	61345	0	0	4	13	5.2145	-0.5755	-0.6187	0	0.3115	Mixed	No	Epha4	Eph receptor A4
Eras	0	0	1	-0.361	-0.617	-0.391031	13.21	50.5	NA	-1	3	0	902	1	0	2	1	3.4215	-1.03711	-1.5073	No data	-1.5088	Down-regulated	Yes	Eras	ES cell-expressed Ras
Erf	0	0	1	-0.351	0	-0.191	2.13	NA	53.53	-1	1	0	-13434	0	0	2	2	3.0609	0.38696	0	0	0	Up-regulated	No	Erf	Ets2 repressor factor
Esrrb	1	0	1	-1.011	0	-0.402733	18.69	NA	66.05	-1	1	0	679	0	0	1	6	7.4882	0	0	0	-0.2307	Down-regulated	Yes	Esrrb	estrogen related receptor, beta
Ets2	0	0	1	0	0	0.335	NA	NA	60.45	1	0	0	50367	0	0	4	13	3.3907	0	0	0	0	No change	No	Ets2	E26 avian leukemia oncogene 2, 3' domain
Etv1	1	1	0	-0.563	-0.277	0	12.65	43.24	NA	-1	1	0	-478	1	0	9	3	9.2054	-0.46686	0.8682	0	-0.3422	Mixed	No	Etv1	ets variant gene 1
Etv5	1	1	1	-1.334	-0.374	-0.204	9.85	47.72	73.17	-1	3	0	36417	0	1	2	23	6.9813	-0.6245	0	-1.0775	-0.7375	Down-regulated	Yes	Etv5	ets variant gene 5
F2rl1	0	1	0	0	-0.23	0	NA	21.2	NA	-1	0	0	-1232	0	0	0	7	6.0499	0	-0.568	-0.2521	0	Down-regulated	No	F2rl1	coagulation factor II (thrombin) receptor-like 1
Fads2	0	0	1	0	0	-0.258	NA	NA	55.66	-1	0	0	-983	0	0	0	2	2.9307	0	0.4686	0.2233	0	Up-regulated	No	Fads2	fatty acid desaturase 2
Fancm	1	1	0	-0.71	-0.437	0	23.91	48.4	NA	-1	1	0	39964	0	1	2	21	6.5521	0	-0.2287	-0.1864	-0.2333	Down-regulated	Yes	Fancm	Fanconi anemia, complementation group M
Fasn	1	0	0	-0.325	0	0	15.93	NA	NA	-1	0	0	5384	0	0	0	10	5.3987	0	0	0	0	No change	No	Fasn	fatty acid synthase
Fat1	1	0	1	0.202	0	0.276844	70.79	NA	NA	1	1	0	-94041	1	0	32	18	4.1396	0	-0.2018	-0.188	0.4488	Mixed	No	Fat1	FAT tumor suppressor homolog 1 (Drosophila)
Fblim1	1	1	1	-0.62	-0.633	-0.382	20.39	17.63	55.49	-1	3	0	33301	0	0	5	16	6.8073	-0.1901	-1.0492	-1.1006	-0.1917	Down-regulated	Yes	Fblim1	filamin binding LIM protein 1
Fbxo15	1	0	0	-0.939	0	0	25.03	NA	NA	-1	0	0	-22841	0	0	7	15	7.7464	-0.918	-1.219	-0.937	-1.2679	Down-regulated	Yes	Fbxo15	F-box protein 15
Fbxo2	0	0	1	0	0	-0.307	NA	NA	42.43	-1	0	0	1322	0	0	2	0	2.4315	0	0	No data	-0.4085	Down-regulated	Yes	Fbxo2	F-box only protein 2
Fbxo22	0	1	0	-0.293	-0.202	0	11.39	36	NA	-1	1	0	6763	0	0	0	6	3.741	-0.1947	-0.5382	-0.4356	-0.3557	Down-regulated	Yes	Fbxo22	F-box protein 22
Fbxo5	1	0	0	-0.694	-0.268	0	36.54	82.81	NA	-1	1	0	-752	1	0	4	2	5.8439	-0.2676	-0.5473	-1.3681	-0.4847	Down-regulated	Yes	Fbxo5	F-box protein 5
Fer1l3	1	0	0	-0.463	0.726	0	10.19	46.25	NA	1	0	1	161173	0	0	5	19	3.3428	1.10113	-0.7288	-0.2256	0.7407	Mixed	No	Fer1l3	fer-1-like 3, myoferlin (C. elegans)
Fgd1	1	0	0	-0.612	-0.298	-0.187157	43.3	71.82	NA	-1	3	0	2568	0	0	3	2	5.051	0	-0.4305	-0.5196	-0.5597	Down-regulated	Yes	Fgd1	FYVE, RhoGEF and PH domain containing 1
Fgf17	0	0	1	0	0	-0.350215	NA	NA	NA	-1	0	0	37	1	0	0	2	1.868	0	0	0	0	No change	No	Fgf17	fibroblast growth factor 17
Fgf4	0	0	1	-0.178	0	-0.337756	45.93	NA	45.32	-1	1	0	3274	0	0	2	5	5.9145	0	0	0	0	No change	No	Fgf4	fibroblast growth factor 4
Fgf5	1	0	1	0.412	0.43	0.28735	7.92	9.53	NA	1	3	0	1695	1	0	1	11	3.3583	-0.6751	-0.7908	0	-0.4173	Down-regulated	No	Fgf5	fibroblast growth factor 5
Fgfbp1	1	0	1	-0.371	0	1.13812	18.63	NA	23.19	1	0	1	-1664	0	0	3	12	4.6186	0.50322	-1.6829	-1.204	-1.5899	Mixed	No	Fgfbp1	fibroblast growth factor binding protein 1
Fgfr1	1	0	0	0.271	0	0	27.75	NA	NA	1	0	0	-286	0	0	3	2	3.4864	0.1943	0.36	0.3052	0.2867	Up-regulated	Yes	Fgfr1	fibroblast growth factor receptor 1
Fgfr2	1	0	1	0.215	0.246	0.448	18.04	40.06	17.19	1	3	0	-525	0	0	5	14	5.4059	0.94799	-0.595	0	0	Mixed	No	Fgfr2	fibroblast growth factor receptor 2
Fhod3	0	0	1	0	0	-0.410028	NA	NA	NA	-1	0	0	160066	0	1	1	11	3.1882	-0.59367	-0.5228	-0.4548	-0.3357	Down-regulated	Yes	Fhod3	formin homology 2 domain containing 3
Fmr1	0	0	1	-0.325	-0.383	-0.462	41.63	43.88	11.45	-1	3	0	45536	0	0	0	5	2.1873	0	0.2372	0	0	Up-regulated	No	Fmr1	fragile X mental retardation syndrome 1 homolog
Fnbp1	1	0	0	0.25	0	0	20.26	NA	NA	1	0	0	5094	0	0	1	24	4.2845	0	0	0	0	No change	No	Fnbp1	Mus musculus formin binding protein 1 (Fnbp1), transcript variant 1, mRNA
Foxd3	1	1	0	-0.794	-0.544	0	2.35	30.1	NA	-1	1	0	-19914	0	0	4	24	8.894	-0.5487	-0.6332	-0.5488	-0.5864	Down-regulated	Yes	Foxd3	forkhead box D3
Foxh1	0	0	1	0	0	0.258576	NA	NA	NA	1	0	0	550	1	0	9	3	3.9944	0	0	0.4547	0	Up-regulated	Yes	Foxh1	forkhead box H1
Foxp1	0	0	1	0	0	-0.309	NA	NA	45.29	-1	0	0	-376	0	0	0	9	7.4052	0	-0.2443	0	0	Down-regulated	Yes	Foxp1	forkhead box P1
Frmd4a	0	0	1	0	0	-0.26653	NA	NA	NA	-1	0	0	-10643	0	0	0	12	5.1751	0	0	0	0	No change	No	Frmd4a	FERM domain containing 4A
Fry	0	0	1	0	0	-0.259	NA	NA	54.37	-1	0	0	-95	0	0	0	2	2.9307	0	0	No data	0	No change	No	Fry	RIKEN cDNA 9330186A19 gene
Fubp3	1	0	0	-0.194	0	0	42.69	NA	NA	-1	0	0	-481	1	0	5	10	11.3816	-0.2132	0	0	0	Down-regulated	Yes	Fubp3	far upstream element (FUSE) binding protein 3
Fut9	1	1	1	-0.245	-0.599	-0.443273	11.35	18.54	NA	-1	3	0	3426	0	0	2	6	6.3179	-0.43451	0.3738	0	-0.4733	Mixed	No	Fut9	fucosyltransferase 9
Fxyd6	0	0	1	0	0.263	-0.80345	NA	31.73	9.43	-1	0	1	-20982	0	0	2	4	3.5508	-0.45429	-0.6103	-0.607	-0.3095	Down-regulated	Yes	Fxyd6	FXYD domain-containing ion transport regulator 6
Fzd2	0	0	1	0	0.18	0.272533	NA	61.64	37.2	1	1	0	-277	1	0	3	5	3.4849	-0.2324	0	0	0.3651	Mixed	No	Fzd2	frizzled homolog 2 (Drosophila)
Fzd5	0	0	1	0	0	-0.365751	NA	NA	45.23	-1	0	0	2753	0	0	10	5	9.634	0	0	0	0	No change	No	Fzd5	frizzled homolog 5 (Drosophila)
Gabarapl2	1	0	0	-0.327	0	0	59.27	NA	NA	-1	0	0	-183	0	0	2	3	6.345	0.23303	0.2509	0.3901	0	Up-regulated	No	Gabarapl2	gamma-aminobutyric acid (GABA-A) receptor-associated protein-like 2
Gadd45a	1	1	1	-0.525	-0.544	-0.197	35.63	13.1	78.54	-1	3	0	-74548	0	0	6	13	5.3952	-0.529	-0.8174	-0.2944	-0.5916	Down-regulated	Yes	Gadd45a	growth arrest and DNA-damage-inducible 45 alpha
Gadd45g	1	0	1	0.905	0.422	0.657	10.91	29.43	11.42	1	3	0	-672	1	0	7	2	3.5574	0.31959	0.739	0.7876	0.5129	Up-regulated	Yes	Gadd45g	growth arrest and DNA-damage-inducible 45 gamma
Gbp2	0	0	1	0	0.492	0.319533	NA	22.38	NA	1	1	0	29862	0	1	4	10	3.3991	-0.1924	-0.236	0	0	Down-regulated	No	Gbp2	guanylate nucleotide binding protein 2
Gbx2	0	1	0	-0.283	-0.344	0	18.56	16.68	NA	-1	1	0	-10435	0	0	8	1	4.6916	0	-0.2209	0	-0.3258	Down-regulated	Yes	Gbx2	gastrulation brain homeobox 2
Gcat	0	0	1	-0.651	0	-0.311497	44.83	NA	NA	-1	1	0	-837	0	0	2	0	2.5853	0	-0.4097	-0.5883	-0.2969	Down-regulated	Yes	Gcat	glycine C-acetyltransferase (2-amino-3-ketobutyrate-coenzyme A ligase)
Gfpt2	1	1	0	-0.657	-0.458	0	12.63	33.72	NA	-1	1	0	-54505	0	0	1	13	4.4295	-0.96563	-0.5858	-0.7521	-0.3509	Down-regulated	Yes	Gfpt2	glutamine fructose-6-phosphate transaminase 2
Gja1	1	1	1	-0.465	-0.352	0.193683	40	26.71	23.48	-1	1	2	-2343	0	0	9	15	13.81	-1.531	-0.4998	0.9972	0	Mixed	No	Gja1	gap junction membrane channel protein alpha 1
Gja7	1	1	0	-0.644	-0.3	0	9.97	45.71	NA	-1	1	0	-14605	0	0	0	8	3.7804	-0.76096	-0.3676	-0.5007	0	Down-regulated	Yes	Gja7	gap junction membrane channel protein alpha 7
Gli1	0	0	1	-0.691	-0.397	-0.253	54.45	59.16	39.87	-1	3	0	101	1	0	3	0	2.2527	-0.6468	-1.1223	-0.9964	-1.1409	Down-regulated	Yes	Gli1	GLI-Kruppel family member GLI1
Gli2	1	0	1	-1.085	0.272	-0.706	15.83	11.96	7.75	-1	1	2	4068	0	0	2	17	9.7989	-0.68932	-0.6496	-0.375	-0.4062	Down-regulated	Yes	Gli2	GLI-Kruppel family member GLI2
Glo1	1	0	0	-0.428	-0.224	0	37.16	83.96	NA	-1	1	0	-43	1	0	7	1	6.4112	0	0	0	0	No change	No	Glo1	glyoxalase 1
Glul	0	1	0	-0.593	-0.334	0	18.87	20.74	NA	-1	1	0	179156	0	0	1	14	3.5163	-0.2145	-0.1827	0	-0.528	Down-regulated	Yes	Glul	glutamate-ammonia ligase (glutamine synthetase)
Gm1631	1	0	1	-0.42	0	-0.272317	12.6	NA	NA	-1	1	0	-1099	0	0	0	8	6.7411	-0.22324	-0.6908	0	-0.752	Down-regulated	Yes	Gm1631	gene model 1631, (NCBI)
Gm1967	0	1	0	-0.443	-0.47	-0.288083	15	20.3	NA	-1	3	0	33001	1	0	3	6	3.0301	-0.672	-0.6046	-0.533	-0.4761	Down-regulated	Yes	Gm1967	gene model 1967, (NCBI)
Gngt2	0	0	1	-0.424	0.314	-0.255	19.35	10.2	47.53	-1	1	2	-550	1	0	2	1	3.437	-0.2892	-0.5935	0	-0.1835	Down-regulated	Yes	Gngt2	guanine nucleotide binding protein (G protein), gamma transducing activity polypeptide 2
Gnpnat1	1	0	0	-0.655	-0.312	-0.288	8.59	42.8	22.27	-1	3	0	1106	0	0	0	3	3.6686	-0.3777	-0.6173	-0.5748	0	Down-regulated	Yes	Gnpnat1	glucosamine-phosphate N-acetyltransferase 1
Gpa33	1	0	0	-0.573	-0.251	0	8.44	59.27	NA	-1	1	0	2191	0	0	4	0	3.3225	-0.46246	-0.3782	-0.2481	-0.4158	Down-regulated	Yes	Gpa33	glycoprotein A33 (transmembrane)
Gpc3	0	1	1	0	-0.312	-0.346692	NA	26.65	NA	-1	1	0	-18838	0	0	1	5	3.5175	-0.37978	0	0	0	Down-regulated	Yes	Gpc3	glypican 3
Gpc4	1	1	0	0.214	-0.386	0	90.31	29.11	NA	-1	0	1	1094	0	0	1	7	7.8656	-0.3282	-0.5878	-0.2903	0.5636	Mixed	No	Gpc4	glypican 4
Gpd2	1	0	0	-0.436	-0.207	0	13.16	75.11	NA	-1	1	0	12295	0	0	1	6	4.2019	-0.19292	0.2054	0	0	Mixed	No	Gpd2	glycerol phosphate dehydrogenase 2, mitochondrial
Gprc5b	1	0	0	-0.353	0.181	0	27.05	23.86	NA	-1	0	1	5951	0	0	2	6	5.5752	-0.58152	0.53	0.7851	0	Mixed	No	Gprc5b	G protein-coupled receptor, family C, group 5, member B
Gprk6	1	0	0	-0.446	-0.284	0	11.31	60.6	NA	-1	1	0	-56	0	0	3	0	3.3055	0	-0.2387	-0.3449	0	Down-regulated	Yes	Gprk6	G protein-coupled receptor kinase 6
Gpt2	1	0	0	-0.376	0.287	-0.262052	19.52	34.4	NA	-1	1	2	-51042	0	0	6	14	6.0775	0	0.4232	0.3448	-0.2674	Mixed	No	Gpt2	glutamic pyruvate transaminase (alanine aminotransferase) 2
Grcc10	0	0	1	0	0.218	-0.268	NA	84.49	44.32	-1	0	1	1118	1	0	4	0	2.7971	0.2007	0.5127	0.5997	0	Up-regulated	No	Grcc10	gene rich cluster, C10 gene
Grsf1	1	0	0	-0.195	0	0	39.95	NA	NA	-1	0	0	-3055	0	0	4	7	7.999	0	0	0	0	No change	No	Grsf1	G-rich RNA sequence binding factor 1
Gsr	1	1	0	-0.717	-0.305	0	21.1	72.95	NA	-1	1	0	1098	0	0	0	8	6.7541	-0.4895	0	0	-0.3661	Down-regulated	Yes	Gsr	glutathione reductase 1
Gtlf3a	1	0	0	-0.634	0	0	5.25	NA	NA	-1	0	0	8838	0	0	3	5	5.1707	0.2803	-0.2651	-0.3552	0	Mixed	No	Gtlf3a	gene trap locus F3a
H1f0	0	0	1	0	0	-0.52224	NA	NA	NA	-1	0	0	-10355	0	0	1	2	2.7181	0.4165	0.5002	0.2893	0	Up-regulated	No	H1f0	H1 histone family, member 0
H2afy2	0	0	1	0.194	0	-0.25	22.24	NA	51.54	-1	0	1	87696	0	0	2	4	2.5683	0	0.1929	No data	0	Up-regulated	Yes	H2afy2	H2A histone family, member Y2
H2afy3	0	0	1	0.287	0	-0.18	17.98	NA	82.57	1	0	1	2227	0	0	2	1	2.6577	0	0.2366	0	0	Up-regulated	Yes	H2afy3	H2A histone family, member Y3
Hck	0	0	1	0	0.354	-0.533	NA	12.68	28.52	-1	0	1	-1328	0	0	0	3	3.5285	-0.66035	-0.525	-0.4947	0	Down-regulated	Yes	Hck	hemopoietic cell kinase
Hey2	0	1	0	-0.182	-0.257	0	114.86	20.59	NA	-1	1	0	104821	0	0	2	13	4.1388	-0.22605	0	0	0	Down-regulated	Yes	Hey2	hairy/enhancer-of-split related with YRPW motif 2
Higd2a	1	0	0	0.296	0	0	48.03	NA	NA	1	0	0	11495	0	0	3	3	2.8719	0	0.3643	0.7117	0	Up-regulated	Yes	Higd2a	HIG1 domain family, member 2A
Hk2	1	0	0	-0.457	0	0	6.91	NA	NA	-1	0	0	1443	1	0	6	0	3.5921	0	-1.0638	-1.2344	-0.475	Down-regulated	Yes	Hk2	hexokinase 2
Hltf	0	0	1	-0.365	-0.217	-0.187	16.63	59.86	54.75	-1	3	0	70110	0	0	3	3	2.7155	0	-0.4324	0	-0.3824	Down-regulated	Yes	Hltf	helicase-like transcription factor
Hmgb2l1	1	0	0	-0.56	-0.363	0.345051	15.37	44.25	NA	-1	1	2	2533	0	1	3	2	5.0668	0	-0.6515	-0.4473	-0.7737	Down-regulated	Yes	Hmgb2l1	high mobility group box 2-like 1
Hnrpab	1	0	0	-0.423	-0.314	0	23.08	54.64	NA	-1	1	0	91	1	0	1	3	4.3866	-0.1844	0	0	-0.2774	Down-regulated	Yes	Hnrpab	heterogeneous nuclear ribonucleoprotein A/B
Hs6st2	0	1	1	0	-0.223	0.573517	NA	64.9	NA	1	0	1	-2828	0	0	2	7	3.6851	-0.4053	-0.2858	-0.2961	0.7271	Mixed	No	Hs6st2	heparan sulfate 6-O-sulfotransferase 2
Hsd17b11	0	0	1	-0.205	0	-0.326	36.78	NA	26.26	-1	1	0	-298	1	0	2	5	6.6746	0	0	0.3339	0	Up-regulated	No	Hsd17b11	hydroxysteroid (17-beta) dehydrogenase 11
Hsf2bp	0	0	1	-0.871	-0.352	-0.328735	25.17	46.26	63.67	-1	3	0	7204	0	0	0	2	1.8636	-0.64343	-1.1845	-0.7354	-1.2184	Down-regulated	Yes	Hsf2bp	heat shock transcription factor 2 binding protein
Hsp90aa1	1	0	0	0.334	0	0	49.35	NA	NA	1	0	0	1094	0	0	8	3	4.4469	0	-0.5419	-0.7003	-0.2026	Down-regulated	No	Hsp90aa1	heat shock protein 90kDa alpha (cytosolic), class A member 1
Hspa4	1	0	0	-0.318	0	0.21935	2.68	NA	NA	-1	0	1	-10943	0	1	1	7	4.6961	0.2107	-0.1925	-0.5774	-0.3079	Mixed	No	Hspa4	Mus musculus heat shock protein 4 (Hspa4), mRNA
Htra1	1	0	1	-0.472	0	-0.211783	32.28	NA	NA	-1	1	0	2341	0	0	1	4	5.0947	1.2829	-0.7096	0	0	Mixed	No	Htra1	HtrA serine peptidase 1
I830134H01Rik	1	0	0	-0.334	0.233	0	11.11	5.06	NA	-1	0	1	-86	1	0	1	2	3.5696	No data	No data	No data	No data	No data	No	I830134H01Rik	RIKEN cDNA I830134H01 gene
Icosl	1	0	1	-0.454	-0.177	-0.190167	9.11	70.69	NA	-1	3	0	-1327	0	0	4	0	3.7009	0.2309	-0.661	-0.4701	-0.9022	Mixed	No	Icosl	icos ligand
Ict1	1	0	0	-0.456	-0.184	0	49.59	83.4	NA	-1	1	0	6240	0	0	1	7	5.3023	0	0	0	0	No change	No	Ict1	immature colon carcinoma transcript 1
Id3	1	0	1	-0.494	0	0.643575	7.5	NA	NA	1	0	1	3018	0	0	9	21	5.6781	-0.6648	0.4353	0.1799	0.5385	Mixed	No	Id3	inhibitor of DNA binding 3
Id4	0	1	0	-0.237	-0.296	0	70.01	10.99	NA	-1	1	0	-15726	0	0	3	4	4.1832	0	0.1955	0.7503	0.3689	Up-regulated	No	Id4	inhibitor of DNA binding 4
Idi1	0	0	1	0	0	-0.852	NA	NA	5.08	-1	0	0	20168	0	0	4	4	4.2841	0	0	0	0	No change	No	Idi1	isopentenyl-diphosphate delta isomerase
Ier2	1	0	1	-1.105	-0.257	-0.184	15.08	58.66	46.12	-1	3	0	-1254	1	0	1	3	4.132	-0.4011	-0.5293	-0.3773	-0.2004	Down-regulated	Yes	Ier2	immediate early response 2
Ifitm1	1	1	1	-0.721	-0.467	-0.342317	24.75	26.71	NA	-1	3	0	-4719	0	0	1	10	6.7035	-0.86103	-0.7804	-0.7995	-0.9329	Down-regulated	Yes	Ifitm1	interferon induced transmembrane protein 1
Ifitm2	1	1	1	-0.432	-0.266	-0.335597	36.57	44.63	NA	-1	3	0	-3036	0	0	4	19	12.1902	-0.6176	-0.4402	0	0	Down-regulated	Yes	Ifitm2	interferon induced transmembrane protein 2
Ifitm7	1	1	0	-0.516	-0.41	0	16.48	31.78	NA	-1	1	0	7863	0	0	2	7	5.5974	-0.8385	-0.7813	-0.3323	-0.1799	Down-regulated	Yes	Ifitm7	interferon induced transmembrane protein 7
Ift172	1	0	0	-0.372	0.241	0	45.92	30.84	NA	-1	0	1	-1565	0	0	4	1	5.3145	0.1856	0	0.3109	0	Up-regulated	No	Ift172	intraflagellar transport 172 homolog (Chlamydomonas)
Ift52	1	0	0	-0.287	0	0	18.5	NA	NA	-1	0	0	14808	0	0	9	9	7.5657	0	-0.1887	0	-0.2417	Down-regulated	Yes	Ift52	intraflagellar transport 52 homolog (Chlamydomonas)
Igfbp2	1	1	1	-0.258	-0.198	-0.265327	67.8	64.65	NA	-1	3	0	-31310	0	1	0	29	6.9335	-0.6901	0.4049	-0.8364	-1.1407	Mixed	No	Igfbp2	insulin-like growth factor binding protein 2
Igsf21	0	0	1	0	0	-0.544	NA	NA	10.14	-1	0	0	-18061	0	0	1	3	2.8283	0	0	0	0	No change	No	Igsf21	cDNA sequence BC055811
Igsf4a	0	1	0	0	-0.22	0	NA	36.31	NA	-1	0	0	3568	0	0	4	1	4.4009	0	0.3368	0	-0.3226	Mixed	No	Igsf4a	immunoglobulin superfamily, member 4A
Igsf9	1	0	0	-0.37	0.207	0.1889	36.69	10.28	NA	1	1	2	-555	0	0	3	3	3.7301	0	-0.5655	-0.5937	-0.5134	Down-regulated	Yes	Igsf9	immunoglobulin superfamily, member 9
Il17d	1	0	0	-0.342	-0.213	0	14.75	83.92	NA	-1	1	0	40189	1	0	23	14	8.2074	-0.1877	0.2453	0.4133	0.1782	Mixed	No	Il17d	interleukin 17D
Il17rd	1	0	1	-0.199	0	-0.215	23.33	NA	40.65	-1	1	0	959	0	0	2	10	10.4844	0	0	0	0	No change	No	Il17rd	interleukin 17 receptor D
Impa2	1	0	0	-0.712	0	0	35.53	NA	NA	-1	0	0	-29753	0	0	2	17	6.2971	-0.3043	-0.6654	-1.2047	-0.8451	Down-regulated	Yes	Impa2	inositol (myo)-1(or 4)-monophosphatase 2
Inhbb	0	0	1	-0.896	0.304	-0.897	16.2	7.32	6.3	-1	1	2	115799	0	0	2	12	3.892	-0.26916	0.7606	0.7357	0	Mixed	No	Inhbb	inhibin beta-B
Ipo8	0	0	1	0	-0.197	-0.26	NA	81.77	56.09	-1	1	0	-10701	0	0	3	0	1.9381	0	0	0	-0.1994	Down-regulated	Yes	Ipo8	importin 8
Irak3	1	0	0	-0.349	-0.216	0.226867	15.16	69.96	NA	-1	1	2	29553	0	0	5	5	4.4955	0	0	0	0	No change	No	Irak3	interleukin-1 receptor-associated kinase 3
Isl2	0	1	0	0	-0.309	0	NA	15.35	NA	-1	0	0	56703	0	0	1	9	3.6423	0.67904	0.3102	0.2395	0.4161	Up-regulated	No	Isl2	Mus musculus insulin related protein 2 (islet 2) (Isl2), mRNA
Islr2	1	0	0	-0.361	0	0	18.27	NA	NA	-1	0	0	1024	0	0	2	1	4.4701	0	0	0	0	No change	No	Islr2	immunoglobulin superfamily containing leucine-rich repeat 2
Itga9	1	0	0	-0.507	0	0	13.9	NA	NA	-1	0	0	1776	1	0	2	9	7.7181	0	0	-0.1815	0.1997	Mixed	No	Itga9	integrin alpha 9
Itgb7	1	0	0	-0.415	0.18	-0.489	10.97	11.82	33.28	-1	1	2	-8784	0	0	2	2	3.3651	-0.44011	-0.516	0	-0.3486	Down-regulated	Yes	Itgb7	integrin beta 7
Itpka	1	1	0	-0.524	-0.181	-0.213653	9.33	46.89	NA	-1	3	0	-11632	0	0	4	4	4.8579	-0.27318	-0.3111	No data	-0.5439	Down-regulated	Yes	Itpka	inositol 1,4,5-trisphosphate 3-kinase A
Itpr3	0	0	1	0	0	-0.225	NA	NA	46.79	-1	0	0	1363	0	0	1	2	4.3026	0.34085	-0.7119	-0.2597	0.2492	Mixed	No	Itpr3	inositol 1,4,5-triphosphate receptor 3
Jak3	0	0	1	-0.229	0	-0.187	22.78	NA	78.89	-1	1	0	-387	0	0	3	0	3.3154	0	0	0	0	No change	No	Jak3	Janus kinase 3
Jam2	1	1	1	-1.457	-0.62	-0.3865	7.4	19.59	NA	-1	3	0	-4910	0	0	7	13	10.3183	-1.77904	0.2936	0	-0.309	Mixed	No	Jam2	junction adhesion molecule 2
Jarid1b	1	1	1	-0.534	-0.318	-0.251	12.55	32.23	38.96	-1	3	0	-24687	0	0	4	38	10.6675	-0.327	-0.7248	-0.607	-0.5378	Down-regulated	Yes	Jarid1b	jumonji, AT rich interactive domain 1B (Rbp2 like)
Jarid2	1	1	1	-0.698	-0.357	-0.279	20.3	55.57	52.46	-1	3	0	-24413	0	0	17	21	10.6853	-0.206	-0.6701	-0.6185	-1.1097	Down-regulated	Yes	Jarid2	jumonji, AT rich interactive domain 2
Jmjd2c	1	0	0	-0.542	-0.236	0	9.9	66.96	NA	-1	1	0	-6376	0	0	4	5	5.9893	-0.4528	-0.4952	-0.3916	-0.5391	Down-regulated	Yes	Jmjd2c	jumonji domain containing 2C
Jub	0	0	1	-0.239	-0.211	0.227	19.25	70.83	19.87	-1	1	2	4754	0	0	1	3	3.8267	-0.33165	-0.9322	-0.5491	-0.2018	Down-regulated	Yes	Jub	ajuba
Jup	1	0	0	-0.387	0	0	15.71	NA	NA	-1	0	0	-3371	0	0	2	3	4.8183	0	-0.2996	0	0	Down-regulated	Yes	Jup	junction plakoglobin
Kbtbd8	1	0	0	-0.308	-0.335	0	49.29	46.7	NA	-1	1	0	290	1	0	4	3	6.6585	-0.1976	-0.3172	0	-0.4082	Down-regulated	Yes	Kbtbd8	kelch repeat and BTB (POZ) domain containing 8
Kcnh2	1	0	0	-0.364	0	0	26.05	NA	NA	-1	0	0	390	1	0	4	1	4.8212	0	0	0	-0.2418	Down-regulated	Yes	Kcnh2	potassium voltage-gated channel, subfamily H (eag-related), member 2
Kctd10	1	0	0	0.272	0.482	0.25	56.91	54.36	43.87	1	3	0	1466	0	0	2	1	2.7794	0.30463	-0.2148	0	0.3194	Mixed	No	Kctd10	potassium channel tetramerisation domain containing 10
Kifc3	0	1	0	-0.176	-0.292	0	72	36.63	NA	-1	1	0	-4157	0	0	2	3	4.5949	0	0.2025	0.4511	0	Up-regulated	No	Kifc3	kinesin family member C3
Kit	1	0	1	-0.587	-0.76	-0.342449	17.55	9.17	NA	-1	3	0	1898	0	0	2	4	6.1304	-0.83848	-0.2373	0.1976	-0.6511	Mixed	No	Kit	kit oncogene
Klf2	1	1	0	-0.828	-0.465	0	5.64	17.04	NA	-1	1	0	-2785	0	0	2	3	5.0313	-0.90328	-1.1047	-1.3089	-0.4546	Down-regulated	Yes	Klf2	Kruppel-like factor 2 (lung)
Klf4	1	1	1	-0.523	-0.371	-0.433	27.09	22.21	28.94	-1	3	0	56241	0	0	1	14	4.5541	-0.86527	-1.0014	-0.9997	0.2154	Mixed	No	Klf4	Kruppel-like factor 4 (gut)
Klf5	1	0	0	-0.629	0	0.324	9.52	NA	40.07	-1	0	1	-22363	0	0	0	11	4.1371	0	-0.9535	-0.6535	-0.5628	Down-regulated	Yes	Klf5	chemokine-like factor
Krt17	1	0	0	-0.558	-0.584	0	16.55	37.71	NA	-1	1	0	-10797	0	0	1	6	4.3448	-0.72723	-1.2491	-0.4893	-1.1923	Down-regulated	Yes	Krt17	keratin 17
Krtap21-1	0	0	1	0	0	-0.315	NA	NA	38.2	-1	0	0	2127	0	1	0	2	2.4702	0	0	0	0	No change	No	Krtap21-1	keratin associated protein 21-1
L3mbtl2	1	0	0	-0.287	0	0	27.53	NA	NA	-1	0	0	-603	1	0	5	4	7.972	-0.3197	-0.4795	-0.4713	-0.5886	Down-regulated	Yes	L3mbtl2	l(3)mbt-like 2 (Drosophila)
Lamc1	0	1	0	-0.713	-0.335	0	9.47	13.59	NA	-1	1	0	-1289	1	0	2	1	3.1839	0	0	0	0	No change	No	Lamc1	laminin, gamma 1
Laptm5	1	0	0	-0.557	-0.448	0	11.09	35.23	NA	-1	1	0	7939	0	0	2	2	3.4431	0	-0.4182	0	0	Down-regulated	Yes	Laptm5	lysosomal-associated protein transmembrane 5
Lats2	0	0	1	0	0	0.237743	NA	NA	NA	1	0	0	12027	0	0	9	8	4.0789	No data	0	No data	0.6839	Up-regulated	Yes	Lats2	large tumor suppressor 2
Lck	0	0	1	0	-0.383	-0.415103	NA	18.23	NA	-1	1	0	-2429	0	0	2	0	2.1121	0	-0.314	-0.1883	-0.2492	Down-regulated	Yes	Lck	lymphocyte protein tyrosine kinase
Ldhb	0	0	1	-0.667	0	-0.472236	62.7	NA	75.9	-1	1	0	440	1	0	0	3	2.7	-0.52673	0	0.4421	-0.542	Mixed	No	Ldhb	lactate dehydrogenase B
Lefty1	1	0	1	-0.915	0.479	0.393583	14.3	10.61	12.42	-1	1	2	-9986	0	0	8	15	9.5747	-1.98803	-1.8867	-1.8268	-0.903	Down-regulated	Yes	Lefty1	left right determination factor 1
Lgmn	1	0	0	0.703	0.65	0.243	60.75	28.36	47.79	1	3	0	123	0	0	7	1	3.782	0	0.2191	0.6558	0.2517	Up-regulated	Yes	Lgmn	legumain
Lgr4	1	1	0	-0.491	-0.476	0.199233	7.08	14.32	NA	-1	1	2	25079	0	0	0	14	4.6984	-0.4526	-0.8186	-0.554	-0.3595	Down-regulated	Yes	Lgr4	leucine-rich repeat-containing G protein-coupled receptor 4
Lifr	1	1	0	-0.262	-0.21	0	31.92	22.85	NA	-1	1	0	-13030	0	0	4	22	9.3952	0	0	0	0	No change	No	Lifr	leukemia inhibitory factor receptor
Lima1	0	0	1	0.646	0.495	-0.357822	57.97	55.03	NA	1	1	2	2590	0	0	1	9	3.6107	-0.43686	-0.3674	0	0.426	Mixed	No	Lima1	LIM domain and actin binding 1
Lin7c	0	0	1	0	0	-0.358383	NA	NA	NA	-1	0	0	17399	0	0	0	3	1.9681	0	0.3007	-0.2344	0	Mixed	No	Lin7c	lin-7 homolog C (C. elegans)
LOC236749	1	0	0	0.29	0.246	0.26245	57.14	67.11	NA	1	3	0	48188	0	1	4	6	2.9268	0	-0.7727	-0.3259	0.424	Mixed	No	LOC236749	similar to hypothetical protein
LOC331392	0	1	0	-0.242	-0.433	0	21.5	18.25	NA	-1	1	0	-16164	0	0	0	7	3.3771	0	0	0	-0.1765	Down-regulated	Yes	LOC331392	similar to Nucleolar phosphoprotein p130 (Nucleolar 130 kDa protein) (140 kDa nucleolar phosphoprotein) (Nopp140) (Nucleolar and coiled-body phosphoprotein 1)
LOC432988	1	1	1	-0.532	-0.285	-0.2464	11.43	42.3	NA	-1	3	0	-34	0	0	4	3	7.7009	-0.55568	-0.3781	-0.3035	-1.0419	Down-regulated	Yes	LOC432988	hypothetical gene supported by AK082832
LOC435970	1	0	0	-0.59	-0.375	0	52.79	38.91	NA	-1	1	0	-9981	0	1	2	7	5.3003	-0.6569	-1.3639	-1.1655	-1.3167	Down-regulated	Yes	LOC435970	hypothetical LOC435970
LOC627695	1	0	0	-0.296	0	0	16.87	NA	NA	-1	0	0	-762	1	0	153	0	36.3399	0	0.2137	0.4429	0	Up-regulated	No	LOC627695	hypothetical protein LOC627694
Lonrf2	1	0	0	-0.212	0.189	0	12.94	93.43	NA	-1	0	1	-2695	0	1	2	8	7.5647	0	0.9328	0.6385	0	Up-regulated	No	Lonrf2	LON peptidase N-terminal domain and ring finger 2
Lrp2bp	0	0	1	0	0	-0.351891	NA	NA	NA	-1	0	0	-184	0	0	3	0	3.3154	0.28939	0.2737	0	0	Up-regulated	No	Lrp2bp	Lrp2 binding protein
Lrrc2	1	0	1	-1.378	0.245	-0.371642	8.96	9.13	NA	-1	1	2	-3539	0	0	9	0	4.9363	-1.18005	-1.4461	-0.8362	-1.4386	Down-regulated	Yes	Lrrc2	leucine rich repeat containing 2
Lrrc34	0	0	1	0	-0.374	-0.581177	NA	39.74	11.88	-1	1	0	-797	0	0	0	3	3.7626	-1.77401	-1.3124	No data	-1.5444	Down-regulated	Yes	Lrrc34	leucine rich repeat containing 34
Ly6c	1	0	0	-0.254	0.287	0	21.03	73.5	NA	1	0	1	-31061	0	0	19	7	4.1855	0.80305	-1.0523	0	0	Mixed	No	Ly6c	lymphocyte antigen 6 complex, locus C
Lypla1	0	0	1	-0.302	0	-0.433	54.06	NA	9.92	-1	1	0	11817	0	0	1	6	4.2597	-0.3176	-0.2856	-0.4494	-0.2664	Down-regulated	Yes	Lypla1	lysophospholipase 1
Manba	1	1	1	-0.713	-0.455	-0.315676	14.46	18.61	NA	-1	3	0	31220	0	0	6	18	7.5619	-0.20901	-0.8549	-0.3963	-0.7021	Down-regulated	Yes	Manba	mannosidase, beta A, lysosomal
Mcf2	1	0	1	-0.577	-0.798	-0.484381	4.97	11.32	49.85	-1	3	0	8524	0	0	2	5	4.7621	-1.02661	-0.8231	-0.3782	-0.8198	Down-regulated	Yes	Mcf2	mcf.2 transforming sequence
Mesdc1	1	0	0	-0.271	-0.276	0	89.25	20.36	NA	-1	1	0	-352	0	0	3	3	7.078	0	-0.2482	-0.5297	0	Down-regulated	Yes	Mesdc1	mesoderm development candidate 1
Mical1	1	0	0	-0.531	0	0	43.3	NA	NA	-1	0	0	-3862	0	1	1	13	8.0402	0	-0.2628	-0.216	0	Down-regulated	Yes	Mical1	microtubule associated monoxygenase, calponin and LIM domain containing 1
Mical3	0	0	1	0	0	-0.474808	NA	NA	NA	-1	0	0	509	1	0	0	4	3.4299	0	0	0	0	No change	No	Mical3	microtubule associated monoxygenase, calponin and LIM domain containing 3
Mid1	0	0	1	0	0	-0.210621	NA	NA	NA	-1	0	0	214	0	0	5	0	4.5421	0	0	0	0	No change	No	Mid1	midline 1
Mif	1	1	0	-0.465	-0.222	0.202483	48.78	59.01	NA	-1	1	2	8271	0	0	0	12	5.4792	-0.35444	-0.3166	-0.3129	0	Down-regulated	Yes	Mif	Mus musculus macrophage migration inhibitory factor (Mif), mRNA
Mkrn1	1	1	0	-0.542	-0.214	0	18.72	49.36	NA	-1	1	0	-57	0	0	8	4	10.5904	-0.62086	-1.1864	-0.9612	-0.7798	Down-regulated	Yes	Mkrn1	makorin, ring finger protein, 1
Mllt6	0	0	1	0	0	-0.255	NA	NA	40.69	-1	0	0	-363	0	0	0	4	4.4925	0	-0.2922	0.2651	-0.5333	Mixed	No	Mllt6	expressed sequence AI315037
Morc1	1	1	0	-1.302	-0.836	0	12.46	20.27	NA	-1	1	0	656	0	0	5	2	7.4308	-2.04463	-2.472	-1.6335	-2.2623	Down-regulated	Yes	Morc1	microrchidia 1
Morc3	1	0	1	-0.377	-0.296	-0.396	19.69	34.82	11.27	-1	3	0	-5494	0	0	1	4	4.201	-0.2116	-0.3295	-0.2336	-0.204	Down-regulated	Yes	Morc3	microrchidia 3
Mov10	0	0	1	-0.257	0	-0.254525	34.6	NA	NA	-1	1	0	3372	0	0	0	7	4.8163	0	-0.2402	-0.2263	0	Down-regulated	Yes	Mov10	Moloney leukemia virus 10
Mppe1	0	1	0	0	-0.223	0	NA	46.49	NA	-1	0	0	-13854	0	0	2	17	7.4789	0.56248	0	No data	0.2559	Up-regulated	No	Mppe1	metallophosphoesterase 1
Mras	0	0	1	-0.441	0	-0.752	15.91	NA	7.38	-1	1	0	17072	0	0	0	7	3.3391	0	0	0	0	No change	No	Mras	muscle and microspikes RAS
Mrg1	1	0	0	-0.573	-0.715	0.189123	5.32	9.34	NA	-1	1	2	658	1	0	2	2	4.4504	0	1.1859	0.9886	0.9352	Up-regulated	Yes	Mrg1	myeloid ecotropic viral integration site-related gene 1
Mrpl24	1	0	0	-0.396	0	0	18.33	NA	NA	-1	0	0	-102	1	0	2	2	4.4641	-0.2926	-0.3587	-0.3457	-0.381	Down-regulated	Yes	Mrpl24	mitochondrial ribosomal protein L24
Mrps31	0	0	1	-0.268	0	-0.229	24.68	NA	41.98	-1	1	0	10459	0	1	3	3	4.1591	0.23404	-0.2984	-0.4162	-0.3936	Mixed	No	Mrps31	mitochondrial ribosomal protein S31
Ms4a10	1	1	0	-0.201	-0.242	0	29.68	45.8	NA	-1	1	0	1641	0	0	6	8	10.6989	0	0	0	0	No change	No	Ms4a10	membrane-spanning 4-domains, subfamily A, member 10
Msc	1	1	0	-0.704	-0.556	0	19.96	21.41	NA	-1	1	0	13089	0	1	2	8	5.3184	-0.2669	-0.7283	-0.2741	-0.6985	Down-regulated	Yes	Msc	musculin
Msh6	1	0	1	-0.412	-0.312	-0.184	41.59	62.85	81.25	-1	3	0	-1173	0	0	3	2	6.0406	-0.5658	-0.7676	-1.2397	No data	Down-regulated	Yes	Msh6	mutS homolog 6 (E. coli)
Msrb2	0	1	0	0	-0.44	0	NA	34.41	NA	-1	0	0	21483	0	0	4	10	5.921	-0.27592	-0.3983	No data	-0.3102	Down-regulated	No	Msrb2	methionine sulfoxide reductase B2
Msx2	0	0	1	0.632	0.273	0.244285	21.43	56.22	NA	1	3	0	10622	0	0	1	15	3.6137	0.88244	-0.4299	0	0.3508	Mixed	No	Msx2	homeo box, msh-like 2
Mtf2	1	1	1	-0.488	-0.287	-0.209383	13.25	44.01	NA	-1	3	0	11646	0	1	6	10	7.4085	-0.63438	-0.8755	-1.0769	-0.7774	Down-regulated	Yes	Mtf2	metal response element binding transcription factor 2
Mtss1	1	0	0	-0.465	0	-0.2291	2.76	NA	NA	-1	1	0	-1184	0	0	1	3	5.2428	-0.8335	0.2565	0.4194	-0.8588	Mixed	No	Mtss1	metastasis suppressor 1
Mum1	1	0	0	-0.378	0	0	26.13	NA	NA	-1	0	0	1108	0	0	2	1	4.3999	0	-0.2778	-0.4102	-0.2531	Down-regulated	Yes	Mum1	melanoma associated antigen (mutated) 1
Mup4	1	1	0	-0.795	-0.876	0	13.56	25.87	NA	-1	1	0	-3101	0	0	2	9	7.7293	-1.06931	-1.5314	-0.9507	-1.3326	Down-regulated	Yes	Mup4	major urinary protein 4
Mup5	1	1	0	-0.609	-0.838	0	15.64	19.61	NA	-1	1	0	-30167	0	0	4	10	5.4828	-0.6541	-1.2531	-0.5769	-1.2208	Down-regulated	Yes	Mup5	major urinary protein 5
Mut	0	0	1	0	0	-0.309771	NA	NA	NA	-1	0	0	-14579	0	0	0	2	1.5991	0	0	0	0	No change	No	Mut	methylmalonyl-Coenzyme A mutase
Myb	0	1	0	0	-0.236	-0.245257	NA	40.7	NA	-1	1	0	57618	0	0	6	7	4.5614	0	-0.2172	0	-0.3902	Down-regulated	Yes	Myb	myeloblastosis oncogene
Mybl2	1	0	1	-0.495	0	-0.2837	1.06	NA	NA	-1	1	0	-22345	0	0	9	9	6.8926	0	-0.5835	-0.4623	-0.8072	Down-regulated	Yes	Mybl2	myeloblastosis oncogene-like 2
Myc	1	0	1	-0.585	0	0.269755	6.48	NA	NA	-1	0	1	25176	0	0	0	23	6.3585	0.38529	0.4603	0	0	Up-regulated	Yes	Myc	myelocytomatosis oncogene
Mycn	1	1	0	-0.416	-0.357	0	55.7	30.86	NA	-1	1	0	-2171	0	0	12	11	13.567	-0.5432	-1.209	-1.2668	-1.5595	Down-regulated	Yes	Mycn	v-myc myelocytomatosis viral related oncogene, neuroblastoma derived (avian)
Mylpf	1	0	0	-1.198	-0.423	0.311656	13.57	63.75	79.75	-1	1	2	1065	0	0	0	4	4.4231	-0.85748	-0.8589	-0.5469	-1.0054	Down-regulated	Yes	Mylpf	myosin light chain, phosphorylatable, fast skeletal muscle
Myo10	1	0	0	-0.41	-0.454	0	19.33	10.95	NA	-1	1	0	-418	0	0	2	6	8.399	-0.4264	0	0.4148	-0.2793	Mixed	No	Myo10	myosin X
Myo1f	0	1	0	-0.718	-0.483	-0.4813	9.18	27.74	NA	-1	3	0	47583	0	0	0	9	3.092	-0.88015	-1.2442	-0.461	-0.2561	Down-regulated	Yes	Myo1f	myosin IF
Myo5a	0	0	1	0.178	0	-0.200899	118.9	NA	NA	-1	0	1	13122	0	0	1	19	7.4914	0	0.4301	0	0.3472	Up-regulated	Yes	Myo5a	myosin Va
Myo6	1	0	0	-0.218	0	0	44.55	NA	NA	-1	0	0	1028	0	0	1	8	8.5179	0	1.1586	0.7089	0.2908	Up-regulated	No	Myo6	myosin VI
Myst4	1	0	0	-0.343	0	0	19.44	NA	NA	-1	0	0	-13541	0	0	5	14	7.8965	0	-0.1803	0	-0.241	Down-regulated	Yes	Myst4	MYST histone acetyltransferase monocytic leukemia 4
Nanog	1	1	0	-0.797	-0.38	-0.722	51.06	41.7	6.18	-1	3	0	362	0	0	6	4	9.5748	-0.61111	-0.6299	-0.5531	-0.6033	Down-regulated	Yes	Nanog	Nanog homeobox
Naprt1	1	1	0	-0.404	-0.347	0	13.65	51.62	NA	-1	1	0	4252	0	0	2	7	6.4074	-0.29581	-0.7793	No data	-0.6642	Down-regulated	Yes	Naprt1	nicotinate phosphoribosyltransferase domain containing 1
Ncl	1	1	0	-0.576	-0.418	0	11.78	34.49	NA	-1	1	0	10097	0	0	4	10	7.0058	0.48333	-0.4063	-0.3944	-0.334	Mixed	No	Ncl	nucleolin
Ncoa7	0	1	0	0	-0.267	0	NA	42.81	NA	-1	0	0	-82067	0	0	2	13	4.3747	-0.24321	0	0	0	Down-regulated	No	Ncoa7	nuclear receptor coactivator 7
Ncor1	1	0	0	-0.255	0	0	10.52	NA	NA	-1	0	0	-53334	0	0	5	22	7.0543	0	0	-0.2354	-0.2706	Down-regulated	Yes	Ncor1	nuclear receptor co-repressor 1
Ndp52	1	0	1	-0.68	0	0.538	61.76	NA	11.77	-1	0	1	-3408	0	0	2	6	6.3254	-1.0042	-1.2555	-0.8702	-1.4435	Down-regulated	Yes	Ndp52	nuclear domain 10 protein 52
Nedd4	1	0	0	-0.319	-0.189	0	5.32	82.42	NA	-1	1	0	-4106	0	0	0	4	3.2625	-0.4177	-0.2743	-0.4097	0	Down-regulated	Yes	Nedd4	neural precursor cell expressed, developmentally down-regulted gene 4
Nef3	0	1	0	0	-0.249	0	NA	33.98	NA	-1	0	0	8140	1	0	4	3	3.7395	0	0	No data	0	No change	No	Nef3	Mus musculus neurofilament 3, medium (Nef3), mRNA
Nfatc2ip	1	1	0	-0.718	-0.522	0	8.83	29.82	NA	-1	1	0	4144	0	1	6	8	8.6249	-0.44228	-0.6189	-0.6257	-0.8377	Down-regulated	Yes	Nfatc2ip	nuclear factor of activated T-cells, cytoplasmic, calcineurin-dependent 2 interacting protein
Nfib	1	1	0	-0.717	-0.374	0	47.42	20.23	NA	-1	1	0	67853	0	0	5	17	5.9644	0	0.8952	0	0.3916	Up-regulated	No	Nfib	nuclear factor I/B
Ng23	1	0	0	-0.502	0	0	17.01	NA	NA	-1	0	0	411	0	0	6	0	5.0823	0.25865	0.495	0.2086	-0.1964	Mixed	No	Ng23	Ng23 protein
Nipsnap1	1	0	1	-0.501	0	-0.281963	39.59	NA	NA	-1	1	0	-762	0	0	4	1	5.8795	-0.26326	-0.2849	-0.319	-0.4454	Down-regulated	Yes	Nipsnap1	4-nitrophenylphosphatase domain and non-neuronal SNAP25-like protein homolog 1 (C. elegans)
Nlrp9c	1	1	0	-0.382	-0.48	0	11.02	31.86	NA	-1	1	0	7404	0	0	3	3	4.5032	-0.54743	-0.5942	0	-0.8366	Down-regulated	Yes	Nlrp9c	NLR family, pyrin domain containing 9C
Nme7	0	0	1	0	0	-0.246	NA	NA	41.31	-1	0	0	69235	0	0	4	1	2.2482	0	-0.2538	-0.2186	-0.3244	Down-regulated	Yes	Nme7	non-metastatic cells 7, protein expressed in
Nmnat2	1	0	0	-0.768	-0.253	0	13.28	63.9	NA	-1	1	0	6257	0	0	4	3	5.0969	-0.86476	-0.4398	0	-0.6928	Down-regulated	Yes	Nmnat2	nicotinamide nucleotide adenylyltransferase 2
Nodal	1	0	1	-0.185	0.247	0.304181	69.34	18.7	NA	1	1	2	-1768	1	0	4	7	3.6862	-0.21449	-0.2924	0	-0.291	Down-regulated	Yes	Nodal	nodal
Nol8	0	1	0	-0.277	-0.501	0	18.53	21.01	NA	-1	1	0	90	1	0	5	2	6.4102	0	-0.4052	-0.1813	-0.1961	Down-regulated	Yes	Nol8	nucleolar protein 8
Notch1	1	1	0	-0.283	-0.422	0	30.77	34.07	NA	-1	1	0	544	1	0	7	1	6.438	-0.21646	0.7142	0.253	0	Mixed	No	Notch1	Notch gene homolog 1 (Drosophila)
Nphs1	1	0	0	-0.806	-0.191	0	13.74	69.77	NA	-1	1	0	4976	0	0	7	2	5.938	-0.29096	-0.8851	-0.3087	-0.9358	Down-regulated	Yes	Nphs1	nephrosis 1 homolog, nephrin (human)
Npr1	1	0	0	-0.355	-0.183	0	29.23	47.24	NA	-1	1	0	-414	0	0	4	0	3.9585	0	-0.4429	-0.4757	-0.9845	Down-regulated	Yes	Npr1	natriuretic peptide receptor 1
Nr0b1	1	0	1	-1.124	-0.984	-0.477967	5.54	7.32	35	-1	3	0	1735	0	0	1	4	5.4524	-0.5718	-1.6398	-1.3731	-1.6829	Down-regulated	Yes	Nr0b1	nuclear receptor subfamily 0, group B, member 1
Nrp2	0	1	0	0.369	-1.16	0.540317	10	14.49	NA	-1	1	2	35109	0	0	1	7	3.5854	-0.33174	-0.5754	0	0.2094	Mixed	No	Nrp2	neuropilin 2
Ntn1	1	0	0	-0.594	-1.031	0	5.45	11.34	NA	-1	1	0	321	1	0	4	3	6.6585	-0.95801	0.2394	0	-0.4225	Mixed	No	Ntn1	netrin 1
Nucks1	1	0	0	-0.266	-0.225	0	89.92	77.03	NA	-1	1	0	-20772	0	1	5	16	7.5954	0	0	0	0	No change	No	Nucks1	nuclear casein kinase and cyclin-dependent kinase substrate 1
Oas1a	1	1	1	-0.275	-0.189	-0.197433	34.18	46.83	NA	-1	3	0	-704	0	0	2	4	7.0749	0.39086	-0.8344	-0.272	-0.4222	Mixed	No	Oas1a	2'-5' oligoadenylate synthetase 1A
Oas1f	0	1	0	0	-0.226	0	NA	43.23	NA	-1	0	0	-13292	0	0	4	5	5.0722	No data	No data	No data	No data	No data	No	Oas1f	2'-5' oligoadenylate synthetase 1F
Odz4	1	1	0	-0.629	-0.357	0	12.2	34.85	NA	-1	1	0	-5155	0	0	5	4	6.2099	-0.3267	-0.2575	-0.1882	0	Down-regulated	Yes	Odz4	odd Oz/ten-m homolog 4 (Drosophila)
Osm	0	1	0	0	-0.25	0	NA	36.35	NA	-1	0	0	9914	0	0	5	9	7.0993	-0.35335	0	0	0	Down-regulated	No	Osm	oncostatin M
Otx2	1	1	0	-0.93	-0.323	0	19.43	19.64	NA	-1	1	0	-279	0	0	1	18	12.9177	-1.1018	-0.4583	-0.4175	-1.2559	Down-regulated	Yes	Otx2	orthodenticle homolog 2 (Drosophila)
P2ry5	0	0	1	0.237	-0.488	0.589775	10.1	9.88	NA	1	1	2	429	1	0	4	5	3.586	-0.5026	0	-0.228	0.211	Mixed	No	P2ry5	purinergic receptor P2Y, G-protein coupled, 5
Palld	0	0	1	0	0	0.284	NA	NA	26.22	1	0	0	78	0	0	3	2	3.4864	0	0	0	0	No change	No	Palld	RIKEN cDNA 2410003B16 gene
Parg	1	0	0	-0.29	0	0	34.78	NA	NA	-1	0	0	137648	1	1	82	29	12.2769	0	-0.2022	0	-0.2525	Down-regulated	Yes	Parg	poly (ADP-ribose) glycohydrolase
Parp1	1	0	0	-0.463	-0.208	0	28.02	76.03	NA	-1	1	0	1915	0	0	1	5	5.9317	-0.33712	-0.2694	-0.1768	-0.6099	Down-regulated	Yes	Parp1	poly (ADP-ribose) polymerase family, member 1
Pawr	0	0	1	0.222	0.251	0.333633	67.25	29.89	NA	1	3	0	-45160	0	0	8	11	3.6893	0.32262	-0.9372	-0.1855	0	Mixed	No	Pawr	Mus musculus PRKC, apoptosis, WT1, regulator (Pawr), mRNA
Pax6	1	1	1	-0.382	-0.466	-0.21723	9.01	13.4	NA	-1	3	0	1635	1	0	7	4	7.9435	-0.1803	0.6184	0.3817	-0.2342	Mixed	No	Pax6	paired box gene 6
Pbef1	0	0	1	0	0	-0.318524	NA	NA	NA	-1	0	0	-1265	0	0	2	0	2.4484	-0.2275	-0.3617	-0.5038	-0.493	Down-regulated	Yes	Pbef1	pre-B-cell colony-enhancing factor 1
Pcaf	1	1	1	-0.498	-0.248	-0.392583	6.27	66.82	NA	-1	3	0	64364	1	0	74	40	15.4622	0	-0.2612	0	-0.4281	Down-regulated	Yes	Pcaf	p300/CBP-associated factor
Pccb	1	0	0	-0.382	0	0	32.31	NA	NA	-1	0	0	-6389	0	0	0	17	7.2057	0	0.2437	0.4126	0	Up-regulated	No	Pccb	propionyl Coenzyme A carboxylase, beta polypeptide
Pck2	1	0	0	-0.426	0.673	-0.210268	19.74	17.74	NA	1	1	2	11246	0	1	4	3	3.0305	0.41418	-0.2538	-0.2653	0	Mixed	No	Pck2	phosphoenolpyruvate carboxykinase 2 (mitochondrial)
Pcolce2	1	1	0	-1.108	-1.112	0	10.94	16.84	NA	-1	1	0	-24248	0	0	4	3	3.7495	-0.9437	-0.9489	-0.6075	0	Down-regulated	Yes	Pcolce2	procollagen C-endopeptidase enhancer 2
Pcsk1n	0	0	1	0	0	-0.251657	NA	NA	45.58	-1	0	0	-302	0	0	2	0	2.5823	0.17638	0	0.2963	0	Up-regulated	No	Pcsk1n	proprotein convertase subtilisin/kexin type 1 inhibitor
Pcyt1b	0	1	1	0	-0.506	-0.212	NA	21.02	55.27	-1	1	0	9123	0	0	1	4	3.7439	-0.3377	-0.1872	0.2781	-0.3779	Mixed	No	Pcyt1b	phosphate cytidylyltransferase 1, choline, beta isoform
Pdcl2	1	1	1	-0.248	-0.31	-0.420866	31.61	35.17	NA	-1	3	0	9070	0	0	6	6	6.5848	-0.27663	-0.2794	-0.23	-0.248	Down-regulated	Yes	Pdcl2	phosducin-like 2
Pde1b	0	0	1	0	0	0.202	NA	NA	35.81	1	0	0	136	1	0	3	1	2.5362	-0.27501	0	0	-0.3076	Down-regulated	No	Pde1b	phosphodiesterase 1B, Ca2 -calmodulin dependent
Pdk1	0	0	1	-0.611	-0.394	-0.446381	32.37	20.99	69.99	-1	3	0	-4729	0	1	2	1	3.1689	-0.3994	-0.9845	-0.6915	-0.9174	Down-regulated	Yes	Pdk1	pyruvate dehydrogenase kinase, isoenzyme 1
Pdss1	0	0	1	-0.254	-0.263	-0.345	96.68	80.68	15.91	-1	3	0	4998	0	0	2	5	5.3742	0	-0.1831	-0.5462	-0.2381	Down-regulated	Yes	Pdss1	prenyl (solanesyl) diphosphate synthase, subunit 1
Pdzd2	0	0	1	0	0	0.304837	NA	NA	NA	1	0	0	-370	1	0	2	3	2.8789	0	0	0	0	No change	No	Pdzd2	PDZ domain containing 2
Pecam1	1	0	0	-0.307	0.191	0	24.52	11.24	NA	-1	0	1	-9153	0	1	3	5	5.1535	0	-0.3693	0	-0.3273	Down-regulated	Yes	Pecam1	platelet/endothelial cell adhesion molecule 1
Pecr	1	0	1	-0.454	0	-0.193585	53.13	NA	NA	-1	1	0	43045	0	1	0	21	5.3241	-0.32396	-0.3782	-0.5395	-0.3811	Down-regulated	Yes	Pecr	peroxisomal trans-2-enoyl-CoA reductase
Pfkp	0	0	1	-0.434	0.273	-0.604045	34.3	74.96	16.61	-1	1	2	23926	0	0	2	1	2.1907	0.2739	-0.2726	0.2163	-0.4082	Mixed	No	Pfkp	phosphofructokinase, platelet
Phactr1	1	0	0	0.279	0.366	0	10.52	63.6	NA	1	1	0	6501	0	0	2	5	3.1461	0.91093	0.1894	No data	0	Up-regulated	Yes	Phactr1	phosphatase and actin regulator 1
Phc1	1	1	0	-0.519	-0.236	0	8.94	68.78	NA	-1	1	0	-1096	0	0	3	17	13.9659	-0.72249	-0.5535	-0.4139	-0.9306	Down-regulated	Yes	Phc1	polyhomeotic-like 1 (Drosophila)
Pias2	0	0	1	-0.205	-0.219	-0.182	10.33	65.14	77.6	-1	3	0	-26772	0	1	3	7	4.587	0	0	0	0	No change	No	Pias2	protein inhibitor of activated STAT 2
Pigl	1	0	0	-0.5	-0.273	0	9.22	64.52	NA	-1	1	0	-7736	0	1	2	3	3.9837	0	-0.4204	0	-0.2932	Down-regulated	Yes	Pigl	phosphatidylinositol glycan anchor biosynthesis, class L
Pipox	0	0	1	0	0	-0.276	NA	NA	53.07	-1	0	0	-301	0	0	3	5	8.4703	-0.21	0	0	0	Down-regulated	Yes	Pipox	pipecolic acid oxidase
Pkia	0	0	1	0	0	0.2761	NA	NA	NA	1	0	0	-1981	0	0	1	2	2.6883	-0.2051	0.9467	0.3773	0.4195	Mixed	No	Pkia	protein kinase inhibitor, alpha
Pla2g10	0	0	1	-0.79	-0.302	-0.269579	28.7	80.81	56.31	-1	3	0	-2551	0	0	2	0	2.0913	-0.49857	-1.0794	-0.6458	-1.0466	Down-regulated	Yes	Pla2g10	phospholipase A2, group X
Pla2g4e	1	0	1	-0.267	0	-0.19835	6.62	NA	NA	-1	1	0	1481	0	1	1	4	5.6514	-0.3627	-0.2656	-0.3085	0	Down-regulated	Yes	Pla2g4e	phospholipase A2, group IVE
Plagl1	0	0	1	0	0.728	0.373219	NA	48.55	NA	1	1	0	-7790	0	0	2	9	3.4885	0	0	0	0.2562	Up-regulated	Yes	Plagl1	pleiomorphic adenoma gene-like 1
Plcb4	1	0	0	-0.305	-0.249	0.178241	10.88	58.67	NA	-1	1	2	-44258	0	0	3	10	4.7479	0	0	No data	0	No change	No	Plcb4	phospholipase C, beta 4
Plekha5	0	1	0	0	-0.191	0	NA	92.49	NA	-1	0	0	33505	0	0	8	11	6.5221	0	0	0	0	No change	No	Plekha5	pleckstrin homology domain containing, family A member 5
Plekhf2	0	1	0	0	-0.199	0	NA	42.74	NA	-1	0	0	75122	0	0	4	32	7.5726	0	-0.9191	-0.8796	-0.7159	Down-regulated	No	Plekhf2	pleckstrin homology domain containing, family F (with FYVE domain) member 2
Plekhg3	1	0	0	-0.252	0	0	32.88	NA	NA	-1	0	0	1165	0	0	0	18	10.9658	0	0	0	0	No change	No	Plekhg3	pleckstrin homology domain containing, family G (with RhoGef domain) member 3
Plekhg5	1	0	0	-0.36	0.219	0	22.35	9.31	NA	-1	0	1	966	0	0	4	3	7.6747	-0.2346	-0.2993	-0.2131	-0.3549	Down-regulated	Yes	Plekhg5	pleckstrin homology domain containing, family G (with RhoGef domain) member 5
Plscr1	1	0	0	-0.512	-0.545	0	17.04	9.56	NA	-1	1	0	-5159	0	0	6	1	4.8069	-0.3235	-0.493	0	0	Down-regulated	Yes	Plscr1	phospholipid scramblase 1
Pnma2	0	0	1	-0.305	-0.251	-0.37025	18.47	41.76	NA	-1	3	0	-868	1	0	6	0	4.0306	-0.323	-0.6349	0	-0.4759	Down-regulated	Yes	Pnma2	paraneoplastic antigen MA2
Pnp	1	1	0	-0.896	-0.471	0.202426	17.61	27.43	NA	-1	1	2	-5912	0	1	0	7	4.2259	0	-0.3406	0	0	Down-regulated	Yes	Pnp	purine-nucleoside phosphorylase
Pnpla3	1	0	0	-0.615	0	0.194415	15.76	NA	NA	-1	0	1	-1631	1	0	3	3	5.2608	-0.54822	0.5212	-0.2499	-0.4619	Mixed	No	Pnpla3	patatin-like phospholipase domain containing 3
Pole	0	0	1	0	0	-0.179	NA	NA	82.98	-1	0	0	628	0	0	2	0	2.5738	0	0	-0.3303	-0.2195	Down-regulated	Yes	Pole	polymerase (DNA directed), epsilon
Pole4	0	1	0	-0.209	-0.377	0	18.78	39.5	NA	-1	1	0	40535	0	1	3	14	5.6372	0.3228	0	No data	-0.2392	Mixed	No	Pole4	polymerase (DNA-directed), epsilon 4 (p12 subunit)
Polr3g	0	0	1	-0.496	-0.312	-0.351493	21.63	66.14	NA	-1	3	0	-150	1	0	3	0	2.2629	-0.27438	-0.8723	-0.8607	-0.6026	Down-regulated	Yes	Polr3g	polymerase (RNA) III (DNA directed) polypeptide G
Pou5f1	0	1	0	-0.978	-0.406	0	0.87	43.46	NA	-1	1	0	-1063	0	0	2	29	17.568	-0.91424	-1.1355	-0.9256	-1.1374	Down-regulated	Yes	Pou5f1	POU domain, class 5, transcription factor 1
Ppat	0	0	1	-0.537	-0.288	-0.225	49.91	43.73	52.32	-1	3	0	-273	1	0	2	1	3.4145	0	-0.5632	-0.7972	-0.3305	Down-regulated	Yes	Ppat	phosphoribosyl pyrophosphate amidotransferase
Ppp1r14a	0	0	1	0	0	-0.36464	NA	NA	NA	-1	0	0	9251	0	0	0	2	1.7706	0.29438	-1.0151	-0.6861	-0.36	Mixed	No	Ppp1r14a	protein phosphatase 1, regulatory (inhibitor) subunit 14A
Ppp1r1a	1	0	0	-0.497	-0.239	0	23.1	59.09	NA	-1	1	0	-435	0	0	0	4	4.4812	-0.78314	0	0	-0.8156	Down-regulated	Yes	Ppp1r1a	protein phosphatase 1, regulatory (inhibitor) subunit 1A
Ppp1r9a	1	0	0	-0.474	-0.325	0	22.34	41.16	NA	-1	1	0	4296	0	0	3	4	5.6236	0	0	0	-0.5425	Down-regulated	Yes	Ppp1r9a	protein phosphatase 1, regulatory (inhibitor) subunit 9A
Ppp2r2d	1	0	0	-0.239	0	0	16.87	NA	NA	-1	0	0	4001	0	0	8	5	8.1983	-0.18684	-0.2013	0	-0.178	Down-regulated	Yes	Ppp2r2d	protein phosphatase 2, regulatory subunit B, delta isoform
Ppp2r5c	0	0	1	-0.178	0	-0.257	71.28	NA	45.21	-1	1	0	-14076	0	1	2	7	4.9033	-0.1779	0	-0.4862	0	Down-regulated	Yes	Ppp2r5c	protein phosphatase 2, regulatory subunit B (B56), gamma isoform
Pramel6	0	0	1	0	0	0.442624	NA	NA	NA	1	0	0	9316	0	0	1	8	3.0625	0	0	0	0	No change	No	Pramel6	preferentially expressed antigen in melanoma like 6
Pramel7	0	1	0	-0.254	-0.39	0.228923	15.1	35.69	NA	-1	1	2	-4772	0	1	2	3	4.4536	0	-0.5005	0	-0.5583	Down-regulated	Yes	Pramel7	preferentially expressed antigen in melanoma like 7
Prdm5	1	1	0	-0.495	-0.592	0	11.42	19.6	NA	-1	1	0	18027	0	0	2	5	4.0395	-0.93318	-0.3616	No data	0	Down-regulated	Yes	Prdm5	PR domain containing 5
Prickle1	0	0	1	0	0	0.73	NA	NA	15.27	1	0	0	-2106	0	0	5	21	5.4337	0	0	No data	0	No change	No	Prickle1	prickle like 1 (Drosophila)
Prickle2	1	0	0	-0.238	0.181	0	4.12	91.88	NA	-1	0	1	-14410	0	1	1	22	7.9407	0	0.3441	No data	0.5239	Up-regulated	No	Prickle2	prickle-like 2 (Drosophila)
Prkcb1	0	1	0	0	-0.28	0	NA	55.97	NA	-1	0	0	-9813	0	0	8	6	7.0562	-0.29762	1.5207	0.7848	0	Mixed	No	Prkcb1	protein kinase C, beta 1
Prkcbp1	1	0	0	-0.525	0	0	20.26	NA	NA	-1	0	0	1596	0	0	2	3	5.6888	-0.1858	-0.3884	-0.2535	-0.4517	Down-regulated	Yes	Prkcbp1	protein kinase C binding protein 1
Prpsap1	1	0	0	-0.339	0	0	43.2	NA	NA	-1	0	0	1588	0	0	4	1	5.2847	0	-0.3265	0	-0.1766	Down-regulated	Yes	Prpsap1	phosphoribosyl pyrophosphate synthetase-associated protein 1
Prtg	1	0	1	0.625	0.3	0.526	8.22	27.4	53.08	1	3	0	5054	0	0	8	3	3.8134	-0.87884	-0.6889	-0.1841	-0.7178	Down-regulated	No	Prtg	protogenin homolog (Gallus gallus)
Psip1	0	0	1	-0.348	-0.189	-0.315901	73	91.81	NA	-1	3	0	47296	0	0	2	6	3.4863	0	-0.2276	-0.5637	-0.3135	Down-regulated	Yes	Psip1	PC4 and SFRS1 interacting protein 1
Psme4	1	0	0	-0.316	-0.246	0	33.78	64.61	NA	-1	1	0	-21499	0	1	2	7	4.4492	-0.2552	-0.1895	-0.2955	-0.2359	Down-regulated	Yes	Psme4	proteasome (prosome, macropain) activator subunit 4
Ptch1	1	0	1	-0.633	0	-0.467	61	NA	15.99	-1	1	0	-3914	0	0	6	7	8.3875	0	0	0	0	No change	No	Ptch1	patched homolog 1
Ptger2	0	1	0	0	-0.328	0	NA	17.24	NA	-1	0	0	6153	0	0	0	10	5.2362	-0.24309	-0.2132	0	0	Down-regulated	No	Ptger2	prostaglandin E receptor 2 (subtype EP2)
Pura	0	0	1	-0.21	0	-0.242517	20.32	NA	NA	-1	1	0	-26971	0	0	3	15	6.3823	0.35944	0	0.3814	0	Up-regulated	No	Pura	purine rich element binding protein A
Pycr1	0	0	1	0	0	-0.447946	NA	NA	NA	-1	0	0	2782	0	0	0	2	2.3244	0.18091	0	0	0	Up-regulated	No	Pycr1	pyrroline-5-carboxylate reductase 1
Pycr2	1	0	0	-0.262	0	0	94.68	NA	NA	-1	0	0	20714	0	0	8	15	8.1227	-0.18156	-0.2293	0	-0.2406	Down-regulated	Yes	Pycr2	pyrroline-5-carboxylate reductase family, member 2
Qk	1	0	0	0.2	0.264	0	22.76	18.97	NA	1	1	0	-112586	0	0	7	32	4.0621	0	1.0676	0.9506	0.2312	Up-regulated	Yes	Qk	quaking
Qprt	0	0	1	0	0.361	-0.325108	NA	21.82	NA	1	0	1	266	0	0	2	0	1.628	0	0	No data	-0.4919	Down-regulated	Yes	Qprt	quinolinate phosphoribosyltransferase
Rab1	0	0	1	0.254	0	-0.199793	86.36	NA	NA	1	0	1	30287	0	0	3	25	3.9901	0.26491	0	0	0	Up-regulated	Yes	Rab1	RAB1, member RAS oncogene family
Rab27a	1	1	1	-0.859	-0.251	-0.1789	32.28	62.95	NA	-1	3	0	6785	0	0	4	8	7.0086	0	-0.8969	-0.7255	-0.7054	Down-regulated	Yes	Rab27a	RAB27A, member RAS oncogene family
Rab7l1	1	0	0	-0.321	0.181	0	18.81	93.44	NA	-1	0	1	24042	0	1	5	16	7.348	-0.65734	0	0.6526	0.3409	Mixed	No	Rab7l1	RAB7, member RAS oncogene family-like 1
Rabif	1	0	0	-0.274	0	0	39.47	NA	NA	-1	0	0	40862	0	0	4	38	9.5127	0.21463	0.2302	0	0	Up-regulated	No	Rabif	RAB interacting factor
Rage	1	0	0	-0.424	0.194	0	9.22	11.86	NA	-1	0	1	3297	0	0	4	7	7.8163	-0.53619	-0.6131	-0.2359	-0.5265	Down-regulated	Yes	Rage	renal tumor antigen
Rai1	0	0	1	0	0	-0.268	NA	NA	33.5	-1	0	0	-4648	0	0	0	4	3.1722	0	0	0	0	No change	No	Rai1	retinoic acid induced 1
Rai14	1	0	0	-0.271	0	0	87.22	NA	NA	-1	0	0	-9593	0	0	2	21	9.0277	-0.1839	-0.8048	-0.8743	0.1964	Mixed	No	Rai14	retinoic acid induced 14
Ralgds	0	0	1	0.811	0.571	0.289	23.53	28.45	19.22	1	3	0	-6215	0	0	1	9	3.3219	0.4444	0.2598	0.2248	-0.2585	Mixed	No	Ralgds	ral guanine nucleotide dissociation stimulator
Ranbp17	1	0	0	-0.24	0	0	63.72	NA	NA	-1	0	0	-16929	0	0	2	26	8.8632	0.2567	-0.7088	-0.7034	-0.6001	Mixed	No	Ranbp17	RAN binding protein 17
Rara	0	0	1	0	0	-0.407	NA	NA	45.78	-1	0	0	715	1	0	6	0	4.0254	0	0	0.2439	0	Up-regulated	No	Rara	retinoic acid receptor, alpha
Rarg	0	0	1	0	0	-0.258	NA	NA	42.04	-1	0	0	78	0	0	6	0	5.0823	0	0	0	0	No change	No	Rarg	retinoic acid receptor, gamma
Rarres1	1	0	0	-0.198	0	0	37.88	NA	NA	-1	0	0	11576	0	0	1	11	5.7798	0	0	0	0	No change	No	Rarres1	retinoic acid receptor responder (tazarotene induced) 1
Rasgrp2	0	0	1	-0.627	-0.626	-0.237	14.93	44.08	38.06	-1	3	0	1320	1	0	2	1	3.168	0	-0.2585	0	-0.2524	Down-regulated	Yes	Rasgrp2	RAS, guanyl releasing protein 2
Rbm14	1	0	0	-0.43	0	0	30	NA	NA	-1	0	0	1203	0	0	15	0	8.5728	0	0	-0.1978	0	Down-regulated	Yes	Rbm14	RNA binding motif protein 14
Rbp1	0	1	0	0.399	-0.243	0.485	11.53	33.71	33.19	1	1	2	-1456	0	0	0	3	1.7838	-0.20276	-0.7375	-0.7182	0	Down-regulated	No	Rbp1	retinol binding protein 1, cellular
Rbpms2	1	0	0	-0.758	-0.309	0	33.49	60.93	NA	-1	1	0	-37	1	0	2	3	5.2974	-0.2578	-0.7387	-0.8488	-0.5594	Down-regulated	Yes	Rbpms2	RNA binding protein with multiple splicing 2
Rbpsuh	1	1	0	-0.509	-0.414	0	27.82	50.01	NA	-1	1	0	-84137	0	0	0	25	5.1169	-0.347	-0.752	-0.6866	-0.2499	Down-regulated	Yes	Rbpsuh	recombining binding protein suppressor of hairless (Drosophila)
Rcor2	1	1	1	-0.849	-0.358	-0.262731	17.93	37.35	NA	-1	3	0	-5634	0	1	6	26	12.9719	-0.53395	-0.7989	-0.6216	-1.456	Down-regulated	Yes	Rcor2	REST corepressor 2
Rest	0	0	1	-0.203	0	-0.41	13.64	NA	20.61	-1	1	0	-3215	0	0	5	5	7.4433	-0.3611	-1.138	-1.1534	-0.587	Down-regulated	Yes	Rest	RE1-silencing transcription factor
Ric8b	1	0	0	-0.363	-0.238	0	16.79	23.49	NA	-1	1	0	-6944	0	0	1	9	5.8813	0	0.2144	0.1802	0	Up-regulated	No	Ric8b	resistance to inhibitors of cholinesterase 8 homolog B (C. elegans)
Rif1	1	1	0	-0.508	-0.461	0	20.9	35.61	NA	-1	1	0	-1004	1	0	24	6	16.6123	-0.36921	-0.6333	-0.7242	-0.9437	Down-regulated	Yes	Rif1	Rap1 interacting factor 1 homolog (yeast)
Rims2	0	1	0	0	-0.278	0.304782	NA	47.7	NA	1	0	1	43477	0	1	2	6	2.6636	-0.33845	0	0	-0.3955	Down-regulated	No	Rims2	regulating synaptic membrane exocytosis 2
Rmnd5b	0	0	1	-0.361	0	-0.305	21.76	NA	57.55	-1	1	0	-549	0	0	2	0	2.5752	-0.28155	-0.3152	-0.2369	-0.2324	Down-regulated	Yes	Rmnd5b	required for meiotic nuclear division 5 homolog B (S. cerevisiae)
Rnf125	1	0	0	-0.311	-0.189	0	7.51	91.57	NA	-1	1	0	313	1	0	1	3	4.4055	0	-0.6984	No data	-0.4602	Down-regulated	Yes	Rnf125	ring finger protein 125
Ror1	1	0	0	-0.221	0.204	0	33.7	42.57	NA	-1	0	1	1963	0	0	2	6	7.1673	0	0	0	0	No change	No	Ror1	receptor tyrosine kinase-like orphan receptor 1
Rpap1	1	0	0	-0.501	0	-0.251	26.6	NA	61.53	-1	1	0	-2739	0	0	3	2	4.9585	0	-0.3432	0	-0.4839	Down-regulated	Yes	Rpap1	RNA polymerase II associated protein 1
Rpe	0	1	0	0	-0.261	0	NA	44.1	NA	-1	0	0	-707	0	1	6	12	13.9241	0	0	0	0	No change	No	Rpe	ribulose-5-phosphate-3-epimerase
Rpl37a	1	0	0	-0.413	0	0	34.22	NA	NA	-1	0	0	81889	0	1	0	29	5.5826	-0.2293	-0.2706	-0.5733	0	Down-regulated	Yes	Rpl37a	ribosomal protein L37a
Rpusd4	1	0	0	0.257	0	0	11.52	NA	NA	1	0	0	37634	0	0	16	9	4.1147	-0.2073	-0.3311	-0.4921	-0.3013	Down-regulated	No	Rpusd4	RNA pseudouridylate synthase domain containing 4
Rrn3	1	0	0	-0.225	-0.186	0	45.27	87.92	NA	-1	1	0	5254	0	0	0	11	5.7552	-0.3261	-0.394	-0.4749	-0.3132	Down-regulated	Yes	Rrn3	RRN3 RNA polymerase I transcription factor homolog (yeast)
Rufy3	0	1	0	0	-0.373	0	NA	28.4	NA	-1	0	0	19723	0	0	0	3	1.9151	0	1.0249	0.2966	0	Up-regulated	No	Rufy3	RUN and FYVE domain containing 3
Safb2	0	0	1	-0.373	-0.186	-0.176117	24.92	91.84	NA	-1	3	0	2256	0	1	2	1	3.7406	-0.1786	0	0	0	Down-regulated	Yes	Safb2	scaffold attachment factor B2
Sall1	0	0	1	0	0	-0.261027	NA	NA	NA	-1	0	0	39281	0	0	9	15	7.2589	-0.92953	-0.2237	-0.2606	-1.5149	Down-regulated	Yes	Sall1	sal-like 1 (Drosophila)
Sall4	1	0	1	-0.303	0	0.210605	54.11	NA	NA	-1	0	1	751	0	0	3	7	9.6581	0	-0.3752	0	-0.3193	Down-regulated	Yes	Sall4	sal-like 4 (Drosophila)
Sap30	1	0	0	-1.224	-0.599	0	10.33	21.48	NA	-1	1	0	-1758	0	1	2	1	3.9532	-0.798	-0.2693	-0.6493	-0.6997	Down-regulated	Yes	Sap30	sin3 associated polypeptide
Sars	1	0	0	-0.378	0	0	33.59	NA	NA	-1	0	0	-189	1	0	2	2	4.4365	0	0	-0.1794	0	Down-regulated	Yes	Sars	seryl-aminoacyl-tRNA synthetase
Scap	1	0	1	0.392	0.19	0.294	63.72	57.43	14.33	1	3	0	-10456	0	1	3	16	4.0389	0.21705	0.3146	0.5161	0.1785	Up-regulated	Yes	Scap	SREBF chaperone
Scd1	0	0	1	0.625	0.422	-0.233107	43.25	53	NA	1	1	2	31401	0	0	2	2	2.1272	0.2376	0.6427	0.4423	0.2232	Up-regulated	Yes	Scd1	stearoyl-Coenzyme A desaturase 1
Schip1	1	1	1	-0.404	-0.226	-0.238567	17	45.63	NA	-1	3	0	-6859	0	0	0	12	5.7208	-0.24267	0.3927	0	0	Mixed	No	Schip1	schwannomin interacting protein 1
Sdf2	1	0	0	0.469	0.295	0	62.01	60.91	NA	1	1	0	1975	0	1	6	5	4.2766	0.27917	0	0	0	Up-regulated	Yes	Sdf2	stromal cell derived factor 2
Sec11c	0	1	0	0	-0.268	0	NA	10.91	NA	-1	0	0	33101	0	0	4	9	5.1481	0	0.4675	0	0.2456	Up-regulated	No	Sec11c	SEC11 homolog C (S. cerevisiae)
Sec14l1	0	0	1	0	0	-0.225	NA	NA	37.61	-1	0	0	-33055	0	0	5	27	8.6559	0.25381	-0.2526	0	0	Mixed	No	Sec14l1	SEC14-like 1 (S. cerevisiae)
Sema3e	0	1	0	0.361	-0.285	0.48265	94.47	19.36	NA	1	1	2	-42953	0	0	3	6	2.8315	0	-0.9719	-0.4902	0.1858	Mixed	No	Sema3e	sema domain, immunoglobulin domain (Ig), short basic domain, secreted, (semaphorin) 3E
Sema4a	0	0	1	0	0	-0.501	NA	NA	36.61	-1	0	0	-350	0	0	2	0	2.5823	0	-0.1788	0	0	Down-regulated	Yes	Sema4a	sema domain, immunoglobulin domain (Ig), transmembrane domain (TM) and short cytoplasmic domain, (semaphorin) 4A
Sema6a	1	0	0	0.214	-0.473	0.5388	51.55	8.74	NA	1	1	2	-124708	0	0	4	16	3.2147	-0.3117	1.1293	0	0.2717	Mixed	No	Sema6a	sema domain, transmembrane domain (TM), and cytoplasmic domain, (semaphorin) 6A
Sept1	1	1	0	-0.687	-0.405	0	14.54	46.42	NA	-1	1	0	-6702	0	1	1	12	6.8606	-0.2103	-0.3791	0	-0.3539	Down-regulated	Yes	Sept1	septin 1
Sept11	0	1	0	-0.245	-0.343	0.176483	107.88	17.9	NA	-1	1	2	7859	0	0	6	1	4.3847	0	-0.3078	-0.6419	0.2066	Mixed	No	Sept11	septin 11
Sertad2	1	0	0	-0.348	-0.479	-0.353867	13.14	38.01	NA	-1	3	0	489	1	0	2	2	4.4412	-0.67856	0.2099	0	0.2976	Mixed	No	Sertad2	similar to PRAME family member 8
Set	1	0	0	-0.4	-0.357	0	18.26	44.46	NA	-1	1	0	-411	1	0	5	2	6.3918	-0.3093	-0.5674	-0.9008	-0.4247	Down-regulated	Yes	Set	SET translocation
Setx	1	0	0	-0.464	-0.391	0	10.1	48.31	NA	-1	1	0	4184	0	0	2	4	5.1189	0.34526	-0.4815	-0.4501	-0.4833	Mixed	No	Setx	senataxin
Sfmbt2	0	0	1	0.43	0.349	0.356	40.47	51.34	62.03	1	3	0	-35793	0	0	1	15	2.864	0.6692	-0.6409	-0.325	-0.6804	Mixed	No	Sfmbt2	Scm-like with four mbt domains 2
Sfrp1	1	0	1	-0.479	0	-0.391521	7.81	NA	NA	-1	1	0	-211	1	0	2	1	3.4267	-0.46491	-0.5311	0	-0.3208	Down-regulated	Yes	Sfrp1	secreted frizzled-related sequence protein 1
Sgk	1	0	1	-0.81	0	-0.251	21.04	NA	45.93	-1	1	0	-3332	0	0	7	13	11.3744	-0.9904	-1.3834	-0.3786	-0.3506	Down-regulated	Yes	Sgk	serum/glucocorticoid regulated kinase
Sgol1	1	1	0	-0.275	-0.178	0	64.84	95.29	NA	-1	1	0	37725	1	0	74	40	17.603	0	0	-0.2075	-0.3198	Down-regulated	Yes	Sgol1	shugoshin-like 1 (S. pombe)
Shc1	1	0	0	-0.431	0.178	0	32.4	11.83	NA	-1	0	1	-136	0	0	2	1	4.4808	0.1841	-0.3291	-0.1801	0	Mixed	No	Shc1	src homology 2 domain-containing transforming protein C1
Shf	1	0	0	-0.306	0	0	18.29	NA	NA	-1	0	0	-9956	0	0	0	17	6.5119	0	0	0	0	No change	No	Shf	Src homology 2 domain containing F
Si	1	1	0	-0.603	-0.684	0	10.93	22.34	NA	-1	1	0	1312	0	0	1	2	4.3163	-0.35711	-0.3575	0	-0.351	Down-regulated	Yes	Si	silver
Sin3b	0	0	1	0.812	0.5	0.282	43.21	37.97	52.35	1	3	0	-46774	0	1	1	15	3.0239	0.59855	0	0	0	Up-regulated	Yes	Sin3b	transcriptional regulator, SIN3B (yeast)
Six1	1	0	0	-0.262	0.307	0	41.76	12.23	NA	1	0	1	-38200	0	0	10	11	3.8996	-0.211	-0.2583	-0.1817	0	Down-regulated	Yes	Six1	sine oculis-related homeobox 1 homolog (Drosophila)
Six4	1	0	0	-0.269	0.212	0	36.96	11.72	NA	-1	0	1	27219	0	0	10	11	7.2597	-0.3052	-0.7664	-0.307	-0.4064	Down-regulated	Yes	Six4	Mus musculus sine oculis-related homeobox 4 homolog (Drosophila) (Six4), mRNA
Skp2	1	1	0	-0.402	-0.182	0	27.6	94.11	NA	-1	1	0	5351	0	0	3	10	7.6373	-0.36198	0	-0.4715	-0.2732	Down-regulated	Yes	Skp2	S-phase kinase-associated protein 2 (p45)
Slc11a1	0	0	1	0	0.25	-0.374917	NA	19.42	NA	-1	0	1	-6029	0	0	0	3	2.5048	0	-0.2048	0	0	Down-regulated	Yes	Slc11a1	solute carrier family 11 (proton-coupled divalent metal ion transporters), member 1
Slc15a1	1	0	0	-0.384	0	0	19.33	NA	NA	-1	0	0	-1467	0	0	3	17	13.1021	-0.24204	0	0	0	Down-regulated	Yes	Slc15a1	solute carrier family 15 (oligopeptide transporter), member 1
Slc16a3	0	0	1	0	0	-0.417561	NA	NA	55.69	-1	0	0	14126	0	0	1	3	2.9902	0.23584	-0.8085	-0.7346	-0.3324	Mixed	No	Slc16a3	solute carrier family 16 (monocarboxylic acid transporters), member 3
Slc25a36	0	0	1	-0.263	0	-0.423	20.67	NA	10.02	-1	1	0	-2953	0	0	5	4	7.0697	-0.3183	0	0	-0.1911	Down-regulated	Yes	Slc25a36	solute carrier family 25, member 36
Slc35d3	0	1	0	0	-0.192	0	NA	88.74	NA	-1	0	0	50262	1	1	30	8	7.4617	0	0	No data	0	No change	No	Slc35d3	solute carrier family 35, member D3
Slc35f2	1	0	1	-0.443	0.261	0.216285	11.06	75.18	NA	1	1	2	35504	0	0	3	17	3.5915	-0.19511	-1.2218	-1.2402	-1.157	Down-regulated	Yes	Slc35f2	solute carrier family 35, member F2
Slc39a14	1	1	0	-0.497	-0.35	0	7.11	17.68	NA	-1	1	0	-425	0	0	5	0	4.5421	-0.2702	-0.5783	0	0	Down-regulated	Yes	Slc39a14	solute carrier family 39 (zinc transporter), member 14
Slc39a4	1	0	0	-0.786	-0.303	0	19.6	76.82	NA	-1	1	0	636	0	0	3	1	5.2401	-0.36357	-0.814	-0.7215	-0.4884	Down-regulated	Yes	Slc39a4	solute carrier family 39 (zinc transporter), member 4
Slc5a1	0	1	1	0	-0.346	-0.1851	NA	20.61	NA	-1	1	0	3130	0	0	1	5	5.2818	0	0	0	0	No change	No	Slc5a1	solute carrier family 5 (sodium/glucose cotransporter), member 1
Slc6a1	0	1	0	0	-0.273	0	NA	33.84	NA	-1	0	0	2158	0	0	0	6	4.8457	0	1.1504	0.9457	0	Up-regulated	No	Slc6a1	solute carrier family 6 (neurotransmitter transporter, GABA), member 1
Slc6a15	1	1	1	-0.842	-0.797	-0.437685	7.95	12.98	NA	-1	3	0	1357	1	0	3	2	4.7777	-1.21593	-1.0463	-0.9684	0	Down-regulated	Yes	Slc6a15	solute carrier family 6 (neurotransmitter transporter), member 15
Slc7a3	1	0	1	-1.121	-1.244	-0.401677	5.14	9.15	83.43	-1	3	0	920	0	0	8	0	6.0682	-0.7752	-0.804	-0.7493	-1.1323	Down-regulated	Yes	Slc7a3	solute carrier family 7 (cationic amino acid transporter, y+ system), member 3
Slc7a7	1	0	1	-0.554	0.191	-0.352	22.9	11.25	53.1	-1	1	2	1710	0	0	0	6	5.0999	-0.2993	-1.23	-0.7465	-1.0149	Down-regulated	Yes	Slc7a7	solute carrier family 7 (cationic amino acid transporter, y+ system), member 7
Slc9a2	0	1	0	0	-0.182	0	NA	38.84	NA	-1	0	0	-1254	0	0	2	3	6.0279	0	0	No data	0.3496	Up-regulated	No	Slc9a2	solute carrier family 9 (sodium/hydrogen exchanger), member 2
Slc9a9	1	0	0	-0.207	0	0	4.62	NA	NA	-1	0	0	-7357	0	0	9	11	9.485	0	0.461	No data	0	Up-regulated	No	Slc9a9	solute carrier family 9 (sodium/hydrogen exchanger), isoform 9
Smad7	1	0	0	-0.335	0.274	0	70.38	36.28	NA	-1	0	1	-21809	0	0	8	9	6.7033	0.44092	-1.3712	-1.1298	0	Mixed	No	Smad7	MAD homolog 7 (Drosophila)
Smarca2	1	0	0	0.37	0.401	0	65.37	34.86	NA	1	1	0	857	0	0	3	4	3.9251	0	0.784	0.5278	0.3479	Up-regulated	Yes	Smarca2	SWI/SNF related, matrix associated, actin dependent regulator of chromatin, subfamily a, member 2
Smarcd1	0	0	1	-0.25	0	-0.205	47.85	NA	76.21	-1	1	0	2597	0	0	0	3	3.0312	0	0	0	-0.2167	Down-regulated	Yes	Smarcd1	SWI/SNF related, matrix associated, actin dependent regulator of chromatin, subfamily d, member 1
Smc1b	0	0	1	-0.249	-0.346	-0.305232	25.02	70.84	NA	-1	3	0	158	1	0	2	0	1.5206	0	-0.1997	-0.1889	-0.2124	Down-regulated	Yes	Smc1b	structural maintenace of chromosomes 1B
Snta1	1	0	0	-0.22	0	0	21.9	NA	NA	-1	0	0	1390	1	0	6	4	7.824	0	-0.2498	0	0	Down-regulated	Yes	Snta1	syntrophin, acidic 1
Sntb2	0	0	1	-0.36	-0.276	-0.291	36.29	43.08	39.82	-1	3	0	-11332	0	0	1	2	2.6651	-0.79098	-0.5965	-0.3414	0	Down-regulated	Yes	Sntb2	syntrophin, basic 2
Snx10	1	1	1	-0.484	-0.283	-0.252197	43.11	24.37	NA	-1	3	0	-124	0	0	0	6	5.7389	0	-0.2118	-0.2163	0	Down-regulated	Yes	Snx10	sorting nexin 10
Snx11	1	0	1	-0.471	0	-0.190333	17.9	NA	NA	-1	1	0	-2912	0	1	4	3	6.0729	0	0	0	0	No change	No	Snx11	sorting nexin 11
Socs2	1	1	1	-0.913	-0.612	-0.365	11.89	24.02	13.95	-1	3	0	-38687	0	0	7	4	4.4008	0	-0.5943	-0.4202	-0.4799	Down-regulated	Yes	Socs2	suppressor of cytokine signaling 2
Socs3	1	0	0	-0.313	0	0	57.68	NA	NA	-1	0	0	3985	0	0	2	3	4.6391	0	-0.9123	0	-0.8288	Down-regulated	Yes	Socs3	suppressor of cytokine signaling 3
Son	1	0	0	0.244	0	0	49.75	NA	NA	1	0	0	13583	0	0	2	4	2.7825	0	0	0.2827	0	Up-regulated	Yes	Son	Son cell proliferation protein
Sorl1	0	0	1	-0.408	0	-0.354239	42.29	NA	21.75	-1	1	0	-7401	0	0	2	2	3.5035	0	0	0.6949	0	Up-regulated	No	Sorl1	sortilin-related receptor, LDLR class A repeats-containing
Sox2	1	0	1	-1.232	0.277	-0.189	34.23	7.82	79.95	-1	1	2	-3493	1	0	6	8	7.9646	-0.2465	0.1835	0	-1.577	Mixed	No	Sox2	SRY-box containing gene 2
Spp1	1	1	1	-0.753	-0.247	-0.454	35.38	39.45	19.87	-1	3	0	-844	0	0	3	2	6.2609	-1.2114	-1.2562	-1.0719	-0.3313	Down-regulated	Yes	Spp1	secreted phosphoprotein 1
Spred2	1	0	1	-0.279	0	-0.346	44.93	NA	22.45	-1	1	0	-4874	1	0	4	8	6.5134	0.53211	0.4163	-0.2234	0	Mixed	No	Spred2	sprouty-related, EVH1 domain containing 2
Spry4	1	1	1	-0.504	-0.347	-0.548	21.74	21.3	10.76	-1	3	0	-530	1	0	5	2	6.4038	0	0.1827	-0.2072	0	Mixed	No	Spry4	sprouty homolog 4 (Drosophila)
Sptlc2	1	0	1	0.432	0	0.1938	58.2	NA	NA	1	1	0	10577	0	0	1	39	4.5069	0.22859	0	0	0.236	Up-regulated	Yes	Sptlc2	serine palmitoyltransferase, long chain base subunit 2
Ss18	1	0	0	0.309	0	0	3.51	NA	NA	1	0	0	7729	0	0	4	3	3.1547	0	0	-0.2147	0	Down-regulated	No	Ss18	synovial sarcoma translocation, Chromosome 18
Ssbp4	0	0	1	-0.212	0	-0.205	21.95	NA	64.6	-1	1	0	422	0	0	5	1	6.4539	0.21364	0.1803	No data	-0.189	Mixed	No	Ssbp4	single stranded DNA binding protein 4
Ssr2	1	0	0	-0.346	0	0	9.91	NA	NA	-1	0	0	-7336	0	0	9	27	13.4244	-0.3494	-0.3055	-0.2746	-0.2695	Down-regulated	Yes	Ssr2	signal sequence receptor, beta
St8sia6	0	1	0	0	-0.849	0	NA	12.1	NA	-1	0	0	25268	0	0	1	7	3.8627	-0.2379	0	0	0	Down-regulated	No	St8sia6	ST8 alpha-N-acetyl-neuraminide alpha-2,8-sialyltransferase 6
Stag3	0	0	1	0	0	-0.304007	NA	NA	NA	-1	0	0	1958	0	0	0	2	2.5169	0	-0.3295	-0.3874	-0.5687	Down-regulated	Yes	Stag3	stromal antigen 3
Stk35	0	0	1	0	0	-0.191572	NA	NA	NA	-1	0	0	-1575	0	0	1	22	13.1101	0	0	0	0	No change	No	Stk35	serine/threonine kinase 35
Stk38	1	0	0	-0.204	0	0	26.77	NA	NA	-1	0	0	-188	1	0	2	16	12.0766	-0.2407	0	0	0	Down-regulated	Yes	Stk38	serine/threonine kinase 38
Stoml1	1	0	1	-0.287	0	-0.25	12.53	NA	70.53	-1	1	0	23212	0	1	9	46	13.129	-0.38789	-0.3135	No data	0	Down-regulated	Yes	Stoml1	stomatin-like 1
Sulf1	1	1	1	-0.513	-0.518	0.348083	16.97	24.57	NA	-1	1	2	16742	0	0	4	17	7.8692	-1.73158	-1.2546	-0.4888	0.5804	Mixed	No	Sulf1	sulfatase 1
Sumo3	1	0	0	-0.235	0	0	34.75	NA	NA	-1	0	0	-2362	0	0	6	10	10.6875	-0.3946	0	0	0	Down-regulated	Yes	Sumo3	SMT3 suppressor of mif two 3 homolog 3 (yeast)
Suz12	1	1	0	-0.358	-0.27	0	11.85	42.04	NA	-1	1	0	-12925	0	0	7	5	5.9915	0.31051	-0.2443	-0.3835	-0.3802	Mixed	No	Suz12	suppressor of zeste 12 homolog (Drosophila)
Sycp3	0	0	1	-0.242	0	-0.3059	58.58	NA	NA	-1	1	0	1516	0	0	0	2	2.6671	-1.14964	-0.8481	-0.9222	-0.8094	Down-regulated	Yes	Sycp3	synaptonemal complex protein 3
Syncrip	0	0	1	-0.226	-0.223	-0.402	91.57	76.45	10.82	-1	3	0	-1149	0	0	0	6	5.5892	0	0	-0.3929	0	Down-regulated	Yes	Syncrip	synaptotagmin binding, cytoplasmic RNA interacting protein
Tax1bp1	0	0	1	0.29	0	-0.234	91.85	NA	58.26	1	0	1	8228	0	0	1	3	2.5027	0	0	0	0	No change	No	Tax1bp1	Tax1 (human T-cell leukemia virus type I) binding protein 1
Tbc1d13	1	0	0	-0.449	0	0	10.16	NA	NA	-1	0	0	1683	0	0	3	2	5.5598	0	-0.4588	0	-0.3613	Down-regulated	Yes	Tbc1d13	TBC1 domain family, member 13
Tbca	0	0	1	0	0	0.191017	NA	NA	NA	1	0	0	-82669	0	0	5	31	3.9972	0.21175	0.1798	-0.2325	0	Mixed	No	Tbca	tubulin cofactor a
Tbx15	1	0	0	0.255	0	0	58.96	NA	NA	1	0	0	1114	1	0	2	3	2.8388	0.914	0	-0.1788	0	Mixed	No	Tbx15	T-box 15
Tbx3	0	1	1	-0.278	-0.198	-0.523967	103.39	84.33	NA	-1	3	0	10078	0	0	8	8	7.6768	0	-1.0275	-0.6585	0	Down-regulated	Yes	Tbx3	T-box 3
Tcea1	1	1	1	-0.515	-0.293	-0.405	40.54	59.91	19.21	-1	3	0	-2022	0	0	5	11	10.941	-0.26974	-0.2423	0	0	Down-regulated	Yes	Tcea1	transcription elongation factor A (SII) 1
Tcf3	1	0	0	-0.282	0	0	7.33	NA	NA	-1	0	0	1629	1	0	5	9	9.6347	0	-1.2222	-0.7198	-0.4375	Down-regulated	Yes	Tcf3	transcription factor 3
Tcf7	0	0	1	0	0	-0.225	NA	NA	74.28	-1	0	0	-57023	0	0	5	5	3.8806	0	0	0	0	No change	No	Tcf7	expressed sequence AI465550
Tcfap2c	0	0	1	0.243	0.251	0.292	100.18	45.11	56.44	1	3	0	-1091	0	0	1	11	4.1551	0.4231	-1.033	-0.9978	-1.0962	Mixed	No	Tcfap2c	transcription factor AP-2, gamma
Tcfcp2l1	1	0	1	-0.263	0	-0.217717	36.32	NA	NA	-1	1	0	-2817	0	0	3	8	8.069	0	-1.6415	-1.1042	-1.5575	Down-regulated	Yes	Tcfcp2l1	transcription factor CP2-like 1
Tcfe3	1	0	0	-0.257	0	0	13.9	NA	NA	-1	0	0	1097	0	0	3	5	8.2945	0	0	0	-0.2984	Down-regulated	Yes	Tcfe3	transcription factor E3
Tcl1	1	0	1	-1.379	-0.559	-0.431051	12.5	26.76	NA	-1	3	0	-748	1	0	7	0	4.5406	-1.5368	-1.2378	-1.2079	-1.1967	Down-regulated	Yes	Tcl1	T-cell lymphoma breakpoint 1
Tcte3	1	0	0	-0.312	0	0	47.48	NA	NA	-1	0	0	610	1	0	16	0	8.2683	0.20106	-0.3843	-0.2931	-0.2118	Mixed	No	Tcte3	t-complex-associated testis expressed 3
Tdgf1	1	0	1	-0.853	0	-0.242	7.7	NA	69.55	-1	1	0	-1236	0	0	0	11	8.0235	-0.8016	-0.896	-0.8211	-0.9053	Down-regulated	Yes	Tdgf1	teratocarcinoma-derived growth factor
Tdh	1	1	1	-1.312	-0.79	-0.309	12.17	20	42.26	-1	3	0	7795	0	0	7	17	10.3829	-1.86637	-1.3434	-1.368	-1.3197	Down-regulated	Yes	Tdh	L-threonine dehydrogenase
Tec	1	0	0	1.262	0.859	0	10.07	28.13	NA	1	1	0	-32417	0	0	6	27	4.3481	0	-0.4306	-0.2583	0.4737	Mixed	No	Tec	cytoplasmic tyrosine kinase, Dscr28C related (Drosophila)
Tera	1	1	1	-0.555	-0.409	-0.249567	16.31	31.1	77.6	-1	3	0	-46050	0	0	7	8	5.2572	-0.38015	-0.5507	-0.6833	-0.7207	Down-regulated	Yes	Tera	teratocarcinoma expressed, serine rich
Terf1	1	1	0	-0.217	-0.45	0	2.72	26.3	NA	-1	1	0	-755	1	1	2	6	7.2876	-0.35803	-1.0853	-1.264	-0.6909	Down-regulated	Yes	Terf1	telomeric repeat binding factor 1
Tesk2	0	1	1	0	-0.347	0.211	NA	32.35	33.25	-1	0	1	4422	0	0	2	11	7.8285	-0.23743	-0.6307	No data	-0.5418	Down-regulated	No	Tesk2	testis-specific kinase 2
Tex14	1	0	1	-0.447	0	-0.321	20.34	NA	37.35	-1	1	0	10992	0	0	2	8	5.5116	-0.49212	-0.5722	-0.6073	-0.4611	Down-regulated	Yes	Tex14	testis expressed gene 14
Tex19	0	0	1	0	0	0.238821	NA	NA	59.33	1	0	0	8430	0	0	1	8	3.0954	0.3174	-0.2515	0	-0.4084	Mixed	No	Tex19	testis expressed gene 19
Tfdp2	0	1	0	-0.306	-0.215	0	51.29	42.17	NA	-1	1	0	-28355	0	0	2	9	4.6822	0	-0.1875	0	-0.3373	Down-regulated	Yes	Tfdp2	transcription factor Dp 2
Tfpi	1	0	0	-0.418	-0.299	0	33.24	19.15	NA	-1	1	0	-182	1	0	1	4	5.1145	0.41977	-1.2966	-1.1908	-0.3086	Mixed	No	Tfpi	tissue factor pathway inhibitor
Tgif	1	1	0	-0.438	-0.213	0	51.63	62.38	NA	-1	1	0	-12431	0	0	4	14	7.731	-0.3289	-0.6421	-0.522	0	Down-regulated	Yes	Tgif	TG interacting factor
Tgm3	0	1	0	0	-0.223	0	NA	28.88	NA	-1	0	0	-726	0	0	0	4	4.4925	0	0	0	0	No change	No	Tgm3	transglutaminase 3, E polypeptide
Thbs2	0	0	1	0	0	0.189599	NA	NA	NA	1	0	0	1016	0	0	1	8	3.8825	0	-0.306	0	0.1907	Mixed	No	Thbs2	thrombospondin 2
Tiparp	0	1	1	-0.218	-0.275	-0.253	4.89	31.69	24.3	-1	3	0	129085	0	0	5	9	3.9735	-0.26725	0.2026	No data	0	Mixed	No	Tiparp	TCDD-inducible poly(ADP-ribose) polymerase
Tle1	1	0	0	-0.465	-0.478	0	19.04	9.93	NA	-1	1	0	53674	0	0	4	8	4.4116	-0.3458	0	0	0	Down-regulated	Yes	Tle1	transducin-like enhancer of split 1, homolog of Drosophila E(spl)
Tle3	0	0	1	0.408	0.256	0.217	63.8	35.87	57.99	1	3	0	-6231	0	0	5	4	3.5256	0	-0.3713	0	0	Down-regulated	No	Tle3	transducin-like enhancer of split 3, homolog of Drosophila E(spl)
Tle4	0	1	1	-0.755	-0.547	-0.277	25.63	29.15	59.88	-1	3	0	-57894	0	0	1	9	3.6261	-0.7418	0	0	-0.7699	Down-regulated	Yes	Tle4	transducin-like enhancer of split 4, homolog of Drosophila E(spl)
Tmc5	1	0	0	-0.52	0	0	14.25	NA	NA	-1	0	0	-3557	0	0	3	3	5.2973	0	0	0	-0.2547	Down-regulated	Yes	Tmc5	transmembrane channel-like gene family 5
Tmed9	1	0	0	-0.577	0	0.176367	0.91	NA	NA	-1	0	1	-1231	0	0	4	1	5.6004	0.28041	0.4004	0	0.2346	Up-regulated	Yes	Tmed9	transmembrane emp24 protein transport domain containing 9
Tmem131	1	1	0	-0.321	-0.184	0	23.38	92.4	NA	-1	1	0	-46629	0	0	4	21	6.8717	0	0	0	0	No change	No	Tmem131	transmembrane protein 131
Tmem2	1	0	0	-0.295	0	0	42.74	NA	NA	-1	0	0	6841	0	0	1	12	6.8097	0.47844	-0.2142	-0.2618	-0.2725	Mixed	No	Tmem2	transmembrane protein 2
Tmem20	1	1	0	-0.489	-0.188	0	53.85	91.92	NA	-1	1	0	-47510	0	0	12	34	10.256	0.39622	-0.2449	-0.2616	-0.5542	Mixed	No	Tmem20	transmembrane protein 20
Tmem64	1	0	0	-0.666	-0.336	0	21.76	39.89	NA	-1	1	0	-21410	0	0	0	12	4.4042	0.2983	0	0	0.2273	Up-regulated	No	Tmem64	transmembrane protein 64
Tmem8	1	1	0	-0.604	-0.294	0	20.84	45.62	NA	-1	1	0	-2866	0	0	2	8	7.4936	-0.9567	-1.033	-0.4544	-0.56	Down-regulated	Yes	Tmem8	transmembrane protein 8 (five membrane-spanning domains)
Tmpo	0	0	1	0	0	-0.296	NA	NA	39.48	-1	0	0	7297	0	0	0	3	2.3933	0	0	0	0	No change	No	Tmpo	thymopoietin
Tmsb4x	0	1	0	0.283	-0.476	0.35055	76.12	23.19	NA	1	1	2	51136	0	0	2	11	2.9806	0	0.4375	0.2146	0.362	Up-regulated	Yes	Tmsb4x	thymosin, beta 4, X chromosome
Tnfrsf19	0	1	0	0	-0.396	0	NA	7.33	NA	-1	0	0	18051	0	0	5	25	9.5764	-0.60953	0.6673	0.4619	-0.6974	Mixed	No	Tnfrsf19	tumor necrosis factor receptor superfamily, member 19
Tnfsf11	1	1	0	-0.3	-0.536	0	5.37	17.33	NA	-1	1	0	23023	0	0	8	16	8.1704	0	-0.3928	0	0	Down-regulated	Yes	Tnfsf11	tumor necrosis factor (ligand) superfamily, member 11
Tnfsf12	1	0	1	-0.217	0.285	-0.211067	10.1	33.3	NA	-1	1	2	-7353	0	1	8	5	7.1427	0	-0.1883	-0.2546	0.289	Mixed	No	Tnfsf12	tumor necrosis factor (ligand) superfamily, member 12
Tns3	1	0	0	-0.426	-0.268	0	20.66	21.35	NA	-1	1	0	28910	0	0	1	10	4.487	0	0	0	0.1938	Up-regulated	No	Tns3	tensin 3
Tob1	0	0	1	0	0.288	-0.417	NA	52.17	11.37	-1	0	1	-954	1	0	5	0	3.4795	0	0	0	0	No change	No	Tob1	transducer of ErbB-2.1
Tpi1	0	0	1	0.305	0.303	-0.314621	55.93	66.28	NA	1	1	2	1262	0	0	2	0	1.585	0	0.3107	0	0	Up-regulated	Yes	Tpi1	triosephosphate isomerase 1
Trh	1	0	0	-0.731	-1.338	0.457917	16.47	13.64	NA	-1	1	2	-2396	0	0	6	0	4.1809	-1.46659	-1.197	-1.0874	-1.3928	Down-regulated	Yes	Trh	thyrotropin releasing hormone
Trim2	1	1	0	-0.557	-0.445	-0.223618	8.51	17.17	NA	-1	3	0	10113	0	0	2	7	5.2651	-0.57153	-0.2019	0	0	Down-regulated	Yes	Trim2	tripartite motif protein 2
Trim24	1	0	0	-0.459	0	0	46.29	NA	NA	-1	0	0	-181095	0	0	3	25	5.3327	-0.3164	-0.3028	-0.3483	-0.414	Down-regulated	Yes	Trim24	tripartite motif protein 24
Trp53	0	0	1	0	0	-0.183	NA	NA	81.86	-1	0	0	1549	0	0	10	5	10.9742	0	0	0	0	No change	No	Trp53	transformation related protein 53
Trp53bp1	1	0	0	-0.198	0	0	87.77	NA	NA	-1	0	0	544	0	0	6	13	14.3712	0	0.1911	0	-0.2195	Mixed	No	Trp53bp1	transformation related protein 53 binding protein 1
Trpd52l3	0	0	1	0	0	0.496	NA	NA	8.51	1	0	0	1861	0	0	0	6	2.2125	0	0	No data	0	No change	No	Trpd52l3	RIKEN cDNA 4931412G03 gene
Trps1	1	0	0	-0.64	0	-0.203186	8.32	NA	NA	-1	1	0	-10669	0	1	3	7	5.6235	-0.56124	0.7396	0.3558	0	Mixed	No	Trps1	Mus musculus trichorhinophalangeal syndrome I (human) (Trps1), mRNA
Tspan17	1	1	0	-0.294	-0.243	0	42.45	71.46	NA	-1	1	0	-6314	0	0	4	9	7.4862	-0.19025	-0.3808	0	0	Down-regulated	Yes	Tspan17	tetraspanin 17
Tst	0	0	1	-0.335	-0.205	-0.34681	59.13	82.55	NA	-1	3	0	-681	1	0	3	1	4.1744	0	0	0.5325	-0.2408	Mixed	No	Tst	thiosulfate sulfurtransferase, mitochondrial
Tuba4	1	1	0	-0.594	-0.405	0	11.65	26.21	NA	-1	1	0	944	0	0	2	1	4.5011	-0.23703	-1.4681	-0.4604	0	Down-regulated	Yes	Tuba4	tubulin, alpha 4
Tubb2b	0	0	1	0	-0.186	-0.365014	NA	89.37	NA	-1	1	0	-1531	1	0	4	3	5.9485	0	0	No data	0	No change	No	Tubb2b	tubulin, beta 2b
Twf2	1	0	1	-0.325	0	-0.1817	19.12	NA	NA	-1	1	0	-586	0	0	3	7	9.65	-0.58026	-0.7453	-0.6597	-0.5415	Down-regulated	Yes	Twf2	twinfilin, actin-binding protein, homolog 2 (Drosophila)
Ube2f	1	0	0	0.282	0	0	59.34	NA	NA	1	0	0	-334	1	0	4	2	3.0778	0.53109	0.341	0	0	Up-regulated	Yes	Ube2f	ubiquitin-conjugating enzyme E2F (putative)
Ubl3	1	0	0	-0.397	0	0	11.31	NA	NA	-1	0	0	2332	0	0	1	2	3.8162	-0.2211	0.2885	0.1818	0	Mixed	No	Ubl3	ubiquitin-like 3
Ubqln4	1	1	0	-0.512	-0.294	0	11.07	36.17	NA	-1	1	0	8856	0	0	9	27	12.8625	-0.20956	-0.3628	0	-0.3892	Down-regulated	Yes	Ubqln4	ubiquilin 4
Ubxd4	1	1	1	-0.496	-0.226	-0.259833	10.05	41.43	NA	-1	3	0	9671	0	0	4	8	6.4618	-0.27173	-0.5129	No data	-0.4042	Down-regulated	Yes	Ubxd4	UBX domain containing 4
Uck2	1	0	0	-0.38	0	-0.257014	68.96	NA	NA	-1	1	0	13536	0	0	8	5	6.2206	0	-0.5221	0	0	Down-regulated	Yes	Uck2	uridine-cytidine kinase 2
Uhrf2	1	0	0	0.256	0	0	34.99	NA	NA	1	0	0	-1220	0	0	6	8	4.8874	0	0.2533	0	0	Up-regulated	Yes	Uhrf2	ubiquitin-like, containing PHD and RING finger domains 2
Ulk1	1	1	0	-0.403	-0.309	0	11.45	16.22	NA	-1	1	0	1313	0	0	1	6	7.0067	-0.2455	-0.5731	-0.4271	-0.4328	Down-regulated	Yes	Ulk1	Unc-51 like kinase 1 (C. elegans)
Ung2	1	1	1	-0.364	-0.209	0.701505	13.66	45.16	NA	1	1	2	-111	1	0	6	2	3.3906	-0.2305	-0.5257	0	-0.425	Down-regulated	Yes	Ung2	uracil DNA glycosylase 2
Upp1	1	1	0	-1.43	-0.375	0	15.44	27.5	NA	-1	1	0	-1377	0	0	0	11	7.7815	-0.29434	-0.7977	-1.5163	-1.5386	Down-regulated	Yes	Upp1	uridine phosphorylase 1
Usp28	1	1	0	-0.547	-0.454	0	15.22	19.32	NA	-1	1	0	-8776	0	0	2	7	5.4298	-0.40825	-0.3198	-0.2902	-0.5522	Down-regulated	Yes	Usp28	ubiquitin specific peptidase 28
Utf1	1	0	0	-0.363	0	0	23.46	NA	NA	-1	0	0	6089	1	0	5	7	6.1809	0	-0.8617	-0.6351	-0.8269	Down-regulated	Yes	Utf1	undifferentiated embryonic cell transcription factor 1
Utrn	1	0	1	0.593	0	0.3007	61.26	NA	NA	1	1	0	-274	1	0	4	17	4.8547	0	-0.4283	-0.3045	0	Down-regulated	No	Utrn	utrophin
Vangl2	0	1	0	0	-0.27	-0.190428	NA	34.48	NA	-1	1	0	186078	0	0	3	14	3.9916	0	0.3428	0	-0.1899	Mixed	No	Vangl2	vang-like 2 (van gogh, Drosophila)
Vdac1	1	0	0	-0.32	0	0	1.64	NA	NA	-1	0	0	-33959	0	0	5	5	4.364	0	-0.2235	-0.2141	-0.251	Down-regulated	Yes	Vdac1	voltage-dependent anion channel 1
Vegfc	1	1	1	-0.702	-0.52	-0.374	4.97	19.8	55.67	-1	3	0	-1647	0	1	5	3	7.4173	-0.6307	-0.4429	-0.584	0.2688	Mixed	No	Vegfc	vascular endothelial growth factor C
Wasf1	0	0	1	-0.374	0	-0.287	35.4	NA	39.87	-1	1	0	8289	0	1	2	0	1.5981	0	0	0.3264	-0.203	Mixed	No	Wasf1	WASP family 1
Wbscr27	0	0	1	0	0.359	-0.215	NA	15.32	78.49	1	0	1	10571	0	1	3	6	3.2901	0	0.1827	0	-0.2742	Mixed	No	Wbscr27	Williams Beuren syndrome chromosome region 27 (human)
Wdr82	1	0	0	-0.281	0	0	14.47	NA	NA	-1	0	0	1008	1	0	4	7	9.22	-0.2077	0	0	0	Down-regulated	Yes	Wdr82	WD repeat domain containing 82
X99384	0	0	1	-0.586	0	-0.261	16.58	NA	52.86	-1	1	0	500	1	0	4	0	2.9041	-0.2897	0	0	-0.5942	Down-regulated	Yes	X99384	cDNA sequence X99384
Ybx1	1	1	0	-0.531	-0.433	0	13.67	24.27	NA	-1	1	0	2232	0	0	1	4	5.1419	-0.4734	0	-0.332	-0.3534	Down-regulated	Yes	Ybx1	Y box protein 1
Yes1	0	0	1	0	-0.504	-0.229	NA	9.74	19.79	-1	1	0	5457	0	0	6	4	6.5195	0	0	0	0	No change	No	Yes1	Yamaguchi sarcoma viral (v-yes) oncogene homolog 1
Zbtb24	1	0	0	-0.428	0	0	24.88	NA	NA	-1	0	0	16943	0	0	8	6	6.2137	0	-0.2227	-0.1901	-0.2498	Down-regulated	Yes	Zbtb24	zinc finger and BTB domain containing 24
Zbtb41	0	1	0	0	-0.18	0	NA	23.64	NA	-1	0	0	-10090	0	1	2	9	5.9168	0	0.6188	0.5481	0.3319	Up-regulated	No	Zbtb41	zinc finger and BTB domain containing 41 homolog
Zbtb44	1	1	1	-0.499	-0.292	-0.439	29.03	47.38	10.89	-1	3	0	-11695	0	0	2	34	11.1563	-0.25518	-0.6699	-0.6518	-0.2524	Down-regulated	Yes	Zbtb44	zinc finger and BTB domain containing 44
Zc3h7b	0	0	1	-0.304	0	-0.311	49.97	NA	37.81	-1	1	0	961	1	0	2	2	4.4504	0	0.2419	0.3117	0	Up-regulated	No	Zc3h7b	zinc finger CCCH type containing 7B
Zcchc10	1	1	0	-0.45	-0.392	0	17.77	35.43	NA	-1	1	0	-13290	0	1	1	7	4.4942	-0.2845	-0.5627	-0.6805	-0.2797	Down-regulated	Yes	Zcchc10	zinc finger, CCHC domain containing 10
Zcd1	1	1	0	-0.327	-0.289	0	27.45	30.63	NA	-1	1	0	34643	0	1	4	15	6.3505	-0.24	0	-0.2794	-0.2064	Down-regulated	Yes	Zcd1	zinc finger, CDGSH-type domain 1
Zfp101	0	0	1	0	0	-0.673	NA	NA	9.27	-1	0	0	-240	1	0	2	1	3.4315	0	0	-0.2198	0	Down-regulated	Yes	Zfp101	zinc finger protein 101
Zfp184	0	1	0	0	-0.389	0	NA	30.2	NA	-1	0	0	-79758	0	1	2	7	3.3233	-0.32727	0	No data	-0.4416	Down-regulated	No	Zfp184	zinc finger protein 184 (Kruppel-like)
Zfp219	1	0	0	-0.553	0	0	24.58	NA	NA	-1	0	0	442	0	0	5	2	7.4889	-0.2597	0	0	-0.2162	Down-regulated	Yes	Zfp219	zinc finger protein 219
Zfp292	1	1	1	-0.488	-0.367	-0.199202	8.63	19.33	NA	-1	3	0	836	0	0	0	5	5.1685	-0.2735	-0.391	-0.3623	-0.2152	Down-regulated	Yes	Zfp292	zinc finger protein 292
Zfp36l1	1	1	0	-0.385	-0.374	0	17.42	15.34	NA	-1	1	0	-3376	0	0	6	11	10.2221	-0.21549	0.4788	0.4494	0	Mixed	No	Zfp36l1	zinc finger protein 36, C3H type-like 1
Zfp42	1	0	1	-0.613	0	-0.238	27.53	NA	44.27	-1	1	0	-14291	0	0	4	14	7.4697	-0.43606	-1.5085	-1.5239	-1.4487	Down-regulated	Yes	Zfp42	zinc finger protein 42
Zfp459	1	1	0	-0.681	-0.888	0	15.06	21.98	NA	-1	1	0	588	0	0	3	1	5.2404	-0.98318	-1.1389	No data	-1.1202	Down-regulated	Yes	Zfp459	zinc finger protein 459
Zfp462	0	1	0	-0.297	-0.228	0	3.66	29.95	NA	-1	1	0	-24199	0	0	3	13	6.1249	0	0	0	0	No change	No	Zfp462	zinc finger protein 462
Zfp532	1	1	1	-0.831	-0.424	-0.227	15.52	29	65.28	-1	3	0	-25	0	0	0	4	4.5026	-0.42075	0	0	-0.2955	Down-regulated	Yes	Zfp532	zinc finger protein 532
Zfp57	1	0	1	-0.344	0	-0.462	22.89	NA	36.24	-1	1	0	-4646	0	0	7	14	10.8623	0	-0.2948	0	-0.2612	Down-regulated	Yes	Zfp57	zinc finger protein 57
Zfp59	0	1	1	-0.219	-0.428	-0.237735	20.48	14	NA	-1	3	0	1896	0	1	1	5	5.9169	No data	No data	No data	No data	No data	No	Zfp59	zinc finger protein 59
Zfp608	0	1	0	0	-0.263	0.211883	NA	10.88	NA	-1	0	1	-793	1	0	2	3	5.2823	-0.1959	0.4378	0.4338	0	Mixed	No	Zfp608	zinc finger protein 608
Zfp623	1	0	0	-0.376	0	0	18.65	NA	NA	-1	0	0	8006	0	0	5	3	5.1953	0	0.2594	0	0	Up-regulated	No	Zfp623	zinc finger protein 623
Zfp74	1	1	0	-0.569	-0.32	0	8.45	58.4	NA	-1	1	0	-497	0	1	0	6	5.7461	-0.50169	-0.4478	-0.6015	-0.3809	Down-regulated	Yes	Zfp74	zinc finger protein 74
Zic2	0	1	0	0	-0.209	0	NA	40.73	NA	-1	0	0	-6979	1	0	1	17	7.0302	0	0	0	0	No change	No	Zic2	Zic finger protein of the cerebellum 2
Zic3	1	1	0	-1.659	-0.503	0	5.68	27.13	NA	-1	1	0	9448	0	0	8	2	5.411	-0.6956	-1.3421	-1.563	-1.2589	Down-regulated	Yes	Zic3	zinc finger protein of the cerebellum 3
Zic5	0	1	1	0	-0.23	-0.518874	NA	54.67	39.06	-1	1	0	-3555	1	0	1	17	8.3674	0	0	0	-0.2673	Down-regulated	Yes	Zic5	zinc finger protein of the cerebellum 5
Zmat4	1	1	0	-0.411	-0.491	-0.179634	6.06	20.45	NA	-1	3	0	-107364	0	0	7	4	3.4967	-0.19653	-0.5687	No data	-0.5919	Down-regulated	Yes	Zmat4	zinc finger, matrin type 4
Zmat5	1	0	0	-0.275	0	0	38.91	NA	NA	-1	0	0	313	0	0	1	7	8.0273	0	0	0	-0.2268	Down-regulated	Yes	Zmat5	zinc finger, matrin type 5
*) Differential expression in trophectoderm stem cells (TS), neural stem cells (NS), and embryonic fibroblasts (MEF) compared to embryonic stem cells (ES) is combined from Carter et al. (2005), Aiba et al. (2006) and Ulloa-Montoya et al. (2007)
