# Supplementary material for: Identification of Pou5f1, Sox2, and Nanog downstream target genes with statistical confidence by applying a novel algorithm to time course microarray and genome-wide chromatin immunoprecipitation data
Source: BMC Genomics. 2008 Jun 3;9:269. doi: 10.1186/1471-2164-9-269 (PMC2424064; doi:10.1186/1471-2164-9-269)
Supplement: Additional file 22 — Additional tentative target genes for SOX2 identified using ChIP data from human ES cells [6] and > 2 fold expression change in mouse ES cells [16] [file 1471-2164-9-269-S22.xls]

## Sheet: Sheet1
Table S14. Additional tentative target genes for Sox2 identified using ChIP data from human ES cells (Boyer et al. 2005) and >2 fold expression change in mouse ES cells (Masui et al. 2007)
OligoID	Time of response, hr	Magnitude of response (log10)	Fold change	Transient	F	p	FDR change	Expression logratio NS/TS*	symbol	Gene name
Z00070910-1	6.69	-1.299	19.906	0	302.72	0	0	1.3249	Pdzrn4	PDZ domain containing RING finger 4
Z00035434-1	9.5	-0.945	8.81	0	392.628	0	0	1.1498	Fez1	fasciculation and elongation protein zeta 1 (zygin I)
Z00005176-1	7.78	-0.868	7.379	0	263.23	0	0	0.8505	Cdh2	cadherin 2
Z00020906-1	11.78	-0.801	6.324	0	431.046	0	0	0.693	Dpysl3	dihydropyrimidinase-like 3
Z00054758-1	14.95	-0.776	5.97	0	32.946	0	0	0	Lim2	lens intrinsic membrane protein 2
Z00037583-1	11.96	-0.719	5.236	0	269.769	0	0	0.2454	Spred1	sprouty protein with EVH-1 domain 1, related sequence
Z00052877-1	7.43	-0.644	4.405	0	105.671	0	0	-0.2805	Cdk6	cyclin-dependent kinase 6
Z00015278-1	12.82	-0.604	4.017	0	117.831	0	0	0.5726	Dusp6	dual specificity phosphatase 6
Z00056351-1	21.48	-0.599	3.971	0	214.707	0	0	-0.2693	Sap30	sin3 associated polypeptide
Z00015729-1	5.71	-0.533	3.411	0	110.914	0	0	0	Nedd9	neural precursor cell expressed, developmentally down-regulated gene 9
Z00063651-1	45.02	-0.531	3.396	0	147.092	0	0	0.2291	Mtm1	X-linked myotubular myopathy gene 1
Z00008130-1	38.69	-0.524	3.341	0	200.646	0	0	-0.8081	Plekha4	pleckstrin homology domain containing, family A (phosphoinositide binding specific) member 4
Z00030507-1	45.88	-0.512	3.25	0	5.538	0	1e-05	0	Hist1h3f	histone cluster 1, H3f
Z00025736-1	11.13	-0.512	3.25	0	145.877	0	0	0.3099	Sfrp2	secreted frizzled-related protein 2
Z00004779-1	29.45	-0.485	3.054	0	3.569	0.0008	0.00229	0.4071	Hsd17b12	hydroxysteroid (17-beta) dehydrogenase 12
Z00021368-1	9.93	-0.478	3.006	0	99.804	0	0	0	Tle1	transducin-like enhancer of split 1, homolog of Drosophila E(spl)
Z00021597-1	8.74	-0.473	2.971	0	35.307	0	0	1.1293	Sema6a	sema domain, transmembrane domain (TM), and cytoplasmic domain, (semaphorin) 6A
Z00030378-1	58.03	-0.46	2.884	0	41.711	0	0	-1.8302	Dppa2	developmental pluripotency associated 2
Z00016315-1	46.09	-0.444	2.779	0	47.142	0	0	-0.4717	Kif15	kinesin family member 15
Z00047804-1	8.89	-0.436	2.728	0	46.836	0	0	0	Nkx2-3	NK2 transcription factor related, locus 3 (Drosophila)
Z00023388-1	8.33	-0.424	2.654	0	13.135	0	0	0	En1	engrailed 1
Z00030463-1	37.86	-0.424	2.654	0	61.863	0	0	0.217	Hist1h4d	histone cluster 1, H4d
Z00073018-1	48.76	-0.416	2.606	0	83.679	0	0	0	Zfp566	zinc finger protein 566
Z00021292-1	18.44	-0.412	2.582	0	18.427	0	0	0	Cspg2	chondroitin sulfate proteoglycan 2
Z00011614-1	10.82	-0.404	2.535	0	143.708	0	0	1.3828	Vim	vimentin
Z00007732-1	37.4	-0.398	2.5	0	60.973	0	0	-0.2943	Arl6	ADP-ribosylation factor-like 6
Z00044277-1	18.89	-0.393	2.471	0	31.347	0	0	0.524	Gad1	glutamic acid decarboxylase 1
Z00023765-1	37.9	-0.393	2.471	0	11.48	0	0	-0.3289	Hist1h1b	histone cluster 1, H1b
Z00044310-1	9.08	-0.392	2.466	0	15.329	0	0	0	1700011H14Rik	RIKEN cDNA 1700011H14 gene
Z00035819-1	50.34	-0.388	2.443	0	69.94	0	0	-0.2897	Hells	helicase, lymphoid specific
Z00036658-1	26.79	-0.386	2.432	0	111.599	0	0	0.2653	Hdac2	histone deacetylase 2
Z00044823-1	48.17	-0.376	2.376	0	8.27	0	0	0.4997	Myst3	MYST histone acetyltransferase (monocytic leukemia) 3
Z00035450-1	21.91	-0.374	2.365	0	122.267	0	0	-1.6867	Dppa4	developmental pluripotency associated 4
Z00070357-1	33.41	-0.368	2.333	0	3.635	0.00067	0.00192	0	Grid2	glutamate receptor, ionotropic, delta 2
Z00009505-1	44.46	-0.357	2.275	0	59.869	0	0	-0.5674	Set	SET translocation
Z00023107-1	8.72	-0.351	2.243	0	26.426	0	0	1.3323	Zic1	zinc finger protein of the cerebellum 1
Z00009049-1	44.87	-0.347	2.223	0	23.762	0	0	0	Abcb7	ATP-binding cassette, sub-family B (MDR/TAP), member 7
Z00014891-1	10.38	-0.345	2.213	0	8.184	0	0	0.8166	Timp4	tissue inhibitor of metalloproteinase 4
Z00031498-1	9.96	-0.341	2.192	1	38.74	0	0	0.2578	Rnf24	ring finger protein 24
Z00024867-1	10.29	-0.339	2.182	0	4.309	0.0001	0.0003	0.9173	Lrrn1	leucine rich repeat protein 1, neuronal
Z00001120-1	70.63	-0.336	2.167	0	10.26	0	0	-0.3466	Thop1	thimet oligopeptidase 1
Z00010775-1	60.86	-0.332	2.147	0	51.013	0	0	-0.9645	Cth	cystathionase (cystathionine gamma-lyase)
Z00001014-1	41.46	-0.33	2.137	0	17.155	0	0	0.3265	Rrs1	RRS1 ribosome biogenesis regulator homolog (S. cerevisiae)
Z00024041-1	30.77	-0.326	2.118	0	3.938	0.00028	0.00084	0	Kcnn2	potassium intermediate/small conductance calcium-activated channel, subfamily N, member 2
Z00035028-1	8.59	-0.324	2.108	1	7.764	0	0	0	Rab30	RAB30, member RAS oncogene family
Z00034681-1	9.01	-0.323	2.103	1	11.781	0	0	0	Ablim1	actin-binding LIM protein 1
Z00041570-1	59.63	-0.323	2.103	0	10.552	0	0	0.3247	Myo9a	myosin IXa
Z00034264-1	45.27	-0.321	2.094	0	67.543	0	0	-0.5355	Dusp12	dual specificity phosphatase 12
Z00026369-1	74.59	-0.317	2.074	0	37.456	0	0	-0.407	Hist2h4	histone cluster 2, H4
Z00062585-1	66.14	-0.312	2.051	0	53.008	0	0	-0.8723	Polr3g	polymerase (RNA) III (DNA directed) polypeptide G
Z00005390-1	9.1	-0.31	2.041	1	28.229	0	0	-0.3237	Gsc	goosecoid
Z00003970-1	45.29	-0.31	2.041	0	30.137	0	0	0	Tsga14	testis specific gene A14
Z00007762-1	26.22	0.88	7.585	0	268.891	0	0	0	Atf3	activating transcription factor 3
Z00006481-1	15.42	0.871	7.43	0	63.318	0	0	0	Dkk1	dickkopf homolog 1 (Xenopus laevis)
Z00011446-1	38.18	0.821	6.622	0	131.224	0	0	0	Stra6
Z00001626-1	54.38	0.731	5.382	0	12.156	0	0	0.6781	Pde10a	phosphodiesterase 10A
Z00046609-1	30.63	0.713	5.164	0	258.466	0	0	0	Ankrd15	ankyrin repeat domain 15
Z00024703-1	25.98	0.7	5.011	0	171.092	0	0	0	Dkkl1	dickkopf-like 1
Z00005424-1	42.08	0.671	4.688	0	23.707	0	0	0	Pvrl1	poliovirus receptor-related 1
Z00002007-1	22.53	0.631	4.275	0	37.926	0	0	-0.29	Apob48r	apolipoprotein B48 receptor
Z00022502-1	20.9	0.614	4.111	0	38.709	0	0	0	Cables1	Cdk5 and Abl enzyme substrate 1
Z00010474-1	25.77	0.58	3.801	0	139.951	0	0	0.6064	Wwtr1	WW domain containing transcription regulator 1
Z00024856-1	35.83	0.578	3.784	0	4.192	0.00013	0.00042	-0.2733	Prss8	protease, serine, 8 (prostasin)
Z00005335-1	21.75	0.576	3.767	0	8.824	0	0	-1.0971	Esx1	extraembryonic, spermatogenesis, homeobox 1
Z00035945-1	47.69	0.562	3.647	0	43.665	0	0	0.5008	App	amyloid beta (A4) precursor protein
Z00000801-1	16.59	0.562	3.647	0	136.51	0	0	0	Lzts2	leucine zipper, putative tumor suppressor 2
Z00023458-1	17.32	0.545	3.507	0	93.984	0	0	-0.8062	Tjp3	tight junction protein 3
Z00037117-1	18.38	0.536	3.435	0	102.11	0	0	0.712	Adrbk2	adrenergic receptor kinase, beta 2
Z00048648-1	49.61	0.511	3.243	0	24.295	0	0	-0.181	Ifih1	interferon induced with helicase C domain 1
Z00050124-1	30.84	0.489	3.083	0	90.772	0	0	0.4661	Katnal2	katanin p60 subunit A-like 2
Z00021357-1	21.77	0.484	3.047	0	119.94	0	0	0.4722	Sort1	sortilin 1
Z00036262-1	10.61	0.479	3.013	1	90.101	0	0	-1.8867	Lefty1	left right determination factor 1
Z00023774-1	22.98	0.467	2.93	0	100.268	0	0	0	1500005A01Rik	RIKEN cDNA 1500005A01 gene
Z00059271-1	8.27	0.462	2.897	1	38.271	0	0	-0.6889	Lefty2	Left-right determination factor 2
Z00014521-1	45.34	0.462	2.897	0	114.538	0	0	-0.2985	Nktr	natural killer tumor recognition sequence
Z00022802-1	20.67	0.457	2.864	0	62.13	0	0	0.7996	Ltbr	lymphotoxin B receptor
Z00027226-1	48.72	0.45	2.818	0	124.143	0	0	0	Lhfpl1	lipoma HMGIC fusion partner-like 1
Z00050476-1	28.78	0.444	2.779	0	98.468	0	0	-0.3194	Slc16a6	solute carrier family 16 (monocarboxylic acid transporters), member 6
Z00035905-1	34.72	0.443	2.773	0	26.608	0	0	0.2457	Tsc22d1	TSC22 domain family, member 1
Z00025587-1	15.91	0.439	2.747	0	97.117	0	0	-0.6306	Pitx2	paired-like homeodomain transcription factor 2
Z00022619-1	11.36	0.438	2.741	0	54.387	0	0	-0.2479	Lmo6	LIM domain only 6
Z00005359-1	13.12	0.427	2.673	0	92.973	0	0	0.8969	Bmp7	bone morphogenetic protein 7
Z00002099-1	54.5	0.422	2.642	0	57.659	0	0	-0.3224	Egln3	EGL nine homolog 3 (C. elegans)
Z00024088-1	29.43	0.422	2.642	0	141.676	0	0	0.739	Gadd45g	growth arrest and DNA-damage-inducible 45 gamma
Z00009946-1	50.99	0.422	2.642	0	5.138	1e-05	3e-05	0.257	Zdhhc14	zinc finger, DHHC domain containing 14
Z00063661-1	14.49	0.417	2.612	1	25.633	0	0	-1.0175	Dmrt1	doublesex and mab-3 related transcription factor 1
Z00000780-1	55.77	0.414	2.594	0	32.203	0	0	0.5594	Cbx8	chromobox homolog 8 (Drosophila Pc class)
Z00025196-1	31.93	0.405	2.54	0	37.924	0	0	1.8344	Kcnmb4	potassium large conductance calcium-activated channel, subfamily M, beta member 4
Z00021917-1	58.76	0.402	2.523	0	14.684	0	0	0	Pcdh12	protocadherin 12
Z00057367-1	38.07	0.402	2.523	0	35.537	0	0	0.2258	Sdccag8	serologically defined colon cancer antigen 8
Z00054841-1	55.58	0.402	2.523	0	15.107	0	0	0	Whsc1l1	Wolf-Hirschhorn syndrome candidate 1-like 1 (human)
Z00024370-1	59.47	0.394	2.477	0	20.033	0	0	-0.266	Hoxa1	homeo box A1
Z00053420-1	22.56	0.387	2.437	0	91.79	0	0	0	Loh11cr2a	loss of heterozygosity, 11, chromosomal region 2, gene A homolog (human)
Z00019201-1	61.46	0.377	2.382	0	69.146	0	0	-0.3656	Adfp	adipose differentiation related protein
Z00037515-1	8.97	0.367	2.328	1	4.632	4e-05	0.00012	-0.6947	Skil	SKI-like
Z00036040-1	51.77	0.367	2.328	0	11.381	0	0	0.2899	Spag9	sperm associated antigen 9
Z00009257-1	56.12	0.36	2.29	0	22.538	0	0	0	Lasp1	LIM and SH3 protein 1
Z00024887-1	15.21	0.357	2.275	0	38.722	0	0	0	Fkbp7	FK506 binding protein 7
Z00000651-1	34.97	0.356	2.269	0	79.368	0	0	0.7717	Clic4	chloride intracellular channel 4 (mitochondrial)
Z00011591-1	6.3	0.351	2.243	1	5.436	0	1e-05	0.7548	Lrrn6a	leucine rich repeat neuronal 6A
Z00031551-1	69.75	0.345	2.213	0	44.344	0	0	0	Crim1	cysteine rich transmembrane BMP regulator 1 (chordin like)
Z00026923-1	23.94	0.343	2.202	0	65.013	0	0	0	Foxa2	forkhead box A2
Z00013094-1	46.07	0.342	2.197	0	29.691	0	0	0	Kif16b	kinesin family member 16B
Z00062423-1	22.47	0.338	2.177	0	38.467	0	0	0.18	Frs2	fibroblast growth factor receptor substrate 2
Z00040546-1	59.76	0.337	2.172	0	11.712	0	0	0	Olfml3	olfactomedin-like 3
Z00021591-1	36.44	0.335	2.162	0	41.28	0	0	-0.1999	Ssbp3	single-stranded DNA binding protein 3
Z00006283-1	36.94	0.331	2.142	0	25.32	0	0	0	Il2rg	interleukin 2 receptor, gamma chain
Z00047559-1	34.44	0.325	2.113	0	5.689	0	1e-05	0.3632	Ier5l	immediate early response 5-like
Z00059702-1	45.39	0.325	2.113	0	24.756	0	0	0.1824	Map3k11	mitogen activated protein kinase kinase kinase 11
Z00020100-1	27.02	0.323	2.103	0	47.451	0	0	0.2344	Tead2	TEA domain family member 2
Z00024991-1	21.58	0.32	2.089	0	20.186	0	0	0.3076	Cpt1a	carnitine palmitoyltransferase 1a, liver
Z00054832-1	30.66	0.32	2.089	0	22.811	0	0	-0.3404	Stxbp2	syntaxin binding protein 2
Z00036613-1	41.04	0.319	2.084	0	68.657	0	0	0	Arfgef1	ADP-ribosylation factor guanine nucleotide-exchange factor 1(brefeldin A-inhibited)
Z00002721-1	76.27	0.318	2.079	0	11.174	0	0	-0.2513	Loxl2	lysyl oxidase-like 2
Z00005459-1	52.87	0.317	2.074	0	43.676	0	0	0.5428	Ubc	ubiquitin C
Z00025226-1	67.24	0.311	2.046	0	6.753	0	0	0	Dlx4	distal-less homeobox 4
Z00018146-1	34.44	0.308	2.032	0	69.729	0	0	0	Atf4	activating transcription factor 4
Z00025375-1	57.36	0.308	2.032	0	15.831	0	0	0	Ly96	lymphocyte antigen 96
Z00003978-1	27.69	0.302	2.004	0	31.488	0	0	0.449	Pign	Mus musculus phosphatidylinositol glycan, class N (Pign), mRNA
*) Differential expression in neural stem cells (NS) compared to embryonic stem cells (ES) is combined from Aiba et al. (2006) and Ulloa-Montoya et al. (2007)
